# Supplementary material for: Unraveling the prognostic significance and molecular characteristics of tumor-infiltrating B lymphocytes in clear cell renal cell carcinoma through a comprehensive bioinformatics analysis
Source: Front Immunol. 2023 Oct 16;14:1238312. doi: 10.3389/fimmu.2023.1238312 (PMC10613680; doi:10.3389/fimmu.2023.1238312)
Supplement: Supplementary file 2 [file Table_1.csv]

bcr_patient_barcode	cancer	B cell	OS	OS.time	PFI	PFI.time	ajcc_pathologic_tumor_stage
TCGA-OR-A5J1	ACC	0.00188621239348725	1	1355	1	754	Stage II
TCGA-OR-A5J2	ACC	5.38286038762537e-20	1	1677	1	289	Stage IV
TCGA-OR-A5J3	ACC	0.0034944823825871	0	2091	1	53	Stage III
TCGA-OR-A5J5	ACC	0.010282845588519	1	365	1	50	Stage III
TCGA-OR-A5J6	ACC	0.0154511983396173	0	2703	0	2703	Stage II
TCGA-OR-A5J7	ACC	0.0134666566569987	1	490	1	162	Stage III
TCGA-OR-A5J8	ACC	0	1	579	1	530	Stage III
TCGA-OR-A5J9	ACC	0	0	1352	1	414	Stage II
TCGA-OR-A5JA	ACC	0.000309272326619307	1	922	1	922	Stage IV
TCGA-OR-A5JB	ACC	2.82750413438562e-19	1	551	0	551	Stage IV
TCGA-OR-A5JC	ACC	0	1	1750	0	1750	[Not Available]
TCGA-OR-A5JD	ACC	0.00323376019465654	0	3038	0	3038	Stage II
TCGA-OR-A5JE	ACC	0.00229510230648434	1	2105	1	477	Stage I
TCGA-OR-A5JF	ACC	0.00153191812359647	0	2015	0	2015	Stage II
TCGA-OR-A5JG	ACC	0.0246768020395313	1	541	1	541	Stage IV
TCGA-OR-A5JI	ACC	0	0	2331	0	2331	Stage I
TCGA-OR-A5JJ	ACC	0.0255611678295806	1	490	1	490	Stage IV
TCGA-OR-A5JK	ACC	0.0464400386303603	0	1497	0	1497	Stage IV
TCGA-OR-A5JL	ACC	0	0	2056	0	2056	Stage I
TCGA-OR-A5JM	ACC	0.0113241439194583	1	562	1	72	Stage IV
TCGA-OR-A5JO	ACC	0.0309730764448009	0	1194	0	1194	Stage I
TCGA-OR-A5JP	ACC	0	0	464	0	464	Stage II
TCGA-OR-A5JQ	ACC	1.97975086191045e-20	0	1103	0	1103	Stage II
TCGA-OR-A5JR	ACC	0.0130954074705069	0	3688	0	3688	Stage I
TCGA-OR-A5JS	ACC	6.76720407852553e-20	0	383	1	166	Stage II
TCGA-OR-A5JT	ACC	0	0	907	0	907	Stage II
TCGA-OR-A5JV	ACC	0.0472940085999205	0	2023	1	953	Stage II
TCGA-OR-A5JW	ACC	0.0159382585583496	0	2202	0	2202	Stage II
TCGA-OR-A5JX	ACC	0.0004590546933437	0	950	0	950	Stage III
TCGA-OR-A5JY	ACC	0.0302263954506256	1	552	1	75	Stage IV
TCGA-OR-A5JZ	ACC	0.0028320224170144	0	822	1	247	Stage II
TCGA-OR-A5K0	ACC	0.0887575118986963	0	1029	1	659	Stage II
TCGA-OR-A5K1	ACC	1.24350620302831e-18	0	3289	1	826	Stage II
TCGA-OR-A5K2	ACC	0.00402221177579608	1	994	1	97	Stage III
TCGA-OR-A5K3	ACC	0.0588903563587117	0	3465	0	3465	Stage II
TCGA-OR-A5K4	ACC	1.00551632066089e-19	0	1082	0	1082	Stage III
TCGA-OR-A5K5	ACC	0.00854996916511246	1	498	1	108	Stage III
TCGA-OR-A5K6	ACC	0.0018582847044171	0	1493	1	391	Stage II
TCGA-OR-A5K8	ACC	2.77311185819349e-21	0	749	0	749	Stage II
TCGA-OR-A5K9	ACC	0.00021453230110151	1	344	1	236	Stage II
TCGA-OR-A5KO	ACC	0.0135288391313608	0	1414	1	541	Stage IV
TCGA-OR-A5KT	ACC	0.0296563426097526	0	2895	1	2099	Stage I
TCGA-OR-A5KU	ACC	0.00159015406204131	0	4673	0	4673	Stage II
TCGA-OR-A5KV	ACC	0	0	3878	1	1116	Stage III
TCGA-OR-A5KW	ACC	0	0	2076	0	2076	Stage III
TCGA-OR-A5KX	ACC	6.77548055557815e-19	0	1364	1	62	Stage III
TCGA-OR-A5KY	ACC	0.00404951732965072	1	391	1	178	Stage IV
TCGA-OR-A5KZ	ACC	0	1	125	1	36	Stage II
TCGA-OR-A5L3	ACC	0	0	4628	0	4628	Stage I
TCGA-OR-A5L4	ACC	3.10000579547066e-19	0	967	0	967	Stage III
TCGA-OR-A5L5	ACC	0.0320238034945433	0	1317	0	1317	Stage I
TCGA-OR-A5L6	ACC	3.46154892840213e-20	0	861	0	861	Stage II
TCGA-OR-A5L8	ACC	3.94602911617851e-19	0	885	0	885	Stage II
TCGA-OR-A5L9	ACC	1.04768459015857e-19	0	871	0	871	Stage II
TCGA-OR-A5LA	ACC	3.89373561183732e-19	0	719	0	719	Stage II
TCGA-OR-A5LB	ACC	5.59699824101962e-19	1	1204	1	611	Stage IV
TCGA-OR-A5LC	ACC	1.18470039675025e-20	1	159	1	50	Stage IV
TCGA-OR-A5LD	ACC	0.0179836691230336	1	1197	1	444	Stage III
TCGA-OR-A5LE	ACC	0.0261401852786406	1	662	1	265	Stage II
TCGA-OR-A5LG	ACC	0.0112060397765403	0	1589	1	1393	Stage III
TCGA-OR-A5LH	ACC	0.00245016513615804	1	2385	1	2385	Stage II
TCGA-OR-A5LJ	ACC	0.0441313798343228	1	1105	1	98	Stage IV
TCGA-OR-A5LK	ACC	0.013121549571553	0	2740	0	2740	Stage II
TCGA-OR-A5LL	ACC	0.0101916047879797	1	1613	1	213	Stage II
TCGA-OR-A5LM	ACC	1.20966028753826e-19	0	1858	0	1858	Stage II
TCGA-OR-A5LN	ACC	0.0106268270202408	0	2342	0	2342	Stage II
TCGA-OR-A5LO	ACC	6.40031455097965e-20	1	2405	1	153	Stage II
TCGA-OR-A5LP	ACC	3.48981165621889e-21	0	1857	0	1857	Stage II
TCGA-OR-A5LR	ACC	0	0	853	0	853	Stage II
TCGA-OR-A5LS	ACC	0.0119631702506015	0	1096	0	1096	Stage II
TCGA-OR-A5LT	ACC	2.6195270627192e-19	0	549	0	549	Stage III
TCGA-OU-A5PI	ACC	0	0	1171	1	351	Stage IV
TCGA-P6-A5OF	ACC	0	1	207	1	143	Stage III
TCGA-P6-A5OG	ACC	0	1	383	1	11	Stage IV
TCGA-PA-A5YG	ACC	0.00464327744405536	0	756	0	756	Stage II
TCGA-PK-A5H8	ACC	0.0486334170765628	0	3623	0	3623	Stage II
TCGA-PK-A5H9	ACC	0	0	616	0	616	Stage II
TCGA-PK-A5HA	ACC	0.0148563775793538	0	1201	0	1201	Stage I
TCGA-PK-A5HB	ACC	0	0	1293	1	213	[Not Available]
TCGA-2F-A9KO	BLCA	0.0904445313920355	1	734	1	651	Stage IV
TCGA-2F-A9KP	BLCA	0.00542120199668719	1	364	1	343	Stage IV
TCGA-2F-A9KQ	BLCA	0	0	2886	0	2886	Stage III
TCGA-2F-A9KR	BLCA	0.00724085709667075	1	3183	1	3086	Stage III
TCGA-2F-A9KT	BLCA	5.03459777545504e-21	0	3314	0	3314	Stage II
TCGA-2F-A9KW	BLCA	1.2472377077179e-18	1	254	1	85	Stage III
TCGA-4Z-AA7M	BLCA	0.0352621624388528	0	495	0	495	Stage III
TCGA-4Z-AA7N	BLCA	0.890195744028876	1	1367	0	1367	Stage III
TCGA-4Z-AA7O	BLCA	0.0210669236334635	0	512	0	512	Stage II
TCGA-4Z-AA7Q	BLCA	0.104370442065293	1	510	0	510	Stage III
TCGA-4Z-AA7R	BLCA	0.00725523968041846	1	522	1	353	Stage IV
TCGA-4Z-AA7S	BLCA	0.00157245307632126	1	1064	0	1064	Stage III
TCGA-4Z-AA7W	BLCA	0.144400942679654	0	840	1	760	Stage II
TCGA-4Z-AA7Y	BLCA	0	0	1522	0	1522	Stage II
TCGA-4Z-AA80	BLCA	0.0348360795539932	1	19	0	19	Stage II
TCGA-4Z-AA81	BLCA	0.0281623199147313	1	1270	0	1270	Stage II
TCGA-4Z-AA82	BLCA	0.00837658676975813	1	1556	1	1150	Stage IV
TCGA-4Z-AA83	BLCA	0	0	2024	0	2024	Stage II
TCGA-4Z-AA84	BLCA	0.0224244754682454	0	460	0	460	Stage IV
TCGA-4Z-AA86	BLCA	0.0708751941360435	1	311	1	136	Stage IV
TCGA-4Z-AA87	BLCA	0.0375096274505923	0	1454	1	221	Stage III
TCGA-4Z-AA89	BLCA	0.00730027464047141	0	1029	1	648	Stage IV
TCGA-5N-A9KI	BLCA	0.0271448558188739	1	76	0	76	Stage III
TCGA-5N-A9KM	BLCA	0.0335011624600981	1	530	1	276	Stage III
TCGA-BL-A0C8	BLCA	0	0	1219	1	630	Stage I
TCGA-BL-A13I	BLCA	0.0575375785974695	1	223	1	216	Stage III
TCGA-BL-A13J	BLCA	9.17577681969615e-23	1	81	1	81	Stage IV
TCGA-BL-A3JM	BLCA	0.000291575187385213	1	205	1	111	Stage III
TCGA-BL-A5ZZ	BLCA	2.74074851588465e-18	0	377	1	242	Stage III
TCGA-BT-A0S7	BLCA	0.032786914779747	1	200	1	200	Stage III
TCGA-BT-A0YX	BLCA	0.0527585641153051	1	400	1	326	Stage III
TCGA-BT-A20J	BLCA	0.195021927402612	1	579	1	254	Stage II
TCGA-BT-A20N	BLCA	0.00508000560707632	1	795	1	795	Stage III
TCGA-BT-A20O	BLCA	0.308697871364242	1	370	1	315	Stage III
TCGA-BT-A20P	BLCA	0.00385612483325597	1	544	0	544	Stage III
TCGA-BT-A20Q	BLCA	0.0492546025508552	1	593	1	593	Stage IV
TCGA-BT-A20R	BLCA	7.28055026789926e-20	1	154	0	154	Stage IV
TCGA-BT-A20T	BLCA	0	1	453	1	314	Stage IV
TCGA-BT-A20U	BLCA	0.000857757787106733	1	455	0	455	Stage III
TCGA-BT-A20V	BLCA	0.0367365198769201	1	154	0	154	Stage IV
TCGA-BT-A20W	BLCA	0.0299550813929554	1	254	0	254	Stage II
TCGA-BT-A20X	BLCA	0.0154322184273836	1	251	1	251	Stage IV
TCGA-BT-A2LA	BLCA	0	0	522	0	522	Stage III
TCGA-BT-A2LB	BLCA	0.0300979727632169	1	492	0	492	Stage III
TCGA-BT-A2LD	BLCA	0.0173596122249646	1	623	1	555	Stage IV
TCGA-BT-A3PH	BLCA	0	1	142	1	142	Stage IV
TCGA-BT-A3PJ	BLCA	0.0206873812007658	0	789	0	789	Stage III
TCGA-BT-A3PK	BLCA	2.57349548367785e-19	1	303	1	303	Stage II
TCGA-BT-A42C	BLCA	0.0048261283413542	0	873	0	873	Stage II
TCGA-BT-A42E	BLCA	0.045544761371948	0	1108	0	1108	Stage III
TCGA-BT-A42F	BLCA	0.158959908103327	0	864	0	864	Stage IV
TCGA-C4-A0EZ	BLCA	0	1	273	1	273	Stage IV
TCGA-C4-A0F0	BLCA	0.00235682466103332	0	59	0	59	Stage II
TCGA-C4-A0F1	BLCA	0.0060588100854163	0	89	0	89	Stage III
TCGA-C4-A0F6	BLCA	0	0	700	0	700	Stage III
TCGA-C4-A0F7	BLCA	0	1	62	1	62	Stage IV
TCGA-CF-A1HR	BLCA	0.0152044072652984	0	389	1	294	Stage III
TCGA-CF-A1HS	BLCA	0.0292290809997685	0	382	1	133	Stage III
TCGA-CF-A27C	BLCA	0.00867082724660587	0	425	0	425	Stage III
TCGA-CF-A3MF	BLCA	0	0	383	0	383	Stage III
TCGA-CF-A3MG	BLCA	0	0	369	0	369	Stage II
TCGA-CF-A3MH	BLCA	0.000105719681211734	0	398	0	398	Stage II
TCGA-CF-A3MI	BLCA	6.61421602934602e-19	0	370	0	370	Stage II
TCGA-CF-A47S	BLCA	0.00344155817845902	0	333	0	333	Stage II
TCGA-CF-A47T	BLCA	1.12694670165073e-18	1	385	1	139	Stage II
TCGA-CF-A47V	BLCA	0	0	379	0	379	Stage II
TCGA-CF-A47W	BLCA	1.45608812091008e-18	0	368	0	368	Stage II
TCGA-CF-A47X	BLCA	0.0157834345489689	0	384	0	384	Stage II
TCGA-CF-A47Y	BLCA	0	0	373	0	373	Stage II
TCGA-CF-A5U8	BLCA	2.47177599273514e-19	0	399	0	399	Stage II
TCGA-CF-A5UA	BLCA	0	0	365	0	365	Stage II
TCGA-CF-A7I0	BLCA	6.5765032066803e-18	0	368	0	368	Stage II
TCGA-CF-A8HX	BLCA	0.00427248104963086	0	345	0	345	Stage II
TCGA-CF-A8HY	BLCA	1.05396632105701e-18	0	345	0	345	Stage II
TCGA-CF-A9FF	BLCA	0.138779215120631	0	361	0	361	Stage II
TCGA-CF-A9FH	BLCA	0.000694394419139348	0	0	0	0	Stage II
TCGA-CF-A9FL	BLCA	0	1	565	1	322	Stage III
TCGA-CF-A9FM	BLCA	0.00388540169300717	0	398	0	398	Stage I
TCGA-CU-A0YN	BLCA	0.0536292147836394	1	393	0	393	Stage III
TCGA-CU-A0YO	BLCA	0.0017093177046145	1	149	1	118	Stage IV
TCGA-CU-A0YR	BLCA	0.0514504581765074	1	460	1	219	Stage IV
TCGA-CU-A3KJ	BLCA	0.025628455816178	0	562	1	166	Stage III
TCGA-CU-A3QU	BLCA	0.0389249706992225	0	158	0	158	Stage IV
TCGA-CU-A3YL	BLCA	0	0	906	1	370	Stage III
TCGA-CU-A5W6	BLCA	0.00160492903384306	1	56	0	56	Stage III
TCGA-CU-A72E	BLCA	0	1	413	1	256	Stage IV
TCGA-DK-A1A3	BLCA	0.0257446735000507	1	665	1	665	Stage IV
TCGA-DK-A1A5	BLCA	0.0044827100195789	1	65	0	65	Stage II
TCGA-DK-A1A6	BLCA	0.0313070571766124	0	2020	0	2020	Stage IV
TCGA-DK-A1A7	BLCA	0.135494044118851	0	560	1	112	Stage IV
TCGA-DK-A1AA	BLCA	5.16171113443918e-19	0	578	0	578	Stage III
TCGA-DK-A1AB	BLCA	0.0251627862675889	1	508	1	364	Stage IV
TCGA-DK-A1AC	BLCA	0.0916064485441765	0	3981	0	3981	Stage III
TCGA-DK-A1AD	BLCA	0.00236306369617363	0	3420	0	3420	Stage IV
TCGA-DK-A1AE	BLCA	0.00386970607125092	0	491	1	211	Stage III
TCGA-DK-A1AF	BLCA	0	0	536	1	283	Stage IV
TCGA-DK-A1AG	BLCA	2.81028610703391e-20	0	475	0	475	Stage III
TCGA-DK-A2HX	BLCA	5.18569632440602e-18	1	1420	0	1420	Stage IV
TCGA-DK-A2I1	BLCA	0.0858809027139436	0	546	0	546	Stage II
TCGA-DK-A2I2	BLCA	0.0315270667703998	1	237	1	163	Stage IV
TCGA-DK-A2I4	BLCA	0.0911870194287614	0	4343	0	4343	Stage III
TCGA-DK-A2I6	BLCA	0.000541176333844958	0	2656	0	2656	Stage IV
TCGA-DK-A3IK	BLCA	0.043926080978642	1	146	0	146	Stage IV
TCGA-DK-A3IL	BLCA	0.0748720180387372	1	413	0	413	Stage IV
TCGA-DK-A3IM	BLCA	5.27110063606508e-21	1	248	1	201	Stage III
TCGA-DK-A3IN	BLCA	0.0268460844846355	1	250	0	250	Stage III
TCGA-DK-A3IQ	BLCA	0	1	539	1	250	Stage III
TCGA-DK-A3IS	BLCA	2.0570859092583e-19	0	1529	0	1529	Stage II
TCGA-DK-A3IT	BLCA	0.0630579845176975	0	648	0	648	Stage III
TCGA-DK-A3IU	BLCA	0.541508741923881	1	706	1	462	Stage II
TCGA-DK-A3IV	BLCA	0.21130475825099	1	294	1	212	Stage II
TCGA-DK-A3WW	BLCA	0.0965442912905695	0	633	0	633	Stage III
TCGA-DK-A3WX	BLCA	0.00470173136575005	1	321	1	167	Stage III
TCGA-DK-A3WY	BLCA	1.42529802838941	0	4967	0	4967	Stage III
TCGA-DK-A3X1	BLCA	0	0	2009	0	2009	Stage III
TCGA-DK-A3X2	BLCA	0	1	547	1	533	Stage IV
TCGA-DK-A6AV	BLCA	0.0484271195249205	0	1952	0	1952	Stage II
TCGA-DK-A6AW	BLCA	4.26912034002207e-19	0	1621	0	1621	Stage II
TCGA-DK-A6B0	BLCA	0	0	2330	0	2330	Stage II
TCGA-DK-A6B1	BLCA	3.42545485767823e-22	0	2049	0	2049	Stage II
TCGA-DK-A6B2	BLCA	0.0268467409508405	0	477	1	268	Stage IV
TCGA-DK-A6B5	BLCA	0.0127701128250771	0	1542	0	1542	Stage IV
TCGA-DK-A6B6	BLCA	0.0568188022529489	0	1115	0	1115	Stage II
TCGA-DK-AA6L	BLCA	0.026523567834485	1	1163	1	920	Stage IV
TCGA-DK-AA6M	BLCA	0.0159396792407438	0	1582	0	1582	Stage II
TCGA-DK-AA6P	BLCA	0	0	457	1	16	Stage II
TCGA-DK-AA6Q	BLCA	0.0262247227939597	1	413	1	285	Stage IV
TCGA-DK-AA6R	BLCA	0	0	5041	1	4907	Stage IV
TCGA-DK-AA6S	BLCA	0.0109656541028985	0	5050	1	539	Stage III
TCGA-DK-AA6T	BLCA	1.52869738687825	0	572	0	572	Stage II
TCGA-DK-AA6U	BLCA	0.0212103167576395	0	578	0	578	Stage II
TCGA-DK-AA6W	BLCA	0.0323945927442305	1	415	1	379	Stage II
TCGA-DK-AA6X	BLCA	0.0728607357046462	0	467	0	467	Stage II
TCGA-DK-AA71	BLCA	0	0	415	0	415	Stage II
TCGA-DK-AA74	BLCA	0.0271931044588874	0	1708	0	1708	Stage III
TCGA-DK-AA75	BLCA	0	1	340	1	328	Stage III
TCGA-DK-AA76	BLCA	1.27031361674935e-19	0	366	0	366	Stage II
TCGA-DK-AA77	BLCA	0.0085246449987232	0	618	1	467	Stage II
TCGA-E5-A2PC	BLCA	0.00783414443109625	0	1326	0	1326	Stage IV
TCGA-E5-A4TZ	BLCA	0.0395936621986478	1	467	1	435	Stage IV
TCGA-E5-A4U1	BLCA	0.00213868231118344	0	1181	1	705	Stage II
TCGA-E7-A3X6	BLCA	0.0152589494044441	1	904	1	369	Stage II
TCGA-E7-A3Y1	BLCA	0	0	163	0	163	Stage II
TCGA-E7-A4IJ	BLCA	0.0182769561661996	1	674	1	620	Stage II
TCGA-E7-A4XJ	BLCA	5.33688687541923e-21	1	68	0	68	Stage II
TCGA-E7-A519	BLCA	0.0785719578751161	0	508	0	508	Stage II
TCGA-E7-A541	BLCA	0.0311677921541398	1	778	0	778	Stage II
TCGA-E7-A5KE	BLCA	0.00366094270269661	0	17	0	17	Stage II
TCGA-E7-A5KF	BLCA	0.00459252706069493	0	20	0	20	Stage II
TCGA-E7-A677	BLCA	0.0176718936076998	0	820	0	820	Stage II
TCGA-E7-A678	BLCA	0.0275419311556406	0	798	0	798	Stage III
TCGA-E7-A6MD	BLCA	0.154891668149261	0	129	0	129	Stage IV
TCGA-E7-A6ME	BLCA	0.0540038923425682	0	731	0	731	Stage II
TCGA-E7-A6MF	BLCA	0.0167091486229048	0	750	0	750	Stage II
TCGA-E7-A7DU	BLCA	3.34937316978837e-19	0	28	0	28	Stage III
TCGA-E7-A7DV	BLCA	0.032898548674278	0	37	0	37	Stage IV
TCGA-E7-A7PW	BLCA	0.00881448591391644	0	416	1	174	Stage III
TCGA-E7-A7XN	BLCA	0.0495135066332721	0	428	1	190	Stage III
TCGA-E7-A85H	BLCA	0.0413077510028559	0	394	0	394	Stage III
TCGA-E7-A8O7	BLCA	0.0310548986267486	0	466	0	466	Stage II
TCGA-E7-A8O8	BLCA	6.38494270248612e-20	0	13	0	13	Stage II
TCGA-E7-A97P	BLCA	0.0276180974918215	1	437	0	437	Stage II
TCGA-E7-A97Q	BLCA	0	1	246	1	246	Stage IV
TCGA-FD-A3B3	BLCA	0.107013206835723	1	974	0	974	Stage III
TCGA-FD-A3B4	BLCA	0.237285157364467	1	510	1	359	Stage III
TCGA-FD-A3B5	BLCA	0.00152297738443398	1	272	1	272	Stage IV
TCGA-FD-A3B6	BLCA	0.0671557886066954	1	1005	0	1005	Stage II
TCGA-FD-A3B7	BLCA	0.0848572340372064	1	122	1	110	Stage III
TCGA-FD-A3B8	BLCA	0.206224003514925	0	384	0	384	Stage II
TCGA-FD-A3N5	BLCA	0	1	685	1	346	Stage II
TCGA-FD-A3N6	BLCA	0.0149016919609121	0	851	0	851	Stage II
TCGA-FD-A3NA	BLCA	0.0179423881443002	0	1845	1	1338	Stage II
TCGA-FD-A3SJ	BLCA	0.0493459602966414	1	739	1	281	Stage IV
TCGA-FD-A3SL	BLCA	0	1	712	1	260	Stage IV
TCGA-FD-A3SM	BLCA	0	1	547	1	144	Stage IV
TCGA-FD-A3SN	BLCA	0.0152117757491875	0	887	1	110	Stage III
TCGA-FD-A3SO	BLCA	0.0300135854256996	1	168	1	143	Stage IV
TCGA-FD-A3SP	BLCA	0.0533022330238539	0	783	0	783	Stage III
TCGA-FD-A3SQ	BLCA	0.0291474783565495	1	1423	1	991	Stage IV
TCGA-FD-A3SR	BLCA	0.0472815642125892	1	602	1	372	Stage IV
TCGA-FD-A3SS	BLCA	1.51815767861539e-19	1	391	1	220	Stage IV
TCGA-FD-A43N	BLCA	0	0	699	0	699	Stage III
TCGA-FD-A43P	BLCA	0.188655121376156	0	832	0	832	Stage II
TCGA-FD-A43S	BLCA	0.498643519925749	0	455	0	455	Stage III
TCGA-FD-A43U	BLCA	0.0836852061599503	0	636	1	497	Stage IV
TCGA-FD-A43X	BLCA	6.73130388193628e-19	0	110	0	110	Stage II
TCGA-FD-A43Y	BLCA	0.00895138698210048	1	474	0	474	Stage III
TCGA-FD-A5BR	BLCA	0.124711486682989	0	813	0	813	Stage II
TCGA-FD-A5BS	BLCA	0.452484654086148	0	1639	0	1639	Stage III
TCGA-FD-A5BT	BLCA	0.154730770663776	1	328	0	328	Stage III
TCGA-FD-A5BU	BLCA	0.103883949328099	0	588	0	588	Stage II
TCGA-FD-A5BV	BLCA	0	1	163	1	134	Stage III
TCGA-FD-A5BX	BLCA	0	1	173	1	99	Stage IV
TCGA-FD-A5BY	BLCA	0.00791069001009201	0	251	0	251	Stage III
TCGA-FD-A5BZ	BLCA	1.21826700294022e-18	1	835	1	533	Stage IV
TCGA-FD-A5C0	BLCA	0.00370782877736395	1	550	1	27	Stage IV
TCGA-FD-A5C1	BLCA	0.0790963963149119	0	1792	0	1792	Stage III
TCGA-FD-A62N	BLCA	0.270118138983705	0	82	0	82	Stage III
TCGA-FD-A62O	BLCA	0	1	216	0	216	Stage IV
TCGA-FD-A62P	BLCA	0.00347699721181379	1	191	1	191	Stage II
TCGA-FD-A62S	BLCA	0.0480226651044068	1	406	1	306	Stage III
TCGA-FD-A6TA	BLCA	0.135796646471999	0	1912	0	1912	Stage IV
TCGA-FD-A6TB	BLCA	0.393510122265966	0	572	0	572	Stage III
TCGA-FD-A6TC	BLCA	0	0	187	0	187	Stage III
TCGA-FD-A6TD	BLCA	0.0787044550586268	1	386	0	386	Stage III
TCGA-FD-A6TE	BLCA	0.0137310347960393	0	376	1	321	Stage IV
TCGA-FD-A6TF	BLCA	0.0270088735101981	1	69	0	69	Stage IV
TCGA-FD-A6TG	BLCA	0.0400235847595001	1	93	0	93	Stage IV
TCGA-FD-A6TH	BLCA	0.0222867700701768	1	131	1	126	Stage IV
TCGA-FD-A6TI	BLCA	1.15508621457927e-18	1	294	0	294	Stage IV
TCGA-FD-A6TK	BLCA	0.0343687768108928	0	330	0	330	Stage III
TCGA-FJ-A3Z7	BLCA	0	0	945	0	945	Stage IV
TCGA-FJ-A3Z9	BLCA	0	1	385	0	385	[Not Available]
TCGA-FJ-A3ZE	BLCA	0	1	324	1	152	Stage IV
TCGA-FJ-A3ZF	BLCA	0.00642431026137969	0	524	0	524	Stage III
TCGA-FJ-A871	BLCA	0	1	272	1	106	Stage III
TCGA-FT-A3EE	BLCA	0.0195200103531547	1	99	0	99	Stage III
TCGA-FT-A61P	BLCA	0.00962303880427483	0	337	0	337	Stage IV
TCGA-G2-A2EC	BLCA	0.0221513855510312	1	696	1	679	Stage II
TCGA-G2-A2EF	BLCA	0.0547715142562371	0	1884	0	1884	Stage II
TCGA-G2-A2EJ	BLCA	0.0165817946646174	0	1460	1	910	Stage II
TCGA-G2-A2EK	BLCA	0.077376436615054	0	485	1	485	Stage II
TCGA-G2-A2EL	BLCA	0.0158025778191207	1	819	1	105	Stage II
TCGA-G2-A2EO	BLCA	0.0499518367213187	1	1804	0	1804	Stage III
TCGA-G2-A2ES	BLCA	0.0109597570218889	1	1004	1	897	Stage II
TCGA-G2-A3IB	BLCA	0.00280343001709527	1	220	1	220	Stage II
TCGA-G2-A3IE	BLCA	0.0126269116527706	1	612	1	612	Stage II
TCGA-G2-A3VY	BLCA	0.0177703704040916	0	536	0	536	Stage II
TCGA-G2-AA3B	BLCA	0.0260060275138211	0	2008	0	2008	Stage II
TCGA-G2-AA3C	BLCA	0.0345887842508734	1	211	1	211	Stage IV
TCGA-G2-AA3D	BLCA	0.0430654637703911	0	2139	0	2139	Stage IV
TCGA-G2-AA3F	BLCA	0.00375347440782153	0	893	0	893	Stage IV
TCGA-GC-A3BM	BLCA	0.00536907622913934	1	651	1	651	Stage II
TCGA-GC-A3I6	BLCA	0.0208533353653454	1	630	1	546	Stage III
TCGA-GC-A3OO	BLCA	0	0	481	0	481	Stage II
TCGA-GC-A3RB	BLCA	0	0	582	0	582	Stage III
TCGA-GC-A3RC	BLCA	0.0211370938050167	0	484	0	484	Stage II
TCGA-GC-A3RD	BLCA	0.00231714019170291	0	428	0	428	Stage III
TCGA-GC-A3WC	BLCA	0.185089275914669	0	540	0	540	Stage III
TCGA-GC-A3YS	BLCA	0.0134197897984757	0	758	0	758	Stage IV
TCGA-GC-A4ZW	BLCA	0.0135151936922296	0	15	0	15	Stage III
TCGA-GC-A6I1	BLCA	0.197936030369045	1	272	0	272	Stage II
TCGA-GC-A6I3	BLCA	0.136834709237351	0	423	0	423	Stage IV
TCGA-GD-A2C5	BLCA	0	0	812	1	214	Stage IV
TCGA-GD-A3OP	BLCA	4.88394787819576e-19	0	64	0	64	Stage IV
TCGA-GD-A3OQ	BLCA	3.47423765863677e-19	0	95	0	95	Stage IV
TCGA-GD-A3OS	BLCA	0.0274506412602389	0	638	1	223	Stage II
TCGA-GD-A6C6	BLCA	0.0147697123044814	0	67	0	67	Stage III
TCGA-GD-A76B	BLCA	0.0965688960850171	0	224	0	224	Stage II
TCGA-GU-A42P	BLCA	0	1	332	0	332	Stage IV
TCGA-GU-A42Q	BLCA	0.00608059225191823	1	344	0	344	Stage III
TCGA-GU-A42R	BLCA	2.28322840285736e-19	1	577	1	91	Stage IV
TCGA-GU-A762	BLCA	0.0771065817626332	1	232	1	232	Stage IV
TCGA-GU-A763	BLCA	0.00689548768200393	0	997	1	303	Stage III
TCGA-GU-A764	BLCA	0.0585858255337942	0	610	0	610	Stage II
TCGA-GU-A766	BLCA	0.0772587530554901	0	480	0	480	Stage II
TCGA-GU-A767	BLCA	0	1	144	1	144	Stage IV
TCGA-GU-AATO	BLCA	0.102765198202437	1	324	1	324	Stage IV
TCGA-GU-AATP	BLCA	0.0292442282688276	0	1003	1	596	Stage IV
TCGA-GU-AATQ	BLCA	0.00205292381422412	1	213	1	213	Stage III
TCGA-GV-A3JV	BLCA	0.00837920208080921	1	434	1	134	Stage IV
TCGA-GV-A3JW	BLCA	0	0	649	1	271	Stage II
TCGA-GV-A3JX	BLCA	0.00553760104763384	0	581	0	581	Stage III
TCGA-GV-A3JZ	BLCA	2.56957373741534e-20	0	603	0	603	Stage IV
TCGA-GV-A3QF	BLCA	1.89621109122016e-18	1	617	0	617	Stage IV
TCGA-GV-A3QG	BLCA	0.632536791039857	1	NA	1	84	Stage IV
TCGA-GV-A3QH	BLCA	0.0067128481784389	1	258	1	125	Stage II
TCGA-GV-A3QI	BLCA	2.32546404374837e-18	0	1110	1	768	Stage III
TCGA-GV-A3QK	BLCA	0.0347619658908425	0	832	0	832	Stage IV
TCGA-GV-A40E	BLCA	4.39583438077473e-20	1	261	1	219	Stage II
TCGA-GV-A40G	BLCA	0	0	580	0	580	Stage II
TCGA-GV-A6ZA	BLCA	0.0163868921200885	0	691	0	691	Stage II
TCGA-H4-A2HO	BLCA	5.47861871439143e-20	0	46	0	46	Stage III
TCGA-H4-A2HQ	BLCA	0.00741344117829185	0	590	1	318	Stage IV
TCGA-HQ-A2OE	BLCA	0.0187706871324522	0	1174	0	1174	[Not Available]
TCGA-HQ-A2OF	BLCA	0.00521689344416967	0	1947	1	907	Stage III
TCGA-HQ-A5ND	BLCA	0	1	274	1	84	Stage IV
TCGA-HQ-A5NE	BLCA	6.90574654039087e-20	1	370	1	211	Stage III
TCGA-K4-A3WS	BLCA	0.0342851906269902	0	761	0	761	Stage III
TCGA-K4-A3WU	BLCA	0.303629216066566	0	105	0	105	Stage III
TCGA-K4-A3WV	BLCA	0.00501215455623435	0	646	0	646	Stage II
TCGA-K4-A4AB	BLCA	0	0	84	0	84	Stage III
TCGA-K4-A4AC	BLCA	0.00762643178162301	1	278	1	170	Stage II
TCGA-K4-A54R	BLCA	0.0136838881411031	0	842	0	842	Stage II
TCGA-K4-A5RH	BLCA	0.0526661735877879	0	276	1	196	Stage III
TCGA-K4-A5RI	BLCA	0	1	356	1	236	Stage III
TCGA-K4-A5RJ	BLCA	0.0802152270024422	0	539	0	539	Stage II
TCGA-K4-A6FZ	BLCA	0.0107320001718257	0	55	0	55	Stage III
TCGA-K4-A6MB	BLCA	1.52119165208692e-18	0	469	0	469	Stage IV
TCGA-K4-A83P	BLCA	0.710183860790258	0	495	1	70	Stage IV
TCGA-K4-AAQO	BLCA	0.0321464006736618	0	359	0	359	Stage III
TCGA-KQ-A41N	BLCA	0	0	1604	0	1604	Stage III
TCGA-KQ-A41O	BLCA	0.00047476955081858	0	1538	0	1538	Stage IV
TCGA-KQ-A41P	BLCA	1.10793714089884e-18	0	1094	1	178	Stage IV
TCGA-KQ-A41Q	BLCA	0.0217416817630966	0	1429	1	1314	Stage III
TCGA-KQ-A41R	BLCA	0	0	1350	0	1350	Stage II
TCGA-KQ-A41S	BLCA	0	0	35	0	35	Stage III
TCGA-LC-A66R	BLCA	0.117076445359278	0	466	0	466	Stage IV
TCGA-LT-A5Z6	BLCA	0.0350021707444297	0	474	0	474	Stage II
TCGA-LT-A8JT	BLCA	0.0182421779361388	0	641	0	641	Stage II
TCGA-MV-A51V	BLCA	0	0	410	0	410	Stage III
TCGA-PQ-A6FI	BLCA	0.0186321726496902	0	372	0	372	Stage II
TCGA-PQ-A6FN	BLCA	0.101148731285652	0	507	0	507	Stage III
TCGA-R3-A69X	BLCA	0.0462627799761162	0	433	0	433	Stage III
TCGA-S5-A6DX	BLCA	0.106523861217029	1	56	1	56	Stage IV
TCGA-S5-AA26	BLCA	3.17980475036383e-21	0	503	0	503	Stage III
TCGA-SY-A9G0	BLCA	0.0643650015994996	1	1008	0	1008	Stage IV
TCGA-SY-A9G5	BLCA	0.0428134258062869	0	1186	0	1186	Stage III
TCGA-UY-A78K	BLCA	0.411744283880026	1	536	0	536	Stage IV
TCGA-UY-A78L	BLCA	0.00916258100871822	0	1127	1	355	Stage IV
TCGA-UY-A78M	BLCA	0	1	690	1	690	Stage IV
TCGA-UY-A78N	BLCA	7.86991685101066e-19	1	2641	1	2472	Stage IV
TCGA-UY-A78O	BLCA	0.0237097061431218	0	2312	0	2312	Stage II
TCGA-UY-A78P	BLCA	0.0494855526057556	0	2380	0	2380	Stage II
TCGA-UY-A8OB	BLCA	0.0225815008259862	0	2109	0	2109	Stage IV
TCGA-UY-A8OC	BLCA	0.00161511929328506	1	92	1	32	Stage IV
TCGA-UY-A8OD	BLCA	0.0401158024142481	0	3432	0	3432	Stage II
TCGA-UY-A9PA	BLCA	0.00581101213201346	0	1072	0	1072	Stage III
TCGA-UY-A9PB	BLCA	0.0956317556608761	0	899	0	899	Stage III
TCGA-UY-A9PD	BLCA	0.035595451875461	0	542	0	542	Stage III
TCGA-UY-A9PE	BLCA	0.0256281449218332	0	189	1	473	Stage IV
TCGA-UY-A9PF	BLCA	0.0269028932705153	0	117	0	117	Stage IV
TCGA-UY-A9PH	BLCA	0.0943108917086478	0	1561	0	1561	Stage II
TCGA-XF-A8HB	BLCA	0.00816086505171933	0	1370	0	1370	Stage II
TCGA-XF-A8HC	BLCA	0	1	200	0	200	Stage IV
TCGA-XF-A8HD	BLCA	0.0475934053046791	0	2964	0	2964	Stage III
TCGA-XF-A8HE	BLCA	0.0353992698773785	0	3817	0	3817	Stage III
TCGA-XF-A8HF	BLCA	1.78006241163343e-20	1	2954	0	2954	Stage III
TCGA-XF-A8HG	BLCA	0.00273985558886935	1	467	1	398	Stage III
TCGA-XF-A8HH	BLCA	8.53824133683729e-19	1	57	1	57	Stage IV
TCGA-XF-A8HI	BLCA	0.00822620886855758	1	544	1	468	Stage IV
TCGA-XF-A9SH	BLCA	0	1	1971	1	547	Stage II
TCGA-XF-A9SI	BLCA	0.473112539119238	0	2423	0	2423	Stage II
TCGA-XF-A9SJ	BLCA	0.0246739227236778	1	98	1	98	Stage IV
TCGA-XF-A9SK	BLCA	0.0286642011398197	1	486	1	382	Stage IV
TCGA-XF-A9SL	BLCA	0.278054102333945	1	2020	0	2020	Stage IV
TCGA-XF-A9SM	BLCA	0.0989001370665517	0	1048	0	1048	Stage III
TCGA-XF-A9SP	BLCA	3.91194092292579e-19	1	454	1	310	Stage III
TCGA-XF-A9ST	BLCA	0.00413730633830132	1	128	0	128	Stage III
TCGA-XF-A9SU	BLCA	0.0213640054235464	1	182	1	103	Stage IV
TCGA-XF-A9SV	BLCA	2.66446079727932e-19	1	388	1	237	Stage IV
TCGA-XF-A9SW	BLCA	0	1	362	1	362	Stage IV
TCGA-XF-A9SX	BLCA	0.0685594616320567	1	719	1	475	Stage IV
TCGA-XF-A9SY	BLCA	0.137171638821333	0	640	1	168	Stage IV
TCGA-XF-A9SZ	BLCA	0.0159788890085835	1	859	1	854	Stage IV
TCGA-XF-A9T0	BLCA	0.0527712392887361	0	799	0	799	Stage III
TCGA-XF-A9T2	BLCA	1.53325147900168e-19	1	575	0	575	Stage III
TCGA-XF-A9T3	BLCA	0.0103802163977838	0	68	0	68	Stage IV
TCGA-XF-A9T4	BLCA	0.00194027983772437	1	495	1	182	Stage IV
TCGA-XF-A9T5	BLCA	0.143611510071777	0	2027	1	664	Stage IV
TCGA-XF-A9T6	BLCA	0.00638421326708352	0	64	0	64	Stage III
TCGA-XF-A9T8	BLCA	0.0493770276192631	1	418	0	418	Stage III
TCGA-XF-AAME	BLCA	0.205692153694889	1	2828	1	1651	Stage II
TCGA-XF-AAMG	BLCA	0.00891325290005244	0	3364	0	3364	Stage III
TCGA-XF-AAMH	BLCA	2.75960831569595e-18	1	344	1	313	Stage IV
TCGA-XF-AAMJ	BLCA	2.67447221194279e-19	1	1670	0	1670	Stage III
TCGA-XF-AAML	BLCA	0.0501234864006739	1	232	0	232	Stage II
TCGA-XF-AAMQ	BLCA	0.0548421188668427	0	2177	0	2177	Stage II
TCGA-XF-AAMR	BLCA	8.64841260163826e-18	0	2790	0	2790	Stage III
TCGA-XF-AAMT	BLCA	0.0234415369385994	1	90	1	90	Stage IV
TCGA-XF-AAMW	BLCA	0.0151256426032117	1	253	1	253	Stage IV
TCGA-XF-AAMX	BLCA	0	1	206	0	206	Stage III
TCGA-XF-AAMY	BLCA	0	0	3011	1	637	Stage III
TCGA-XF-AAMZ	BLCA	0.133976667200251	1	1348	1	1344	Stage IV
TCGA-XF-AAN0	BLCA	0.0521132314197731	1	1718	1	603	Stage IV
TCGA-XF-AAN1	BLCA	3.55769923769885e-05	1	941	1	650	Stage III
TCGA-XF-AAN2	BLCA	0.0220879279640186	1	1869	0	1869	Stage II
TCGA-XF-AAN3	BLCA	0.0135249156239201	0	2625	0	2625	Stage IV
TCGA-XF-AAN4	BLCA	0.00467885074578443	1	823	0	823	Stage III
TCGA-XF-AAN5	BLCA	0.0459695819523376	0	2293	0	2293	Stage III
TCGA-XF-AAN7	BLCA	3.46642863935507e-18	1	565	1	321	Stage IV
TCGA-XF-AAN8	BLCA	0.0212571657780365	1	118	0	118	Stage III
TCGA-YC-A89H	BLCA	0.0157684073689788	0	573	0	573	Stage II
TCGA-YC-A8S6	BLCA	0	0	293	0	293	Stage II
TCGA-YC-A9TC	BLCA	0.0317238283625091	1	20	1	20	Stage IV
TCGA-YF-AA3L	BLCA	0	0	364	0	364	Stage II
TCGA-YF-AA3M	BLCA	1.25275136088769e-18	0	415	1	381	Stage II
TCGA-ZF-A9R0	BLCA	0.0116191537415779	1	680	1	559	Stage III
TCGA-ZF-A9R1	BLCA	0.0658043451244614	0	773	1	758	Stage IV
TCGA-ZF-A9R2	BLCA	0.0020784919180936	0	642	0	642	Stage II
TCGA-ZF-A9R3	BLCA	0.0272391894375656	1	949	1	917	Stage II
TCGA-ZF-A9R4	BLCA	0.0162119230907134	0	921	0	921	Stage II
TCGA-ZF-A9R5	BLCA	0.019220007887887	0	1090	0	1090	Stage III
TCGA-ZF-A9R7	BLCA	0.192930133904181	0	665	0	665	Stage II
TCGA-ZF-A9R9	BLCA	0.00374877983198404	1	864	1	629	Stage IV
TCGA-ZF-A9RC	BLCA	2.49201575568496e-21	0	2868	0	2868	Stage III
TCGA-ZF-A9RD	BLCA	0.278420033745854	1	408	0	408	Stage IV
TCGA-ZF-A9RE	BLCA	0.00774141540639111	1	106	1	106	Stage II
TCGA-ZF-A9RF	BLCA	0.0609244601478007	0	1949	1	1565	Stage II
TCGA-ZF-A9RL	BLCA	0.0104880318122963	0	2703	1	1064	Stage II
TCGA-ZF-A9RM	BLCA	0.00706578143412118	0	1455	0	1455	Stage II
TCGA-ZF-A9RN	BLCA	0.116192513458096	1	615	1	516	Stage III
TCGA-ZF-AA4N	BLCA	0.00161675597709479	1	88	1	88	Stage II
TCGA-ZF-AA4R	BLCA	4.79838580214746e-19	1	1036	1	750	Stage IV
TCGA-ZF-AA4T	BLCA	0.0100526382517128	1	599	1	511	Stage IV
TCGA-ZF-AA4U	BLCA	4.9651532734674e-19	1	262	1	199	Stage III
TCGA-ZF-AA4V	BLCA	0.0284659759512076	0	1806	0	1806	Stage III
TCGA-ZF-AA4W	BLCA	0.013718832665395	0	1830	1	1679	Stage III
TCGA-ZF-AA4X	BLCA	0.0141918525785349	0	2044	1	1665	Stage II
TCGA-ZF-AA51	BLCA	0.0439606042606472	0	1714	0	1714	Stage II
TCGA-ZF-AA52	BLCA	1.28169290836471e-19	1	1077	0	1077	Stage III
TCGA-ZF-AA53	BLCA	0.0405463708731687	0	1761	0	1761	Stage II
TCGA-ZF-AA54	BLCA	0.0463609348143768	1	590	0	590	Stage III
TCGA-ZF-AA56	BLCA	0.0921885980049634	1	259	1	248	Stage III
TCGA-ZF-AA58	BLCA	0.090315380254375	0	1649	0	1649	Stage IV
TCGA-ZF-AA5H	BLCA	0.0528895562504974	0	897	1	177	Stage IV
TCGA-ZF-AA5N	BLCA	0.0111755528483395	1	168	1	168	Stage IV
TCGA-ZF-AA5P	BLCA	0.0677398528899468	0	372	0	372	Stage IV
TCGA-3C-AAAU	BRCA	0.00199448487486995	0	4047	1	1808	Stage X
TCGA-3C-AALI	BRCA	0.0753930985745854	0	4005	0	4005	Stage IIB
TCGA-3C-AALJ	BRCA	0.0408718673509058	0	1474	0	1474	Stage IIB
TCGA-3C-AALK	BRCA	3.19708473597475e-18	0	1448	0	1448	Stage IA
TCGA-4H-AAAK	BRCA	5.86153796304997e-18	0	348	0	348	Stage IIIA
TCGA-5L-AAT0	BRCA	0.0269139416164899	0	1477	0	1477	Stage IIA
TCGA-5L-AAT1	BRCA	0.0700361962031884	0	1471	0	1471	Stage IV
TCGA-5T-A9QA	BRCA	0.000143970240782589	0	303	0	303	Stage IIA
TCGA-A1-A0SB	BRCA	0	0	259	0	259	Stage I
TCGA-A1-A0SD	BRCA	0	0	437	0	437	Stage IIA
TCGA-A1-A0SE	BRCA	1.88966872764502e-18	0	1321	0	1321	Stage I
TCGA-A1-A0SF	BRCA	0	0	1463	0	1463	Stage IIA
TCGA-A1-A0SG	BRCA	0.155060528465516	0	434	0	434	Stage IIB
TCGA-A1-A0SH	BRCA	0	0	1437	0	1437	Stage IIA
TCGA-A1-A0SI	BRCA	0.007283596336168	0	635	0	635	Stage IIB
TCGA-A1-A0SJ	BRCA	0	0	416	0	416	Stage IIIA
TCGA-A1-A0SK	BRCA	1.56872517802065e-18	1	967	1	967	Stage IIA
TCGA-A1-A0SM	BRCA	0	0	242	0	242	Stage IIA
TCGA-A1-A0SN	BRCA	0.0123970403224637	0	1196	0	1196	Stage IIA
TCGA-A1-A0SO	BRCA	0.0494732822440949	0	852	0	852	Stage IIB
TCGA-A1-A0SP	BRCA	0.0608754597731347	0	584	0	584	Stage IIA
TCGA-A1-A0SQ	BRCA	6.08860728242151e-24	0	554	0	554	Stage IIB
TCGA-A2-A04N	BRCA	0.0312709642601439	0	4354	0	4354	Stage IA
TCGA-A2-A04P	BRCA	0.133120109464656	1	548	1	102	Stage IIIC
TCGA-A2-A04Q	BRCA	0.282658488438505	0	2385	0	2385	Stage IA
TCGA-A2-A04R	BRCA	2.30588058471542e-18	0	3709	0	3709	Stage IA
TCGA-A2-A04T	BRCA	0.0269804075205222	0	2246	0	2246	Stage IIA
TCGA-A2-A04U	BRCA	8.9475508008599e-19	0	2654	0	2654	Stage IIA
TCGA-A2-A04V	BRCA	1.79509080440029e-19	1	1920	1	1470	Stage IIA
TCGA-A2-A04W	BRCA	3.59614771229949e-18	0	3102	0	3102	Stage IIB
TCGA-A2-A04X	BRCA	0.127768201868304	0	1686	0	1686	Stage IIA
TCGA-A2-A04Y	BRCA	0.0396318573467602	0	1099	0	1099	Stage IIB
TCGA-A2-A0CK	BRCA	0	0	4159	1	1364	Stage IIIA
TCGA-A2-A0CL	BRCA	0.361160647968342	0	3015	0	3015	Stage IIIA
TCGA-A2-A0CM	BRCA	0.0815194026446131	1	754	1	382	Stage IIA
TCGA-A2-A0CO	BRCA	0.0733648002368954	1	3492	0	3492	Stage IIB
TCGA-A2-A0CP	BRCA	0	0	2813	0	2813	Stage IA
TCGA-A2-A0CQ	BRCA	0.00674626000452519	0	2695	0	2695	Stage IA
TCGA-A2-A0CR	BRCA	0.347095518867741	0	3283	0	3283	Stage IIB
TCGA-A2-A0CS	BRCA	1.89036173158596e-18	1	2348	0	2348	Stage IV
TCGA-A2-A0CT	BRCA	6.09307662743085e-18	0	2289	0	2289	Stage IIA
TCGA-A2-A0CU	BRCA	1.50631901165603e-18	1	158	0	158	Stage IIA
TCGA-A2-A0CV	BRCA	0	0	3011	0	3011	Stage IIB
TCGA-A2-A0CW	BRCA	0.0356062473907796	0	3283	0	3283	Stage IIB
TCGA-A2-A0CX	BRCA	0.0106032488394199	0	1728	0	1728	Stage IIA
TCGA-A2-A0CY	BRCA	4.32865795690158e-20	0	1673	0	1673	Stage IIB
TCGA-A2-A0CZ	BRCA	1.19639178606027e-19	0	1616	0	1616	Stage IIA
TCGA-A2-A0D0	BRCA	0.00247148790959383	0	2048	0	2048	Stage IIA
TCGA-A2-A0D1	BRCA	1.98141098039212e-18	0	1051	0	1051	Stage IIA
TCGA-A2-A0D2	BRCA	0.0252684406189823	0	1027	0	1027	Stage IIA
TCGA-A2-A0D3	BRCA	0.0532268021261406	0	1873	0	1873	Stage IA
TCGA-A2-A0D4	BRCA	0	0	767	0	767	Stage IIB
TCGA-A2-A0EM	BRCA	3.22153426449412e-18	0	3094	0	3094	Stage IA
TCGA-A2-A0EN	BRCA	0.0600038481057994	0	4088	0	4088	Stage IIA
TCGA-A2-A0EO	BRCA	0	0	2442	0	2442	Stage IA
TCGA-A2-A0EP	BRCA	0.228657710591027	0	3603	0	3603	Stage I
TCGA-A2-A0EQ	BRCA	0.255739934638739	0	2426	0	2426	Stage IIA
TCGA-A2-A0ER	BRCA	0.0123022425120573	0	2263	0	2263	Stage IB
TCGA-A2-A0ES	BRCA	2.64059091568066e-19	0	2190	0	2190	Stage IIA
TCGA-A2-A0ET	BRCA	0.0334031443007971	0	1066	0	1066	Stage IIIA
TCGA-A2-A0EU	BRCA	0	0	1043	0	1043	Stage IA
TCGA-A2-A0EV	BRCA	0.0304307127520167	0	968	0	968	Stage IA
TCGA-A2-A0EW	BRCA	0	1	1884	1	1353	Stage IIIC
TCGA-A2-A0EX	BRCA	0.0120712365196076	0	752	0	752	Stage IIB
TCGA-A2-A0EY	BRCA	0.0190050418074072	0	1925	0	1925	Stage IIB
TCGA-A2-A0ST	BRCA	0.573285050294588	0	3017	0	3017	Stage IIA
TCGA-A2-A0SU	BRCA	5.73384915620727e-19	0	1662	0	1662	Stage IIA
TCGA-A2-A0SV	BRCA	0.00430590361774946	1	825	1	825	Stage IV
TCGA-A2-A0SW	BRCA	0.154775130162928	1	1365	1	653	Stage IV
TCGA-A2-A0SX	BRCA	0.146447364442137	0	1534	1	1239	Stage IA
TCGA-A2-A0SY	BRCA	0.0792035555692647	0	1347	0	1347	Stage IIIA
TCGA-A2-A0T0	BRCA	0.0113420451949548	0	533	0	533	Stage IIB
TCGA-A2-A0T1	BRCA	0.0686877618778629	0	521	0	521	Stage IIIC
TCGA-A2-A0T2	BRCA	0	1	255	1	255	Stage IV
TCGA-A2-A0T3	BRCA	3.05513078998839e-19	0	1516	0	1516	Stage IB
TCGA-A2-A0T4	BRCA	0	0	624	0	624	Stage IIA
TCGA-A2-A0T5	BRCA	2.49315813113587e-19	0	531	0	531	Stage IIA
TCGA-A2-A0T6	BRCA	0.0565747214993126	0	575	0	575	Stage IIB
TCGA-A2-A0T7	BRCA	5.31219721054894e-21	0	631	0	631	Stage IIA
TCGA-A2-A0YC	BRCA	0.00651835179964406	0	990	1	756	Stage IIB
TCGA-A2-A0YD	BRCA	0	0	769	0	769	Stage IIB
TCGA-A2-A0YE	BRCA	4.32808395203084e-19	0	554	0	554	Stage IIB
TCGA-A2-A0YF	BRCA	0.0288130859895902	0	1535	0	1535	Stage I
TCGA-A2-A0YG	BRCA	0.00913505645477321	0	666	0	666	Stage IIIC
TCGA-A2-A0YH	BRCA	0.0496130523885192	0	659	0	659	Stage IIIA
TCGA-A2-A0YI	BRCA	0.0789311353942522	0	1505	0	1505	Stage I
TCGA-A2-A0YJ	BRCA	0	0	566	1	559	Stage IIIA
TCGA-A2-A0YK	BRCA	0.191327953534281	0	588	0	588	Stage IIA
TCGA-A2-A0YL	BRCA	0	0	1474	0	1474	Stage IIIA
TCGA-A2-A0YM	BRCA	0.0248760864638376	0	965	0	965	Stage IIA
TCGA-A2-A0YT	BRCA	0	1	723	0	723	Stage IIIB
TCGA-A2-A1FV	BRCA	9.66854636432299e-19	0	714	0	714	Stage IIB
TCGA-A2-A1FW	BRCA	0.0100233659791361	0	528	0	528	Stage IIIA
TCGA-A2-A1FX	BRCA	0.0163185594708038	0	1847	0	1847	Stage IIIA
TCGA-A2-A1FZ	BRCA	1.93776957889922e-19	0	683	0	683	Stage IIA
TCGA-A2-A1G0	BRCA	0.0338186449582151	0	616	0	616	Stage IIB
TCGA-A2-A1G1	BRCA	0.0940570038531416	0	584	0	584	Stage IIB
TCGA-A2-A1G4	BRCA	0.0593803765181872	0	595	0	595	Stage IIIA
TCGA-A2-A1G6	BRCA	0	0	501	0	501	Stage IIIA
TCGA-A2-A259	BRCA	0.0598356266866206	0	1596	0	1596	Stage I
TCGA-A2-A25A	BRCA	0	0	3276	0	3276	Stage IIA
TCGA-A2-A25B	BRCA	0.0222141545436451	0	1291	1	1290	Stage IIB
TCGA-A2-A25C	BRCA	0.0332550837249147	0	523	0	523	Stage IIB
TCGA-A2-A25D	BRCA	0.0886573575465704	0	552	0	552	Stage IIIC
TCGA-A2-A25E	BRCA	0.0202941394108943	0	3204	1	2989	Stage IIIA
TCGA-A2-A25F	BRCA	0.350788938357908	0	322	0	322	Stage IIA
TCGA-A2-A3KC	BRCA	0	0	1102	0	1102	Stage IIB
TCGA-A2-A3KD	BRCA	3.66265321015267e-19	0	1206	0	1206	Stage IIIA
TCGA-A2-A3XS	BRCA	0.0430284935025809	1	1032	1	682	Stage IIIA
TCGA-A2-A3XT	BRCA	0.0497505053705799	0	2770	0	2770	Stage IIB
TCGA-A2-A3XU	BRCA	2.34647801554573e-19	1	912	1	574	Stage IIB
TCGA-A2-A3XV	BRCA	5.00385857184495e-20	0	996	0	996	Stage IIA
TCGA-A2-A3XW	BRCA	0	0	1712	0	1712	Stage IIB
TCGA-A2-A3XX	BRCA	0.0839603747446085	1	1439	0	1439	Stage IIA
TCGA-A2-A3XY	BRCA	0.0302325299328268	1	1093	1	802	Stage IIB
TCGA-A2-A3XZ	BRCA	0.316333554886639	0	1532	0	1532	Stage I
TCGA-A2-A3Y0	BRCA	0.0909744489585027	0	1546	0	1546	Stage IIB
TCGA-A2-A4RW	BRCA	1.84692963942083e-20	0	222	0	222	Stage IIIC
TCGA-A2-A4RX	BRCA	0.08056318364535	0	742	0	742	Stage IIA
TCGA-A2-A4RY	BRCA	0.0181533623185091	0	648	0	648	Stage IIIC
TCGA-A2-A4S0	BRCA	0.00121045379955314	0	706	0	706	Stage IIA
TCGA-A2-A4S1	BRCA	4.13875503521127e-19	0	820	0	820	Stage IIA
TCGA-A2-A4S2	BRCA	0.00859210597842427	0	643	0	643	Stage IIIA
TCGA-A2-A4S3	BRCA	0.0377489629807448	0	666	0	666	Stage IIB
TCGA-A7-A0CD	BRCA	3.97193407649083e-19	0	1165	0	1165	Stage I
TCGA-A7-A0CE	BRCA	0	0	1074	0	1074	Stage IIA
TCGA-A7-A0CG	BRCA	0.0408082455146308	0	1043	0	1043	Stage IIA
TCGA-A7-A0CH	BRCA	0	0	1079	0	1079	Stage IIA
TCGA-A7-A0CJ	BRCA	0.0363949844614994	0	931	0	931	Stage IIA
TCGA-A7-A0D9	BRCA	0	0	1139	0	1139	Stage IIA
TCGA-A7-A0DA	BRCA	1.03706694332851e-18	0	1085	0	1085	Stage IIA
TCGA-A7-A0DB	BRCA	0	0	1007	0	1007	Stage IIA
TCGA-A7-A13D	BRCA	0	0	965	0	965	Stage IIA
TCGA-A7-A13E	BRCA	3.15924099312128e-20	1	614	1	556	Stage IIB
TCGA-A7-A13F	BRCA	0	0	765	0	765	Stage IIIA
TCGA-A7-A13G	BRCA	0	0	718	1	586	Stage IIA
TCGA-A7-A13H	BRCA	0.0189611758251296	0	899	1	795	Stage IIB
TCGA-A7-A26E	BRCA	0	0	954	0	954	Stage IIIA
TCGA-A7-A26F	BRCA	0.0378716936972265	0	738	0	738	Stage IA
TCGA-A7-A26G	BRCA	0.0722258032265136	0	722	0	722	Stage IIA
TCGA-A7-A26H	BRCA	0.0355562283865362	0	724	1	291	Stage IIA
TCGA-A7-A26I	BRCA	4.34879291716121e-18	0	661	0	661	Stage IIA
TCGA-A7-A26J	BRCA	0.00732645813709496	0	627	0	627	Stage IIA
TCGA-A7-A2KD	BRCA	0.0206101522674678	0	679	0	679	Stage IIIA
TCGA-A7-A3IY	BRCA	0	0	345	0	345	Stage I
TCGA-A7-A3IZ	BRCA	0	0	322	0	322	Stage IIA
TCGA-A7-A3J0	BRCA	0.0226555016117394	0	313	0	313	Stage IIA
TCGA-A7-A3J1	BRCA	0.103948874635183	0	343	0	343	Stage IA
TCGA-A7-A3RF	BRCA	2.17713688924654e-19	0	408	1	174	Stage IIA
TCGA-A7-A425	BRCA	0	0	447	1	419	Stage IIIC
TCGA-A7-A426	BRCA	3.41398060149569e-18	0	364	0	364	Stage IIIC
TCGA-A7-A4SA	BRCA	0.0113598843373614	0	454	0	454	Stage IIB
TCGA-A7-A4SB	BRCA	0	0	418	0	418	Stage IIIA
TCGA-A7-A4SC	BRCA	7.45260344957731e-19	0	446	0	446	Stage IIB
TCGA-A7-A4SD	BRCA	0.0852284332701355	0	441	0	441	Stage IIA
TCGA-A7-A4SE	BRCA	0	0	644	0	644	Stage IIA
TCGA-A7-A4SF	BRCA	0.0438493035163781	0	545	0	545	Stage IIA
TCGA-A7-A56D	BRCA	0.016964891697943	0	448	0	448	Stage IIA
TCGA-A7-A5ZV	BRCA	0.0106384277070369	0	368	0	368	Stage IIA
TCGA-A7-A5ZW	BRCA	0	0	326	0	326	Stage IIA
TCGA-A7-A5ZX	BRCA	0	0	336	0	336	Stage IIIC
TCGA-A7-A6VV	BRCA	0.0338514033021378	0	313	0	313	Stage IIA
TCGA-A7-A6VW	BRCA	0.0131224320523685	0	285	0	285	Stage IIA
TCGA-A7-A6VX	BRCA	0	0	317	0	317	Stage IIA
TCGA-A7-A6VY	BRCA	0.0688214592359047	0	266	0	266	Stage IIB
TCGA-A8-A06N	BRCA	0.0209411371346235	0	0	0	0	Stage IIIB
TCGA-A8-A06O	BRCA	0.0116442855617504	0	396	0	396	Stage I
TCGA-A8-A06P	BRCA	0.000179645475581007	0	396	0	396	Stage IIIA
TCGA-A8-A06Q	BRCA	0.0395800781084104	0	31	0	31	Stage IIIA
TCGA-A8-A06R	BRCA	0.0527018018588585	0	547	0	547	Stage IIB
TCGA-A8-A06T	BRCA	0.0246467554794119	0	1614	0	1614	Stage IIIA
TCGA-A8-A06U	BRCA	0.0310390541392643	1	883	0	883	Stage IIB
TCGA-A8-A06X	BRCA	0.025936841125078	1	943	0	943	Stage IIB
TCGA-A8-A06Y	BRCA	0	0	791	1	791	Stage IIA
TCGA-A8-A06Z	BRCA	0	0	31	0	31	Stage IIB
TCGA-A8-A075	BRCA	0.0711500704105882	0	518	0	518	Stage IIB
TCGA-A8-A076	BRCA	0.0195088151970449	0	1642	0	1642	Stage IIA
TCGA-A8-A079	BRCA	0.0321591832571298	0	274	0	274	Stage IIIB
TCGA-A8-A07B	BRCA	2.89861835094951e-19	0	1308	0	1308	Stage IIA
TCGA-A8-A07C	BRCA	0.0895295382794802	0	1034	0	1034	Stage IIA
TCGA-A8-A07E	BRCA	0	0	608	0	608	Stage X
TCGA-A8-A07F	BRCA	0.00265282539188815	0	577	0	577	Stage IIB
TCGA-A8-A07G	BRCA	0.0165232009445415	0	577	0	577	Stage IIA
TCGA-A8-A07I	BRCA	0.0371583000653381	0	426	0	426	Stage IIIA
TCGA-A8-A07J	BRCA	0	0	365	0	365	Stage IIB
TCGA-A8-A07L	BRCA	1.64398419941778e-19	0	975	0	975	Stage IIIA
TCGA-A8-A07O	BRCA	3.41307422318088e-22	0	304	0	304	Stage IIA
TCGA-A8-A07P	BRCA	2.7774338147293e-20	0	334	0	334	Stage IIB
TCGA-A8-A07R	BRCA	6.96563739273446e-20	0	273	0	273	Stage IIIC
TCGA-A8-A07S	BRCA	0.0114824482901999	0	243	0	243	Stage IIA
TCGA-A8-A07U	BRCA	0.223535030112301	0	760	0	760	Stage IIIA
TCGA-A8-A07W	BRCA	0.0212379057098745	0	304	0	304	Stage IV
TCGA-A8-A07Z	BRCA	0.0176779714529437	0	1371	0	1371	Stage IIA
TCGA-A8-A081	BRCA	0.0830009845356387	0	0	0	0	Stage IIA
TCGA-A8-A082	BRCA	0.00978901983724902	0	549	0	549	Stage IIB
TCGA-A8-A083	BRCA	7.64811855596017e-21	0	0	0	0	Stage IIB
TCGA-A8-A084	BRCA	1.24856102744436e-19	0	458	0	458	Stage IIB
TCGA-A8-A085	BRCA	0	0	1124	0	1124	Stage IIB
TCGA-A8-A086	BRCA	7.2957454800295e-20	0	396	0	396	Stage IIA
TCGA-A8-A08A	BRCA	0.0171081665519245	0	30	0	30	Stage I
TCGA-A8-A08B	BRCA	0.0340210127154953	0	1156	0	1156	Stage IIA
TCGA-A8-A08C	BRCA	0.00333241466459092	0	881	0	881	Stage IIA
TCGA-A8-A08F	BRCA	0.01779190609692	0	1004	0	1004	Stage IIIC
TCGA-A8-A08G	BRCA	0.00573985266398839	0	607	0	607	Stage IIA
TCGA-A8-A08H	BRCA	0.00958562166159637	0	0	0	0	Stage IIA
TCGA-A8-A08I	BRCA	0.109205614159729	0	365	0	365	Stage IIA
TCGA-A8-A08J	BRCA	0.0100065405286316	1	1127	1	1127	Stage IV
TCGA-A8-A08L	BRCA	0.0185941352562969	1	304	0	304	Stage IIIA
TCGA-A8-A08O	BRCA	7.76479862886878e-21	0	943	1	762	Stage IV
TCGA-A8-A08P	BRCA	0.055434057421263	0	943	0	943	Stage IIIA
TCGA-A8-A08R	BRCA	0.0950165931632296	0	30	0	30	Stage IIB
TCGA-A8-A08S	BRCA	0.00247196895917452	0	1004	0	1004	Stage IIA
TCGA-A8-A08T	BRCA	0.00235194936709808	1	3409	1	2557	Stage IV
TCGA-A8-A08X	BRCA	0.140309759715311	0	1308	1	366	Stage IIIC
TCGA-A8-A08Z	BRCA	0.00161709359365281	0	1217	0	1217	[Discrepancy]
TCGA-A8-A090	BRCA	0.0308474565411771	0	0	0	0	Stage IIA
TCGA-A8-A091	BRCA	0.0120585578774549	0	1004	1	243	Stage IIA
TCGA-A8-A092	BRCA	1.32488102030563e-20	0	942	0	942	Stage IIIA
TCGA-A8-A093	BRCA	4.27357458214496e-19	0	546	0	546	Stage IIA
TCGA-A8-A094	BRCA	0.0724512148701063	0	0	0	0	Stage IIA
TCGA-A8-A095	BRCA	0.00533596631009792	0	1277	0	1277	Stage I
TCGA-A8-A096	BRCA	0.033066302274197	0	0	0	0	Stage IIA
TCGA-A8-A097	BRCA	0.00955646312177999	0	365	0	365	Stage IIB
TCGA-A8-A099	BRCA	0	0	304	0	304	Stage X
TCGA-A8-A09A	BRCA	8.18791212492362e-20	0	304	0	304	Stage X
TCGA-A8-A09B	BRCA	1.74053354450774e-18	0	365	0	365	Stage IIIB
TCGA-A8-A09C	BRCA	7.5449480804341e-19	0	31	0	31	Stage X
TCGA-A8-A09D	BRCA	0	0	1522	0	1522	Stage IIB
TCGA-A8-A09E	BRCA	0.00176200514264389	0	1492	0	1492	Stage IIIB
TCGA-A8-A09G	BRCA	0.0516811145538986	0	0	0	0	Stage IIIC
TCGA-A8-A09I	BRCA	0.0381065495285884	0	1371	0	1371	Stage IIA
TCGA-A8-A09K	BRCA	0.0810765346273919	0	912	0	912	Stage IIA
TCGA-A8-A09M	BRCA	0.0704932226411729	0	1006	0	1006	Stage IIIC
TCGA-A8-A09N	BRCA	0	0	31	0	31	Stage IIIC
TCGA-A8-A09Q	BRCA	0.0950766068788754	0	761	0	761	Stage IIIB
TCGA-A8-A09R	BRCA	0.0237990900406607	0	273	0	273	Stage IIB
TCGA-A8-A09T	BRCA	0	0	579	0	579	[Discrepancy]
TCGA-A8-A09V	BRCA	1.98295768536448e-19	0	457	0	457	Stage IIA
TCGA-A8-A09W	BRCA	0	0	30	0	30	Stage IIIB
TCGA-A8-A09X	BRCA	0.0976991093198612	1	426	0	426	Stage IIIC
TCGA-A8-A09Z	BRCA	0.0200712354302947	0	0	0	0	Stage IIB
TCGA-A8-A0A1	BRCA	0.0238301584273446	0	365	0	365	Stage IIA
TCGA-A8-A0A2	BRCA	0.0415080017830565	0	579	0	579	Stage IIA
TCGA-A8-A0A4	BRCA	0	0	396	0	396	Stage IIA
TCGA-A8-A0A6	BRCA	0.0914548776035813	0	640	0	640	Stage IIIC
TCGA-A8-A0A7	BRCA	0.32883466491055	0	30	0	30	Stage IIB
TCGA-A8-A0A9	BRCA	0	0	822	0	822	Stage IIA
TCGA-A8-A0AB	BRCA	0	0	518	0	518	Stage IIA
TCGA-A8-A0AD	BRCA	0.0311036691340185	0	1157	0	1157	Stage I
TCGA-AC-A23C	BRCA	0.0359121115040188	0	585	0	585	Stage IIB
TCGA-AC-A23E	BRCA	2.11460090865781e-18	0	698	0	698	Stage IIB
TCGA-AC-A23G	BRCA	0	0	2248	0	2248	Stage IIA
TCGA-AC-A23H	BRCA	2.09356808326111e-19	1	174	1	174	Stage IIA
TCGA-AC-A2B8	BRCA	3.6733576970132e-19	0	677	1	654	Stage IIB
TCGA-AC-A2BK	BRCA	3.72434717063416e-19	0	2222	0	2222	Stage IIIA
TCGA-AC-A2BM	BRCA	0.0443105198399481	0	3022	0	3022	Stage IIB
TCGA-AC-A2FB	BRCA	0.133028971300802	0	1234	0	1234	Stage IIA
TCGA-AC-A2FE	BRCA	0	1	2636	1	766	Stage IIIC
TCGA-AC-A2FF	BRCA	0	0	2759	0	2759	Stage IIB
TCGA-AC-A2FG	BRCA	0	0	1853	0	1853	Stage IIB
TCGA-AC-A2FK	BRCA	0	0	2650	0	2650	Stage IIIC
TCGA-AC-A2FM	BRCA	0	1	792	1	780	Stage IIB
TCGA-AC-A2FO	BRCA	0.112791417330382	0	2255	0	2255	Stage IIB
TCGA-AC-A2QH	BRCA	0	0	1005	0	1005	Stage IIB
TCGA-AC-A2QI	BRCA	0.0165579508585213	0	588	0	588	Stage IIIA
TCGA-AC-A2QJ	BRCA	0	1	446	1	237	Stage IIIB
TCGA-AC-A3BB	BRCA	0.0844266352331322	0	987	0	987	Stage IIIA
TCGA-AC-A3EH	BRCA	0	1	197	0	197	Stage IIIC
TCGA-AC-A3HN	BRCA	0.00498826164703007	0	496	0	496	Stage IIB
TCGA-AC-A3OD	BRCA	0.0350814899725485	0	451	0	451	Stage IIB
TCGA-AC-A3QP	BRCA	0.0207279611778234	0	675	0	675	Stage IIB
TCGA-AC-A3QQ	BRCA	0.0625376228252545	0	734	0	734	Stage IA
TCGA-AC-A3TM	BRCA	0	0	762	0	762	Stage IIIA
TCGA-AC-A3TN	BRCA	1.63970972933241e-18	0	456	0	456	Stage IIB
TCGA-AC-A3W5	BRCA	0.0204380431738705	0	504	0	504	Stage IIA
TCGA-AC-A3W6	BRCA	1.47762299331127e-18	0	602	0	602	Stage IIIA
TCGA-AC-A3W7	BRCA	6.54885828333127e-18	0	471	0	471	Stage IIB
TCGA-AC-A3YI	BRCA	0	0	707	0	707	Stage IIIC
TCGA-AC-A3YJ	BRCA	1.57748882522347e-19	0	754	0	754	Stage IIA
TCGA-AC-A4ZE	BRCA	1.52882889013668e-18	0	890	0	890	Stage IIB
TCGA-AC-A5EH	BRCA	0	0	511	0	511	Stage IIB
TCGA-AC-A5XS	BRCA	0.0523983277918967	0	588	0	588	Stage IIA
TCGA-AC-A5XU	BRCA	0	0	455	0	455	Stage IIB
TCGA-AC-A62V	BRCA	0	1	348	1	348	Stage IV
TCGA-AC-A62X	BRCA	1.5892734107095e-18	0	417	0	417	Stage IIA
TCGA-AC-A62Y	BRCA	0.00533375783313573	0	530	0	530	Stage IIB
TCGA-AC-A6IV	BRCA	1.56085724023203e-19	0	568	0	568	Stage IIB
TCGA-AC-A6IW	BRCA	0.105629693509291	0	413	0	413	Stage IIA
TCGA-AC-A6IX	BRCA	6.05955453949943e-19	0	373	0	373	Stage IIIC
TCGA-AC-A6NO	BRCA	0	0	51	0	51	Stage IIB
TCGA-AC-A7VB	BRCA	1.13393465472601e-19	0	250	0	250	Stage IIA
TCGA-AC-A7VC	BRCA	0	0	1	0	1	Stage IIB
TCGA-AC-A8OP	BRCA	9.26106117157947e-20	0	614	0	614	Stage IA
TCGA-AC-A8OQ	BRCA	0.128490776627431	0	34	0	34	Stage IIB
TCGA-AC-A8OR	BRCA	0.00511684257576524	0	40	0	40	Stage IA
TCGA-AC-A8OS	BRCA	3.89114286874618e-19	0	70	0	70	Stage IIA
TCGA-AN-A03X	BRCA	0	0	10	0	10	Stage IIA
TCGA-AN-A03Y	BRCA	0.0261079463703819	0	10	0	10	Stage IIA
TCGA-AN-A041	BRCA	2.67178800478843e-20	0	7	0	7	Stage IIB
TCGA-AN-A046	BRCA	0.0160947606042109	0	10	0	10	Stage IIA
TCGA-AN-A049	BRCA	0.0143350700415344	0	19	0	19	Stage IIA
TCGA-AN-A04A	BRCA	0	0	90	0	90	Stage IIIA
TCGA-AN-A04C	BRCA	0	0	54	0	54	Stage IIB
TCGA-AN-A04D	BRCA	3.04754399875102e-19	0	52	0	52	Stage IIB
TCGA-AN-A0AJ	BRCA	0.0921315932531091	0	303	0	303	Stage IIB
TCGA-AN-A0AK	BRCA	0.0227508197147624	0	224	0	224	Stage IIA
TCGA-AN-A0AL	BRCA	0.181553628393791	0	227	0	227	Stage IIIB
TCGA-AN-A0AM	BRCA	0.0160969138943513	0	5	0	5	Stage IIA
TCGA-AN-A0AR	BRCA	1.10005233199047e-18	0	10	0	10	Stage IIA
TCGA-AN-A0AS	BRCA	0	0	10	0	10	Stage IIIA
TCGA-AN-A0AT	BRCA	0.0471471029080108	0	10	0	10	Stage IIA
TCGA-AN-A0FD	BRCA	0.00332504416982584	0	196	0	196	Stage IIA
TCGA-AN-A0FF	BRCA	0.0340022856213235	0	172	0	172	Stage IA
TCGA-AN-A0FJ	BRCA	0.046877092869039	0	242	0	242	Stage IV
TCGA-AN-A0FK	BRCA	2.22922624313052e-18	0	213	0	213	Stage IIIB
TCGA-AN-A0FL	BRCA	0	0	231	0	231	Stage IIA
TCGA-AN-A0FN	BRCA	0.0953491524636789	0	218	0	218	Stage IA
TCGA-AN-A0FS	BRCA	0	0	210	0	210	Stage IA
TCGA-AN-A0FT	BRCA	4.09078862180346e-19	0	214	0	214	Stage IIB
TCGA-AN-A0FV	BRCA	1.95840801657581e-20	0	10	0	10	Stage IIA
TCGA-AN-A0FW	BRCA	3.43758199497386e-20	0	11	0	11	Stage IIIA
TCGA-AN-A0FX	BRCA	8.1411434543216e-19	0	10	0	10	Stage IIA
TCGA-AN-A0FY	BRCA	0.00785478870403008	0	10	0	10	Stage IA
TCGA-AN-A0FZ	BRCA	0.012169771797119	0	10	0	10	Stage IIIA
TCGA-AN-A0G0	BRCA	0.0121787631580105	0	16	0	16	Stage IIA
TCGA-AN-A0XL	BRCA	0	0	163	0	163	Stage IIA
TCGA-AN-A0XN	BRCA	0	0	10	0	10	Stage IIIA
TCGA-AN-A0XO	BRCA	7.66082266077108e-19	0	375	0	375	Stage IIIA
TCGA-AN-A0XP	BRCA	0	0	9	0	9	Stage IIIA
TCGA-AN-A0XR	BRCA	0	0	10	0	10	Stage IIIA
TCGA-AN-A0XS	BRCA	0.085162321677161	0	10	0	10	Stage IIIA
TCGA-AN-A0XT	BRCA	1.13302951913168e-18	0	10	0	10	Stage IIIA
TCGA-AN-A0XU	BRCA	0	0	10	0	10	Stage IIA
TCGA-AN-A0XV	BRCA	1.73451578094697e-18	0	162	0	162	Stage IIIA
TCGA-AN-A0XW	BRCA	0.0373180501229587	0	170	0	170	Stage IIIA
TCGA-AO-A03L	BRCA	0.00300380902388513	0	2442	0	2442	Stage IIIA
TCGA-AO-A03M	BRCA	0.0898155658005351	0	1866	0	1866	Stage I
TCGA-AO-A03N	BRCA	1.26626396485577e-18	0	2031	1	1645	Stage IIB
TCGA-AO-A03O	BRCA	0.0601809952551722	1	2483	0	2483	Stage IIA
TCGA-AO-A03P	BRCA	0	1	2911	1	1922	Stage IIB
TCGA-AO-A03R	BRCA	0.0336188901695313	0	2091	0	2091	Stage IIB
TCGA-AO-A03T	BRCA	7.91630622234166e-20	0	2124	0	2124	Stage IIB
TCGA-AO-A03U	BRCA	0.0342741358175872	1	1793	1	1614	Stage I
TCGA-AO-A03V	BRCA	0	0	1351	0	1351	Stage I
TCGA-AO-A0J2	BRCA	0.00903048207930251	0	997	0	997	Stage IA
TCGA-AO-A0J3	BRCA	0.00697684715354986	0	651	0	651	Stage IIB
TCGA-AO-A0J4	BRCA	0.196085289365035	0	1587	0	1587	Stage IA
TCGA-AO-A0J5	BRCA	0	1	792	1	792	Stage IV
TCGA-AO-A0J6	BRCA	0.0505245627270242	0	1140	0	1140	Stage IIA
TCGA-AO-A0J7	BRCA	0.000956752826064364	0	618	0	618	Stage IIB
TCGA-AO-A0J8	BRCA	0.0139705259771079	0	680	0	680	Stage IIA
TCGA-AO-A0J9	BRCA	7.18132212529904e-19	0	1613	1	1066	Stage IIIC
TCGA-AO-A0JA	BRCA	0	0	655	1	143	Stage IIIC
TCGA-AO-A0JB	BRCA	0	0	1542	0	1542	Stage IIIA
TCGA-AO-A0JC	BRCA	1.29639449710506	0	1547	0	1547	Stage IIA
TCGA-AO-A0JD	BRCA	2.57237845276711e-19	0	2190	0	2190	Stage IIIA
TCGA-AO-A0JE	BRCA	0.037526626619178	0	2335	0	2335	Stage IIIA
TCGA-AO-A0JF	BRCA	0	0	1980	0	1980	Stage IIA
TCGA-AO-A0JG	BRCA	0.0540935354628349	0	798	0	798	Stage IIIA
TCGA-AO-A0JI	BRCA	0.0328621045908125	0	1528	0	1528	Stage IIA
TCGA-AO-A0JJ	BRCA	0.0475181304215563	0	1887	0	1887	Stage IIB
TCGA-AO-A0JL	BRCA	0	0	1683	0	1683	Stage IIIA
TCGA-AO-A0JM	BRCA	0	0	2184	0	2184	Stage IIB
TCGA-AO-A124	BRCA	0.00996482385187452	0	3506	0	3506	Stage IIA
TCGA-AO-A125	BRCA	0	0	3456	0	3456	Stage IIA
TCGA-AO-A126	BRCA	0	0	3307	1	267	Stage IIA
TCGA-AO-A128	BRCA	0.208030075576628	0	3248	0	3248	Stage IIA
TCGA-AO-A129	BRCA	0.150233476679415	0	3286	0	3286	Stage IIB
TCGA-AO-A12A	BRCA	0.00498025077704653	0	3112	0	3112	Stage IIA
TCGA-AO-A12B	BRCA	0.010474771607217	0	2989	0	2989	Stage IIA
TCGA-AO-A12C	BRCA	6.19902460377556e-19	0	2372	0	2372	Stage IIB
TCGA-AO-A12D	BRCA	0.0613864788444505	0	2515	0	2515	Stage IIA
TCGA-AO-A12E	BRCA	0	0	2142	0	2142	Stage IIB
TCGA-AO-A12F	BRCA	2.51175667637412e-18	0	1842	0	1842	Stage IIA
TCGA-AO-A12G	BRCA	0	0	1639	0	1639	Stage IIA
TCGA-AO-A12H	BRCA	0.00372172843806913	0	1234	0	1234	Stage IIA
TCGA-AO-A1KO	BRCA	0	0	622	0	622	Stage IIB
TCGA-AO-A1KP	BRCA	1.03495189611122e-18	0	2953	0	2953	Stage IIA
TCGA-AO-A1KQ	BRCA	0.0503473771405019	0	1882	0	1882	Stage IIIB
TCGA-AO-A1KR	BRCA	3.24466410415455e-20	0	2513	0	2513	Stage IIA
TCGA-AO-A1KS	BRCA	0.00107881702513848	0	350	0	350	Stage IIA
TCGA-AO-A1KT	BRCA	0	0	541	0	541	Stage IIA
TCGA-AQ-A04H	BRCA	0.000622271753830069	0	754	0	754	Stage IIIA
TCGA-AQ-A04J	BRCA	0.289869607712108	0	819	0	819	Stage IIA
TCGA-AQ-A04L	BRCA	0.000493630368112237	0	3957	0	3957	Stage IIA
TCGA-AQ-A0Y5	BRCA	3.97453618836796e-20	1	172	0	172	Stage IIIA
TCGA-AQ-A1H2	BRCA	0.00177414164449015	0	475	0	475	Stage IIIA
TCGA-AQ-A1H3	BRCA	0	0	989	0	989	Stage IIIC
TCGA-AQ-A54N	BRCA	0	0	78	0	78	Stage IIA
TCGA-AQ-A54O	BRCA	0.0236792346109857	0	1001	0	1001	Stage IIA
TCGA-AQ-A7U7	BRCA	0.227874167257998	1	584	0	584	Stage IIIA
TCGA-AR-A0TP	BRCA	0	0	4275	0	4275	Stage IIA
TCGA-AR-A0TQ	BRCA	0.0605190934759575	0	2991	0	2991	Stage IIIA
TCGA-AR-A0TR	BRCA	0.0715901231415858	1	160	0	160	Stage IIB
TCGA-AR-A0TS	BRCA	0.44405688945408	0	2558	0	2558	Stage IIB
TCGA-AR-A0TT	BRCA	0.269910419475943	0	3316	0	3316	Stage IIIA
TCGA-AR-A0TU	BRCA	0.0145440045917757	0	709	0	709	Stage IIA
TCGA-AR-A0TV	BRCA	0.067225567023675	0	2288	0	2288	Stage IIA
TCGA-AR-A0TW	BRCA	0.088090949589912	0	3009	1	739	Stage IIIA
TCGA-AR-A0TX	BRCA	0.0850116402454453	0	1972	0	1972	Stage IIA
TCGA-AR-A0TY	BRCA	0.0598419846093491	1	1699	1	544	Stage IIA
TCGA-AR-A0TZ	BRCA	0.000726054995687621	1	3262	1	1313	[Discrepancy]
TCGA-AR-A0U0	BRCA	0.0661519815592532	0	1988	0	1988	Stage IIB
TCGA-AR-A0U2	BRCA	0.00360913638828074	1	2551	1	1609	Stage IIIA
TCGA-AR-A0U3	BRCA	0.013529570618508	0	4080	0	4080	Stage IIB
TCGA-AR-A0U4	BRCA	0.0905469502717564	0	3261	0	3261	Stage IIA
TCGA-AR-A1AH	BRCA	0	0	3807	1	1136	Stage IIB
TCGA-AR-A1AI	BRCA	0.167419793470624	0	3296	1	588	Stage IIA
TCGA-AR-A1AJ	BRCA	0.230638998893411	0	3072	0	3072	Stage I
TCGA-AR-A1AK	BRCA	6.30783935591444e-20	0	3159	0	3159	Stage I
TCGA-AR-A1AL	BRCA	3.19732171482001e-18	0	2971	0	2971	Stage IIIA
TCGA-AR-A1AM	BRCA	0	0	2991	0	2991	Stage IIIA
TCGA-AR-A1AN	BRCA	1.15768943096075e-18	0	2920	0	2920	Stage IIA
TCGA-AR-A1AO	BRCA	0.0431982234232188	0	2618	0	2618	Stage IIA
TCGA-AR-A1AP	BRCA	1.29442911288585e-20	0	2856	0	2856	Stage I
TCGA-AR-A1AQ	BRCA	0.160350220177419	0	3021	0	3021	Stage IIA
TCGA-AR-A1AR	BRCA	0.0860477764358783	1	524	1	268	Stage IIIA
TCGA-AR-A1AS	BRCA	0.00940654062695645	0	1150	0	1150	Stage IIB
TCGA-AR-A1AT	BRCA	0.0537730665143558	1	1272	0	1272	Stage IIA
TCGA-AR-A1AU	BRCA	0	0	2868	0	2868	Stage IIIA
TCGA-AR-A1AV	BRCA	0.0157883363915909	0	1864	0	1864	Stage IIB
TCGA-AR-A1AW	BRCA	0.692737282326807	0	2632	0	2632	Stage IIA
TCGA-AR-A1AX	BRCA	0.267325973926851	0	2629	0	2629	Stage I
TCGA-AR-A1AY	BRCA	0	0	1026	0	1026	Stage I
TCGA-AR-A24H	BRCA	0.0337430141704075	0	4894	0	4894	Stage IIA
TCGA-AR-A24K	BRCA	0.0131364911276177	0	1548	0	1548	Stage IIA
TCGA-AR-A24L	BRCA	0	1	2866	1	1414	Stage IIB
TCGA-AR-A24M	BRCA	2.21915397014716e-18	0	3660	0	3660	Stage IIIA
TCGA-AR-A24N	BRCA	0.0242668194309965	0	3035	0	3035	Stage I
TCGA-AR-A24O	BRCA	0	0	3607	1	2561	Stage IIIA
TCGA-AR-A24P	BRCA	0	0	84	0	84	Stage I
TCGA-AR-A24Q	BRCA	0.0328811990333474	0	3172	0	3172	Stage IIB
TCGA-AR-A24R	BRCA	0.028630889297886	0	3430	0	3430	Stage IIIA
TCGA-AR-A24S	BRCA	0.0390761568386978	0	2976	0	2976	Stage I
TCGA-AR-A24T	BRCA	0	0	3202	0	3202	Stage IIIC
TCGA-AR-A24U	BRCA	0.152475146077642	0	3128	0	3128	Stage IIA
TCGA-AR-A24V	BRCA	0	0	3203	0	3203	Stage IIB
TCGA-AR-A24W	BRCA	0	0	1550	0	1550	Stage IIB
TCGA-AR-A24X	BRCA	0.0228344926597639	0	3004	0	3004	Stage IIA
TCGA-AR-A24Z	BRCA	0.0105029027202278	0	3001	0	3001	Stage IIA
TCGA-AR-A250	BRCA	0.00786503632279877	0	2707	0	2707	Stage IIA
TCGA-AR-A251	BRCA	0	0	3030	0	3030	Stage IIIA
TCGA-AR-A252	BRCA	0.172434987579162	0	2838	0	2838	Stage I
TCGA-AR-A254	BRCA	0.0523704580330441	0	2605	0	2605	Stage IIIA
TCGA-AR-A255	BRCA	0.00732041994439092	0	2161	0	2161	Stage I
TCGA-AR-A256	BRCA	0.0295684629404313	1	2854	1	1640	Stage IIA
TCGA-AR-A2LE	BRCA	5.53890196866336e-19	0	5062	1	4203	Stage I
TCGA-AR-A2LH	BRCA	0.0995236417639746	1	616	1	434	Stage III
TCGA-AR-A2LJ	BRCA	0.0128093853701076	0	2632	0	2632	Stage IIIA
TCGA-AR-A2LK	BRCA	0.0178398694618091	1	1649	1	1304	Stage III
TCGA-AR-A2LL	BRCA	0.0415282735277386	0	2012	0	2012	Stage IIB
TCGA-AR-A2LM	BRCA	6.12391854187663e-19	0	1935	0	1935	Stage II
TCGA-AR-A2LN	BRCA	0	0	1161	0	1161	Stage IIA
TCGA-AR-A2LO	BRCA	0.0552156272688094	0	1198	0	1198	Stage IIB
TCGA-AR-A2LQ	BRCA	4.80173786507867e-18	0	1233	0	1233	Stage IIB
TCGA-AR-A2LR	BRCA	0	0	1742	0	1742	Stage I
TCGA-AR-A5QM	BRCA	1.27903268602364e-19	0	2231	1	968	Stage IIA
TCGA-AR-A5QN	BRCA	0	0	1013	0	1013	Stage IIIC
TCGA-AR-A5QP	BRCA	0	0	1185	0	1185	Stage IIB
TCGA-AR-A5QQ	BRCA	0.142853828189432	1	322	1	301	Stage IIIA
TCGA-B6-A0I1	BRCA	1.11164407640936e-19	1	2361	1	1120	Stage IIA
TCGA-B6-A0I2	BRCA	0.150277663989654	0	4361	0	4361	Stage IA
TCGA-B6-A0I5	BRCA	0.0100055908896383	0	8556	0	8556	Stage IIB
TCGA-B6-A0I6	BRCA	0	1	991	1	859	Stage IIA
TCGA-B6-A0I8	BRCA	1.97554703836947e-18	1	749	1	746	Stage X
TCGA-B6-A0I9	BRCA	0.0465586375428209	1	362	1	362	Stage IV
TCGA-B6-A0IA	BRCA	0	0	8391	0	8391	Stage IIA
TCGA-B6-A0IB	BRCA	3.25956890397519e-18	1	3941	1	2717	Stage IV
TCGA-B6-A0IC	BRCA	2.92432333823039e-19	1	1542	0	1542	Stage X
TCGA-B6-A0IE	BRCA	0.0326117388431774	1	1993	1	834	Stage IIIA
TCGA-B6-A0IG	BRCA	0.00697753663862503	1	4456	1	4456	Stage IIB
TCGA-B6-A0IH	BRCA	0	1	3418	0	3418	Stage IIIA
TCGA-B6-A0IJ	BRCA	0.166915726604711	0	7106	0	7106	Stage IIB
TCGA-B6-A0IK	BRCA	0.0120470994054613	1	571	1	489	Stage IIIB
TCGA-B6-A0IM	BRCA	6.53408931272939e-19	1	3873	0	3873	Stage IIB
TCGA-B6-A0IN	BRCA	0.108804883667756	1	2573	1	1412	Stage X
TCGA-B6-A0IO	BRCA	0.00951779120437751	0	5042	0	5042	Stage IIA
TCGA-B6-A0IP	BRCA	0.137553991402665	1	3926	0	3926	Stage IA
TCGA-B6-A0IQ	BRCA	0.0185373934189832	0	4285	0	4285	Stage IIIA
TCGA-B6-A0RE	BRCA	0.0231874378085881	0	7777	0	7777	Stage X
TCGA-B6-A0RG	BRCA	2.56901463877061e-18	0	2082	0	2082	Stage IIB
TCGA-B6-A0RH	BRCA	0	1	6456	1	2165	Stage IIA
TCGA-B6-A0RI	BRCA	0	0	7126	1	1100	Stage IIIB
TCGA-B6-A0RL	BRCA	0.025517282100972	1	2469	0	2469	Stage IIA
TCGA-B6-A0RM	BRCA	0.000305166491169652	1	2373	0	2373	Stage X
TCGA-B6-A0RN	BRCA	4.1515939966441e-19	0	8008	0	8008	Stage IA
TCGA-B6-A0RO	BRCA	4.29164177710131e-19	0	4929	0	4929	Stage IIIB
TCGA-B6-A0RP	BRCA	0.00140598363425465	1	3126	1	2787	[Discrepancy]
TCGA-B6-A0RQ	BRCA	8.79001127605346e-19	1	4267	0	4267	Stage IIB
TCGA-B6-A0RS	BRCA	0.0175204786809176	1	3063	1	2041	Stage IIA
TCGA-B6-A0RT	BRCA	0.4509361353061	0	2721	0	2721	Stage IIIA
TCGA-B6-A0RU	BRCA	0	0	8605	1	3076	Stage IA
TCGA-B6-A0RV	BRCA	0.000585930908944086	0	5156	0	5156	Stage IIIA
TCGA-B6-A0WS	BRCA	0.0598453863874298	1	2965	0	2965	Stage X
TCGA-B6-A0WT	BRCA	0.00767990852124298	0	5739	1	3862	Stage IIB
TCGA-B6-A0WV	BRCA	0	1	2417	0	2417	Stage IIB
TCGA-B6-A0WW	BRCA	0	1	558	1	447	Stage X
TCGA-B6-A0WX	BRCA	0.0806384254618855	1	639	1	563	Stage IIIA
TCGA-B6-A0WY	BRCA	3.69542028678819e-19	1	3461	1	2011	Stage IIIA
TCGA-B6-A0WZ	BRCA	2.1559536469534e-18	0	6292	1	5117	Stage II
TCGA-B6-A0X0	BRCA	3.56166362220194e-20	1	3945	0	3945	Stage I
TCGA-B6-A0X1	BRCA	0.077589807221378	1	7455	1	490	[Discrepancy]
TCGA-B6-A0X4	BRCA	0.0056254944789092	1	860	1	716	Stage IIB
TCGA-B6-A0X5	BRCA	0	1	2097	1	1343	Stage IIB
TCGA-B6-A0X7	BRCA	0	1	1781	1	1104	Stage X
TCGA-B6-A1KC	BRCA	0.0115862963600272	0	1326	0	1326	Stage IIB
TCGA-B6-A1KF	BRCA	0	0	3088	0	3088	Stage IIB
TCGA-B6-A1KI	BRCA	0	0	2236	0	2236	Stage I
TCGA-B6-A1KN	BRCA	0.00268709760350202	0	4233	0	4233	Stage IIIB
TCGA-B6-A2IU	BRCA	0	0	5176	1	4224	Stage IIA
TCGA-B6-A3ZX	BRCA	0.687914437154242	1	1152	1	994	Stage IV
TCGA-B6-A400	BRCA	0.00212662279245917	0	215	0	215	Stage IIIA
TCGA-B6-A401	BRCA	0.0502145693441773	0	2596	0	2596	Stage IIA
TCGA-B6-A402	BRCA	7.36821360251355e-20	0	2281	1	1516	Stage I
TCGA-B6-A408	BRCA	0.0608329533576538	0	2072	0	2072	Stage IIIC
TCGA-B6-A409	BRCA	0	1	573	1	456	Stage IIIA
TCGA-B6-A40B	BRCA	0	0	3152	0	3152	Stage I
TCGA-B6-A40C	BRCA	6.64014385656299e-20	0	2164	0	2164	Stage IIB
TCGA-BH-A0AU	BRCA	0.0138400570457182	0	1914	0	1914	Stage IIA
TCGA-BH-A0AV	BRCA	7.85153903343486e-20	0	1820	0	1820	Stage I
TCGA-BH-A0AW	BRCA	0.0456348538569682	0	622	0	622	Stage IIA
TCGA-BH-A0AY	BRCA	0	0	777	0	777	Stage IIA
TCGA-BH-A0AZ	BRCA	0	0	1919	0	1919	Stage IIIA
TCGA-BH-A0B0	BRCA	3.23067915729001e-19	0	2477	0	2477	Stage I
TCGA-BH-A0B1	BRCA	0	0	1148	0	1148	Stage IIB
TCGA-BH-A0B3	BRCA	0.0607851059606949	0	1203	0	1203	Stage IIB
TCGA-BH-A0B4	BRCA	0	0	1191	0	1191	Stage IIIA
TCGA-BH-A0B5	BRCA	0.00378944392599434	0	2136	0	2136	Stage IIIA
TCGA-BH-A0B6	BRCA	0.253218336285906	0	2483	0	2483	Stage I
TCGA-BH-A0B7	BRCA	0.0544141062482852	0	2559	0	2559	Stage IIB
TCGA-BH-A0B8	BRCA	3.52753158626231e-18	0	1569	0	1569	Stage I
TCGA-BH-A0B9	BRCA	0.150066509128508	0	1572	0	1572	Stage IA
TCGA-BH-A0BA	BRCA	3.74771505297652e-18	0	1132	0	1132	Stage IIIC
TCGA-BH-A0BC	BRCA	0.0145593653658588	0	974	0	974	Stage IIIC
TCGA-BH-A0BD	BRCA	0.015308650574751	0	554	0	554	Stage IIA
TCGA-BH-A0BF	BRCA	0.12638824349837	1	1324	0	1324	Stage IIB
TCGA-BH-A0BG	BRCA	0.163658312816959	0	1871	0	1871	Stage I
TCGA-BH-A0BJ	BRCA	0	0	660	0	660	Stage IIB
TCGA-BH-A0BL	BRCA	0.0664366185069389	0	2278	0	2278	Stage I
TCGA-BH-A0BM	BRCA	0	0	1876	0	1876	Stage IIB
TCGA-BH-A0BO	BRCA	0	0	2197	0	2197	Stage I
TCGA-BH-A0BP	BRCA	0	1	2296	0	2296	Stage I
TCGA-BH-A0BQ	BRCA	1.47178254536217e-19	0	2255	1	1709	Stage I
TCGA-BH-A0BR	BRCA	0	0	2330	0	2330	Stage I
TCGA-BH-A0BS	BRCA	3.12684597141034e-19	0	2612	0	2612	Stage IIIA
TCGA-BH-A0BT	BRCA	0	0	2365	0	2365	Stage IIA
TCGA-BH-A0BV	BRCA	0.0301634756153486	0	1519	0	1519	Stage IIB
TCGA-BH-A0BW	BRCA	0.154792790650609	0	2371	0	2371	Stage I
TCGA-BH-A0BZ	BRCA	0.0242830004743556	0	2255	0	2255	Stage IIIA
TCGA-BH-A0C0	BRCA	0.130379547157831	0	1270	0	1270	Stage IIA
TCGA-BH-A0C1	BRCA	0	1	1411	1	1123	Stage IIIA
TCGA-BH-A0C3	BRCA	1.10354533926776e-17	0	2709	1	2674	Stage I
TCGA-BH-A0C7	BRCA	0.0198307931046078	0	2767	0	2767	Stage IIB
TCGA-BH-A0DD	BRCA	0.000744296398357002	0	2486	0	2486	Stage IIB
TCGA-BH-A0DE	BRCA	0	0	2372	0	2372	Stage IIA
TCGA-BH-A0DG	BRCA	0.0293873099611484	0	2041	0	2041	Stage IIA
TCGA-BH-A0DH	BRCA	0.0330442728801783	0	1156	0	1156	Stage IIB
TCGA-BH-A0DI	BRCA	0	0	912	0	912	Stage IIB
TCGA-BH-A0DK	BRCA	0.060619271663036	0	423	0	423	Stage IIA
TCGA-BH-A0DL	BRCA	0.0860057793646188	0	2381	0	2381	Stage IIA
TCGA-BH-A0DO	BRCA	0.0120908528221255	0	1644	0	1644	Stage I
TCGA-BH-A0DP	BRCA	0	0	476	0	476	Stage IIB
TCGA-BH-A0DQ	BRCA	5.49949134814385e-19	0	98	0	98	Stage IIB
TCGA-BH-A0DS	BRCA	0.0136322139151052	0	78	0	78	Stage IIIA
TCGA-BH-A0DT	BRCA	3.05815089463257e-19	0	2403	0	2403	Stage IIA
TCGA-BH-A0DV	BRCA	0	0	2064	0	2064	Stage IIIA
TCGA-BH-A0DX	BRCA	0	0	2156	0	2156	Stage I
TCGA-BH-A0DZ	BRCA	3.94809453363694e-20	0	495	0	495	Stage IIB
TCGA-BH-A0E0	BRCA	0	0	134	0	134	Stage IIIC
TCGA-BH-A0E1	BRCA	6.72130076464191e-19	0	477	0	477	Stage IIB
TCGA-BH-A0E2	BRCA	0	0	435	0	435	Stage IIIA
TCGA-BH-A0E6	BRCA	0.0783510425279756	0	293	0	293	Stage IA
TCGA-BH-A0E7	BRCA	1.09626268644051e-18	0	1363	0	1363	Stage IIB
TCGA-BH-A0E9	BRCA	7.3987655388777e-19	0	2489	0	2489	Stage IIB
TCGA-BH-A0EA	BRCA	1.32108306106852e-18	1	991	0	991	Stage IIA
TCGA-BH-A0EB	BRCA	0.0393104730959671	0	745	0	745	Stage IA
TCGA-BH-A0EE	BRCA	0.0484523459377561	0	943	0	943	Stage IIB
TCGA-BH-A0EI	BRCA	0	0	1926	0	1926	Stage IIA
TCGA-BH-A0GY	BRCA	0	0	923	0	923	Stage IIA
TCGA-BH-A0GZ	BRCA	0	0	328	0	328	Stage IIA
TCGA-BH-A0H0	BRCA	0.00241245607918357	0	461	0	461	Stage IA
TCGA-BH-A0H3	BRCA	6.03963381090339e-18	0	1928	0	1928	Stage I
TCGA-BH-A0H5	BRCA	0.505027850683963	0	1620	0	1620	Stage I
TCGA-BH-A0H6	BRCA	1.39224510288154e-18	0	747	0	747	Stage I
TCGA-BH-A0H7	BRCA	5.93936384273686e-21	0	702	0	702	Stage IIIA
TCGA-BH-A0H9	BRCA	0	0	1247	0	1247	Stage IIA
TCGA-BH-A0HA	BRCA	1.33942258648497e-18	0	1611	0	1611	Stage I
TCGA-BH-A0HB	BRCA	1.53190038363214e-19	0	806	0	806	Stage IA
TCGA-BH-A0HF	BRCA	0	0	727	0	727	Stage IA
TCGA-BH-A0HI	BRCA	0	0	620	0	620	Stage IA
TCGA-BH-A0HK	BRCA	1.02060826853793e-18	0	178	0	178	Stage IIB
TCGA-BH-A0HL	BRCA	0.00153809793424319	0	72	0	72	Stage IIB
TCGA-BH-A0HN	BRCA	0	0	516	0	516	Stage IA
TCGA-BH-A0HO	BRCA	0.0106245903940003	0	76	0	76	Stage IIA
TCGA-BH-A0HP	BRCA	0	0	414	0	414	Stage IIIA
TCGA-BH-A0HQ	BRCA	1.23361112526751e-19	0	1121	0	1121	Stage IIA
TCGA-BH-A0HU	BRCA	0	0	392	0	392	Stage IA
TCGA-BH-A0HW	BRCA	2.10506225658368e-18	0	1561	0	1561	Stage IA
TCGA-BH-A0HX	BRCA	0	0	829	0	829	Stage IIB
TCGA-BH-A0HY	BRCA	4.05616158625053e-18	0	1545	0	1545	Stage I
TCGA-BH-A0RX	BRCA	0.115997348240475	0	170	0	170	Stage IIA
TCGA-BH-A0W3	BRCA	0.0143341477801199	0	728	0	728	Stage IIA
TCGA-BH-A0W4	BRCA	1.20517565696196e-18	0	759	0	759	Stage IIA
TCGA-BH-A0W5	BRCA	0.427186204898185	0	1288	0	1288	Stage IIA
TCGA-BH-A0W7	BRCA	0.0925055027920656	0	1363	0	1363	Stage I
TCGA-BH-A0WA	BRCA	3.42054569765047e-19	0	701	0	701	Stage I
TCGA-BH-A18F	BRCA	0	0	1001	0	1001	Stage IIA
TCGA-BH-A18G	BRCA	0	0	149	0	149	Stage IA
TCGA-BH-A18H	BRCA	0.120055930734161	0	652	0	652	Stage IA
TCGA-BH-A18I	BRCA	0.0297071075157182	0	1093	0	1093	Stage IIA
TCGA-BH-A18J	BRCA	5.32682035110867e-19	1	612	1	612	Stage IV
TCGA-BH-A18K	BRCA	2.02687629470028e-18	1	2763	1	2763	Stage I
TCGA-BH-A18L	BRCA	0.00587188986208262	1	811	0	811	Stage IIIA
TCGA-BH-A18M	BRCA	0	1	2207	0	2207	Stage IIIA
TCGA-BH-A18N	BRCA	0	1	1148	0	1148	Stage IIA
TCGA-BH-A18P	BRCA	0.00046005961327533	1	921	1	921	Stage I
TCGA-BH-A18Q	BRCA	0.00237764670992685	1	1692	0	1692	Stage IIB
TCGA-BH-A18R	BRCA	0.0324332305939912	1	1142	0	1142	Stage IIA
TCGA-BH-A18S	BRCA	0.00945899385127591	1	2009	0	2009	Stage I
TCGA-BH-A18T	BRCA	0.00374692928443142	1	224	1	224	Stage IIA
TCGA-BH-A18U	BRCA	0.00669999250390047	1	1563	0	1563	Stage IIIA
TCGA-BH-A18V	BRCA	0.0525618183631405	1	1556	0	1556	Stage IIB
TCGA-BH-A1EN	BRCA	1.05656495838593e-18	1	2127	0	2127	Stage IIA
TCGA-BH-A1EO	BRCA	0	1	2798	0	2798	Stage IIA
TCGA-BH-A1ES	BRCA	7.03647166377281e-19	1	3462	1	3462	Stage IIB
TCGA-BH-A1ET	BRCA	4.38894926877035e-20	1	2520	0	2520	Stage I
TCGA-BH-A1EU	BRCA	0.166078812486051	1	1286	0	1286	Stage I
TCGA-BH-A1EV	BRCA	8.91322223740228e-19	1	365	1	365	Stage IIIA
TCGA-BH-A1EW	BRCA	1.04609358250413e-19	1	1694	1	1694	Stage IIA
TCGA-BH-A1EX	BRCA	0.020740453129997	1	1508	1	1508	Stage IIB
TCGA-BH-A1EY	BRCA	0.0292703398435647	1	538	1	396	Stage IIA
TCGA-BH-A1F0	BRCA	0.216960462391316	1	785	1	785	Stage IIA
TCGA-BH-A1F2	BRCA	0	1	959	0	959	Stage IIIB
TCGA-BH-A1F5	BRCA	0.00649545252371456	1	2712	0	2712	Stage IIA
TCGA-BH-A1F6	BRCA	0.0506283123178163	1	2965	0	2965	[Not Available]
TCGA-BH-A1F8	BRCA	0.0184355929051837	1	763	1	763	Stage IIIB
TCGA-BH-A1FB	BRCA	0.131913285473835	1	3669	1	3669	Stage IIB
TCGA-BH-A1FC	BRCA	0.165118018835084	1	3472	0	3472	Stage IIA
TCGA-BH-A1FD	BRCA	0.00468533031062383	1	1009	1	1009	Stage I
TCGA-BH-A1FE	BRCA	0.0853793569694551	1	2273	1	2273	Stage IIB
TCGA-BH-A1FG	BRCA	0.00367336024387974	1	3736	0	3736	Stage I
TCGA-BH-A1FH	BRCA	0	1	1034	1	1034	Stage IV
TCGA-BH-A1FJ	BRCA	7.79682887721124e-20	1	1927	0	1927	Stage IIIA
TCGA-BH-A1FL	BRCA	0.00412301408060575	1	1673	1	1673	Stage IIB
TCGA-BH-A1FM	BRCA	0	1	1388	0	1388	Stage IIIA
TCGA-BH-A1FN	BRCA	0	1	2192	1	2192	Stage IIA
TCGA-BH-A1FR	BRCA	0.0337216973681004	1	1642	1	1642	Stage IIIB
TCGA-BH-A1FU	BRCA	0.0219816951463575	1	1688	1	1688	Stage IA
TCGA-BH-A201	BRCA	0	0	856	0	856	Stage IA
TCGA-BH-A202	BRCA	0.00240733791028168	0	795	0	795	Stage II
TCGA-BH-A203	BRCA	0.0207137622197638	1	1174	1	1174	Stage IIB
TCGA-BH-A204	BRCA	0	1	2534	0	2534	Stage IIB
TCGA-BH-A208	BRCA	0	1	1759	0	1759	Stage IIB
TCGA-BH-A209	BRCA	0.30603697014976	1	3959	0	3959	Stage I
TCGA-BH-A28O	BRCA	2.51457499814016e-18	0	1120	0	1120	Stage IIIC
TCGA-BH-A28Q	BRCA	0	0	1119	0	1119	Stage IIB
TCGA-BH-A2L8	BRCA	0.108749377434039	0	612	0	612	Stage IIA
TCGA-BH-A42T	BRCA	0.00474075588550521	1	320	0	320	Stage IIA
TCGA-BH-A42U	BRCA	0.0520903154469974	0	3364	0	3364	Stage IIA
TCGA-BH-A42V	BRCA	0	0	635	0	635	Stage IB
TCGA-BH-A5IZ	BRCA	0.00321760438648516	0	567	0	567	Stage IIB
TCGA-BH-A5J0	BRCA	0.00250856928380666	0	715	0	715	Stage IA
TCGA-BH-A6R8	BRCA	0.0200097603207596	0	293	0	293	Stage IIA
TCGA-BH-A6R9	BRCA	0.0384142407206351	0	160	0	160	Stage IIA
TCGA-BH-A8FY	BRCA	0	1	295	0	295	Stage IA
TCGA-BH-A8FZ	BRCA	0.0578805176440225	0	574	0	574	Stage IA
TCGA-BH-A8G0	BRCA	0.22233732505198	0	662	0	662	Stage IIB
TCGA-BH-AB28	BRCA	0.0767927401425125	0	287	0	287	Stage IIIA
TCGA-C8-A12K	BRCA	0.13022774946192	0	0	0	0	Stage IIB
TCGA-C8-A12L	BRCA	0.0134466679114431	0	363	0	363	Stage IIA
TCGA-C8-A12M	BRCA	0.0195954494901193	0	358	0	358	Stage IIA
TCGA-C8-A12N	BRCA	0	0	358	0	358	Stage IIA
TCGA-C8-A12O	BRCA	0.0257890031627874	0	385	0	385	Stage IIA
TCGA-C8-A12P	BRCA	0.0418230654043356	0	358	0	358	Stage IIB
TCGA-C8-A12Q	BRCA	0.0261157684957791	1	385	1	385	Stage IIIA
TCGA-C8-A12T	BRCA	0.000243255932389234	0	0	0	0	Stage IIA
TCGA-C8-A12U	BRCA	0.0455585478799042	0	385	0	385	Stage IIB
TCGA-C8-A12V	BRCA	0.329548977401199	0	385	0	385	Stage IIA
TCGA-C8-A12W	BRCA	0.0436320424020459	0	385	0	385	Stage IIIB
TCGA-C8-A12X	BRCA	1.15200306165421e-19	0	385	0	385	Stage IIB
TCGA-C8-A12Y	BRCA	2.42137276093317e-19	0	1476	0	1476	Stage IIB
TCGA-C8-A12Z	BRCA	0	0	382	0	382	Stage IIB
TCGA-C8-A130	BRCA	0	0	370	0	370	Stage IIIA
TCGA-C8-A131	BRCA	3.97501309658128e-20	0	411	0	411	Stage IIIA
TCGA-C8-A132	BRCA	0.0744362358337906	0	383	0	383	Stage IIB
TCGA-C8-A133	BRCA	0.016452964805097	0	0	0	0	Stage IIIA
TCGA-C8-A134	BRCA	0.0187085130484966	0	383	0	383	Stage IIA
TCGA-C8-A135	BRCA	6.0961623659352e-20	0	393	0	393	Stage IIB
TCGA-C8-A137	BRCA	0	0	379	1	136	Stage IIB
TCGA-C8-A138	BRCA	0.0729664463883495	0	380	0	380	Stage IIIA
TCGA-C8-A1HE	BRCA	0.00897143015031234	0	375	0	375	Stage IIA
TCGA-C8-A1HF	BRCA	0.0698657691984017	0	332	0	332	Stage IIA
TCGA-C8-A1HG	BRCA	0.10606296852376	0	345	0	345	Stage IIA
TCGA-C8-A1HI	BRCA	0	0	343	0	343	Stage IIIA
TCGA-C8-A1HJ	BRCA	0.0115749135100999	0	5	0	5	Stage IIA
TCGA-C8-A1HK	BRCA	0.0220944137954448	0	366	0	366	Stage IIB
TCGA-C8-A1HL	BRCA	0.00149853602030335	0	317	0	317	Stage IIIA
TCGA-C8-A1HM	BRCA	0.129517284133267	0	375	0	375	Stage IIA
TCGA-C8-A1HN	BRCA	0.00989543674756942	0	394	0	394	Stage IIA
TCGA-C8-A1HO	BRCA	0.00415041161717396	0	375	0	375	Stage IIIC
TCGA-C8-A26V	BRCA	0.0121662877571591	0	616	0	616	Stage IIIA
TCGA-C8-A26W	BRCA	0.0679070739576127	0	381	0	381	Stage IIB
TCGA-C8-A26X	BRCA	0.133419271328555	0	376	0	376	Stage IIA
TCGA-C8-A26Y	BRCA	0.0351535935581526	0	394	0	394	Stage IIA
TCGA-C8-A26Z	BRCA	0.0075175413448431	0	470	0	470	Stage IIA
TCGA-C8-A273	BRCA	0	0	513	0	513	Stage IIB
TCGA-C8-A274	BRCA	0.0185292238005658	0	508	0	508	Stage IIA
TCGA-C8-A275	BRCA	0.13703718877689	0	1	0	1	Stage IIA
TCGA-C8-A278	BRCA	0.175332575019769	0	297	0	297	Stage IIIA
TCGA-C8-A27A	BRCA	0.019500178143766	0	747	0	747	Stage IIB
TCGA-C8-A27B	BRCA	0.0706672678688751	0	439	0	439	Stage IIB
TCGA-C8-A3M7	BRCA	0	1	1034	1	1034	Stage IIIB
TCGA-C8-A3M8	BRCA	0	0	394	0	394	Stage IA
TCGA-C8-A8HP	BRCA	0.123748879037956	0	396	0	396	Stage IIIA
TCGA-C8-A8HQ	BRCA	0.0356859312754086	0	380	0	380	Stage IIB
TCGA-C8-A8HR	BRCA	0	0	408	0	408	Stage IIIA
TCGA-D8-A13Y	BRCA	1.64854872600622e-21	0	1728	0	1728	Stage IA
TCGA-D8-A13Z	BRCA	0.0508999341557809	0	635	0	635	[Not Available]
TCGA-D8-A140	BRCA	0.077164122272334	0	403	0	403	Stage IIB
TCGA-D8-A141	BRCA	0.107487392525639	0	626	0	626	[Not Available]
TCGA-D8-A142	BRCA	0.0384981655521475	0	425	0	425	Stage IIB
TCGA-D8-A143	BRCA	0.0540422318107107	0	431	0	431	Stage IIA
TCGA-D8-A145	BRCA	0.0276020917232563	0	410	0	410	Stage IIA
TCGA-D8-A146	BRCA	0.0442256953992668	0	643	0	643	Stage IIA
TCGA-D8-A147	BRCA	0.0615020307064994	0	584	0	584	[Not Available]
TCGA-D8-A1J8	BRCA	0.0529554465625679	0	431	0	431	Stage IIB
TCGA-D8-A1J9	BRCA	0	0	532	0	532	Stage IA
TCGA-D8-A1JA	BRCA	0.0048172666043612	0	502	1	431	[Not Available]
TCGA-D8-A1JB	BRCA	0.165021497238975	0	1688	0	1688	Stage IIB
TCGA-D8-A1JC	BRCA	0.00521527368243966	0	480	0	480	Stage IIIA
TCGA-D8-A1JD	BRCA	0.0195596616541235	0	552	0	552	Stage IIB
TCGA-D8-A1JE	BRCA	0.00769082814806911	0	575	0	575	Stage IIA
TCGA-D8-A1JF	BRCA	0.032915816655137	0	366	0	366	Stage IIIA
TCGA-D8-A1JG	BRCA	0.168101757197218	0	1612	0	1612	Stage IIA
TCGA-D8-A1JH	BRCA	1.10650678908033e-19	0	426	0	426	Stage IA
TCGA-D8-A1JI	BRCA	0.00796439047568762	0	577	0	577	Stage IIA
TCGA-D8-A1JJ	BRCA	0.00275178679163542	0	611	0	611	Stage IIA
TCGA-D8-A1JK	BRCA	0.0252887570028834	0	612	0	612	Stage IIA
TCGA-D8-A1JL	BRCA	0.0241575496126195	0	611	0	611	Stage IIA
TCGA-D8-A1JM	BRCA	0.0182951937239465	0	590	0	590	Stage IIB
TCGA-D8-A1JN	BRCA	0.0134594085625962	0	620	0	620	Stage IIIC
TCGA-D8-A1JP	BRCA	0	0	639	0	639	Stage IA
TCGA-D8-A1JS	BRCA	4.80634077781052e-20	0	371	0	371	Stage IA
TCGA-D8-A1JT	BRCA	0.00530136438942989	0	405	0	405	Stage IIA
TCGA-D8-A1JU	BRCA	4.12366844392277e-18	0	447	0	447	Stage IA
TCGA-D8-A1X5	BRCA	0.0439143942524647	0	565	0	565	Stage IIIC
TCGA-D8-A1X6	BRCA	0.0375433787369271	0	541	0	541	Stage IIIA
TCGA-D8-A1X7	BRCA	0.0140225329628565	0	509	0	509	Stage IIA
TCGA-D8-A1X8	BRCA	1.15670648875373e-18	0	783	0	783	Stage IIIA
TCGA-D8-A1X9	BRCA	0.015483974586642	0	727	0	727	Stage IIB
TCGA-D8-A1XA	BRCA	0.0353722017415683	0	839	0	839	Stage IA
TCGA-D8-A1XB	BRCA	6.65008735679887e-19	0	552	0	552	Stage IIB
TCGA-D8-A1XC	BRCA	0.0109564290305326	1	377	1	377	Stage IIIB
TCGA-D8-A1XD	BRCA	0	0	522	0	522	Stage IIIA
TCGA-D8-A1XF	BRCA	0.0427336877608682	0	463	0	463	Stage IIA
TCGA-D8-A1XG	BRCA	0.00111529580696522	0	448	0	448	Stage IIIB
TCGA-D8-A1XJ	BRCA	0	0	664	0	664	Stage IIIA
TCGA-D8-A1XK	BRCA	0.00811296532139968	0	441	0	441	Stage IIB
TCGA-D8-A1XL	BRCA	0.12748064957693	0	606	0	606	Stage IIB
TCGA-D8-A1XM	BRCA	0.0463512417716824	0	538	0	538	Stage IA
TCGA-D8-A1XO	BRCA	0.0121281065176082	0	1682	0	1682	Stage IIB
TCGA-D8-A1XQ	BRCA	0.0962044355603277	0	499	0	499	Stage IIA
TCGA-D8-A1XR	BRCA	0	0	482	0	482	Stage IIB
TCGA-D8-A1XS	BRCA	0.010986598734359	0	496	0	496	Stage IIIC
TCGA-D8-A1XT	BRCA	0.007167623350309	0	506	0	506	Stage IIA
TCGA-D8-A1XU	BRCA	0.0242343286702951	0	395	0	395	Stage IA
TCGA-D8-A1XV	BRCA	0.0114169928992141	0	461	0	461	Stage IIA
TCGA-D8-A1XW	BRCA	0.0385671534212988	0	1309	0	1309	Stage IIA
TCGA-D8-A1XY	BRCA	2.18288791403125e-18	0	503	0	503	Stage IIA
TCGA-D8-A1XZ	BRCA	0.0468788164365096	0	466	0	466	Stage IIIA
TCGA-D8-A1Y0	BRCA	0.0188429789936677	0	472	0	472	Stage IIIA
TCGA-D8-A1Y1	BRCA	0	1	302	1	302	Stage IIIA
TCGA-D8-A1Y2	BRCA	0.0996169843403862	0	433	0	433	Stage IIA
TCGA-D8-A1Y3	BRCA	0.0402987637028871	0	430	0	430	Stage IIIA
TCGA-D8-A27E	BRCA	0.00946109326586331	0	530	0	530	Stage IA
TCGA-D8-A27F	BRCA	7.15327016170701e-19	0	488	0	488	Stage IIA
TCGA-D8-A27G	BRCA	1.00549687412148e-19	0	409	0	409	Stage IIA
TCGA-D8-A27H	BRCA	1.80876360715255e-19	0	397	0	397	Stage IIA
TCGA-D8-A27I	BRCA	7.57821635715391e-19	0	439	0	439	Stage IIIA
TCGA-D8-A27K	BRCA	0.0484451018206197	0	1461	0	1461	Stage IIB
TCGA-D8-A27L	BRCA	0.00683933361115045	0	499	0	499	Stage IIIA
TCGA-D8-A27M	BRCA	0.322789596438416	0	410	0	410	Stage IA
TCGA-D8-A27N	BRCA	0.027742938624067	0	519	0	519	Stage IIIA
TCGA-D8-A27P	BRCA	0	0	49	0	49	Stage IA
TCGA-D8-A27R	BRCA	0.0113416802547466	0	307	0	307	Stage IIIC
TCGA-D8-A27T	BRCA	0	0	398	0	398	Stage IIIC
TCGA-D8-A27V	BRCA	0	0	381	0	381	Stage IIA
TCGA-D8-A27W	BRCA	0.0511112246949171	0	373	0	373	Stage IIIB
TCGA-D8-A3Z5	BRCA	0	0	1015	0	1015	Stage IIIC
TCGA-D8-A3Z6	BRCA	0	0	563	0	563	Stage IIIC
TCGA-D8-A4Z1	BRCA	1.23493366379487e-18	0	659	0	659	Stage IA
TCGA-D8-A73U	BRCA	0.200648969799373	0	492	0	492	Stage IIA
TCGA-D8-A73W	BRCA	0.000275897623652342	1	385	1	21	Stage IIIA
TCGA-D8-A73X	BRCA	0	0	767	0	767	Stage IIA
TCGA-E2-A105	BRCA	2.04459299399798e-20	0	1308	0	1308	Stage IIA
TCGA-E2-A106	BRCA	1.49433709143513e-19	0	2541	0	2541	Stage IB
TCGA-E2-A107	BRCA	0	0	1047	0	1047	Stage IIIA
TCGA-E2-A108	BRCA	0.0734674327250222	0	837	0	837	Stage IIIA
TCGA-E2-A109	BRCA	0.00908562197360453	0	1417	0	1417	Stage IIA
TCGA-E2-A10A	BRCA	0.00771399815768938	0	1229	1	75	Stage IIB
TCGA-E2-A10B	BRCA	0.000578989881785658	0	1141	1	195	Stage IIB
TCGA-E2-A10C	BRCA	0.0351975925520629	0	1220	0	1220	Stage IIB
TCGA-E2-A10E	BRCA	2.9758110653539e-20	0	865	0	865	Stage IIA
TCGA-E2-A10F	BRCA	0.00895760746300714	0	878	0	878	Stage IIA
TCGA-E2-A14N	BRCA	0.049431875628947	0	1434	0	1434	Stage IIB
TCGA-E2-A14O	BRCA	0.00418168790180586	0	1359	0	1359	Stage IIIA
TCGA-E2-A14P	BRCA	0.0606446491057226	0	1246	0	1246	Stage IIIC
TCGA-E2-A14Q	BRCA	0	0	1163	0	1163	Stage IIB
TCGA-E2-A14R	BRCA	0.113393339325595	0	1174	1	971	Stage IIA
TCGA-E2-A14S	BRCA	0.0102163271157864	0	1009	0	1009	Stage I
TCGA-E2-A14T	BRCA	0.0135024065052832	0	2311	0	2311	Stage IIA
TCGA-E2-A14U	BRCA	2.84495557738054e-18	0	1318	0	1318	Stage I
TCGA-E2-A14V	BRCA	2.173263375825e-19	0	1042	0	1042	Stage IIB
TCGA-E2-A14W	BRCA	3.27946217563409e-19	0	974	0	974	Stage IIA
TCGA-E2-A14X	BRCA	0.204003470423405	0	972	0	972	Stage IIIA
TCGA-E2-A14Y	BRCA	1.63240069792435e-18	0	2109	0	2109	Stage IIA
TCGA-E2-A14Z	BRCA	0.0789451851950239	1	563	1	188	Stage I
TCGA-E2-A150	BRCA	0.00985388039101592	0	1935	0	1935	Stage IIA
TCGA-E2-A152	BRCA	1.74554586292934e-19	0	2128	1	54	Stage I
TCGA-E2-A153	BRCA	6.28868807589386e-19	0	707	0	707	Stage IIB
TCGA-E2-A154	BRCA	0	0	591	0	591	Stage I
TCGA-E2-A155	BRCA	0.0259650296865738	0	640	0	640	Stage IIB
TCGA-E2-A156	BRCA	6.563295634071e-22	0	726	0	726	Stage I
TCGA-E2-A158	BRCA	0.0130864295505627	0	450	0	450	Stage IIA
TCGA-E2-A159	BRCA	0.0955215476974768	0	762	0	762	Stage IIA
TCGA-E2-A15A	BRCA	0.0301221142353766	0	710	0	710	Stage IIIC
TCGA-E2-A15C	BRCA	0.0622674743607772	0	694	0	694	Stage I
TCGA-E2-A15D	BRCA	1.83645804811992e-18	0	526	0	526	Stage IIA
TCGA-E2-A15E	BRCA	0	0	630	0	630	Stage IIA
TCGA-E2-A15F	BRCA	0.0498006958982055	0	658	0	658	Stage I
TCGA-E2-A15G	BRCA	8.85495054426565e-20	0	554	0	554	Stage IIA
TCGA-E2-A15H	BRCA	0.00226805928070435	0	393	0	393	Stage IIA
TCGA-E2-A15I	BRCA	0.0540485812961802	0	1692	0	1692	Stage IIA
TCGA-E2-A15J	BRCA	0.0032578894793465	0	1640	0	1640	Stage I
TCGA-E2-A15K	BRCA	0.119162204187448	0	275	0	275	Stage IIB
TCGA-E2-A15L	BRCA	0.00154702329098163	0	626	0	626	Stage IIA
TCGA-E2-A15M	BRCA	0.0615411418001068	1	336	0	336	Stage IIA
TCGA-E2-A15O	BRCA	1.10002474650023e-19	0	1545	1	1210	Stage I
TCGA-E2-A15P	BRCA	3.49282140039054e-19	0	595	0	595	Stage IA
TCGA-E2-A15R	BRCA	1.57313304146991e-20	0	1732	0	1732	Stage IIA
TCGA-E2-A15S	BRCA	0	0	428	0	428	Stage IIB
TCGA-E2-A15T	BRCA	0.0226464024458243	0	1563	0	1563	Stage IIA
TCGA-E2-A1AZ	BRCA	0.0376145307193201	0	2329	0	2329	Stage IIB
TCGA-E2-A1B0	BRCA	0.0272310331337372	0	1631	0	1631	Stage IIIA
TCGA-E2-A1B1	BRCA	7.8092689057651e-20	0	2653	0	2653	Stage IIB
TCGA-E2-A1B4	BRCA	0	1	1004	0	1004	Stage IIIA
TCGA-E2-A1B5	BRCA	0.335122090971322	0	984	0	984	Stage IIA
TCGA-E2-A1B6	BRCA	0.731503244494509	0	867	0	867	Stage IIA
TCGA-E2-A1BC	BRCA	0	0	501	0	501	Stage IA
TCGA-E2-A1BD	BRCA	0	0	1133	0	1133	Stage IIA
TCGA-E2-A1IE	BRCA	0	0	2362	1	1810	Stage IIB
TCGA-E2-A1IF	BRCA	8.53303493493961e-19	0	1138	0	1138	Stage I
TCGA-E2-A1IG	BRCA	6.40509860019128e-19	0	2140	0	2140	Stage IIB
TCGA-E2-A1IH	BRCA	0.102196736428524	0	1026	0	1026	Stage I
TCGA-E2-A1II	BRCA	0.233715692929509	0	1025	0	1025	Stage I
TCGA-E2-A1IJ	BRCA	0	0	865	0	865	Stage I
TCGA-E2-A1IK	BRCA	0.0452975135201293	0	1800	0	1800	Stage IIA
TCGA-E2-A1IL	BRCA	0	0	118	0	118	Stage IIA
TCGA-E2-A1IN	BRCA	6.65316183665782e-19	0	675	0	675	Stage I
TCGA-E2-A1IO	BRCA	0.00547141239414245	0	1855	0	1855	Stage I
TCGA-E2-A1IU	BRCA	0.0664012027596765	0	337	0	337	Stage IA
TCGA-E2-A1L6	BRCA	0.00433611266344928	0	1648	0	1648	Stage IIA
TCGA-E2-A1L7	BRCA	0.0223944997624258	0	1836	1	1619	Stage IIIA
TCGA-E2-A1L8	BRCA	0.0134606013535782	0	2240	0	2240	Stage IIB
TCGA-E2-A1L9	BRCA	2.37600005949953e-19	0	598	0	598	Stage IIA
TCGA-E2-A1LA	BRCA	0.106719861735823	0	748	0	748	Stage IIA
TCGA-E2-A1LB	BRCA	0.00421062812026719	0	2306	0	2306	Stage IIB
TCGA-E2-A1LE	BRCA	1.84096008731336e-18	1	879	1	361	Stage IIIC
TCGA-E2-A1LG	BRCA	0.023919955370137	0	1523	0	1523	Stage IIA
TCGA-E2-A1LH	BRCA	0.209000881500503	0	3247	0	3247	Stage I
TCGA-E2-A1LI	BRCA	0.0368560920168985	0	3121	0	3121	Stage IIB
TCGA-E2-A1LK	BRCA	0.00292777856700386	1	266	1	155	Stage IIIC
TCGA-E2-A1LL	BRCA	1.30769604388883e-18	0	1309	1	1303	Stage IIIA
TCGA-E2-A1LS	BRCA	3.27187546206108e-18	0	1604	0	1604	Stage IA
TCGA-E2-A2P5	BRCA	0	1	821	1	597	Stage IIIC
TCGA-E2-A2P6	BRCA	2.14994465863445e-19	0	1051	0	1051	Stage IIB
TCGA-E2-A3DX	BRCA	0.108360461046281	0	1325	0	1325	Stage IIIC
TCGA-E2-A56Z	BRCA	0	0	252	0	252	Stage IIB
TCGA-E2-A570	BRCA	3.27041387155469e-18	0	931	0	931	Stage IB
TCGA-E2-A572	BRCA	0	0	1208	0	1208	Stage IIIA
TCGA-E2-A573	BRCA	0.0921004663347593	0	1062	0	1062	Stage IA
TCGA-E2-A574	BRCA	0	0	1179	0	1179	Stage IIA
TCGA-E2-A576	BRCA	4.40963810340382e-20	0	1043	0	1043	Stage IA
TCGA-E2-A9RU	BRCA	6.29323647583079e-19	0	538	0	538	Stage IIIC
TCGA-E9-A1N3	BRCA	0.00839164439588171	0	1059	0	1059	Stage IIIA
TCGA-E9-A1N4	BRCA	0.0424219467467418	0	1000	0	1000	Stage IIIA
TCGA-E9-A1N5	BRCA	2.30232980126016e-19	0	1120	0	1120	Stage IIB
TCGA-E9-A1N6	BRCA	0.000880431417222973	1	678	1	443	Stage IIB
TCGA-E9-A1N8	BRCA	0	0	1039	0	1039	Stage IIA
TCGA-E9-A1N9	BRCA	1.28539366202179e-18	0	1101	0	1101	Stage IIA
TCGA-E9-A1NA	BRCA	0.033752491039505	0	1112	0	1112	Stage IIA
TCGA-E9-A1NC	BRCA	0.0669111109854786	0	1203	0	1203	Stage IIB
TCGA-E9-A1ND	BRCA	0.0432184329088733	0	1266	0	1266	Stage IIB
TCGA-E9-A1NE	BRCA	0.138195913338485	0	1088	0	1088	Stage IIB
TCGA-E9-A1NF	BRCA	8.69579460152049e-19	1	1072	1	90	Stage IIA
TCGA-E9-A1NG	BRCA	0.0160381793684029	1	786	0	786	Stage IIA
TCGA-E9-A1NH	BRCA	6.86271085872715e-21	0	576	0	576	Stage IIB
TCGA-E9-A1NI	BRCA	1.73687750375241e-18	0	300	0	300	Stage IIA
TCGA-E9-A1QZ	BRCA	0.176405044640765	0	755	0	755	Stage IIA
TCGA-E9-A1R0	BRCA	0.0159499338227399	0	860	0	860	Stage IIA
TCGA-E9-A1R2	BRCA	0	0	1063	0	1063	Stage IIIC
TCGA-E9-A1R3	BRCA	0.0429419880086718	0	78	0	78	Stage IIIC
TCGA-E9-A1R4	BRCA	0.0785512836013218	0	186	0	186	Stage IA
TCGA-E9-A1R5	BRCA	1.63627239262138e-20	0	92	0	92	Stage IA
TCGA-E9-A1R6	BRCA	3.34623071652745e-19	0	339	0	339	Stage IIA
TCGA-E9-A1R7	BRCA	0	0	1467	0	1467	Stage IIA
TCGA-E9-A1RA	BRCA	0.0475710428929672	0	1369	0	1369	Stage IA
TCGA-E9-A1RB	BRCA	0.00749652691956036	1	976	0	976	Stage IIA
TCGA-E9-A1RC	BRCA	0.0168362455679499	0	1224	0	1224	Stage IIIC
TCGA-E9-A1RD	BRCA	0	0	34	0	34	Stage IIA
TCGA-E9-A1RE	BRCA	0.0212429659887545	0	1419	0	1419	Stage IIIA
TCGA-E9-A1RF	BRCA	0.0315614124184697	0	200	0	200	Stage IIIA
TCGA-E9-A1RG	BRCA	0.0231286318567326	0	647	0	647	Stage IIIA
TCGA-E9-A1RH	BRCA	0.00731063763473503	0	1417	0	1417	Stage IIA
TCGA-E9-A1RI	BRCA	1.62178177137914e-21	0	1449	0	1449	Stage IIIA
TCGA-E9-A226	BRCA	0	1	1048	1	790	Stage IIIA
TCGA-E9-A227	BRCA	0.00800779564417922	0	975	0	975	Stage IIB
TCGA-E9-A228	BRCA	0.01640196729163	0	1285	0	1285	Stage IIB
TCGA-E9-A229	BRCA	0.0223719996376476	0	1148	0	1148	Stage IA
TCGA-E9-A22A	BRCA	1.67924914266755e-22	0	1189	0	1189	Stage IIA
TCGA-E9-A22B	BRCA	0	0	1167	0	1167	Stage IA
TCGA-E9-A22D	BRCA	0.1550412119693	0	1248	0	1248	Stage IIA
TCGA-E9-A22E	BRCA	0	0	1269	0	1269	Stage IIIA
TCGA-E9-A22G	BRCA	0.0107461208430955	0	1239	0	1239	Stage IIA
TCGA-E9-A22H	BRCA	0.00735751832116053	0	1232	0	1232	Stage IIB
TCGA-E9-A243	BRCA	0.283529066279757	0	612	1	305	Stage IIA
TCGA-E9-A244	BRCA	2.23811219505285e-20	0	21	0	21	Stage IIA
TCGA-E9-A245	BRCA	0	0	26	0	26	Stage IIB
TCGA-E9-A247	BRCA	0	0	1186	0	1186	Stage IA
TCGA-E9-A248	BRCA	0.312770281603994	0	59	0	59	Stage IIA
TCGA-E9-A249	BRCA	0.0220348491120279	0	217	0	217	Stage IIA
TCGA-E9-A24A	BRCA	0.0356595359976234	0	747	0	747	Stage IIA
TCGA-E9-A295	BRCA	0	0	375	0	375	Stage IIA
TCGA-E9-A2JS	BRCA	0.0011330693687927	1	904	1	524	Stage IIB
TCGA-E9-A2JT	BRCA	1.21380899396504	0	288	0	288	Stage IIA
TCGA-E9-A3HO	BRCA	0.000703857441452843	0	1158	0	1158	Stage IIA
TCGA-E9-A3Q9	BRCA	0.0367152143920716	0	1001	0	1001	Stage IIIC
TCGA-E9-A3QA	BRCA	0.270236369420882	0	918	0	918	Stage IIA
TCGA-E9-A3X8	BRCA	0.00503381812970419	0	926	0	926	Stage IIB
TCGA-E9-A54X	BRCA	0.00253991473247852	0	727	0	727	Stage IA
TCGA-E9-A54Y	BRCA	0.101616859898168	0	725	0	725	Stage IIIA
TCGA-E9-A5FK	BRCA	0.233313294717919	0	812	0	812	Stage IIIC
TCGA-E9-A5FL	BRCA	1.5214362740376e-19	0	24	0	24	Stage IIB
TCGA-E9-A5UO	BRCA	0.00741386099037131	0	785	0	785	Stage IIA
TCGA-E9-A5UP	BRCA	0.0147101265631808	0	803	0	803	Stage IIA
TCGA-E9-A6HE	BRCA	5.74265967305983e-19	0	847	0	847	Stage IIIC
TCGA-EW-A1IW	BRCA	0.00232024429184611	0	371	0	371	Stage IIB
TCGA-EW-A1IX	BRCA	0	0	1208	0	1208	Stage IIA
TCGA-EW-A1IY	BRCA	0.0573059440284991	0	258	0	258	Stage I
TCGA-EW-A1IZ	BRCA	0.30522201870854	0	554	0	554	Stage IIIA
TCGA-EW-A1J1	BRCA	0.0701897016880409	0	575	0	575	Stage IIB
TCGA-EW-A1J2	BRCA	0	0	403	0	403	[Discrepancy]
TCGA-EW-A1J3	BRCA	0	0	504	0	504	Stage IA
TCGA-EW-A1J5	BRCA	0.0695603877722691	0	477	0	477	Stage IIB
TCGA-EW-A1J6	BRCA	0.0737854425686399	0	875	0	875	Stage I
TCGA-EW-A1OV	BRCA	0.344768390326539	0	789	0	789	Stage IIB
TCGA-EW-A1OW	BRCA	2.80070876235275e-18	0	694	0	694	Stage IIA
TCGA-EW-A1OX	BRCA	0.00148268503791856	0	911	0	911	Stage IIA
TCGA-EW-A1OY	BRCA	0.00189960136121957	0	908	0	908	Stage IIA
TCGA-EW-A1OZ	BRCA	0.0189562156262268	0	1229	0	1229	Stage IIA
TCGA-EW-A1P0	BRCA	0.0187557048215665	0	1251	1	1094	Stage IIB
TCGA-EW-A1P1	BRCA	0	0	1210	1	1014	Stage IIIC
TCGA-EW-A1P3	BRCA	0	0	1611	0	1611	Stage IIA
TCGA-EW-A1P4	BRCA	0.0530615020008277	0	907	0	907	Stage IIA
TCGA-EW-A1P5	BRCA	0.0330068166903185	0	703	0	703	Stage IIB
TCGA-EW-A1P6	BRCA	0.0246963963741099	0	562	0	562	Stage IIB
TCGA-EW-A1P7	BRCA	0.664223141558322	0	915	1	729	Stage IIA
TCGA-EW-A1P8	BRCA	0.0505456393955502	1	239	1	207	Stage IIIC
TCGA-EW-A1PA	BRCA	0.0118128456627801	0	575	0	575	Stage IIB
TCGA-EW-A1PB	BRCA	0.0659177608411288	0	608	0	608	Stage IIIA
TCGA-EW-A1PC	BRCA	6.24197406969805e-19	0	187	0	187	Stage IIB
TCGA-EW-A1PD	BRCA	2.2159374741027e-18	0	424	0	424	Stage IIA
TCGA-EW-A1PE	BRCA	0.0464199350884854	0	320	0	320	Stage IIA
TCGA-EW-A1PF	BRCA	0.0129518800867941	0	439	0	439	Stage IA
TCGA-EW-A1PG	BRCA	0	0	1051	0	1051	Stage IIB
TCGA-EW-A1PH	BRCA	0.00396157890205678	0	607	0	607	Stage IIA
TCGA-EW-A2FR	BRCA	1.18215791838088e-19	0	1673	0	1673	Stage IIIC
TCGA-EW-A2FS	BRCA	0.0879304976300335	0	1604	0	1604	Stage IIB
TCGA-EW-A2FV	BRCA	0.0115346298850083	0	788	0	788	Stage IIIC
TCGA-EW-A2FW	BRCA	0	0	672	0	672	Stage IIA
TCGA-EW-A3E8	BRCA	0.117102018162357	0	1035	0	1035	Stage IIB
TCGA-EW-A3U0	BRCA	0.262131534794665	0	532	0	532	Stage IIIA
TCGA-EW-A423	BRCA	0.00617870167398203	0	533	0	533	Stage IIA
TCGA-EW-A424	BRCA	0	0	715	0	715	Stage IIIA
TCGA-EW-A6S9	BRCA	0.00512128292178003	0	463	0	463	Stage IIA
TCGA-EW-A6SA	BRCA	0.00233336652772502	0	510	0	510	Stage II
TCGA-EW-A6SB	BRCA	0.372013886705618	0	760	0	760	Stage II
TCGA-EW-A6SC	BRCA	0	0	952	0	952	Stage IIA
TCGA-EW-A6SD	BRCA	0.0944969653926218	0	1010	0	1010	Stage IIB
TCGA-GI-A2C8	BRCA	0	0	225	0	225	Stage IIIB
TCGA-GI-A2C9	BRCA	0.0244088632372256	0	3342	0	3342	Stage IIB
TCGA-GM-A2D9	BRCA	3.5321025687331e-19	1	1812	1	536	Stage I
TCGA-GM-A2DA	BRCA	0.0285836742379931	1	6593	1	3014	Stage IIB
TCGA-GM-A2DB	BRCA	0.137559820540631	0	2406	0	2406	Stage IIA
TCGA-GM-A2DC	BRCA	0.0126838959618882	0	2535	0	2535	Stage IIA
TCGA-GM-A2DD	BRCA	0.0698031369124411	0	2282	0	2282	Stage I
TCGA-GM-A2DF	BRCA	0.157423719683259	0	2155	0	2155	Stage IIA
TCGA-GM-A2DH	BRCA	0.126184371638904	0	2193	0	2193	Stage I
TCGA-GM-A2DI	BRCA	0.163749966210678	0	2590	0	2590	Stage I
TCGA-GM-A2DK	BRCA	4.44105009463277e-19	0	2645	0	2645	Stage I
TCGA-GM-A2DL	BRCA	0	0	3519	0	3519	Stage I
TCGA-GM-A2DM	BRCA	0.0266488342287046	0	3226	0	3226	Stage IIA
TCGA-GM-A2DN	BRCA	0.0667789678014294	0	3091	0	3091	Stage IIA
TCGA-GM-A2DO	BRCA	0.889071050243511	0	2596	0	2596	Stage I
TCGA-GM-A3NW	BRCA	0	0	3361	0	3361	Stage IIA
TCGA-GM-A3NY	BRCA	3.53378501294043e-18	0	1162	0	1162	Stage IIB
TCGA-GM-A3XG	BRCA	0	0	1330	0	1330	Stage IIIA
TCGA-GM-A3XL	BRCA	0.0786469750406312	0	2108	0	2108	Stage IIA
TCGA-GM-A3XN	BRCA	9.25425471972512e-19	0	2019	0	2019	Stage IIIA
TCGA-GM-A4E0	BRCA	0	0	2191	0	2191	Stage IIIC
TCGA-GM-A5PV	BRCA	1.16664793111172e-18	0	412	0	412	Stage IIB
TCGA-GM-A5PX	BRCA	0	0	551	0	551	Stage IIB
TCGA-HN-A2NL	BRCA	0.0441355826532318	0	79	0	79	Stage IIA
TCGA-HN-A2OB	BRCA	0	1	1900	1	1543	Stage IIB
TCGA-JL-A3YW	BRCA	0.0174318378113706	0	360	0	360	Stage IIB
TCGA-JL-A3YX	BRCA	2.09885875072194e-18	0	352	0	352	Stage IIA
TCGA-LD-A66U	BRCA	0.0274833314389243	0	646	0	646	Stage IIB
TCGA-LD-A74U	BRCA	0	0	402	0	402	Stage IIIC
TCGA-LD-A7W5	BRCA	0.158955169321858	0	216	0	216	Stage IIIC
TCGA-LD-A7W6	BRCA	0	0	404	0	404	Stage IIB
TCGA-LD-A9QF	BRCA	0.121888329279655	0	323	0	323	Stage IA
TCGA-LL-A440	BRCA	0	0	759	0	759	Stage IA
TCGA-LL-A441	BRCA	0.750492304615715	0	996	0	996	Stage IA
TCGA-LL-A442	BRCA	0.0420628802560918	0	889	0	889	Stage IIA
TCGA-LL-A50Y	BRCA	0.0689479810985768	0	762	0	762	Stage IIA
TCGA-LL-A5YL	BRCA	0.081730244179383	0	519	0	519	Stage IIB
TCGA-LL-A5YM	BRCA	0	0	466	1	258	Stage IIIB
TCGA-LL-A5YN	BRCA	0.406772191079552	0	447	0	447	Stage IIA
TCGA-LL-A5YO	BRCA	0.486031927574922	0	440	0	440	Stage IA
TCGA-LL-A5YP	BRCA	0	0	450	0	450	Stage IIB
TCGA-LL-A6FP	BRCA	3.30880161618139e-19	0	677	0	677	Stage IIA
TCGA-LL-A6FQ	BRCA	0	0	80	0	80	Stage IIIA
TCGA-LL-A6FR	BRCA	3.67432615663507e-18	0	489	0	489	Stage IIA
TCGA-LL-A73Y	BRCA	0.0239120191925819	0	477	0	477	Stage IA
TCGA-LL-A73Z	BRCA	0	1	227	1	192	Stage IV
TCGA-LL-A740	BRCA	3.060031432132e-18	0	441	0	441	Stage IA
TCGA-LL-A7SZ	BRCA	0.234937186423864	0	594	0	594	Stage IIB
TCGA-LL-A7T0	BRCA	0.0403266088809205	0	376	0	376	Stage IIB
TCGA-LL-A8F5	BRCA	0.148020548736358	0	596	0	596	Stage IIA
TCGA-LL-A9Q3	BRCA	0.00530297161015437	0	532	0	532	Stage IIIC
TCGA-LQ-A4E4	BRCA	0	0	849	1	681	Stage IIIA
TCGA-MS-A51U	BRCA	0	0	681	0	681	Stage IIB
TCGA-OK-A5Q2	BRCA	0.124873726620245	0	64	0	64	Stage II
TCGA-OL-A5D6	BRCA	0	1	1104	0	1104	Stage IIA
TCGA-OL-A5D7	BRCA	0.244279216996657	0	1780	0	1780	Stage IIA
TCGA-OL-A5D8	BRCA	0.00399256985305313	0	973	0	973	Stage IIB
TCGA-OL-A5DA	BRCA	3.25138713717934e-19	0	1783	0	1783	Stage IIA
TCGA-OL-A5RU	BRCA	0.22224570978694	0	1219	0	1219	Stage IIA
TCGA-OL-A5RV	BRCA	6.67372258799512e-19	0	1062	0	1062	Stage IIIC
TCGA-OL-A5RW	BRCA	0	0	1106	0	1106	Stage IIA
TCGA-OL-A5RX	BRCA	0.0112445616947303	0	878	0	878	Stage IA
TCGA-OL-A5RY	BRCA	0.341461881611388	0	752	0	752	Stage IIA
TCGA-OL-A5RZ	BRCA	8.24035515501253e-19	0	679	0	679	Stage IA
TCGA-OL-A5S0	BRCA	0.00632504897208741	0	620	0	620	Stage IIB
TCGA-OL-A66H	BRCA	0.00341090072557287	0	NA	0	NA	Stage IB
TCGA-OL-A66I	BRCA	0.116202577129312	0	714	0	714	Stage IIA
TCGA-OL-A66J	BRCA	7.63787044725617e-18	0	1996	0	1996	Stage I
TCGA-OL-A66K	BRCA	2.6313957689522e-18	1	1275	0	1275	Stage IIA
TCGA-OL-A66L	BRCA	2.86371346746432e-19	0	1301	0	1301	Stage IA
TCGA-OL-A66N	BRCA	0.019569306368774	0	792	0	792	Stage IIIC
TCGA-OL-A66O	BRCA	0	0	528	0	528	Stage IIB
TCGA-OL-A66P	BRCA	0.235598184306967	0	428	0	428	Stage IIA
TCGA-OL-A6VO	BRCA	0.0192727316985151	0	858	0	858	Stage IA
TCGA-OL-A6VQ	BRCA	0	0	600	0	600	Stage IIA
TCGA-OL-A6VR	BRCA	0	0	1220	0	1220	Stage IA
TCGA-OL-A97C	BRCA	5.16837487032451e-19	0	271	1	275	Stage IIB
TCGA-PE-A5DC	BRCA	1.29326025482226e-18	1	1430	0	1430	Stage IIIA
TCGA-PE-A5DD	BRCA	0	0	1953	0	1953	Stage IIA
TCGA-PE-A5DE	BRCA	0.168092023144892	0	2645	0	2645	Stage IIA
TCGA-PL-A8LV	BRCA	0.137979854128563	0	0	0	0	Stage IIIB
TCGA-PL-A8LX	BRCA	0.00361696266684825	0	5	0	5	Stage IV
TCGA-PL-A8LY	BRCA	0	0	8	0	8	Stage IIB
TCGA-PL-A8LZ	BRCA	0.0475153100540017	0	302	0	302	Stage IIIB
TCGA-S3-A6ZF	BRCA	0.0461582184740874	0	572	0	572	Stage IIA
TCGA-S3-A6ZG	BRCA	0.04206151792729	0	562	0	562	Stage IIB
TCGA-S3-A6ZH	BRCA	0.0241148919170408	0	641	0	641	Stage IIIC
TCGA-S3-AA0Z	BRCA	0.054751068671763	0	629	0	629	Stage IIB
TCGA-S3-AA10	BRCA	0.203462009765448	0	586	0	586	Stage IIA
TCGA-S3-AA11	BRCA	0	0	421	0	421	Stage IIA
TCGA-S3-AA12	BRCA	0.00558169631259328	0	574	0	574	Stage IIIA
TCGA-S3-AA14	BRCA	3.03248098624758e-19	0	529	0	529	Stage I
TCGA-S3-AA15	BRCA	0.522313129784567	0	525	0	525	Stage IIB
TCGA-S3-AA17	BRCA	0.246002068957815	0	424	0	424	Stage IIB
TCGA-UL-AAZ6	BRCA	0.0134741357431548	0	518	0	518	Stage IIA
TCGA-UU-A93S	BRCA	6.44018352382405e-20	1	116	1	116	Stage IV
TCGA-V7-A7HQ	BRCA	0.0098228008326553	0	2033	0	2033	Stage IIIA
TCGA-W8-A86G	BRCA	2.93199922019873e-18	0	347	0	347	Stage IIA
TCGA-WT-AB41	BRCA	0.307144313866075	0	1611	0	1611	Stage IIB
TCGA-WT-AB44	BRCA	5.0277609920326e-18	0	883	0	883	Stage IA
TCGA-XX-A899	BRCA	0.169993762075192	0	467	0	467	Stage IIIA
TCGA-XX-A89A	BRCA	5.17242096535519e-19	0	488	0	488	Stage IIB
TCGA-Z7-A8R5	BRCA	0.0627998560273359	0	3287	1	181	Stage IIIA
TCGA-Z7-A8R6	BRCA	0.00169730877751316	0	3256	0	3256	Stage I
TCGA-2W-A8YY	CESC	0.0399884385604233	0	533	0	533	[Not Available]
TCGA-4J-AA1J	CESC	8.96931828863711e-19	0	542	0	542	[Not Available]
TCGA-BI-A0VR	CESC	0.115993667358917	0	1505	0	1505	[Not Available]
TCGA-BI-A0VS	CESC	0.117706690934662	0	1735	0	1735	[Not Available]
TCGA-BI-A20A	CESC	0.102453644858662	0	720	0	720	[Not Available]
TCGA-C5-A0TN	CESC	0.0200228565045942	1	348	1	62	[Not Available]
TCGA-C5-A1BE	CESC	0.0421434057891184	1	2094	1	1674	[Not Available]
TCGA-C5-A1BF	CESC	0	1	570	1	93	[Not Available]
TCGA-C5-A1BI	CESC	0.0900317168922669	0	1112	0	1112	[Not Available]
TCGA-C5-A1BJ	CESC	0.0618102453298997	0	4385	0	4385	[Not Available]
TCGA-C5-A1BK	CESC	0.210351273287076	0	5385	0	5385	[Not Available]
TCGA-C5-A1BL	CESC	0.110086933350557	0	5271	0	5271	[Not Available]
TCGA-C5-A1BM	CESC	0.0838055622919528	1	2520	0	2520	[Not Available]
TCGA-C5-A1BN	CESC	0	1	166	1	166	[Not Available]
TCGA-C5-A1BQ	CESC	0.0578563972753558	1	604	0	604	[Not Available]
TCGA-C5-A1M5	CESC	0.119195238061387	1	2052	1	693	[Not Available]
TCGA-C5-A1M6	CESC	0.00669306424779622	1	955	1	316	[Not Available]
TCGA-C5-A1M7	CESC	0.124957095528283	0	1409	0	1409	[Not Available]
TCGA-C5-A1M8	CESC	0.00434268787109526	0	919	0	919	[Not Available]
TCGA-C5-A1M9	CESC	0.0136130462363875	1	1065	1	555	[Not Available]
TCGA-C5-A1ME	CESC	0.0162388628451935	0	1756	0	1756	[Not Available]
TCGA-C5-A1MF	CESC	0.0647158420402039	0	1617	0	1617	[Not Available]
TCGA-C5-A1MH	CESC	0.128108473901196	1	1186	1	178	[Not Available]
TCGA-C5-A1MI	CESC	0.0541997377338353	1	1083	1	805	[Not Available]
TCGA-C5-A1MJ	CESC	1.55693065461186e-19	1	14	0	14	[Not Available]
TCGA-C5-A1MK	CESC	0.0193809773297151	1	74	1	74	[Not Available]
TCGA-C5-A1ML	CESC	0	1	636	1	636	[Not Available]
TCGA-C5-A1MN	CESC	0.00510378901432278	1	1245	0	1245	[Not Available]
TCGA-C5-A1MP	CESC	0.0637215094640371	0	109	0	109	[Not Available]
TCGA-C5-A1MQ	CESC	0.192335823150557	0	1031	0	1031	[Not Available]
TCGA-C5-A2LS	CESC	0.0326742316829096	0	1345	0	1345	[Not Available]
TCGA-C5-A2LT	CESC	0.0371872466629586	0	2226	0	2226	[Not Available]
TCGA-C5-A2LV	CESC	0.0426520550880264	0	2234	0	2234	[Not Available]
TCGA-C5-A2LX	CESC	0.229291663003516	0	2526	0	2526	[Not Available]
TCGA-C5-A2LY	CESC	0.0979015019682246	0	2383	0	2383	[Not Available]
TCGA-C5-A2LZ	CESC	0.054442538935696	1	3046	1	2893	[Not Available]
TCGA-C5-A2M1	CESC	0.0603592061347372	0	1169	0	1169	[Not Available]
TCGA-C5-A2M2	CESC	0.0181326744416739	1	1011	0	1011	[Not Available]
TCGA-C5-A3HD	CESC	0.00293689511863829	0	1582	0	1582	[Not Available]
TCGA-C5-A3HE	CESC	0.0505766663199777	0	548	1	252	[Not Available]
TCGA-C5-A3HF	CESC	0.0202174500114195	1	543	1	450	[Not Available]
TCGA-C5-A3HL	CESC	0.00325215136968285	0	621	0	621	[Not Available]
TCGA-C5-A7CG	CESC	0.232465953374248	0	6408	0	6408	[Not Available]
TCGA-C5-A7CH	CESC	0	0	4694	0	4694	[Not Available]
TCGA-C5-A7CJ	CESC	0.0535764874078207	1	3097	0	3097	[Not Available]
TCGA-C5-A7CK	CESC	0.01334394021729	1	4086	0	4086	[Not Available]
TCGA-C5-A7CL	CESC	0.0184892508400597	1	471	1	471	[Not Available]
TCGA-C5-A7CM	CESC	0.0251428448380239	0	619	0	619	[Not Available]
TCGA-C5-A7CO	CESC	0.052136536807015	0	4482	0	4482	[Not Available]
TCGA-C5-A7UC	CESC	1.26821345435072e-19	1	523	0	523	[Not Available]
TCGA-C5-A7UE	CESC	0.0692206959904809	0	4738	0	4738	[Not Available]
TCGA-C5-A7UH	CESC	0.0590173856354396	0	3988	0	3988	[Not Available]
TCGA-C5-A7UI	CESC	0.126306668938466	1	2888	0	2888	[Not Available]
TCGA-C5-A7X3	CESC	0.116086623313898	1	284	0	284	[Not Available]
TCGA-C5-A7X5	CESC	0.0131988306689765	1	414	1	414	[Not Available]
TCGA-C5-A7X8	CESC	0.00887128510946192	0	83	0	83	[Not Available]
TCGA-C5-A7XC	CESC	0.0451207692738448	0	1551	0	1551	[Not Available]
TCGA-C5-A8XH	CESC	0.0277456216768535	1	1394	0	1394	[Not Available]
TCGA-C5-A8XI	CESC	0.0506693160564557	0	254	0	254	[Not Available]
TCGA-C5-A8XJ	CESC	1.2893173846082e-19	0	4467	0	4467	[Not Available]
TCGA-C5-A8XK	CESC	0.000667431330439491	0	3039	0	3039	[Not Available]
TCGA-C5-A8YQ	CESC	0.0336198233498362	1	715	1	715	[Not Available]
TCGA-C5-A8YR	CESC	0.0402744950628417	1	837	1	272	[Not Available]
TCGA-C5-A8YT	CESC	3.52214740180336e-18	1	633	1	633	[Not Available]
TCGA-C5-A8ZZ	CESC	0.00578219966479812	0	636	0	636	[Not Available]
TCGA-C5-A901	CESC	0.0406411425051741	0	518	0	518	[Not Available]
TCGA-C5-A902	CESC	0.0354092681216671	0	149	0	149	[Not Available]
TCGA-C5-A905	CESC	0.0403158564627392	0	4879	0	4879	[Not Available]
TCGA-C5-A907	CESC	0.0107094628211882	0	448	0	448	[Not Available]
TCGA-DG-A2KH	CESC	0.0372969951029774	0	34	0	34	[Not Available]
TCGA-DG-A2KJ	CESC	0.25604299954375	0	2893	0	2893	[Not Available]
TCGA-DG-A2KK	CESC	0.0256703275574501	0	2496	0	2496	[Not Available]
TCGA-DG-A2KL	CESC	0.0320414654327511	0	1367	0	1367	[Not Available]
TCGA-DG-A2KM	CESC	0.358522881587116	0	1946	0	1946	[Not Available]
TCGA-DR-A0ZL	CESC	0.101414655712883	0	2669	0	2669	[Not Available]
TCGA-DR-A0ZM	CESC	0.106120768865371	0	1791	0	1791	[Not Available]
TCGA-DS-A0VK	CESC	0.0157785722006901	1	1118	1	209	[Not Available]
TCGA-DS-A0VL	CESC	0.021795762290496	0	81	0	81	[Not Available]
TCGA-DS-A0VM	CESC	0.00375854553783393	0	3589	1	868	[Not Available]
TCGA-DS-A0VN	CESC	0.0542129446297261	0	3609	0	3609	[Not Available]
TCGA-DS-A1O9	CESC	0.0238910198190559	1	266	1	266	[Not Available]
TCGA-DS-A1OA	CESC	0.0602265878086053	1	879	1	379	[Not Available]
TCGA-DS-A1OB	CESC	0.0309017187381592	1	861	1	652	[Not Available]
TCGA-DS-A1OC	CESC	0.0742970775247791	0	376	0	376	[Not Available]
TCGA-DS-A1OD	CESC	0.213684599322657	0	3874	0	3874	[Not Available]
TCGA-DS-A3LQ	CESC	0.0187742519397253	0	699	0	699	[Not Available]
TCGA-DS-A5RQ	CESC	2.85957388560147e-20	0	512	0	512	[Not Available]
TCGA-DS-A7WF	CESC	0.00792528065307861	1	492	1	321	[Not Available]
TCGA-DS-A7WH	CESC	3.22689734563294e-18	0	533	0	533	[Not Available]
TCGA-DS-A7WI	CESC	0.0294199898225617	1	252	1	206	[Not Available]
TCGA-EA-A1QS	CESC	0	0	1203	0	1203	[Not Available]
TCGA-EA-A1QT	CESC	0.0338438392511652	0	1243	0	1243	[Not Available]
TCGA-EA-A3HQ	CESC	0.0400550617680164	0	1136	0	1136	[Not Available]
TCGA-EA-A3HR	CESC	2.07373413424578e-20	0	940	0	940	[Not Available]
TCGA-EA-A3HS	CESC	0.0376812413487028	0	959	0	959	[Not Available]
TCGA-EA-A3HT	CESC	0.0146077529309846	0	954	0	954	[Not Available]
TCGA-EA-A3HU	CESC	0.150488381235916	0	1013	0	1013	[Not Available]
TCGA-EA-A3QD	CESC	0.236311164066398	0	397	0	397	[Not Available]
TCGA-EA-A3QE	CESC	0.198632550071815	0	761	0	761	[Not Available]
TCGA-EA-A3Y4	CESC	0.0595277751492667	0	1122	0	1122	[Not Available]
TCGA-EA-A410	CESC	0	0	803	0	803	[Not Available]
TCGA-EA-A411	CESC	0.037703716040367	0	747	0	747	[Not Available]
TCGA-EA-A439	CESC	0.0124228262088871	0	965	1	316	[Not Available]
TCGA-EA-A43B	CESC	0.0763345948972267	0	791	0	791	[Not Available]
TCGA-EA-A44S	CESC	0.0872683902380317	0	369	0	369	[Not Available]
TCGA-EA-A4BA	CESC	0	0	755	0	755	[Not Available]
TCGA-EA-A50E	CESC	0.00337010301512986	1	227	1	208	[Not Available]
TCGA-EA-A556	CESC	3.59444413170344e-18	0	453	0	453	[Not Available]
TCGA-EA-A5FO	CESC	9.01499121901696e-20	0	815	0	815	[Not Available]
TCGA-EA-A5O9	CESC	0.0404257118482176	0	788	0	788	[Not Available]
TCGA-EA-A5ZD	CESC	0.0471353749363868	0	830	0	830	[Not Available]
TCGA-EA-A5ZE	CESC	0.027563917335624	0	829	1	425	[Not Available]
TCGA-EA-A5ZF	CESC	0.00816665915550136	0	828	1	440	[Not Available]
TCGA-EA-A6QX	CESC	0.0976694966023598	0	730	0	730	[Not Available]
TCGA-EA-A78R	CESC	0.0303465659100891	0	410	0	410	[Not Available]
TCGA-EA-A97N	CESC	0.0224876257740538	0	11	0	11	[Not Available]
TCGA-EK-A2GZ	CESC	0.0198306416672309	0	383	0	383	[Not Available]
TCGA-EK-A2H0	CESC	0.0216087263602835	0	1847	0	1847	[Not Available]
TCGA-EK-A2H1	CESC	0.0361742465963253	0	799	0	799	[Not Available]
TCGA-EK-A2IP	CESC	0.000216917945917824	0	202	0	202	[Not Available]
TCGA-EK-A2IR	CESC	2.06318717108556e-19	0	3442	0	3442	[Not Available]
TCGA-EK-A2PG	CESC	0.0314400979640628	0	46	0	46	[Not Available]
TCGA-EK-A2PI	CESC	1.67306970491893e-19	0	586	0	586	[Not Available]
TCGA-EK-A2PK	CESC	0.103334876736344	0	12	0	12	[Not Available]
TCGA-EK-A2PL	CESC	0.0117617383372118	0	13	0	13	[Not Available]
TCGA-EK-A2PM	CESC	2.04236819949803e-18	0	18	0	18	[Not Available]
TCGA-EK-A2R7	CESC	0.0964698086018852	0	27	0	27	[Not Available]
TCGA-EK-A2R8	CESC	2.34261557595733e-20	0	44	0	44	[Not Available]
TCGA-EK-A2R9	CESC	0.0184684198749655	0	4	0	4	[Not Available]
TCGA-EK-A2RA	CESC	0.0662082326849021	0	1246	0	1246	[Not Available]
TCGA-EK-A2RB	CESC	0.015161158070211	0	9	0	9	[Not Available]
TCGA-EK-A2RC	CESC	0.065680488518488	0	129	0	129	[Not Available]
TCGA-EK-A2RE	CESC	0.00112545128264188	0	57	0	57	[Not Available]
TCGA-EK-A2RJ	CESC	0.0519537727394027	0	53	0	53	[Not Available]
TCGA-EK-A2RK	CESC	0.0440388683093253	0	13	0	13	[Not Available]
TCGA-EK-A2RL	CESC	0.0172374533910961	1	1453	1	1143	[Not Available]
TCGA-EK-A2RM	CESC	0.00318321450653143	0	50	0	50	[Not Available]
TCGA-EK-A2RN	CESC	0.0591425182908863	0	71	0	71	[Not Available]
TCGA-EK-A2RO	CESC	0.000504679356278905	0	2	0	2	[Not Available]
TCGA-EK-A3GJ	CESC	0.0738420724184294	0	3	0	3	[Not Available]
TCGA-EK-A3GK	CESC	0.0235936306395861	0	15	0	15	[Not Available]
TCGA-EK-A3GM	CESC	4.5861733307259e-20	0	0	0	0	[Not Available]
TCGA-EK-A3GN	CESC	0.0142840516510245	0	27	0	27	[Not Available]
TCGA-EX-A1H5	CESC	0.0451536430345442	0	619	0	619	[Not Available]
TCGA-EX-A1H6	CESC	0	0	241	0	241	[Not Available]
TCGA-EX-A3L1	CESC	0.0143569135706639	0	463	0	463	[Not Available]
TCGA-EX-A449	CESC	0.0325395618335935	0	447	0	447	[Not Available]
TCGA-EX-A69L	CESC	0.174881628049435	0	602	0	602	[Not Available]
TCGA-EX-A69M	CESC	0.050350174708888	1	253	1	77	[Not Available]
TCGA-EX-A8YF	CESC	0.128874593735177	0	473	1	396	[Not Available]
TCGA-FU-A23K	CESC	0.0833809291579597	0	372	0	372	[Not Available]
TCGA-FU-A23L	CESC	0.0731392297297217	0	725	0	725	[Not Available]
TCGA-FU-A2QG	CESC	0.0036550036512932	0	579	0	579	[Not Available]
TCGA-FU-A3EO	CESC	0.0237720114248444	0	490	0	490	[Not Available]
TCGA-FU-A3HY	CESC	0.00467851859102216	0	954	0	954	[Not Available]
TCGA-FU-A3HZ	CESC	0.0165295033277314	0	1103	0	1103	[Not Available]
TCGA-FU-A3NI	CESC	0.0227184387133368	1	638	0	638	[Not Available]
TCGA-FU-A3TQ	CESC	0.0819636088091644	0	795	0	795	[Not Available]
TCGA-FU-A3TX	CESC	0.0732296670294344	0	45	0	45	[Not Available]
TCGA-FU-A3WB	CESC	0	0	491	0	491	[Not Available]
TCGA-FU-A3YQ	CESC	0.163426966499985	0	861	0	861	[Not Available]
TCGA-FU-A40J	CESC	0.0177314245042072	0	426	0	426	[Not Available]
TCGA-FU-A57G	CESC	0	0	1078	0	1078	[Not Available]
TCGA-FU-A5XV	CESC	0.0287752349081628	0	321	0	321	[Not Available]
TCGA-FU-A770	CESC	1.36862612227989e-18	0	34	0	34	[Not Available]
TCGA-GH-A9DA	CESC	0.019935666953368	0	540	0	540	[Not Available]
TCGA-HG-A2PA	CESC	0.0205901157916749	1	773	1	773	[Not Available]
TCGA-HM-A3JJ	CESC	0.0358096394884616	1	659	1	385	[Not Available]
TCGA-HM-A3JK	CESC	0.0212898184153464	0	632	0	632	[Not Available]
TCGA-HM-A4S6	CESC	0.0470349095366031	0	454	0	454	[Not Available]
TCGA-HM-A6W2	CESC	0.00495540882902265	0	287	0	287	[Not Available]
TCGA-IR-A3L7	CESC	0	0	4483	0	4483	[Not Available]
TCGA-IR-A3LA	CESC	0.0261194630870138	0	4172	0	4172	[Not Available]
TCGA-IR-A3LB	CESC	0	1	2032	1	317	[Not Available]
TCGA-IR-A3LC	CESC	4.97117880125494e-19	0	3935	0	3935	[Not Available]
TCGA-IR-A3LF	CESC	0.0287789565708416	0	2949	0	2949	[Not Available]
TCGA-IR-A3LH	CESC	0.194879503886242	0	2394	0	2394	[Not Available]
TCGA-IR-A3LI	CESC	0.000509003418444173	0	2493	0	2493	[Not Available]
TCGA-IR-A3LK	CESC	0.0556707783146744	1	908	1	574	[Not Available]
TCGA-IR-A3LL	CESC	0.0915967321968928	0	1106	0	1106	[Not Available]
TCGA-JW-A5VG	CESC	0.0196482433505242	0	834	0	834	[Not Available]
TCGA-JW-A5VH	CESC	0	1	100	1	94	[Not Available]
TCGA-JW-A5VI	CESC	0.039931564239281	0	747	1	558	[Not Available]
TCGA-JW-A5VJ	CESC	0.0509237495192542	0	652	1	267	[Not Available]
TCGA-JW-A5VK	CESC	9.9353764080473e-22	0	623	0	623	[Not Available]
TCGA-JW-A5VL	CESC	0.0537829334423236	0	474	0	474	[Not Available]
TCGA-JW-A69B	CESC	0.0387640216410071	0	863	0	863	[Not Available]
TCGA-JW-A852	CESC	0.0502555397492728	1	252	1	153	[Not Available]
TCGA-JW-AAVH	CESC	0.029827731227635	0	552	0	552	[Not Available]
TCGA-JX-A3PZ	CESC	0.0203538555912077	1	642	1	491	[Not Available]
TCGA-JX-A3Q0	CESC	0.0917357589951537	0	6375	0	6375	[Not Available]
TCGA-JX-A3Q8	CESC	0.0362412188685576	0	1357	0	1357	[Not Available]
TCGA-JX-A5QV	CESC	0.0386688914624125	0	636	0	636	[Not Available]
TCGA-LP-A4AU	CESC	0.00174127196223762	0	343	0	343	[Not Available]
TCGA-LP-A4AV	CESC	0.0848744718503936	0	0	0	0	[Not Available]
TCGA-LP-A4AW	CESC	3.11944022771271e-18	0	27	0	27	[Not Available]
TCGA-LP-A4AX	CESC	0.102367399302629	0	380	0	380	[Not Available]
TCGA-LP-A5U2	CESC	0.040387094861265	0	9	0	9	[Not Available]
TCGA-LP-A5U3	CESC	0.0358210734104234	0	25	0	25	[Not Available]
TCGA-LP-A7HU	CESC	0.0599074270175737	0	406	0	406	[Not Available]
TCGA-MA-AA3W	CESC	0.195780787248053	0	685	0	685	[Not Available]
TCGA-MA-AA3X	CESC	0.0643757870348265	0	617	0	617	[Not Available]
TCGA-MA-AA3Y	CESC	0.102124897478552	0	542	0	542	[Not Available]
TCGA-MA-AA3Z	CESC	0.0622329265692818	0	595	0	595	[Not Available]
TCGA-MA-AA41	CESC	0.0319683144514436	0	279	0	279	[Not Available]
TCGA-MA-AA42	CESC	0.290757432672793	0	259	0	259	[Not Available]
TCGA-MA-AA43	CESC	5.24347725325577e-19	0	346	0	346	[Not Available]
TCGA-MU-A51Y	CESC	0.0794819792829987	0	854	0	854	[Not Available]
TCGA-MU-A5YI	CESC	0.00396929900972206	0	1053	1	630	[Not Available]
TCGA-MU-A8JM	CESC	0.0563172937635583	0	607	0	607	[Not Available]
TCGA-MY-A5BD	CESC	0.0145651061690586	0	1667	0	1667	[Not Available]
TCGA-MY-A5BE	CESC	0.442219622428616	0	1066	0	1066	[Not Available]
TCGA-MY-A5BF	CESC	0.0417187480903374	0	634	0	634	[Not Available]
TCGA-MY-A913	CESC	0.057950479398168	0	524	0	524	[Not Available]
TCGA-PN-A8MA	CESC	0.143454066362551	0	90	0	90	[Not Available]
TCGA-Q1-A5R1	CESC	0.0351807475859599	0	474	0	474	[Not Available]
TCGA-Q1-A5R2	CESC	0.0630572479878826	0	499	0	499	[Not Available]
TCGA-Q1-A5R3	CESC	0.0665175467111848	0	485	0	485	[Not Available]
TCGA-Q1-A6DT	CESC	0.0202782450032995	1	275	1	275	[Not Available]
TCGA-Q1-A6DV	CESC	0.0153916827055793	0	491	0	491	[Not Available]
TCGA-Q1-A6DW	CESC	1.105826453498e-18	0	534	0	534	[Not Available]
TCGA-Q1-A73O	CESC	0.0454596722438138	0	428	0	428	[Not Available]
TCGA-Q1-A73P	CESC	0.0695964277538564	0	483	0	483	[Not Available]
TCGA-Q1-A73Q	CESC	0.0376428294834927	0	284	0	284	[Not Available]
TCGA-Q1-A73R	CESC	0.00184220138771118	0	567	0	567	[Not Available]
TCGA-Q1-A73S	CESC	0.0138610810259256	0	688	0	688	[Not Available]
TCGA-R2-A69V	CESC	0.231771724520603	0	596	0	596	[Not Available]
TCGA-RA-A741	CESC	0.0944427323809103	0	444	0	444	[Not Available]
TCGA-UC-A7PD	CESC	0.0338886928349278	1	355	1	202	[Not Available]
TCGA-UC-A7PF	CESC	0.114490988140252	1	2859	0	2859	[Not Available]
TCGA-UC-A7PG	CESC	0.0119734784935282	1	370	1	370	[Not Available]
TCGA-UC-A7PI	CESC	0.00871974077114672	0	2114	1	778	[Not Available]
TCGA-VS-A8EB	CESC	0.0108518984493466	1	305	1	305	[Not Available]
TCGA-VS-A8EC	CESC	0.0060615497183979	0	1415	0	1415	[Not Available]
TCGA-VS-A8EG	CESC	0.0145527092435011	0	1386	0	1386	[Not Available]
TCGA-VS-A8EH	CESC	0.023211347139232	0	986	0	986	[Not Available]
TCGA-VS-A8EI	CESC	0.0705588584168689	0	729	0	729	[Not Available]
TCGA-VS-A8EJ	CESC	0.0323716086749274	1	607	1	607	[Not Available]
TCGA-VS-A8EK	CESC	0.0667314255335842	1	829	1	829	[Not Available]
TCGA-VS-A8EL	CESC	0.0598141583844065	0	1992	0	1992	[Not Available]
TCGA-VS-A8Q8	CESC	0.0506120248750732	1	978	1	488	[Not Available]
TCGA-VS-A8Q9	CESC	0.0104737119955963	0	1630	0	1630	[Not Available]
TCGA-VS-A8QA	CESC	0.0588308717683305	0	1099	0	1099	[Not Available]
TCGA-VS-A8QC	CESC	0.0175783755219602	1	350	1	263	[Not Available]
TCGA-VS-A8QF	CESC	0.119997450607686	0	1800	0	1800	[Not Available]
TCGA-VS-A8QH	CESC	0.00353814777494346	1	1210	1	1210	[Not Available]
TCGA-VS-A8QM	CESC	0.151652396300565	1	951	1	951	[Not Available]
TCGA-VS-A94W	CESC	0.106553327082278	0	1243	0	1243	[Not Available]
TCGA-VS-A94X	CESC	0.0308929473229762	1	506	1	506	[Not Available]
TCGA-VS-A94Y	CESC	0.00814880175551127	1	144	1	144	[Not Available]
TCGA-VS-A94Z	CESC	0.157938234803969	0	1015	0	1015	[Not Available]
TCGA-VS-A950	CESC	0.0527848090084448	0	1221	0	1221	[Not Available]
TCGA-VS-A952	CESC	0.0644802623803502	0	1778	0	1778	[Not Available]
TCGA-VS-A953	CESC	0.0203882067392041	1	477	1	477	[Not Available]
TCGA-VS-A954	CESC	0.0504745442794953	0	1714	0	1714	[Not Available]
TCGA-VS-A957	CESC	0.0116546212789807	0	1688	0	1688	[Not Available]
TCGA-VS-A958	CESC	0.112935472440697	0	1525	0	1525	[Not Available]
TCGA-VS-A959	CESC	0.136899415043659	0	1561	0	1561	[Not Available]
TCGA-VS-A9U5	CESC	0.163120054058565	0	1535	0	1535	[Not Available]
TCGA-VS-A9U6	CESC	0.0357966669781495	0	1320	1	711	[Not Available]
TCGA-VS-A9U7	CESC	0.087469530435752	0	1472	0	1472	[Not Available]
TCGA-VS-A9UB	CESC	0.0663586304104141	0	911	0	911	[Not Available]
TCGA-VS-A9UC	CESC	0.0399516830037739	0	825	0	825	[Not Available]
TCGA-VS-A9UD	CESC	0.159846692766653	0	739	0	739	[Not Available]
TCGA-VS-A9UH	CESC	0.129483817392045	0	1427	0	1427	[Not Available]
TCGA-VS-A9UI	CESC	0.0669902575649427	1	1372	0	1372	[Not Available]
TCGA-VS-A9UJ	CESC	0	1	52	1	52	[Not Available]
TCGA-VS-A9UL	CESC	8.09105903666823e-20	1	442	1	336	[Not Available]
TCGA-VS-A9UM	CESC	0.0776016331911076	1	829	0	829	[Not Available]
TCGA-VS-A9UO	CESC	0.0240747351238081	0	1456	0	1456	[Not Available]
TCGA-VS-A9UP	CESC	0.0333997339863179	0	1444	1	352	[Not Available]
TCGA-VS-A9UQ	CESC	0.00772249249732149	0	1263	1	561	[Not Available]
TCGA-VS-A9UR	CESC	0.0147344530939076	0	793	1	675	[Not Available]
TCGA-VS-A9UT	CESC	0.249018771257711	0	482	0	482	[Not Available]
TCGA-VS-A9UU	CESC	0.0697595856220163	0	442	0	442	[Not Available]
TCGA-VS-A9UV	CESC	0.0437594353161498	1	104	1	104	[Not Available]
TCGA-VS-A9UY	CESC	0.0373029389299404	1	555	1	412	[Not Available]
TCGA-VS-A9UZ	CESC	0.129744034258538	0	2044	0	2044	[Not Available]
TCGA-VS-A9V0	CESC	0	0	573	1	475	[Not Available]
TCGA-VS-A9V1	CESC	0.0225082346116779	1	157	1	58	[Not Available]
TCGA-VS-A9V2	CESC	0.0900216509883525	0	555	0	555	[Not Available]
TCGA-VS-A9V3	CESC	0.0447488142432033	0	540	1	456	[Not Available]
TCGA-VS-A9V4	CESC	0	1	132	1	100	[Not Available]
TCGA-VS-A9V5	CESC	0.012517111531623	1	494	1	494	[Not Available]
TCGA-VS-AA62	CESC	0.107660028301883	1	469	1	469	[Not Available]
TCGA-WL-A834	CESC	0.00439511276999098	0	791	0	791	[Not Available]
TCGA-XS-A8TJ	CESC	0.0456979277907081	0	890	0	890	[Not Available]
TCGA-ZJ-A8QO	CESC	0.226149574038659	0	0	0	0	[Not Available]
TCGA-ZJ-A8QQ	CESC	0.0132115436575499	0	2056	0	2056	[Not Available]
TCGA-ZJ-A8QR	CESC	0.0578627767857433	1	582	0	582	[Not Available]
TCGA-ZJ-AAX4	CESC	0.0877303781737052	0	21	0	21	[Not Available]
TCGA-ZJ-AAX8	CESC	0.025104174435296	0	0	0	0	[Not Available]
TCGA-ZJ-AAXA	CESC	0.00428165574787419	0	43	0	43	[Not Available]
TCGA-ZJ-AAXB	CESC	0.0133785315360285	0	0	0	0	[Not Available]
TCGA-ZJ-AAXD	CESC	0.0267304770736863	0	0	0	0	[Not Available]
TCGA-ZJ-AAXF	CESC	0.190780785749154	0	0	0	0	[Not Available]
TCGA-ZJ-AAXI	CESC	0.029729920651908	0	0	0	0	[Not Available]
TCGA-ZJ-AAXJ	CESC	0.0637590240141578	0	0	0	0	[Not Available]
TCGA-ZJ-AAXN	CESC	0.0107511017806532	0	0	0	0	[Not Available]
TCGA-ZJ-AAXT	CESC	0.0297584490574678	0	0	0	0	[Not Available]
TCGA-ZJ-AAXU	CESC	0.251525155163873	0	5	0	5	[Not Available]
TCGA-ZJ-AB0H	CESC	0.126915898112171	0	0	0	0	[Not Available]
TCGA-ZJ-AB0I	CESC	0.02597377988736	0	0	0	0	[Not Available]
TCGA-ZX-AA5X	CESC	0	0	119	0	119	[Not Available]
TCGA-3X-AAV9	CHOL	0.0765568750940043	1	339	1	216	Stage I
TCGA-3X-AAVA	CHOL	0.0886495597839038	1	445	1	264	Stage II
TCGA-3X-AAVB	CHOL	0.00478028233626595	0	402	0	402	Stage IVB
TCGA-3X-AAVC	CHOL	0.0196305121887107	0	709	0	709	Stage I
TCGA-3X-AAVE	CHOL	0.206537131003629	0	650	0	650	Stage II
TCGA-4G-AAZO	CHOL	0.0196039979631527	0	1177	1	424	Stage II
TCGA-4G-AAZT	CHOL	0.00018403061380323	0	420	0	420	Stage I
TCGA-W5-AA2G	CHOL	0.0130287279817383	0	1976	0	1976	Stage I
TCGA-W5-AA2H	CHOL	1.48732734129131	0	1077	0	1077	Stage III
TCGA-W5-AA2I	CHOL	0	1	1939	1	217	Stage I
TCGA-W5-AA2O	CHOL	0.0212064551478556	1	640	1	215	Stage I
TCGA-W5-AA2Q	CHOL	3.60490199118398e-18	0	50	0	50	Stage II
TCGA-W5-AA2R	CHOL	0.123921083756877	0	1542	0	1542	Stage I
TCGA-W5-AA2T	CHOL	0.0064497016257427	1	1220	1	295	Stage II
TCGA-W5-AA2U	CHOL	0.023525120271348	1	627	1	95	Stage I
TCGA-W5-AA2W	CHOL	0.0536406043553855	1	924	1	237	Stage IVA
TCGA-W5-AA2X	CHOL	0	1	271	0	271	Stage IVB
TCGA-W5-AA2Z	CHOL	0.0104804955760229	0	1614	0	1614	Stage II
TCGA-W5-AA30	CHOL	0.0811371919700768	0	1153	0	1153	Stage I
TCGA-W5-AA31	CHOL	0	0	10	0	10	Stage I
TCGA-W5-AA33	CHOL	0.0731525122285716	0	1449	0	1449	Stage I
TCGA-W5-AA34	CHOL	0.0133157063832958	1	555	1	40	Stage I
TCGA-W5-AA36	CHOL	0	1	1402	1	362	Stage IV
TCGA-W5-AA38	CHOL	0.045440971430021	0	1471	1	377	Stage I
TCGA-W5-AA39	CHOL	0.00660186800475713	1	170	1	170	Stage II
TCGA-W6-AA0S	CHOL	0.0335178559860561	0	808	1	549	Stage I
TCGA-WD-A7RX	CHOL	0.208718910800724	1	21	0	21	Stage II
TCGA-YR-A95A	CHOL	1.68501275567787e-18	1	26	1	17	Stage IV
TCGA-ZD-A8I3	CHOL	0.00501614296530863	1	169	1	59	Stage II
TCGA-ZH-A8Y1	CHOL	0.00955078602899515	1	385	1	49	Stage IVA
TCGA-ZH-A8Y2	CHOL	0.0150814029274121	1	701	1	198	Stage I
TCGA-ZH-A8Y4	CHOL	0.0170255267382865	1	741	1	281	Stage I
TCGA-ZH-A8Y5	CHOL	0	0	1229	1	242	Stage IVB
TCGA-ZH-A8Y6	CHOL	0	0	519	0	519	Stage I
TCGA-ZH-A8Y8	CHOL	0.25201250683479	0	602	0	602	Stage I
TCGA-ZU-A8S4	CHOL	0.00824645036951856	1	98	1	72	Stage I
TCGA-3L-AA1B	COAD	0.0292996994390698	0	475	0	475	Stage I
TCGA-4N-A93T	COAD	0.0533276577336422	0	146	0	146	Stage IIIB
TCGA-4T-AA8H	COAD	0.00399133100109875	0	385	0	385	Stage IIA
TCGA-5M-AAT4	COAD	0	1	49	1	49	Stage IV
TCGA-5M-AAT6	COAD	0.0399522114420976	1	290	1	219	Stage IV
TCGA-5M-AATE	COAD	0.00423551640528918	0	1200	1	810	Stage IIA
TCGA-A6-2671	COAD	2.78083151700696e-19	1	1331	1	535	Stage IV
TCGA-A6-2672	COAD	0.03229170825371	0	1419	0	1419	Stage IIIB
TCGA-A6-2674	COAD	0.0584056147532084	0	1331	1	735	Stage IV
TCGA-A6-2675	COAD	0.00701301595366582	0	1321	0	1321	Stage IIA
TCGA-A6-2676	COAD	0.0194808416188317	1	1305	0	1305	Stage IIB
TCGA-A6-2677	COAD	0.00729466761722715	1	740	0	740	Stage IIIC
TCGA-A6-2678	COAD	0.00915228004172574	0	1286	0	1286	Stage IIIB
TCGA-A6-2679	COAD	0.081113204249686	0	1366	0	1366	Stage IIB
TCGA-A6-2680	COAD	0	0	1068	0	1068	Stage II
TCGA-A6-2681	COAD	0	0	1387	1	1150	Stage IIA
TCGA-A6-2682	COAD	0	1	424	1	381	Stage IV
TCGA-A6-2683	COAD	0	1	504	1	300	Stage IV
TCGA-A6-2684	COAD	5.70151762033469e-19	0	1127	1	976	Stage I
TCGA-A6-2685	COAD	0	0	1133	1	948	Stage IIA
TCGA-A6-2686	COAD	0.0643383903901281	1	1126	0	1126	Stage IIA
TCGA-A6-3807	COAD	0.000652972157186454	0	1054	0	1054	Stage IIIC
TCGA-A6-3808	COAD	0	0	1014	0	1014	Stage IIA
TCGA-A6-3809	COAD	0.0512599791441254	0	996	0	996	Stage IIB
TCGA-A6-3810	COAD	0.0035953179976751	0	1111	0	1111	Stage IIA
TCGA-A6-4105	COAD	0.000482857898702981	1	442	1	364	Stage IIA
TCGA-A6-4107	COAD	0.0256743389203889	0	987	0	987	Stage IIIB
TCGA-A6-5656	COAD	0	0	1001	0	1001	Stage I
TCGA-A6-5657	COAD	0.192907169548635	0	962	0	962	Stage IIIB
TCGA-A6-5659	COAD	8.73417251836501e-19	0	926	0	926	Stage I
TCGA-A6-5660	COAD	0	0	888	0	888	Stage IIIC
TCGA-A6-5661	COAD	0.0269755312465544	0	1020	0	1020	Stage IIA
TCGA-A6-5662	COAD	0	0	718	1	495	Stage IVA
TCGA-A6-5664	COAD	4.33657709551206e-20	0	672	1	183	Stage IIIC
TCGA-A6-5665	COAD	0.0351626451417507	0	671	1	529	Stage IIA
TCGA-A6-5666	COAD	2.71773735054655e-21	0	995	1	509	Stage IIC
TCGA-A6-5667	COAD	2.43952457286803e-18	0	887	0	887	Stage IIIB
TCGA-A6-6137	COAD	0.0209507314473702	0	824	0	824	Stage IIIB
TCGA-A6-6138	COAD	0.0435586247696714	0	685	0	685	Stage I
TCGA-A6-6140	COAD	0.00218785505477216	0	734	0	734	Stage IIA
TCGA-A6-6141	COAD	0.0523825747897228	0	255	0	255	Stage IIA
TCGA-A6-6142	COAD	0	0	763	1	654	Stage IVA
TCGA-A6-6648	COAD	0.000277115479546419	0	766	1	686	Stage IVA
TCGA-A6-6649	COAD	0.00291235545732623	0	735	0	735	Stage IIIB
TCGA-A6-6650	COAD	0.0100973000433722	0	627	0	627	Stage IIA
TCGA-A6-6651	COAD	0.0542207093178036	0	662	0	662	Stage IIIB
TCGA-A6-6652	COAD	1.77607886388479e-18	0	751	0	751	Stage IVA
TCGA-A6-6653	COAD	0	0	742	0	742	Stage I
TCGA-A6-6654	COAD	0.0314438993056856	0	726	0	726	Stage IIIB
TCGA-A6-6780	COAD	0.0692869046617117	0	612	0	612	Stage IIA
TCGA-A6-6781	COAD	0.00302294593225741	0	598	0	598	Stage IIIC
TCGA-A6-6782	COAD	0.00241314110834873	0	617	0	617	Stage IIB
TCGA-A6-A565	COAD	0.263413003245913	1	494	1	301	Stage IIIC
TCGA-A6-A566	COAD	0	1	758	1	257	Stage IIIB
TCGA-A6-A567	COAD	0	1	1881	1	612	Stage IV
TCGA-A6-A56B	COAD	5.53117242985929e-19	1	1711	1	1678	Stage IIIB
TCGA-A6-A5ZU	COAD	0.0373642298940942	0	293	0	293	Stage IIIB
TCGA-AA-3488	COAD	1.489282724858e-18	1	153	1	153	Stage IV
TCGA-AA-3489	COAD	0.336771600322223	1	214	1	214	Stage II
TCGA-AA-3492	COAD	0	1	92	0	92	Stage II
TCGA-AA-3494	COAD	0	0	31	0	31	Stage IV
TCGA-AA-3495	COAD	0.0152281327047327	0	1127	0	1127	Stage I
TCGA-AA-3496	COAD	0.0176881494339901	0	31	0	31	Stage II
TCGA-AA-3502	COAD	0.0389668549025647	0	1065	0	1065	Stage I
TCGA-AA-3506	COAD	0.000878278143132153	0	1765	0	1765	Stage I
TCGA-AA-3509	COAD	0	0	1915	0	1915	Stage II
TCGA-AA-3510	COAD	0.040923048436977	0	1946	0	1946	Stage II
TCGA-AA-3511	COAD	0	0	212	1	59	Stage II
TCGA-AA-3514	COAD	0	0	31	0	31	Stage I
TCGA-AA-3516	COAD	8.79278786820441e-20	1	396	1	396	Stage III
TCGA-AA-3517	COAD	0.00288466242989125	0	1186	1	821	Stage IIA
TCGA-AA-3518	COAD	0.0224499745728612	0	31	0	31	Stage IIA
TCGA-AA-3519	COAD	0	0	276	0	276	Stage III
TCGA-AA-3520	COAD	9.61334637857439e-05	0	731	0	731	Stage II
TCGA-AA-3521	COAD	0	0	NA	0	NA	Stage II
TCGA-AA-3522	COAD	0.0577174240332742	0	1127	0	1127	Stage IIA
TCGA-AA-3524	COAD	0.00212910904733396	0	1096	0	1096	Stage II
TCGA-AA-3525	COAD	0.0162963806946611	0	245	0	245	Stage IIIB
TCGA-AA-3526	COAD	0.00845475804139291	0	580	0	580	Stage I
[truncated: 7,694 more rows]
