# Supplementary material for: Unraveling the prognostic significance and molecular characteristics of tumor-infiltrating B lymphocytes in clear cell renal cell carcinoma through a comprehensive bioinformatics analysis
Source: Front Immunol. 2023 Oct 16;14:1238312. doi: 10.3389/fimmu.2023.1238312 (PMC10613680; doi:10.3389/fimmu.2023.1238312)
Supplement: Supplementary file 3 [file Table_2.csv]

gene	module	MM	GS
TMEM91	pink	0.495069564947539	-0.119034474351953
NMB	pink	0.387191713367901	-0.164507433408871
CCDC85B	pink	0.528572936077366	-0.249293617690724
NAT14	pink	0.561951779490267	-0.118585174581202
TMSB10	pink	0.676968242616189	0.139237505739916
RPL22L1	pink	0.491758937090655	0.20978200462354
RPL39	pink	0.792732568090365	-0.0235840128826465
RPS2	pink	0.849205023066751	0.0320008809994746
ERICH2	pink	0.359285521031077	-0.0913044420403864
RPL13	pink	0.917462081543689	-0.0572337509069094
PROCR	pink	0.405237758296043	-0.121433996379555
C12orf57	pink	0.789435976566232	-0.178848576999946
RPL36	pink	0.930657719358339	-0.0758224486132955
BTBD16	pink	0.340622212839722	-0.0343625319360892
RPL35	pink	0.873160831782213	-0.0652399667293073
RPS19	pink	0.896096146212165	0.0177602036186398
RPS21	pink	0.911767665678182	-0.0830348986236441
RPS20	pink	0.810145662263229	0.0286662713185344
SLC25A6	pink	0.560623609438561	-0.103958480447129
RPS28	pink	0.807411154078044	-0.21250444354345
FAU	pink	0.866232494294688	-0.116094664529007
RPL26	pink	0.630038737554333	-0.0746487963219157
RPS15	pink	0.884138788196408	-0.0242557803050118
VIM	pink	0.438325800359797	-0.0394820455016167
RPL18	pink	0.942987015992787	-0.131463519939944
EFNA3	pink	0.549660461237037	-0.0438698636610737
RCN1	pink	0.42169535683211	0.196763954725759
NENF	pink	0.754447787895742	-0.0840939067484287
RPL18A	pink	0.932349785328799	-0.121129529082767
RPSA	pink	0.717767293755435	0.108562550955066
RPL24	pink	0.813792290567591	-0.0300322774004808
RPLP0	pink	0.767560337965796	0.0301348279557743
RPLP2	pink	0.887711228601231	-0.000634669452561917
RPL12	pink	0.860697785040375	-0.1067899380499
RPL37	pink	0.867685261885469	-0.0250386782096077
RPL41	pink	0.601873419203138	-0.129110250265124
IFITM3	pink	0.527039874064337	-0.176355495372849
RAB34	pink	0.424123817463351	0.0201148632397608
RPS14	pink	0.815732766514958	-0.0588463686030997
RPL36AL	pink	0.513409664941395	-0.309028785010898
RPL28	pink	0.859605966259474	0.030802427985056
RPS8	pink	0.891220073683384	-0.161882384334125
RACK1	pink	0.737753391469961	-0.133149598153432
TPT1	pink	0.699207456097044	-0.173177000153877
RPS5	pink	0.81578961557736	-0.133808863396547
EXOSC5	pink	0.763273700283796	0.0297148615627943
RPL29	pink	0.886545324369535	-0.066160389946432
RPL34	pink	0.81258733627188	-0.195739270275463
RPL10	pink	0.833921757488699	-0.17703641471728
RPS15A	pink	0.836590373579058	0.0184047615345178
RPL38	pink	0.924333770957765	-0.0853474749307066
RPS18	pink	0.839826985370953	-0.165977706031499
RPL32	pink	0.863642512280975	-0.0705503695081272
PRDX4	pink	0.333032442566318	-0.0712576006284984
RPS4X	pink	0.660421411378679	-0.18538264078715
RPL27A	pink	0.90808877355686	0.0326217810636309
ZNF581	pink	0.795334406743568	-0.112836623416974
MYL6B	pink	0.528810912195043	-0.134937782966614
RPLP1	pink	0.844737117224529	0.0412951066337712
RPL8	pink	0.870402466917485	-0.111369331053695
RPL37A	pink	0.869465394202285	-0.125249283143513
RPL14	pink	0.806568030233524	-0.044061888823089
RPS27	pink	0.73426739945249	-0.0370243458589355
RPL9	pink	0.749175943636174	-0.176752623419643
NOP53	pink	0.739251126623888	-0.236144266807981
RPS7	pink	0.853712505562199	-0.109386959363318
RPS16	pink	0.930512695382895	-0.0868217515192379
RPS29	pink	0.658762937312768	-0.165527545864875
RPL31	pink	0.890135677023712	-0.164474012550612
RPL35A	pink	0.822571143974626	-0.0817519135490111
RPL7	pink	0.557156122736219	-0.195405548007671
RPS24	pink	0.813205651354799	-0.0755844169259886
UXT	pink	0.696274546119422	0.0948984861696982
USE1	pink	0.71166893314638	-0.15677986410516
RPL7A	pink	0.770303585327696	-0.184528652059362
RPL10A	pink	0.66683170011776	-0.232062509566527
EFNA4	pink	0.50301814898237	0.1416983248569
EBPL	pink	0.600074821036959	-0.167014978341376
RPS9	pink	0.895886591459825	-0.0958689984766478
ALKBH2	pink	0.649644115142821	-0.188882029101337
ROM1	pink	0.475605429221793	-0.137991115461246
PCSK1N	red	0.405148025812333	-0.0213599788775133
FABP6	red	0.409870584853252	0.161176831608664
H1-2	red	0.474608238210567	0.00663465321633994
CXCL14	red	0.195118506469718	0.0447532257572964
H2AC8	red	0.322809102504763	0.0963144251106178
TNFRSF12A	red	0.501417866696446	0.16095677690667
CLDN3	red	0.36220293573684	-0.185308853415492
GUCA2B	red	0.323974593586548	0.0397917369607338
SFN	red	0.337983887078657	0.0832700821478335
RARRES2	red	0.427131648440778	0.154332702338361
PALM3	red	0.335388234338862	-0.0082366076228882
AP1M2	red	0.376275951380137	0.0925437475256986
PDZK1IP1	red	0.313671809650047	0.0440793337815943
NBL1	red	0.483104347665055	0.139356399013185
GAMT	red	0.511970811100036	-0.113670878329713
GAL3ST1	red	0.340674194650944	0.0300575268997522
CHST13	red	0.417125754850463	0.0112890592956404
HSD3B7	red	0.545894648075031	0.279758568549595
STMN3	red	0.331939086221672	0.0484535439612122
SERINC2	red	0.360774829369717	0.0736557310641604
IGFBP6	red	0.449982183868026	-0.0912755525851325
MSC	red	0.463262274607452	0.15821450642539
EIF4EBP1	red	0.558452629849764	0.0168233988493805
FUOM	red	0.409602157340656	0.0228070396755111
CHCHD10	red	0.517904871716924	-0.0496508931936558
S100A6	red	0.539825014458556	0.125162993592605
ASPDH	red	0.388449710718921	-0.0286686853553351
HSD17B14	red	0.397239671212708	-0.0554205263475752
DUSP23	red	0.648176527310207	0.115224823364784
CTXN1	red	0.496931924158693	0.194407473123142
KRT8	red	0.434903199089806	-0.0512119496146347
TST	red	0.615244431020143	0.0425876939182724
FAM131C	red	0.389339785968703	-0.0739594604777272
ANGPTL4	red	0.193800580352335	-0.218276936673015
CRYAB	red	0.31976373795751	0.146468423021577
MSRB1	red	0.566797663303664	0.0551644779316326
MRPL41	red	0.811216373088677	0.107816505879504
SOCS1	red	0.467976541321665	0.329522553351638
METTL7B	red	0.292696401980899	0.00683758905536207
TMEM54	red	0.575254844790119	0.0715214538102059
HCFC1R1	red	0.723589569641393	0.0144627334128095
CITED4	red	0.502994789851543	-0.188566120535104
NDUFA4L2	red	0.188076498734989	-0.167028215942936
KRT18	red	0.505647594722426	-0.0331084672049285
SELENOM	red	0.502993831888562	0.0893033950535241
HSPB1	red	0.801508164692258	0.140147223135999
IL32	red	0.446131019143243	0.116989673478912
S100A11	red	0.620704044632087	0.372727470007976
SYCE1L	red	0.519038607928508	0.0916795575871435
CAVIN3	red	0.58048519631287	-0.0902794267066727
SLC22A18	red	0.596795883261782	0.0642493528792483
CA9	red	0.165908749025074	-0.191264303272788
VKORC1	red	0.738937445117113	0.0381267863020503
GSTP1	red	0.329540715268765	0.00529356977930554
DNPH1	red	0.644372869721496	-0.0519445119478673
CDK2AP2	red	0.732104599667939	0.14084162522276
PSENEN	red	0.82646468339592	0.128747853103157
CCDC74A	red	0.405423895823607	0.218633094215873
RHBDL1	red	0.558020077198201	0.172781230885773
MCRIP2	red	0.698530041490019	0.101552387052459
METTL26	red	0.765493062356706	-0.00819562792372893
JUND	red	0.426309438788044	-0.130757351096241
C4orf48	red	0.645395529442	0.166992796485906
GPC1	red	0.377200682650038	-0.0144244508882706
CTSD	red	0.518306310649042	0.258207344642278
CYBA	red	0.651091090191448	0.327674600516607
HSPE1	red	0.655370182656463	0.179970066105702
DECR2	red	0.585243830684487	-0.0174359640940143
SLC39A4	red	0.430302331972115	0.00214032414635447
TMEM256	red	0.795136816488444	0.0163359357471122
ATP5ME	red	0.769225758534107	0.164411583367948
TMEM160	red	0.704261843886359	0.0206095168937807
MISP3	red	0.577790006884109	0.000511853978843956
UQCRQ	red	0.725310189699825	0.169864457233091
CHPF	red	0.407961977517653	0.00743610010583747
DCXR	red	0.681294149165821	-0.0243685455528789
MRPL12	red	0.870800349515342	0.0840980758457959
PPDPF	red	0.725217015908291	-0.00442266633841396
HSPA1B	red	0.271200148862013	0.126591428857216
ECH1	red	0.660897552097704	-0.136265664189739
HMGN3	red	0.328328767739619	0.165818691385601
MZT2B	red	0.78418663070931	-0.0554280053875934
SPAG4	red	0.443423349991136	-0.03044648420457
RAC3	red	0.453861359239034	0.0210318944655254
PAXX	red	0.780026830520522	0.149010780963136
NME3	red	0.842148571936192	0.0808342732109932
NUDT8	red	0.797509693878215	-0.0174416435419731
NAPRT	red	0.571130827511292	-0.128674433441166
GPX1	red	0.670210850043368	0.365193068453519
PPP1R14B	red	0.772292954305256	0.134766546669886
TUBB4B	red	0.386754419347967	-0.203969295653789
MZT2A	red	0.663573295527714	0.0766605031910572
COX6A1	red	0.744861822105592	0.199738002542863
RGS14	red	0.479322720929135	0.183542614170336
ISOC2	red	0.658757593902941	-0.02374564236342
TLCD1	red	0.567750793240659	0.24097882514678
ANTKMT	red	0.825086142947007	0.182838699860964
SMIM6	red	0.413823402922238	0.134572237207491
NDUFA3	red	0.859137706846927	0.177684730339352
SDF2L1	red	0.750645707179056	0.230595914055444
FAM83H	red	0.402564439626158	0.105080657435896
LRRC61	red	0.49542181890648	0.211195555260826
ROMO1	red	0.909151941525973	0.082390505253887
TMEM141	red	0.624897091041717	-0.0406824598181282
SLC2A4RG	red	0.731494153904212	-0.0584713032255718
SCRN2	red	0.574131895578073	-0.0869742290779453
COMTD1	red	0.730132360671077	0.0599606151146401
ATP5MF	red	0.827922406653189	0.276002766818154
F8A1	red	0.455562365767176	0.117674678502837
IFI27L2	red	0.582987090572315	-0.0264463582223905
ABHD11	red	0.488515828457212	0.0909383205928828
TXN	red	0.519155758663802	0.00601738875842148
NIT2	red	0.45058487340755	0.163542361684161
C9orf16	red	0.75091342044374	0.102527638787149
METRN	red	0.588807352788358	0.0108876006492247
NME4	red	0.658232968998667	0.138446763330693
SCAND1	red	0.841259059084513	-0.083021170740545
RNF208	red	0.45865746885478	-0.199829525813154
MACROD1	red	0.552105154643019	-0.0362137477812591
CST3	red	0.619231481935679	0.291539018426114
NDUFS8	red	0.831537465227053	0.222130549571537
INAFM1	red	0.636957063090419	-0.0852924816847205
LDHB	red	0.549073734488907	0.0933653814727252
CYSTM1	red	0.471851241007158	0.107505830810798
SPR	red	0.564003479656301	0.126951867502156
DPM3	red	0.859376420220903	-0.0405987434208534
TSTD1	red	0.614968891258737	-0.0137387924201538
RHOD	red	0.620876391060771	-0.0198148101224658
H1-10	red	0.563742528622709	-0.121069959875748
GPX4	red	0.780543877428393	0.137626522315524
HIGD2A	red	0.730924753445386	0.163756485517917
POLR2J	red	0.874727951578329	0.190144336809956
GALE	red	0.583715073377616	0.0754861200666443
ZP3	red	0.386184172971906	0.145479568961906
H2AX	red	0.659662421140804	0.167882122957134
PPP1R16A	red	0.718365486291451	0.00987659943815694
AGPAT2	red	0.646731043587023	-0.00285188600023992
PRELID1	red	0.50654817829648	0.151566945533419
PPP1R35	red	0.770397611705532	0.122816876345835
TSPO	red	0.781180148232296	0.19429179177767
ZNF358	red	0.735210538342458	-0.174016120534819
ATP6V1F	red	0.698087282825955	0.255037756204602
COX8A	red	0.716425964349017	0.0432070412096749
TM7SF2	red	0.362845205815547	-0.119748896268233
SERF2	red	0.874989369800081	0.0841518842458193
NDUFB7	red	0.858984245322719	-0.0234441192167799
REX1BD	red	0.74345295199779	0.149313281653087
GADD45GIP1	red	0.916980542969454	-0.00876133163909248
MAP1LC3A	red	0.566068358597483	-0.0750057212824913
DPP7	red	0.615489731877136	-0.0481006229665405
RRAS	red	0.655268866440402	-0.0164415097052312
COX5B	red	0.762137076606403	0.117256795204214
COX6C	red	0.642407138489408	0.157010293251397
PLEKHF1	red	0.583649160123128	0.226032060375636
TP53I3	red	0.463369442617219	-0.0927596756913201
ELOB	red	0.92030458720546	0.0855238128576577
ECI1	red	0.715185540160546	-0.00736443728751678
MVK	red	0.539637400361076	0.150065175332596
CNFN	red	0.540035811794643	0.174659472878241
DDIT3	red	0.444045581319071	0.181788468536482
SLC25A10	red	0.733922511710059	-0.0287041473125472
MPST	red	0.775340362998837	0.0191018189682215
LAGE3	red	0.643708496981318	0.172682231366141
ORAI3	red	0.715327719535144	0.132226327019924
TM6SF2	red	0.433469997406177	-0.0135404751759097
HSPA1A	red	0.331836396936273	-0.045236643354999
MFSD3	red	0.65610766685581	0.189207420291554
C1orf53	red	0.410348655853552	0.210361149726991
PRR7	red	0.587270779033588	0.0396942180554096
MIEN1	red	0.80905133857877	0.215235520362899
F12	red	0.416875785349489	0.0510317375314253
NDUFS5	red	0.751143251262395	0.0118868759191685
FAM162A	red	0.447138134386167	0.0341678838976626
ATP5F1D	red	0.846245057097538	-0.0328900467791917
BLOC1S1	red	0.83662747804193	0.148808052558206
TRIM47	red	0.512349933468177	0.0824604946147125
MTLN	red	0.837455656361306	0.115467517406711
POLR2I	red	0.854159905129249	-0.0640188848884856
SIGIRR	red	0.538659794935589	-0.085319692310149
C1QTNF12	red	0.607278303283694	0.0431611651517168
GALK1	red	0.692327715263523	0.169767827470687
ATP5IF1	red	0.625096470819409	-0.077337173428815
MRPL55	red	0.87787895683285	0.114464314983814
POLR2L	red	0.802116694640683	0.14870165543287
NDUFAF8	red	0.833547518772482	0.158919044217858
ATP5MC1	red	0.754182317769676	0.17439588445146
NT5M	red	0.446164565376008	0.0677949955008983
YDJC	red	0.844962839041928	0.190285590318713
FAM174C	red	0.908167322959736	0.188663322673604
SLC1A5	red	0.386688297936877	0.148432412162278
CCDC167	red	0.728954083033442	0.250721889528155
NDUFA2	red	0.813848357220284	0.117740049374737
DYNLRB1	red	0.825331588762966	0.0583383167225516
PHPT1	red	0.705448861701253	-0.020531928587212
SLC25A1	red	0.733199780723729	0.0250501998257801
KRT10	red	0.626253676869365	0.085175062708288
PAFAH1B3	red	0.672472468864128	0.00911445675449916
BSG	red	0.64492658949825	-0.0108804096326737
PNKD	red	0.613482206095032	0.308009571404383
ENKD1	red	0.681850497189655	0.0537550399587356
S100A13	red	0.677691026930123	0.126930583684296
NUPR1	red	0.536845528585228	0.137104952806821
NME1	red	0.751152277809679	0.203037781302449
SDSL	red	0.542548034531387	0.281387283822991
TMEM238	red	0.543829178329374	-0.147796908665487
LBHD2	red	0.346156491359216	-0.163055395837098
MFSD10	red	0.633896499148149	0.109083638517701
SMIM1	red	0.597682490965052	-0.106464309394246
PSMG3	red	0.763445124750449	0.151843835115503
H2AJ	red	0.702009863069881	0.0772593003776638
SSR4	red	0.717100642472127	0.252002755156396
NPM3	red	0.51175417765707	0.158188081696313
EEF1AKMT4	red	0.592951595683112	0.0972513551599311
ALKBH7	red	0.757646518857365	0.0331667310109238
OXLD1	red	0.845128883743957	0.146859466382095
NDUFB1	red	0.633310746560476	-0.0121789202893831
SRM	red	0.66925424364616	0.105807413845238
ROGDI	red	0.707912258251053	0.125553558961795
FASTK	red	0.70308855227228	0.23847906921149
CCDC24	red	0.617873279467064	0.21032749225067
HOXB7	red	0.315833267540923	-0.0616466933281282
NQO2	red	0.445014607074113	0.0294213871988096
UQCR10	red	0.743673483838984	0.0960432118502621
ZNF428	red	0.689920496258779	-0.0218167118029473
JTB	red	0.760352041677958	0.15250387975503
NDUFA1	red	0.72534740603741	0.102164376867825
SURF2	red	0.715862680606926	-0.114815195465518
COX7B	red	0.541824847352947	0.173760598612767
AURKAIP1	red	0.89410405641964	-0.0285466426229568
DYNC2I2	red	0.572507618584749	-0.251882840460823
SULT1A1	red	0.494086945617277	0.189463466001437
KLHDC9	red	0.539806273445531	0.0813994861350696
SPSB2	red	0.560225688749181	0.233182807609268
CDKN2A	red	0.361497055491073	0.0982196164407226
NAA38	red	0.856380762233904	-0.0492095182351961
CSTB	red	0.522183349964998	0.210325632383013
SPATA2L	red	0.489526481427607	-0.220077095977883
COX6B1	red	0.814812231937068	0.154190684119158
MRPS26	red	0.852620207035675	0.0864807216044619
NDUFAF3	red	0.750016374377135	0.0319792677545145
TUBA4A	red	0.455386121941382	0.15060950432928
SMIM26	red	0.589923134813648	0.035612826750847
CIB1	red	0.693404811061001	0.249371654169055
NR2F6	red	0.765973884447458	0.084577569486901
MICOS13	red	0.861018333884476	0.00495078126977841
C1orf122	red	0.706433852666868	0.14871722488556
ARPC1A	red	0.65547668219148	0.0773246759506173
PFDN2	red	0.71944850446239	0.138896188075007
RABAC1	red	0.790944388328631	-0.0318342676314773
DPCD	red	0.432607268977106	0.0211891922767825
CCDC106	red	0.55907137268338	-0.175539666891533
COX4I1	red	0.755746633913376	0.147977264458625
S100A10	red	0.427356732655846	0.0168605369941121
EBP	red	0.754539997952808	0.072911775595494
JOSD2	red	0.803971227494685	0.0471620606732321
VAMP8	red	0.486940229880972	0.220251545572353
ATP5F1E	red	0.703695468633619	0.2639036860542
MRPL23	red	0.79393819070919	0.0987560233218673
EDF1	red	0.77007962792958	-0.0368317469275993
STARD10	red	0.512266197885304	-0.0517247023911026
S100A16	red	0.439132375407645	-0.0952803337751857
TMUB1	red	0.775870485549587	0.181137456365945
C6orf226	red	0.625871113059732	0.00720260425258797
WDR13	red	0.602966620039466	0.0445817906457379
CBR1	red	0.479684796809955	0.0972051790982897
AKR1A1	red	0.505703385327602	0.0987896873195628
NDUFB4	red	0.533665404600651	0.139389002735545
RILP	red	0.506708302422298	0.140409570307214
P3H4	red	0.386246502369583	-0.0664813595866938
PYCR3	red	0.777557684956963	0.141175635243345
BLVRB	red	0.611110562665544	0.10667815385895
GTF3A	red	0.579725945932477	0.272951826512977
APRT	red	0.856227370544484	0.202446644620051
MIIP	red	0.691898847592595	0.216167304827854
PRADC1	red	0.725539309614725	0.0998320687519475
BX255925.3	red	0.645423878588135	0.132935187081577
ZNF205	red	0.71675162578898	-0.0620792875890552
COX7C	red	0.516661334023999	0.0110116416580136
POP5	red	0.738514122710454	0.251259534276505
MRPS12	red	0.760117178882335	0.227824688602341
ATOX1	red	0.70076938732077	0.259553172727481
CCDC58	red	0.457780434518078	0.195611637609645
THOC6	red	0.696337835054703	0.091972692091282
NDUFB2	red	0.611892800200023	0.203968903619909
FBXL6	red	0.642181352150927	0.185546814669767
C19orf53	red	0.873535429796185	0.119885031108965
TP53I13	red	0.740752467447121	0.117819972428652
MCRIP1	red	0.681343538072639	-0.0642424072241089
SPATA20	red	0.446737973083691	0.0914758307441789
SSNA1	red	0.845329500165652	0.00200361726434798
CD320	red	0.616678969200761	-0.122536391959651
PEX11G	red	0.624087023187417	-0.104858645853218
ATF5	red	0.388501573930821	0.299506992449925
C5orf49	red	0.410162089269856	0.045139528582976
ZNHIT2	red	0.85381194220355	0.0102877007339668
IGFBP4	red	0.279675410979605	-0.23079570378269
PTMS	red	0.451322581513212	-0.216724460178973
DDAH2	red	0.515568233941426	-0.0456164481207397
ZNHIT1	red	0.855452067179096	0.108396184282775
ZDHHC12	red	0.717325510743863	0.0700527351654349
SLC52A2	red	0.744754639135337	0.242679520360242
PARD6A	red	0.504542301171783	0.0278739780457373
UQCC2	red	0.741881356191412	0.134321221215452
LSM7	red	0.833765047390514	0.139046867934737
TMEM205	red	0.746498244891436	-0.0632638052717616
MMP24OS	red	0.692635091049576	-0.0270905064513779
TMEM208	red	0.854111233507634	0.160481738194534
TRAPPC6A	red	0.641751277613714	-0.118303344404011
SMIM29	red	0.731169715559743	0.214491146054089
NDUFS6	red	0.791450807821399	0.137527812298954
FDXR	red	0.392360309966597	-0.0431272896199495
NXT1	red	0.527169127679128	-0.0367699714536535
SYNGR2	red	0.550436061738291	0.231062743794402
MVP	red	0.453829676540188	0.0899467243368412
GTF3C6	red	0.325883016785145	0.00928781176600299
CD151	red	0.670024126349509	-0.0384234459447814
GSDMD	red	0.65328980899566	0.14585663337418
RAB13	red	0.399551396968047	-0.0917661219915707
SIL1	red	0.695132310718349	0.165928024168854
PCYT2	red	0.616651771573047	0.106559679951019
OCEL1	red	0.721571699865385	0.0179740075907996
GPI	red	0.397665961140631	-0.0461227873151004
LAMTOR2	red	0.864779351267687	0.203272932440871
ATP5PO	red	0.695761829320227	0.023834791889974
BBC3	red	0.54057337157606	0.128374135992289
SURF1	red	0.508081743851454	-0.0416487630507517
COX17	red	0.678216600914486	0.192671374338215
REEP6	red	0.380336183133076	0.152190363196838
TXNDC17	red	0.684062870774334	0.219986761600614
GYPC	red	0.293660196722239	-0.107146906038648
MRPL40	red	0.775574163392697	0.0687847022581004
CCDC107	red	0.609965637575425	-0.133006694561929
NDUFB10	red	0.838531707099779	0.0424870627692831
PRDX5	red	0.783103439452134	0.0273590990212982
PCBD1	red	0.374190086313904	0.196792681040689
GSTK1	red	0.508639407936443	0.273593120310801
TMA7	red	0.515800820231643	-0.00413041785163411
MYDGF	red	0.639312675558471	0.234819117520973
ZNF579	red	0.631942274053289	-0.0572589221737209
PSMB3	red	0.860251160443711	0.193692058810033
TUBA4B	red	0.312075950940267	0.185818246900802
COPE	red	0.904360432973354	0.172322156925579
TNFSF12	red	0.364759038999585	-0.218113591206854
NDUFC1	red	0.573560302045789	-0.0471560138675814
PARL	red	0.808806807351654	0.0371133750714601
MRPS34	red	0.882194315123682	0.134660237289458
RPP25L	red	0.563657602300508	-0.154103168864401
MRPL54	red	0.69547540710343	-0.0766588704727845
LYRM1	red	0.355095231098424	0.260133053229783
FAM50A	red	0.743643598600417	0.135464710327032
NINJ1	red	0.590138193992897	0.145578725455014
PFDN6	red	0.796946656702686	0.0691132740035993
MRPS15	red	0.77374692598256	0.153634629366999
SIVA1	red	0.548064752568647	-0.259710190656747
EIF5A	red	0.776782471843109	0.130705424758677
OAF	red	0.480182284814881	0.0249965145037971
NAA10	red	0.756253990820946	0.0858258758391231
CACFD1	red	0.440097516548522	-0.150309452027258
KLF16	red	0.386276884336384	-0.00760034442148694
LAMTOR5	red	0.585506050650571	0.0110748473442187
ARL2	red	0.73172509557901	-0.133519188720439
CYC1	red	0.503970066981312	0.04949735335828
MRPL34	red	0.543612565889575	0.0681785536117402
PWWP2B	red	0.389972421525228	0.117089368804292
UBE2S	red	0.561940070347115	0.227682552421077
AHCY	red	0.358748990336114	-0.0218485796608736
MORN2	red	0.414621757240639	0.0492535618610314
PRR13	red	0.568064099370693	0.347273196480263
FBXO2	red	0.335181687976183	0.216179977768789
GNAS	red	0.379661114866105	0.0420683623347617
DDX39A	red	0.642467938049527	0.174202914274762
ATP5MD	red	0.630182421101806	0.137597513991118
HRAS	red	0.80785080172479	-0.11604024327815
RNF181	red	0.752664767380324	0.0684224673007935
B3GAT3	red	0.777212554160277	0.143279267082742
SF3A2	red	0.601034511196176	-0.0525007363541489
ALG3	red	0.627560153480214	0.278057874873443
BAD	red	0.866705671542957	-0.0433823168599575
C17orf97	red	0.432175646253458	-0.0358372130039958
PGLS	red	0.84158172292624	0.0654130361126633
RPS19BP1	red	0.778702958037221	-0.0488482206003102
SAMD1	red	0.63771496744607	0.115001833969698
COX5A	red	0.509695718216521	0.219790971377179
COA3	red	0.654123826078229	-0.0117603015684516
ARSA	red	0.548363011737103	0.266728045442606
RSPH14	red	0.445506975852063	0.0471801251133476
NECAB3	red	0.504775418456534	0.272777471823994
QPCTL	red	0.528459364601661	0.00196970624361331
CPTP	red	0.692347150332191	-0.143802152354951
EXOSC4	red	0.829858104860113	0.008333356686101
DRAP1	red	0.808578959672754	0.10012872791685
HOMER3	red	0.572092298871464	0.0108760788124104
EMC9	red	0.654412151123563	-0.0473024465378467
GSTO1	red	0.618332518553851	0.172371794439246
ZNF768	red	0.462057905969704	-0.122626769675137
SRA1	red	0.734043395818321	0.237999410438922
SSBP4	red	0.561789716239218	-0.0416109296586395
SEC61G	red	0.367870542458857	0.087926355827173
PIGQ	red	0.681624588890404	0.108305536222121
ZFAND2A	red	0.524175856289739	0.129196790193259
SNRPA	red	0.729670279673637	0.0719760279693076
ZNF688	red	0.771905899443403	-0.0306128543176931
ENDOG	red	0.421456762959273	-0.0117889041917947
PFN1	red	0.623848907684023	0.209421961792582
HMBS	red	0.56724322895267	0.324908812952134
C8orf82	red	0.570772143844405	-0.158623853868451
FAM89B	red	0.69722730952363	-0.0640900587298491
NUDT18	red	0.590658100305042	0.102356894085572
GUK1	red	0.720467178112039	-0.0319284412535385
LHPP	red	0.52191418614612	0.102046550007259
SNRPB	red	0.756450541102382	0.0590492634467602
LSR	red	0.409612496049708	-0.0357320454350567
BANF1	red	0.763847104308522	0.181701770417624
TRADD	red	0.46266182722249	0.0237882968573349
SRPRB	red	0.360716080540654	0.225601416015083
HGH1	red	0.717054736274712	0.225116182671988
AGTRAP	red	0.641276618323687	0.0587693126878472
LMAN2	red	0.581724100137919	0.15704118098837
NT5C	red	0.80883243968089	-0.00525353012026661
SELENOW	red	0.529916445601903	-0.257443567717713
HAGHL	red	0.419965794905596	0.359551166650957
DDX41	red	0.426660450830799	0.101274887689995
UBALD2	red	0.546123323314795	0.0271968975453957
PMVK	red	0.498796749373125	-0.121726038288857
HAGH	red	0.624090374291303	0.112848104176584
NUDT1	red	0.620332975338062	0.199569488485552
ZNF524	red	0.794781732939774	-0.0921967916160566
CIAO2B	red	0.790150519036241	0.059021973499953
CLTB	red	0.828911663910819	0.089824971087927
TMEM120A	red	0.577112117863187	0.0113283635323705
DUS1L	red	0.739400995542963	0.168698077427573
COPS9	red	0.797518246269314	0.0527330480901645
COX14	red	0.695663733698049	0.162295776674298
RTL8A	red	0.610862951136351	-0.181616379716204
TMED9	red	0.505847383316099	0.177168137024159
RNPEPL1	red	0.68717635899775	0.196904342663516
CSNK2B	red	0.653950354353685	-0.0533139500005884
C7orf50	red	0.709400172473823	0.00961062149756896
RTL8C	red	0.610330327795821	-0.0988171430857609
MGMT	red	0.617660208442077	-0.143018440196904
SLC25A39	red	0.673631604760072	0.24993890990997
SEM1	red	0.701736933573428	0.172656239445602
DNAJC4	red	0.747483474240096	0.0984170733497311
METTL1	red	0.5469369692108	0.12665974655198
MRPL24	red	0.745154357807599	0.0306159575729605
STXBP2	red	0.65938772597276	0.337979474177592
SAC3D1	red	0.778113485831437	0.161005528852558
ZFAND2B	red	0.59633607251982	0.0092813565804935
SH2B2	red	0.429728034449879	0.04344303269841
HSPBP1	red	0.878702529816658	-0.0542047098438197
VEGFB	red	0.624956231875423	0.0701862537516426
CENPX	red	0.714374451207086	-0.0211272538025546
MAGIX	red	0.466553867761919	-0.145202320631015
GFUS	red	0.743096890128235	0.260448513827991
TUBG1	red	0.589483138661139	0.103908226589355
WDR18	red	0.705997180937279	-0.120630795076232
PDCD5	red	0.613100939795232	0.147999408841482
BOLA1	red	0.609623611125253	-0.165605629912139
LRRC23	red	0.50099662982532	0.0355042315440267
MRPL14	red	0.705968411603698	-0.0136820417751403
BAX	red	0.468077110471752	0.135585278731336
SHARPIN	red	0.813107248390046	0.0627340560685996
LSM4	red	0.796040483733043	0.245017233574325
OST4	red	0.682266879174889	0.118108577665075
TIMM10	red	0.633799717040469	0.0500225694846615
AP1S1	red	0.406975077403591	0.00398284302162386
RRBP1	red	0.292518875089464	0.145071695569777
PPIB	red	0.531166436341604	0.0609691242408818
NUTF2	red	0.72661551407571	0.177500547907772
DBI	red	0.449100520355578	0.248502303286371
CCDC12	red	0.618868696055808	0.0901571849958615
TMEM150A	red	0.513353981644039	0.114269593814863
PGGHG	yellow	0.78439525791759	0.0903738022457887
HSF4	yellow	0.791733738307042	0.00819113367628579
DOC2A	yellow	0.719039163780922	-0.0541604630324872
RIPOR3	yellow	0.428793956253698	-0.13061427060037
CES4A	yellow	0.435697963040894	-0.0781570891735113
LENG8	yellow	0.942753223389981	0.11850926265467
PABPC1L	yellow	0.868554566975065	0.212974305317264
CCNL2	yellow	0.939266668534809	0.0677730880154434
GOLGA8A	yellow	0.724200581376864	0.104757931722568
DDX39B	yellow	0.916177890429071	0.0286844537548872
CXCL2	yellow	0.390680839332211	0.0071382133586058
POU5F1	yellow	0.680301749644793	0.00267808119457503
MUC20	yellow	0.238097736192052	-0.140803552396766
MAPK15	yellow	0.662413070212557	0.102580260262329
RSRP1	yellow	0.897249295927478	0.121337084059998
PPFIA4	yellow	0.801809873200017	-0.0243631933126336
SULT1C2	yellow	0.349668244206183	0.196835498962651
GOLGA8B	yellow	0.815882479366627	0.231992317592824
ARGLU1	yellow	0.888254761262325	-0.0185209571403794
GABRE	yellow	0.649396286160495	-0.0629414081295123
CSAD	yellow	0.913695113550234	0.134878502488127
ATG16L2	yellow	0.955683281497614	0.0820468996084611
KIF12	yellow	0.686822327856406	-0.143078129077188
FAM193B	yellow	0.933929730839502	0.149250198761704
SLCO4A1	yellow	0.317542185713181	-0.0421948149701898
WSB1	yellow	0.876467030816633	0.0954587184109074
AGER	yellow	0.93155214055218	0.0765494151169283
PABPN1	yellow	0.885693496778976	0.0950558723228422
NFKBIZ	yellow	0.583299736531177	0.223223881927797
PNMA3	yellow	0.348038378289589	-0.0671034519458162
MAPK8IP3	yellow	0.901025316511729	0.126360753953753
ANO9	yellow	0.66309012315553	0.0910242498129603
CAPN12	yellow	0.74341229351855	0.0088865163261251
LPIN3	yellow	0.848869395894432	0.160930911293617
LCAT	yellow	0.912141457329251	0.0166851799683719
MAMDC4	yellow	0.83438641419594	0.126325369408582
MYO15B	yellow	0.732266922185531	0.028128922751514
KIAA0895L	yellow	0.89362580466841	-0.0701239499815464
RGL3	yellow	0.690728751768707	-0.0798864756246802
ZNF692	yellow	0.894488698495212	0.156158680546961
KHDC4	yellow	0.894506624385439	0.141801721920673
CENATAC	yellow	0.915266269638245	0.0853341199467597
NOXA1	yellow	0.690479939784497	-0.0930281048395005
SLC25A27	yellow	0.763005071696837	-0.0812742992632481
VEGFA	yellow	0.515033569045725	-0.232279377434056
ADAMTS10	yellow	0.688475923353119	0.0312366565337507
TNFAIP2	yellow	0.719226745856681	0.200332468909206
TNFRSF25	yellow	0.868507122497174	0.0663850219548726
GABBR1	yellow	0.824141699845789	0.0400241342679561
LUC7L	yellow	0.902654768319993	0.12883581778444
KAT2A	yellow	0.890683242443775	0.0737023910175898
DNM1	yellow	0.427142368381677	-0.0993057166895176
HES4	yellow	0.527065391824357	-0.251745888481417
ZMAT1	yellow	0.827523232324877	0.0687143496422692
HOXD4	yellow	0.529479617362066	-0.243466059469471
SNRNP70	yellow	0.919707471853911	0.089758294617579
KRBA1	yellow	0.448363719128475	-0.151449601746789
PNISR	yellow	0.887964811257157	0.0520186261738842
ARHGAP33	yellow	0.915799493751582	0.0292048065081517
APBB3	yellow	0.897986803319401	0.134569458945322
DTX3	yellow	0.378629356129701	-0.051892052874782
MST1	yellow	0.47613808724058	0.065151718692897
CLK1	yellow	0.834502352878125	-0.0058926121066818
PLEKHH2	yellow	0.535960302258522	-0.0758328717063616
EXOC3L4	yellow	0.611738119839262	-0.097642265090533
STRA8	yellow	0.501395437344322	0.0699702331378772
COL27A1	yellow	0.752015392993856	-0.0916647525639707
RBM6	yellow	0.893295744335167	0.0932922440241255
ZNF83	yellow	0.845183185271012	0.154567465482073
NPIPB15	yellow	0.568163622319858	0.109895421245081
GNLY	yellow	0.435244181393446	-0.0267281072219373
ANKZF1	yellow	0.849573502242366	0.126707222149622
FAM183A	yellow	0.440604105937388	-0.0310982526217638
UBXN11	yellow	0.798577681528108	0.153578203018575
NRBP2	yellow	0.710786802683638	0.176178592591438
ENGASE	yellow	0.912781128778616	0.161679411053378
DPY19L2	yellow	0.646070844704594	-0.122213135474806
LTB4R	yellow	0.792596055674044	0.11120104642242
ODF3B	yellow	0.649792933894743	0.117176961026906
TUBGCP6	yellow	0.934932594148631	0.0964704552649557
LMNTD2	yellow	0.856120719617887	0.121490789787732
CLCF1	yellow	0.338768795620875	-0.0207706956968278
MTMR11	yellow	0.582396484763599	-0.0851892774207079
VMP1	yellow	0.704690799484167	0.0932928958422372
BTBD19	yellow	0.744734628498585	0.0303094517400401
CIB4	yellow	0.421864188614911	-0.219404824562266
PDZD3	yellow	0.636249720960675	0.0809621272533944
LRRC75B	yellow	0.523413091458074	-0.168921036385324
SHC2	yellow	0.467433552335806	-0.201006197457729
PAPLN	yellow	0.367839508303095	-0.0650641625777968
PAX2	yellow	0.451270383563814	-0.0532917239041423
NFKBID	yellow	0.739560967450377	0.0398128237270801
MEGF6	yellow	0.434117247526182	0.0735850911569466
OGT	yellow	0.817266020583566	0.181187383369359
RHPN1	yellow	0.624902624673584	0.239156974846333
LUC7L3	yellow	0.899609492172225	0.0779273121333557
CYP3A5	yellow	0.322174087747325	0.227024966867335
VSIG2	yellow	0.414264962244446	-0.235948233301815
LRRC41	yellow	0.347462442082872	-0.0234674075898944
CRACR2B	yellow	0.48846104041397	0.151352572993261
SLC9A3	yellow	0.37200442887521	-0.226714115056212
NKTR	yellow	0.885508432040575	0.109687097824643
ABCC3	yellow	0.312937076167459	-0.015237950239957
TSPYL2	yellow	0.664550624792435	-0.042109464270469
PAQR6	yellow	0.824551278177447	0.0871754593929022
KIFC2	yellow	0.83460425772013	0.104134168886008
GSDMB	yellow	0.867070838847952	0.22847364488334
AP1G2	yellow	0.91194636776942	0.129393945214616
CLK2	yellow	0.933073691719003	0.0621435949275269
MICALL2	yellow	0.78469261097174	0.0907575682891744
IRF7	yellow	0.464185384850524	0.156957669699517
TTLL3	yellow	0.916137487063493	0.155735781313579
PLA2G6	yellow	0.878771279209759	0.162106688138333
MZF1	yellow	0.91903084423377	0.0971465943917839
PKDCC	yellow	0.334442933577692	0.0411166449867298
ECHDC2	yellow	0.811554507496956	-0.0370426103476414
ALPK2	yellow	0.453936663829523	-0.00869530652581676
RNF207	yellow	0.852366479029275	0.183056964287824
TNFRSF14	yellow	0.63824302711566	0.0453299602746367
CENPT	yellow	0.924968061495064	0.0764811873678479
ACCS	yellow	0.831053913229056	0.0669369972768527
REC8	yellow	0.775807755617922	0.128137667245457
KLKB1	yellow	0.387553507843013	-0.048018136989994
ENOSF1	yellow	0.724664045044342	-0.0695349992586491
AKAP17A	yellow	0.879792502379592	0.0887740544075842
SPAG5	yellow	0.308246119225273	0.0453311887344528
PAX8	yellow	0.414509838188517	0.16203665959181
RASSF7	yellow	0.539917116698615	0.0526270655640962
VAMP1	yellow	0.837242868090636	0.315210757715091
MAN2C1	yellow	0.890123505861808	0.069486092264961
XAF1	yellow	0.718243665745789	0.166575740441917
FXYD2	yellow	0.410254565828716	0.0742067288083524
CDK10	yellow	0.814265100495819	0.0542298389706883
MRNIP	yellow	0.869283387692325	0.0721812137232094
AGAP9	yellow	0.796853491711228	0.11923643915484
DSCAML1	yellow	0.480834006842398	-0.0947616216678117
IFI44	yellow	0.564796902683668	0.0473716569912694
SRSF5	yellow	0.763307405463341	-0.0983834890642924
SLC25A37	yellow	0.677692703292138	0.0649694565232927
TENM1	yellow	0.578359651335013	-0.0386146156708366
OBSL1	yellow	0.322907586616433	-0.156016781730644
DMTF1	yellow	0.888233354115582	0.0661610449959462
CCNL1	yellow	0.791208864587835	0.0941713616070383
ZNF320	yellow	0.369482638055345	0.0848556408332468
NPDC1	yellow	0.473229606050158	-0.316865124701353
D2HGDH	yellow	0.78377285759909	0.054588519681724
EME2	yellow	0.851901393176985	0.225250706078568
TIA1	yellow	0.836185003072262	0.100393479948046
SEC31B	yellow	0.904376191500671	0.199413141639063
SCNN1D	yellow	0.870171108407228	0.0521327046843002
COLCA2	yellow	0.378617773985332	-0.090127558337709
LAMA5	yellow	0.615646436169855	-0.103399559492381
C19orf71	yellow	0.54930610126063	0.0345461368052879
UNC5CL	yellow	0.404489320568765	0.0297213169365253
COL4A3	yellow	0.525441437196841	-0.0741505128616237
ZC3H12A	yellow	0.539007471748701	0.0734180685758566
CLASRP	yellow	0.927825642012157	0.108742974561511
GNRH1	yellow	0.860892145671428	0.0804675916151175
CDK5RAP3	yellow	0.932416849520623	0.151928348523114
YJEFN3	yellow	0.863005672995295	0.149150541430655
FNBP4	yellow	0.894319986831123	0.145023446632941
CENPV	yellow	0.358743840085941	-0.254437253345168
RASSF4	yellow	0.493258809865738	0.178573447342836
GIGYF1	yellow	0.910146898992833	0.0685564775909049
CLK4	yellow	0.738338030212628	0.0102076214110205
DHPS	yellow	0.92999850265067	0.119197327329144
THBS3	yellow	0.74529590128289	0.139659521235348
MDM4	yellow	0.877053747960222	0.0641818587546841
ARRDC2	yellow	0.47474352740009	-0.157338781882696
SLC25A29	yellow	0.751287774612751	-0.0190769776492894
ATAD3B	yellow	0.859090178353542	0.137627773121146
SLC17A9	yellow	0.388389671054461	0.298434742132506
PAN2	yellow	0.822774836122985	0.0657213032942089
NLRP1	yellow	0.773134517357558	-0.0168636843343215
CYP2C8	yellow	0.310075809025791	-0.0883457988454654
EPOR	yellow	0.720111363333478	-0.0278171053837264
TRO	yellow	0.416717885640178	-0.0427072026423265
CLEC2D	yellow	0.69786055277783	0.302628639605202
PLEKHG4	yellow	0.472108452198245	0.0197209636631091
TAF1C	yellow	0.937315627215923	0.0549604810641724
TCIRG1	yellow	0.678504071432549	0.303503610362352
C4orf47	yellow	0.458252198785806	-0.0581973210969007
HNRNPH1	yellow	0.821700454714952	0.0244518929207127
IFFO1	yellow	0.863357622474211	0.175876735449769
GDPD3	yellow	0.722979163749347	0.0832854426170936
PRPF3	yellow	0.89499794520014	0.0186735576478992
QTRT1	yellow	0.7715000550794	0.0319024563319581
PNPLA7	yellow	0.796748660265697	-0.00787968360595728
PHYKPL	yellow	0.766814374079504	0.0622827965550758
RNPC3	yellow	0.792255470140495	0.076240457572394
ARHGAP4	yellow	0.613799657165768	0.33382131456107
SRRM2	yellow	0.795901731974913	0.0613064379398872
IRF9	yellow	0.906362861279137	0.134391873515095
CCDC57	yellow	0.899226129893813	0.169848407396457
AMY2B	yellow	0.851537921338571	0.0353054625010338
GRB7	yellow	0.322680873388994	0.026370488757419
HSD17B7	yellow	0.365167483161166	0.0326178601333467
CRYGS	yellow	0.749706723225696	0.101539768475553
WDR90	yellow	0.873749491458775	0.0970640616956197
NOL3	yellow	0.490834719991031	-0.122363404289885
CCDC14	yellow	0.853974681826114	0.138975905314743
MAPK12	yellow	0.285402014559268	-0.175648557369229
KLHL17	yellow	0.884159833266457	0.109857554606342
SPATA25	yellow	0.713307345253377	0.163779504488777
DDX17	yellow	0.78489233171681	-0.00672944098059536
PIDD1	yellow	0.853384915640886	0.215001469208347
ANKRD10	yellow	0.840266802835591	0.0587492940489074
MYO7A	yellow	0.325720573025898	0.0537768994338392
CCHCR1	yellow	0.577179519533049	-0.144634933491953
ADAMTSL4	yellow	0.382894995722164	0.124119927163876
EPS8L2	yellow	0.58750824739982	-0.0692391932449871
KCP	yellow	0.438201513222867	-0.0189522430040429
ISYNA1	yellow	0.393653556278542	-0.268128355016225
MICAL1	yellow	0.735113433760094	0.311368414826224
ULK3	yellow	0.725916853737039	0.144977395147121
NEIL1	yellow	0.81105126879377	-0.0311935513472958
CHRD	yellow	0.403631663872682	-0.133412718616497
DMPK	yellow	0.720773210824407	-0.042121070161036
PLAGL1	yellow	0.472695426973161	-0.0533869621750517
CCDC130	yellow	0.877586335099524	0.129913459262308
LMBR1L	yellow	0.903671158178394	0.0373987590435482
TSPOAP1	yellow	0.796125601366506	-0.0085923480990843
SH3D21	yellow	0.685999792628806	0.0433700642160411
CLDN15	yellow	0.765472676295891	0.00967766789166461
SRSF11	yellow	0.832391766936647	0.0336423838011741
RBM5	yellow	0.8713370861651	0.0298941820394098
IDUA	yellow	0.733903297623296	0.177251495662065
CREBZF	yellow	0.808312036078947	0.0577404989046574
MTCL1	yellow	0.477291334338397	-0.0388079523877792
PYROXD2	yellow	0.571923200147013	-0.12820605633081
WBP1	yellow	0.868766165981386	0.0298278738777809
METTL17	yellow	0.774294593231979	0.0315197513725381
ZNF266	yellow	0.746949911502467	0.0100018255197164
TRIM52	yellow	0.815591012838708	0.100318466872541
MAP3K8	yellow	0.547200063125934	0.265420301070734
PLEKHG2	yellow	0.578280010494462	-0.211977971475532
OXER1	yellow	0.544612768521636	0.0463387572765925
PNN	yellow	0.738646595090083	-0.0664979474454385
TTC14	yellow	0.813225054890482	0.108710043984791
NBEAL2	yellow	0.746971545879578	0.136662263867719
HOXB3	yellow	0.649907869435668	-0.00278443160108092
PCED1A	yellow	0.757383405866761	0.0728060731566365
ZNF608	yellow	0.342761233495117	0.0498824296614565
MICA	yellow	0.567934804290372	-0.0702892960129181
PLK3	yellow	0.425998748850202	-0.0415175335495238
PPP1R13L	yellow	0.575166179443252	-0.192847422363033
CBLN3	yellow	0.496643105516645	-0.0304645441430526
NXF1	yellow	0.852500993292056	0.0530712617141705
PRPF39	yellow	0.82222140207216	-0.00424927018681173
SH3BP2	yellow	0.619047962864338	-0.146261115644063
CEP95	yellow	0.86825833997613	0.00778832685066277
BTAF1	yellow	0.686104808988482	0.0729122191098845
FAM111A	yellow	0.80414790662359	0.214092061219806
ACAP3	yellow	0.807970915535239	0.0851565545794311
STAT2	yellow	0.61131959215369	0.341933669736085
RASGRP2	yellow	0.647715888742243	-0.207957099124246
POLG2	yellow	0.876891373102086	0.101028602920129
SLC11A1	yellow	0.411905956625595	0.264090709016067
RBM25	yellow	0.780622874373153	-0.0367715663590392
MFSD4B	yellow	0.47553476568364	0.175460708485852
TRPV1	yellow	0.900368922151814	0.0474423402093834
SPPL2B	yellow	0.790347684691102	0.0930555178636493
ARVCF	yellow	0.519170970178081	-0.28165727693975
ZNF841	yellow	0.779370321435373	0.0518311406441973
ZNF300	yellow	0.509595798497726	-0.086855545369146
CCDC200	yellow	0.697469263267574	0.106847473078412
SCTR	yellow	0.426456570299168	-0.0365949431689772
PARP6	yellow	0.876752249462786	0.0951497184582697
L3HYPDH	yellow	0.684583078565192	-0.0365797058074495
AASS	yellow	0.562810670805681	-0.153547029283406
MAFK	yellow	0.562348509678388	-0.12349428201963
TEKT2	yellow	0.314822022761382	-0.237471151330197
NPIPA5	yellow	0.573803610374216	0.0468316270498497
NFKB2	yellow	0.597678528209729	0.144674485801344
GLI4	yellow	0.678934048352464	0.174574926006177
ACSS1	yellow	0.281537935464548	-0.0618689542925892
ZNF354B	yellow	0.801839068062416	0.093357050469893
FCHSD1	yellow	0.598807828544939	0.254742198150023
GSAP	yellow	0.684221836892482	0.219340979073655
CEP170B	yellow	0.498480165930267	-0.201042690724041
EVL	yellow	0.668260000818007	0.157963482277293
SHROOM1	yellow	0.628376345778727	-0.0582658367653945
ANKRD13D	yellow	0.784566964012496	0.234152498054769
SCML1	yellow	0.612191616397675	-0.0153864238327606
PDGFA	yellow	0.435542496307694	-0.19595880178149
DDX11	yellow	0.649738158169359	0.158281741514243
OTUD3	yellow	0.526626476455351	-0.218855445773336
SGSM2	yellow	0.792743514726796	0.0179545185353634
CCDC74B	yellow	0.301783595389527	0.153063312738587
PRRT2	yellow	0.855218497115705	0.0248336244982488
DNAH1	yellow	0.912968439124303	0.152389342000948
ZNF276	yellow	0.928663200356614	0.180705818975752
ARHGEF1	yellow	0.831949848074538	0.108630700089022
ALS2CL	yellow	0.451996738577908	0.070391614268163
ZNF334	yellow	0.424325584194974	0.0253146280806876
YPEL3	yellow	0.520210774666045	0.0568307394816442
SUGP2	yellow	0.823922742734624	0.187335926235973
INTS6L	yellow	0.830969155340232	0.105564855610962
AC055839.2	yellow	0.563535423617502	-0.109979759516217
PARP10	yellow	0.617460857734861	0.107230619440098
HOOK2	yellow	0.735825376030161	-0.0135934656211025
LLGL2	yellow	0.453428981314162	-0.0822945734993733
MYL5	yellow	0.722061059187447	-0.0448711829616166
MAP3K12	yellow	0.810956202684231	0.0513911108262881
RUFY3	yellow	0.573458838258359	0.270254145010465
ACADVL	yellow	0.623813022233556	0.00295982965246527
CAPS	yellow	0.423942924815928	0.186619669531333
PAM16	yellow	0.882680066018374	0.14549102655535
RIMKLB	yellow	0.561132518699976	-0.022065489279531
TMEM178A	yellow	0.479046096601916	0.0173548235543769
SPACA6	yellow	0.815846537814715	-0.0148508741685548
STK36	yellow	0.803986399366376	0.163945900941682
MAPK11	yellow	0.456324610250887	-0.183247301256527
MRI1	yellow	0.733422971888676	-0.042533682958197
HSBP1L1	yellow	0.466660521414261	-0.013982789209411
CIRBP	yellow	0.473824516338237	-0.29788901644396
TAZ	yellow	0.822828317671431	0.167906885577571
HCN3	yellow	0.711959175246318	0.0758410098938027
UCN	yellow	0.705000886663585	0.113018245616333
PLEKHH1	yellow	0.491309315310853	-0.109494419390859
PILRB	yellow	0.685500475677235	0.177017782622752
PPP1R3E	yellow	0.602245490874234	-0.0971534194456708
ZFC3H1	yellow	0.744609008519487	0.21575367061914
METTL3	yellow	0.817214803225303	-0.0278154296913404
PBX4	yellow	0.653516940624499	0.268732455405251
COL9A2	yellow	0.398433530383945	0.0589863055165268
ZNF117	yellow	0.676682922345451	0.1348168059919
CRMP1	yellow	0.382159485278346	-0.164883397635888
UPP1	yellow	0.242468904410816	0.0272795519472182
ZRANB2	yellow	0.744424997440891	0.0846326870183896
GLCCI1	yellow	0.224739095789941	0.230172533747686
DENND4B	yellow	0.875526433130487	0.168809902477584
KRTCAP2	yellow	0.900655988287754	0.158104231527663
SEMA6C	yellow	0.474535876564145	-0.28311665233224
LCN12	yellow	0.43813167809676	0.0504249711399636
ZNF274	yellow	0.503778826363223	-0.151750062616761
WDR91	yellow	0.55671897585685	0.0502854809326279
UVSSA	yellow	0.822629035838868	0.119739263770898
RGL2	yellow	0.722508128597632	-0.239950404110786
IL11RA	yellow	0.790805340617538	-0.0604844016772258
CXXC1	yellow	0.747244592735936	-0.126102536448992
FADS3	yellow	0.557422470860526	0.166071761738961
INO80E	yellow	0.836215155393855	0.0811156915382415
CEP43	yellow	0.579566820666072	-0.122307928198228
TRIM66	yellow	0.791169908504709	0.0775506156119555
NASP	yellow	0.781680801358508	-0.102908381189123
SELENOO	yellow	0.767319224533743	0.067045673638373
ARHGEF10L	yellow	0.50940152695395	-0.112816440159866
UBA7	yellow	0.667195081793532	0.216246889485282
FMNL2	yellow	0.407421916014958	0.247201427945198
CCDC9B	yellow	0.46229458357819	0.136561320562752
DXO	yellow	0.788502110993861	0.0465733588902916
MS4A14	yellow	0.61684780955979	0.2557976575315
PLEKHH3	yellow	0.594176662560901	-0.288994188758033
DYNC2I1	yellow	0.703413266300856	0.0568406268260191
GSTT2B	yellow	0.285945817306238	-0.241217740311355
CROCC	yellow	0.7968533044942	-0.0927286320432807
HOXA3	yellow	0.466663929638828	0.186648711148678
ACYP1	yellow	0.724618860740815	-0.048239007863747
STX16	yellow	0.773461817033934	0.16973971799577
TTC32	yellow	0.731037049488423	0.00085174165584854
ANXA2R	yellow	0.358537665145424	0.0122605120542672
UBAP1L	yellow	0.892885770450093	0.0197935702048515
ARRDC1	yellow	0.592440199407607	0.177128227114664
SBNO2	yellow	0.625127825962539	0.237697805578692
PLCXD1	yellow	0.612407545634304	0.105924352432157
LRP5L	yellow	0.763279024578958	0.0747239410536827
N4BP2L2	yellow	0.78230448465599	-0.00979970734415828
MYSM1	yellow	0.691047394480815	0.0515977288832879
TNFRSF10B	yellow	0.465114016730509	0.14920672713189
RAD9A	yellow	0.875170029464178	0.149786406373951
FBXO17	yellow	0.426776366876944	-0.145956977662547
WHRN	yellow	0.617223594676733	0.211400305796731
BRICD5	yellow	0.85653490946038	0.126621019440868
DPH7	yellow	0.831922627130359	0.0797342480512038
NBPF15	yellow	0.626981559824338	0.127742326502568
RAB24	yellow	0.602599095572988	0.0383088041072194
TRIP10	yellow	0.648928717153777	-0.153181769529261
NPEPL1	yellow	0.588827710595979	0.242369753958201
RAD52	yellow	0.844807173130978	0.0783107170735916
OSBPL3	yellow	0.317151272252002	0.369446676861476
UCKL1	yellow	0.755154666504267	0.0801777028648978
TMEM80	yellow	0.692036349467196	-0.0025326719640432
TMEM63A	yellow	0.481985143313501	0.0524969387999656
ZMIZ2	yellow	0.723062541172119	0.298548935395793
NUMBL	yellow	0.494589449130001	0.161135160942456
HOXD3	yellow	0.515507458306616	-0.324904596766947
INTS3	yellow	0.799856038352222	0.0741305308827052
TEPSIN	yellow	0.924478601059587	0.172008527191101
MTERF2	yellow	0.713299976729389	-0.0344330064312118
ZNF577	yellow	0.607773374110473	-0.267885937939183
PAXBP1	yellow	0.812736715529959	0.0349861652046937
CRYBB3	yellow	0.256399414132936	0.0793961348878585
PLXNA3	yellow	0.66748493118414	0.118570019112846
CCDC191	yellow	0.77290549761309	0.0702286659512159
TMC6	yellow	0.589352043237402	0.182907305835836
GGT7	yellow	0.38904654519548	-0.18639204876288
EXD3	yellow	0.826186787779239	-0.0850289213931679
WDR27	yellow	0.906146898829708	0.0238739380214963
OR2A4	yellow	0.538073313805663	0.0103239164222778
TCERG1	yellow	0.819095939883834	0.175987995635329
RNF166	yellow	0.754216702785788	0.228744461442862
RAB40C	yellow	0.370316873009184	0.00961156100908916
KMT5C	yellow	0.815005923950181	0.203215063071888
ABCC5	yellow	0.524380473103008	0.28562312940298
ZNF160	yellow	0.751334180597733	-0.166992799870087
CAPN15	yellow	0.704510495053382	0.123745638042697
MIB2	yellow	0.804296948230775	-0.0555608750680111
KLF8	yellow	0.649950861528366	-0.118221758174496
PLXNB1	yellow	0.537370998231541	0.0378449137284639
BCL6	yellow	0.330392654219824	-0.0214009121924401
AKAP8L	yellow	0.895273865260445	0.140053742789181
CHTF18	yellow	0.778961741740926	0.175870914312691
UAP1L1	yellow	0.556254004141668	0.0650661316155926
SRSF6	yellow	0.742677221576195	-0.0647964253634638
RBM39	yellow	0.878968691326078	0.0501096343027093
HOXC6	yellow	0.454934275370753	-0.039196865867293
CFLAR	yellow	0.580669697002537	0.0569196858777253
CLCN6	yellow	0.615344492302254	-0.182911521499617
AJM1	yellow	0.741314683943934	0.105076737312848
ZNF655	yellow	0.588620459263712	0.162790058890461
MTA1	yellow	0.777445100004298	-0.194900558022242
CAPRIN2	yellow	0.796477583513525	0.210160947160623
IRF3	yellow	0.765854552623614	0.16412649130506
TARBP1	yellow	0.692744216644367	0.239481745522456
TRAF4	yellow	0.396319556975588	0.0615441886185072
RHOT2	yellow	0.771428296978559	0.168769042261641
DCLK2	yellow	0.450675355881127	-0.306079801017607
GBA2	yellow	0.607998364738612	-0.0690523142649422
RUSC2	yellow	0.47131489260013	-0.228032395313875
ULK1	yellow	0.536146968411073	0.091970816406333
PCGF3	yellow	0.852435221201965	-0.0722573664006234
MYOC	yellow	0.317761350917222	-0.0774238394234549
DENND6B	yellow	0.637106664357857	0.0624409519525021
TUBG2	yellow	0.749414290308184	-0.0683501943993762
TRAF5	yellow	0.639925893589509	0.240686725269152
FBXL8	yellow	0.754759609415875	-0.071930317961039
DENND3	yellow	0.654360829728123	-0.115129835982865
SYNGAP1	yellow	0.830949800625823	-0.0898481832098875
HOXB4	yellow	0.333039026009274	0.00377712905494376
FAM160A2	yellow	0.816370027758077	-0.0767651782996875
EHBP1L1	yellow	0.590177631007716	0.131132743328129
MTCP1	yellow	0.494321570497587	-0.0410265574149082
HOXB5	yellow	0.309652428798348	-0.210762976329633
SH2B1	yellow	0.734603977696634	0.12627577181856
GSTM2	yellow	0.821909788940461	-0.013447565446555
ZNF783	yellow	0.714558186577938	0.0895904249373091
SPAG17	yellow	0.443743784802382	0.206307604332166
TSNARE1	yellow	0.643607144473452	-0.0491128121902032
OFD1	yellow	0.790755809660765	0.0970935194453668
ZNF248	yellow	0.573540715767773	-0.00869028184448859
ACACB	yellow	0.42652419363747	-0.0491859887079359
PIEZO1	yellow	0.521983433144852	-0.0982565878592159
FHOD1	yellow	0.621032865847205	-0.245570419681643
EPHB6	yellow	0.423794662038099	-0.260196192798204
ATAT1	yellow	0.846219415386842	-0.000684637382143053
TRMU	yellow	0.818236141354306	0.17131369210744
ZNF397	yellow	0.684488054821491	-0.0527394636757576
ZDHHC11B	yellow	0.551446184011347	-0.0932435245422205
TBKBP1	yellow	0.37901230066512	-0.175341562952997
VPS9D1	yellow	0.6380839875241	0.229252434005205
PTPRS	yellow	0.431113188517695	-0.0979724716926734
GALNT3	yellow	0.283443355594744	-0.0410580613339576
NISCH	yellow	0.712677952691052	-0.0255106564217121
ERV3-1	yellow	0.38830857305515	0.0845747163670271
ABCA7	yellow	0.643766102422621	0.386063723342005
CHKA	yellow	0.524601885114015	0.0351648735456256
TRMT10B	yellow	0.821456542589086	-0.00670386584967491
MLLT6	yellow	0.766051193721679	-0.0802282852039163
RBM33	yellow	0.829048668043781	0.140060732139506
HIP1R	yellow	0.514204391073113	-0.0104704527644573
SAMD10	yellow	0.505331152555587	0.275189400898197
FAM118A	yellow	0.656714496342884	-0.0389458024358199
SLC20A1	yellow	0.299135248761121	0.22698442312366
NABP1	yellow	0.466264549494916	0.348888688292856
ANKRD37	yellow	0.280898767209465	-0.141468995643677
TNRC6A	yellow	0.760539844729468	0.162170016170487
ZNF700	yellow	0.801378186031758	0.134675651218189
RNASEK	yellow	0.829856213105	0.233006284282655
EVPL	yellow	0.314018021717535	0.131298441578976
PCBP4	yellow	0.380036425255836	0.0976888457961747
PLEKHG5	yellow	0.596897882270075	-0.254689947470699
TSC1	yellow	0.670310588494179	-0.0536088576056681
BIVM	yellow	0.383663690116738	0.0276750888384317
PCF11	yellow	0.658076793658634	-0.0786850815451909
TNK2	yellow	0.718011142481306	-0.0268154595947111
RHBDF1	yellow	0.504698503543027	-0.0206896770917515
ENO3	yellow	0.49086545013585	0.1966052370164
MRPS25	yellow	0.482723557619181	0.13806973962505
OBSCN	yellow	0.647161772508358	-0.000470752019891921
TBC1D3L	yellow	0.618525629800782	0.134972534011776
ZNF512B	yellow	0.774123604311407	0.0040846172170996
WDR6	yellow	0.520450203099364	-0.0905728156979632
ZBTB48	yellow	0.839841501919916	0.0140342282007321
CYSRT1	yellow	0.498054973452908	0.0157833910112327
SYTL1	yellow	0.547127991920175	0.267417887868289
MSANTD2	yellow	0.820849071483311	-0.0819480753250716
ACIN1	yellow	0.808974321824854	-0.0339753666799162
PTOV1	yellow	0.833782340545984	0.0760755579996382
NDUFA11	yellow	0.553725801230595	0.132142183438879
SLC35E2B	yellow	0.573156372054135	-0.0372773742563105
SLC26A6	yellow	0.69821014051587	0.188083483028097
SH3GLB2	yellow	0.600679484647051	0.0237303624030193
TMEM74B	yellow	0.650820521508674	-0.00226436561025449
PDE7A	yellow	0.431065431624196	0.130915632972891
SLC3A1	yellow	0.621286871217869	-0.00253136470044979
PSORS1C1	yellow	0.436303710239823	0.117940386971105
ZNF418	yellow	0.566510608023658	-0.190689052844813
ANO8	yellow	0.738238038525684	-0.0362223284424309
ME3	yellow	0.510963983491676	0.0481943902876025
KIFC3	yellow	0.522512664781832	-0.232278492706238
DCAF8	yellow	0.80295518441819	0.0657674728071658
CSNK1E	yellow	0.677525866989097	-0.106265829237962
TSSK4	yellow	0.683641246529899	-0.033706863337511
BAIAP3	yellow	0.280200318982559	-0.305510986492591
XRCC3	yellow	0.83917554864502	0.0193050025562511
HOXC4	yellow	0.502018404612553	0.00986585370078128
OGA	yellow	0.511295619440435	0.0422568755866042
MLKL	yellow	0.572429897085111	-0.0189513025295705
TRMT1	yellow	0.791712802666986	0.080827285060776
SLC27A3	yellow	0.464530565479927	-0.246357648406502
TENT4A	yellow	0.763959366624015	-0.0760239543259281
CEACAM19	yellow	0.791124573499187	-0.00436775560264774
MIGA2	yellow	0.715012682343387	0.0152744365960085
DDX5	yellow	0.552743055288894	-0.0657600342047243
MXD3	yellow	0.717726782699831	0.265863068430236
ZNF514	yellow	0.849923987180521	0.0804901837947546
KANTR	yellow	0.852888942856161	0.0730442741922174
SEMA4D	yellow	0.34137937828321	0.15484553996643
HEXD	yellow	0.744651652136411	0.0495737974262427
AHDC1	yellow	0.48970800922633	-0.269060641721001
TRMT2A	yellow	0.729158575143646	0.123880253658741
TDRP	yellow	0.326754118653446	-0.24500855703766
MAP11	yellow	0.708632851987041	0.314423343790115
TPCN1	yellow	0.446493875449712	0.0316483270674457
ADCK5	yellow	0.706951875784949	0.184807013148466
DVL1	yellow	0.535813349661509	-0.161204900227355
SH3TC1	yellow	0.412145032884824	-0.179039381860615
TEP1	yellow	0.604253142344948	0.160431773583519
CPLX1	yellow	0.282088962851406	-0.146584389458588
SPG7	yellow	0.894924127733879	0.0846383712587
ABCD4	yellow	0.625670264107876	-0.210340639614685
CCS	yellow	0.513545642701831	-0.1779443788773
TRIM38	yellow	0.424317061972369	0.162378712679028
TCEA2	yellow	0.519423369926374	-0.27962228728168
PFDN5	yellow	0.898848241699395	0.128564363457764
ZNF587	yellow	0.748775527321607	0.133887074155174
FLCN	yellow	0.737399884103369	0.0139705733103492
MREG	yellow	0.304405538825542	0.270202967871671
TUBE1	yellow	0.676237466549407	-0.0672013448364061
SOX12	yellow	0.347798202693886	0.0425167256640275
PRR22	yellow	0.723030704287789	0.0308195494804205
ZNF528	yellow	0.685117635539168	0.0374904447341444
ERF	yellow	0.415832800279305	-0.339546536610941
ZNF404	yellow	0.342463955289934	0.0343120779572337
PCSK4	yellow	0.61492071526203	0.109866627041864
MS4A4E	yellow	0.702311722934927	0.181315209144939
AGBL3	yellow	0.399112403693741	-0.0150673325696432
TAF1D	yellow	0.391762843148915	0.0036923512785571
CCDC88C	yellow	0.526937788948474	0.039586066901528
SHFL	yellow	0.601764912676519	0.218345099081542
PHF1	yellow	0.569214569116592	-0.161791682249364
SBF1	yellow	0.66475158372735	0.121971794382218
TBC1D8	yellow	0.469228922205202	-0.231149864534263
EIF4A1	yellow	0.780370068363268	0.0956395641598701
PLEKHN1	yellow	0.466156477973962	0.132961928982796
SFSWAP	yellow	0.895435436547002	0.0949274574848003
NDOR1	yellow	0.685059366147478	0.215364767865745
TRMT9B	yellow	0.357596300145595	-0.0813407749183646
SRSF2	yellow	0.733306659295435	0.0401214543423914
SIN3B	yellow	0.851333707808417	-0.0703030224715744
PPP1R32	yellow	0.871761947648553	0.0898460604771908
CAMKK1	yellow	0.468985727585392	-0.168368087324329
TBX19	yellow	0.667245070743496	0.182359988166484
TTC7A	yellow	0.436809314437133	0.178460567251583
MOV10	yellow	0.739031198661153	0.224498772833304
ZNF121	yellow	0.773384474287991	0.0836312920386455
BRD8	yellow	0.644199970632459	0.100837719966443
DZIP1L	yellow	0.715169982486915	-0.0518258282099367
ZBED8	yellow	0.341504736711713	-0.0322627730603324
TRABD	yellow	0.62346043185215	0.333111223436273
FAM160B2	yellow	0.791124712936302	0.157489109989194
RABL2A	yellow	0.869790258516139	0.0769791153980853
NINL	yellow	0.497785787255644	0.0652295139993238
PLCG1	yellow	0.662122276323627	-0.120354240298151
GTPBP2	yellow	0.725291185334991	0.134217760920264
TMEM259	yellow	0.707402226438763	0.137142369295512
KDM5C	yellow	0.462670845736876	-0.0577716714690589
MBD6	yellow	0.633104966959406	0.167153738179312
RBPMS	yellow	0.392730069922808	-0.109644357171426
PNKP	yellow	0.641470573203456	0.207579369611057
ANKS3	yellow	0.663224415662748	0.145356873058502
HOXC9	yellow	0.396824899002961	-0.22086946373899
ANAPC2	yellow	0.76884125106698	-0.124067380293835
ABCA2	yellow	0.34243361975462	-0.0365890590486554
LRRC66	yellow	0.686281190407982	-0.0210713229831151
POLI	yellow	0.603307262930946	-0.168149418332476
FAM229A	yellow	0.836490184638027	0.00287926057799326
PRPF38B	yellow	0.678219268431746	0.0715110396751025
VCPKMT	yellow	0.687698237149402	-0.0839784454459349
PHLDB1	yellow	0.577998928069309	-0.175742238442326
FBXO44	yellow	0.368137242981955	0.0356014671184359
PPP1R26	yellow	0.490913885457121	-0.18362633346443
ZSWIM8	yellow	0.754525353409912	-0.0257849694710263
ARFGAP1	yellow	0.625293120006685	0.292773016228624
GABPB2	yellow	0.773252358094911	0.0206702305136404
WASHC1	yellow	0.603148304353135	0.0872043789382975
PIGL	yellow	0.830905178874746	0.173272721882084
SENP7	yellow	0.557050793685455	-0.0838325100711228
INPP5E	yellow	0.855952386008207	0.0225450668148326
NEK3	yellow	0.716987764489595	-0.050070005240197
PDCD6	yellow	0.760208320775343	0.0738049595232341
WFIKKN1	yellow	0.362200310093056	0.0768658852699846
KCTD13	yellow	0.842126827155837	0.253499809559176
ABCA5	yellow	0.516499864546657	-0.0281304355930774
SFI1	yellow	0.90314272355194	0.197513173793357
RSKR	yellow	0.523008174523676	0.0282981159006124
CAPN10	yellow	0.762427044488724	0.161141918641947
SECISBP2	yellow	0.464497213738391	-0.0925711661876463
ATF4	yellow	0.425779674409104	-0.0918538805291955
TRIM56	yellow	0.510118702105933	-0.0401530783153925
ROBO3	yellow	0.580117406803608	0.100264180383449
ZNF211	yellow	0.603365200677066	-0.116393416489879
POLG	yellow	0.38942711344922	0.129637629774179
SETD5	yellow	0.691567092694536	-0.0169966313224935
ZNF69	yellow	0.578724467618181	-0.145463614589941
MLH3	yellow	0.501213365542073	-0.223420952364661
GPCPD1	yellow	0.665873124575748	-0.014548042990284
ING5	yellow	0.83272197244107	-0.0165431634225621
TEX52	yellow	0.761310892662071	0.090301235722669
SREK1	yellow	0.760757906493866	0.046679340478974
OSBPL7	yellow	0.790227072291149	0.174249991896283
PISD	yellow	0.643927271197528	0.215913416318243
TRPC1	yellow	0.419183785209507	-0.142925984162669
MITD1	yellow	0.702365156820076	0.183431732546198
STARD9	yellow	0.695739552923969	-0.116785454028093
PPP1R37	yellow	0.403473337823938	0.0118193804939315
TRA2A	yellow	0.744708968112802	0.121656420775703
C6orf136	yellow	0.382489476166213	0.143815512527166
DIP2A	yellow	0.801517540770859	-0.0565560615415438
INCA1	yellow	0.662814987155339	0.0497481353901094
NADSYN1	yellow	0.758498607586881	0.123706045299039
TSNAXIP1	yellow	0.702553168337999	0.0859786837524638
AKAP8	yellow	0.731147295433978	-0.0582570128779337
PHLDB3	yellow	0.473265789922716	-0.277030740621226
SLC2A11	yellow	0.611228565122478	-0.0330147015296036
CREB3L4	yellow	0.400998791928143	-0.142302585379964
CARD8	yellow	0.585331305886068	-0.0824286296549185
THOC1	yellow	0.85684016611879	-0.0091278991955209
RAPGEFL1	yellow	0.570770971990617	0.000667191488374154
C20orf96	yellow	0.511875805955165	-0.0805219230010348
DNHD1	yellow	0.907702532042292	0.144929572661725
CLBA1	yellow	0.591002794344697	-0.2184273758185
POGZ	yellow	0.76740453953319	-0.0885969864411039
ZNF513	yellow	0.727604693078223	0.0642894373036413
PPP1R12C	yellow	0.801144257665623	-0.0669827555316032
ZDHHC8	yellow	0.588222942247403	0.0479874525620221
KLHDC1	yellow	0.582445332701239	-0.259072600489978
DHX34	yellow	0.837954535577256	0.0950875382678339
POLM	yellow	0.728911258416519	0.194593073727053
PHC1	yellow	0.542846847678405	-0.268924547728789
TMEM184A	yellow	0.453256513641367	0.161039933540228
CCDC159	yellow	0.675964460677113	0.0792435971551186
ZNF335	yellow	0.85892294701138	0.155317970243454
PRKRIP1	yellow	0.764752480941435	0.141216903469726
PPWD1	yellow	0.670138853457163	0.0326204341115321
BTN2A1	yellow	0.58268531901384	-0.041169268539676
PXN	yellow	0.384574013607554	-0.0996996947541239
HDAC7	yellow	0.67275065851274	-0.148631872027117
TRMT13	yellow	0.76429707811325	-0.00821953014820134
RASSF1	yellow	0.693435308449095	-0.0845761020702252
N4BP2L1	yellow	0.519467033223208	-0.00593526684115819
LY6G5B	yellow	0.894238691765931	0.0336248664574823
RBIS	yellow	0.533397692657413	0.15846860446741
SDR39U1	yellow	0.803982465889611	-0.0289115807884908
DOCK5	yellow	0.479771128077183	0.14593811365328
IKBKB	yellow	0.794697403751687	0.084605067824452
SAFB2	yellow	0.739252381621898	-0.0502353516813212
DCAF16	yellow	0.452367658492715	0.0216055638824303
ATG14	yellow	0.494087981852752	-0.197279424040454
CPSF1	yellow	0.753225592585743	0.0657699215492996
NEURL4	yellow	0.777116517627234	-0.0137785466416958
FAM24B	yellow	0.210621812769938	0.16917736535488
NUDT13	yellow	0.643593824788003	0.0401391101718587
TELO2	yellow	0.721032266347413	0.0981281400617585
SRRT	yellow	0.839234106990812	0.0440253210986867
BAZ1A	yellow	0.373841951266017	0.0893805753520612
PPOX	yellow	0.749889227580933	0.0983814153364587
PGS1	yellow	0.759513604734276	0.118997631169071
COQ4	yellow	0.510643973643011	-0.000730029226740817
RALGDS	yellow	0.803232403570575	0.0879076114657241
EML3	yellow	0.698812917249819	-0.169956878749362
ABTB1	yellow	0.63332028512348	-0.0238490518780298
TRAF2	yellow	0.452737988434295	0.206152274207309
PKD1	yellow	0.630067663205299	-0.125125614696685
MAST3	yellow	0.573611715089069	0.16122300958964
ZNF789	yellow	0.876367173267616	0.0877264932754132
GLYCTK	yellow	0.317893028993067	0.0817904089374312
MTHFR	yellow	0.49560983407061	-0.179869398601987
MSS51	yellow	0.870111990038745	0.121465930152642
ZNF580	yellow	0.620894397230344	-0.0760684520002947
CPNE1	yellow	0.504337375961618	0.0799448207491497
MINK1	yellow	0.588902175097819	0.171526385638395
HOXB6	yellow	0.219964947665002	-0.141705646839114
DOT1L	yellow	0.753278877406844	-0.0358228758979311
OGFR	yellow	0.585901895291011	0.157031538784765
EZH1	yellow	0.622888912782926	-0.105632791903675
SLC34A2	brown	0.286175717278476	0.18024446766265
C1QL1	brown	0.363730443021834	0.208035037031627
MMP7	brown	0.279429847210815	0.141375503827245
TGFBI	brown	0.39850998675907	0.102420222117725
NEFL	brown	0.271243217179783	0.130876004533257
CP	brown	0.308516082418673	0.0495235017070401
JCHAIN	brown	0.570049576267161	0.340780806623896
HLA-DQA2	brown	0.442795908422914	0.220651697021973
SPOCK1	brown	0.211588442699883	0.127131392259112
RAB42	brown	0.345741765208491	0.194878458445476
CCL18	brown	0.367875030926158	0.22458290152535
HLA-G	brown	0.392145957451359	0.106239558318284
OR2I1P	brown	0.595619763972992	0.268288431938791
C10orf99	brown	0.305291628281266	0.251320383669819
CD70	brown	0.410106913336566	0.181158542143388
C1R	brown	0.569276011822169	0.279588283094271
LRG1	brown	0.22377461072564	0.0986604184197756
GPNMB	brown	0.244648921503205	0.294013994584891
CDCP1	brown	0.258717680047496	0.289812526934269
C1S	brown	0.593996004152054	0.314460777611452
PPP1R14D	brown	0.19658116868291	0.192695732798615
F13A1	brown	0.424803752807105	-0.00223474415799432
CXCL10	brown	0.68614847736415	0.276588081262431
RHEX	brown	0.414940808228568	0.249023329321675
LOX	brown	0.261100681827208	-0.00721514655881449
C3	brown	0.532083773962728	0.258209877763564
CXCL9	brown	0.776992288501082	0.306010693568852
PLTP	brown	0.396663889945193	0.270147334394865
LYZ	brown	0.670629237575682	0.260709659905031
APOC1	brown	0.508563493680674	0.414264448867779
RNASET2	brown	0.366790378076394	0.144828352494197
CD8A	brown	0.797424805506239	0.357801665681343
C2	brown	0.522347871761302	0.325389581471811
CXCL13	brown	0.65159735555982	0.429220482206895
HLA-DQB2	brown	0.555077743576801	0.257339301177032
CD163	brown	0.658723312493528	0.175460942959271
IDO1	brown	0.324544384782331	0.053588916230519
HAVCR2	brown	0.42002969268047	0.133401030869479
PTGS1	brown	0.331235492183588	0.0728631092423695
CCL4L2	brown	0.507898234360586	0.234605236953849
TMEM45A	brown	0.322397348665016	0.12610376215284
CDHR1	brown	0.325527333601654	0.231164690867075
NKG7	brown	0.727657489610404	0.264490384281384
APOE	brown	0.468587135082499	0.391271388667111
RGS1	brown	0.658587533993492	0.353173816518752
RARRES1	brown	0.364815494980592	0.380570258650623
SERPINF1	brown	0.469421280241472	0.246039864255477
CXCL11	brown	0.664410570185664	0.225906289418908
CYBB	brown	0.769910427555013	0.30911581624848
CCL5	brown	0.791412000741734	0.379722561869256
CCL19	brown	0.44847372934045	0.148459209466584
VSIG4	brown	0.72363826225868	0.231445408535789
KMO	brown	0.236796657198876	0.0704342544969143
GJB2	brown	0.339876670012672	0.138091636069094
OLR1	brown	0.53072995743688	0.330742053669568
GZMK	brown	0.786110669527364	0.341339135478871
S100A9	brown	0.365506002608467	0.108233043097283
ARL4C	brown	0.502039525587402	0.189288386956012
CX3CR1	brown	0.414415247973038	0.0311887698379867
LAMB3	brown	0.232482182593037	0.241333534080538
CD2	brown	0.865486477032568	0.405664338674167
HLA-DQA1	brown	0.834481718395404	0.351268419030038
C1QB	brown	0.88409419664807	0.375529592431982
ALOX5	brown	0.637616280059812	0.328873420593668
HLA-DQB1	brown	0.617866948646364	0.137322220906828
GZMA	brown	0.781275270141163	0.330777020383405
CD3D	brown	0.834733708882779	0.393227285154367
MGAT3	brown	0.280834713843153	-0.0675296673367578
HLA-DRB5	brown	0.616896433248749	0.145341429190016
SLC7A7	brown	0.393068955754662	0.259562406363324
HLA-DOA	brown	0.795183583321246	0.340081011440203
SEMA3C	brown	0.0733077471801775	0.192150290659028
CST7	brown	0.781354894493928	0.32126090084729
CD27	brown	0.827161236128545	0.441327354013155
FCGR3A	brown	0.856346389034401	0.366323657683034
GXYLT2	brown	0.163923634986651	0.108294904675357
CCL4	brown	0.764650688306618	0.345955578865399
C1QC	brown	0.871918855824919	0.34848795070735
CD3E	brown	0.853561696687398	0.393668048258155
APOL1	brown	0.556398956358855	0.323560239552793
BIRC3	brown	0.610132722059433	0.327355754088913
PLA2G7	brown	0.429548242488343	0.259775923977996
TREM2	brown	0.702010886684057	0.405172177722347
FOLR2	brown	0.529956548190238	0.00607597740236211
CTSW	brown	0.703133292806723	0.281897917758904
DUSP2	brown	0.691213351160117	0.340022143689392
GPR34	brown	0.604315468436805	0.125024979339305
IL7R	brown	0.639080280437644	0.181550355135585
SDS	brown	0.52488689039762	0.370848547722382
SLCO2B1	brown	0.699650318171264	0.211305950320748
C1QA	brown	0.855134834720077	0.345844434361292
SOD2	brown	0.455161028589406	0.30860771488227
SYTL2	brown	0.267971105482412	0.145690346218784
CCR5	brown	0.902666107695504	0.435016023584575
PIK3AP1	brown	0.609710087090261	0.353735270594786
MSR1	brown	0.75027235067897	0.304596721609648
CD84	brown	0.832019625774025	0.402476887585776
PLEK	brown	0.874928548809742	0.426379763768212
CCL3L3	brown	0.350454654392526	0.156614210454799
SLAMF7	brown	0.87451498064523	0.496325566640878
GBP5	brown	0.880578022358523	0.450810684199047
CFD	brown	0.413126972159571	0.114703327234199
BASP1	brown	0.650520979743624	0.410202548028664
CPVL	brown	0.484590879718541	0.205769609465923
IL1R2	brown	0.163497917764291	0.12924431188608
PLAAT4	brown	0.390095950508418	0.426435688079713
FPR1	brown	0.599126094596086	0.168248414352629
PTGFRN	brown	0.183567831873413	0.0680569610266704
LTB	brown	0.689101906324854	0.349209169005337
LAG3	brown	0.751300714057832	0.406684590183831
HLA-DPA1	brown	0.798241333951842	0.297396201783422
NPL	brown	0.576627792848263	0.367280115252525
RTP4	brown	0.314739664602891	0.0701812692226602
TNFSF9	brown	0.370533332668734	0.190256202714496
GBP1	brown	0.714631651561871	0.214284864439024
RGS2	brown	0.417407307994666	0.203774086017146
ITGB4	brown	0.332112342900634	0.156260325923521
SERPING1	brown	0.498692812879728	0.206868820676926
PLD4	brown	0.580705788497081	0.182858318534734
ADAMDEC1	brown	0.63072800585747	0.389679205893694
FPR3	brown	0.752466994613681	0.21543510144433
GZMH	brown	0.633833639914886	0.204388408798278
CD79A	brown	0.552792067909191	0.396346259359083
MPEG1	brown	0.721044789745417	0.177430601074839
LRRN4	brown	0.23097994164705	0.107063525997244
CCL8	brown	0.397488151550357	0.0966588050972524
CTSS	brown	0.833916344174791	0.394197715747727
CXCR3	brown	0.820345304458365	0.385149741173233
TNFSF13B	brown	0.855987453667434	0.423679465008515
SIT1	brown	0.836803119475436	0.394227916908384
UCP2	brown	0.692205312499373	0.463673878403353
MZB1	brown	0.536845523798093	0.425590305153173
IFI27	brown	0.342060622480107	0.144766982653192
FYB1	brown	0.899032206978814	0.451625300442201
RUNX3	brown	0.76932307716938	0.312437058844599
CD14	brown	0.731890218781224	0.241521756444089
SLC1A3	brown	0.718508973790724	0.292434033320458
CCR1	brown	0.741534535813443	0.370641452140051
PRF1	brown	0.684697092599136	0.149675521030244
SIGLEC8	brown	0.733975612303643	0.323858459862173
CSF1R	brown	0.812087766504109	0.276124975087603
LCP1	brown	0.919586706112203	0.413370175340183
PTPRC	brown	0.877900739626855	0.380104261453516
LY96	brown	0.627460741856533	0.341539027024349
HLA-DRA	brown	0.832410615003728	0.325710614383953
GBP4	brown	0.594513403882876	0.0334964433296567
LAPTM5	brown	0.895826427929792	0.416709482904029
SECTM1	brown	0.725760962752101	0.232330203286959
FCER1G	brown	0.888677234602822	0.453027823346441
GBP3	brown	0.353282494238614	0.108191979824981
HS3ST2	brown	0.273475542458672	0.114939565881128
STAT1	brown	0.759327766603821	0.369297426986544
PDCD1	brown	0.762851730437425	0.419656876747618
TLR7	brown	0.733047446910571	0.288922531789043
TMEM178B	brown	0.223067475310781	0.107108958757818
MS4A7	brown	0.744338412391024	0.25418728116118
CAPG	brown	0.311215138038009	0.370382698546503
CDH6	brown	0.386571267573265	0.129890168255969
RAC2	brown	0.883434531770206	0.438071621564375
IRF8	brown	0.734497605977184	0.264371618936104
SIGLEC1	brown	0.770332123134761	0.334457128029661
PTAFR	brown	0.788513063277072	0.347249744679968
CLEC7A	brown	0.790888284798132	0.330166156349332
IL10RA	brown	0.940932891189672	0.432795261266519
SLAMF6	brown	0.870803295325825	0.395239572028337
NCKAP1L	brown	0.938848847304937	0.425109224978556
ETV7	brown	0.661965421046673	0.293778309595526
LCK	brown	0.875587469503486	0.380318417366628
MS4A6A	brown	0.873678692666925	0.32631562180339
FCGBP	brown	0.276420583755058	0.102982867301788
HLA-F	brown	0.522589136988363	0.199531356961245
ITGB2	brown	0.884287746445379	0.400523507827899
HLA-DPB1	brown	0.844946295509636	0.323122254711061
IL4I1	brown	0.473282084932751	0.220050779741453
FGB	brown	0.171976792584708	0.0970015807093607
BATF	brown	0.813817587647326	0.431301808175651
SIRPG	brown	0.819792887396885	0.447359228926159
TYROBP	brown	0.831515429427564	0.387269138748605
CARD11	brown	0.673046677067274	0.400186259608922
CD52	brown	0.760893475309159	0.34572743451322
MS4A4A	brown	0.731245367973683	0.213999765718171
PLOD2	brown	0.232282110899246	0.0479572156163093
MAFB	brown	0.729840389012746	0.286570785396734
AOAH	brown	0.876695082078283	0.326139774157978
CD53	brown	0.931398364110835	0.432250427135244
SUSD3	brown	0.188273767778251	0.219825736055512
FAM20A	brown	0.272455260759514	0.320798584859138
GZMB	brown	0.510414679896709	0.112452199546723
IL20RB	brown	0.319329782518276	0.334031543087424
IL34	brown	0.381308085203049	0.158075511609012
LILRB4	brown	0.861491899023192	0.49547136289514
ADA2	brown	0.787135775032913	0.357246592505075
GPR183	brown	0.575283806769852	0.226755793089859
CD74	brown	0.809062243963178	0.367994782309575
BST2	brown	0.385912116661225	0.137188047192252
BCL2A1	brown	0.630922601730325	0.451309627419271
CORO1A	brown	0.87915782806572	0.402092318954928
RNASE6	brown	0.787617810560383	0.254854064054563
HLA-DRB1	brown	0.775963885287089	0.265767485977546
ITGAX	brown	0.669342154742956	0.455027191463512
ALOX5AP	brown	0.552797101526094	0.34373091932502
OLFML3	brown	0.569073623038155	0.158956629248638
AQP9	brown	0.286976984151514	0.240836581300787
JAK3	brown	0.678514100004442	0.383515722255492
CD44	brown	0.455773663185092	0.318333021208466
EVI2B	brown	0.90952259051352	0.437713652068041
GAL3ST4	brown	0.781965538536828	0.29464359779488
SASH3	brown	0.956695842318303	0.449474671317891
FGL2	brown	0.619565532368277	0.144513833951758
C3AR1	brown	0.781500396688961	0.280855573493672
CLIP4	brown	0.254498467076283	0.404729347326045
CD86	brown	0.884256842384509	0.401488872217814
FCGR1A	brown	0.830475800697584	0.447166684487217
PYCARD	brown	0.591894261673611	0.36133179644518
SH2D2A	brown	0.731738963341828	0.397670175044265
AIF1	brown	0.886341485526766	0.368754882122596
TMEM255A	brown	0.029021861023969	0.339024475334544
CD82	brown	0.376787070660164	0.407946787468215
CALHM6	brown	0.789334148992589	0.325852330927379
C1orf162	brown	0.849333587040294	0.302489736694712
RNASE2	brown	0.656348869657432	0.351125265773713
TNFSF10	brown	0.39617018967613	0.0952432358053823
TGM2	brown	0.440940329776829	0.0711291468652143
IL2RG	brown	0.768704951757448	0.422569671842642
LY86	brown	0.793491779059755	0.352061612846959
SPI1	brown	0.872861185255443	0.443742462988135
TNFRSF9	brown	0.746450561164572	0.430775044268234
CCR2	brown	0.804119492453005	0.321388836498405
OSM	brown	0.384378542120792	0.237788123189896
RGS10	brown	0.803822036622704	0.372546801260762
LRRC25	brown	0.510197014848437	0.214069013648793
VNN2	brown	0.549483167655286	0.344841080179565
IGSF6	brown	0.801274295866919	0.401220475790085
SLC9A9	brown	0.619559224040484	0.261692363446796
KCTD12	brown	0.397040468495716	0.147381408961254
IL2RB	brown	0.822781537261723	0.361131304821751
HMGA1	brown	0.356880067313403	0.434886098976674
DOCK2	brown	0.902829500452112	0.385652630061766
CD5	brown	0.847875002200714	0.380963030461118
MNDA	brown	0.789535257221809	0.294179225425287
MARCO	brown	0.414569278990548	0.257924386161384
CD4	brown	0.89419014257422	0.363052384040171
SYK	brown	0.508822300265518	0.344779216003677
CD69	brown	0.734733796563772	0.320011063603674
CD3G	brown	0.847861301548527	0.364152003841408
LSP1	brown	0.787846466395214	0.413809230844604
DTX4	brown	0.278100266342758	0.0605536923499554
P2RY13	brown	0.689456073348	0.204675558654596
THEMIS2	brown	0.72554921667203	0.309115577372065
HLA-DMB	brown	0.854992821979406	0.410775246047842
LAIR1	brown	0.912620735380992	0.436724468165712
C5AR1	brown	0.531024196161881	0.207868831589821
SLA	brown	0.851574328086264	0.353971389186112
CLEC10A	brown	0.486907729623921	0.0722002121340104
PLAUR	brown	0.454570632714045	0.272299757584043
S100A4	brown	0.448242121605564	0.162656212030245
SLAMF8	brown	0.848189218044777	0.407077027964704
TLR2	brown	0.774745051124825	0.429022594296641
ME1	brown	0.387323814908992	0.226903944432613
TYMP	brown	0.668760602839562	0.359262949809084
EBI3	brown	0.750469179408033	0.285126176619532
CMKLR1	brown	0.666686418939011	0.193724376535483
SAMD9L	brown	0.672935104988087	0.248396239046713
TOX	brown	0.740267009755265	0.353209152579254
CD7	brown	0.63921410446368	0.338399018906209
CXCR6	brown	0.848863457667452	0.439609602805091
GBP2	brown	0.727125500340247	0.332509838770302
MCUB	brown	0.657762216360115	0.402122479419388
XCL2	brown	0.634962823707733	0.318712355069195
KCNS3	brown	0.321641235172228	0.0708318334038903
ARHGAP30	brown	0.928360973856882	0.409349270457668
RASGEF1A	brown	0.34215506576923	0.164799501157215
LHFPL2	brown	0.595627058764081	0.325859503148388
NCF2	brown	0.740553176570298	0.350350421904587
HLA-DMA	brown	0.783289542100479	0.317536640561541
SELL	brown	0.786700446606948	0.350776517436262
SLC37A2	brown	0.743006368681867	0.319531159670885
SMCO4	brown	0.395111134809638	0.250021568272923
LFNG	brown	0.309598917174453	-0.0374410866848192
PAPSS2	brown	0.331021757179133	0.0492392619825135
TLR8	brown	0.797318218873598	0.307322092800009
TBC1D10C	brown	0.765662319031184	0.377178529180501
PLXDC2	brown	0.46189391462302	0.0997278410449218
EMB	brown	0.827332009116491	0.359776902014672
CES1	brown	0.215333554488513	0.0618909786135551
APOL4	brown	0.593116406531143	0.0999963519012522
BCL3	brown	0.32270473792456	0.117634802270978
ITGA3	brown	0.398286644496981	0.181001566665982
EOMES	brown	0.800963221462845	0.360667364275952
DEF6	brown	0.861970737165637	0.430169435859456
WAS	brown	0.91506899319244	0.427637589748913
CD96	brown	0.879911542403882	0.426440012611142
TMC8	brown	0.830395192184952	0.384637077894801
IRF1	brown	0.688861434873026	0.276777003082223
PADI2	brown	0.448240124980777	0.362836927358442
NFE2L3	brown	0.560637605654397	0.343425793814571
PSMB9	brown	0.628385620063144	0.288399372110965
TRAF1	brown	0.636460571640237	0.238728300498541
PLCB2	brown	0.798246208879589	0.391156834141066
OASL	brown	0.573257985664469	0.307027590782147
CHI3L2	brown	0.419720962552112	0.339890980070336
NLRC5	brown	0.536789944504611	0.288067293919519
NCF4	brown	0.807558431063932	0.364061546895583
FERMT3	brown	0.925631761119963	0.40616414807773
DCLK1	brown	0.219962225340679	0.0917035758112232
LPAR5	brown	0.809462707985228	0.38012268016543
CD72	brown	0.831680007808965	0.475856596091623
TNFAIP8L2	brown	0.811939002107152	0.363587641553238
ADORA3	brown	0.734856457729564	0.297100649749714
SLC6A6	brown	0.489551408110398	0.216132817311505
SIGLEC10	brown	0.857478131921565	0.407954264262143
CXCR4	brown	0.541605443289281	0.140985931422479
HAPLN3	brown	0.678691509262004	0.18096157886553
ANKRD22	brown	0.512571535006	0.463629124268811
ITGAL	brown	0.892592734787696	0.402897851540244
CSF2RA	brown	0.777582246446299	0.371226554789146
CYTH4	brown	0.896937732314692	0.424203584591886
AXL	brown	0.545773522183967	0.0594226128389007
ZAP70	brown	0.677024622715462	0.304477193138744
CTSZ	brown	0.570930915430745	0.401322977357679
VAV1	brown	0.961665303097401	0.474482767019284
ICAM1	brown	0.549150074189252	0.176366444993892
HCK	brown	0.866968626401048	0.371851712144221
APOL3	brown	0.625449600172647	0.0594711110596993
CADM1	brown	0.211790792924883	0.115215560546797
LIMD2	brown	0.725737279534766	0.319028206039574
LIPA	brown	0.48119773433848	0.117974812518449
APOBEC3G	brown	0.762607401703034	0.41419147863202
CD300A	brown	0.701849333390602	0.251677775102517
GAPT	brown	0.646525243475922	0.282155104739421
APOBEC3C	brown	0.699179972372464	0.349675263340877
IL1B	brown	0.442346605989553	0.205272006982986
BTN3A2	brown	0.57533697098731	0.242233400098313
SPN	brown	0.835110793342258	0.344269228539525
CD247	brown	0.808297405349933	0.308926649284085
CLEC4E	brown	0.436342867749556	0.165635826441503
MRAS	brown	0.278166385506041	0.0362029608535084
P2RY10	brown	0.852061008015153	0.424092731506059
CYTIP	brown	0.649421754591579	0.47877958490077
HLA-B	brown	0.557253911362153	0.206027987837109
SEL1L3	brown	0.528242635133093	0.197877547528581
SELPLG	brown	0.898836986765389	0.415915848091078
LGMN	brown	0.178871228308174	0.138856802124687
ELL2	brown	0.249739214669481	0.117457483780948
IKZF3	brown	0.832765412992523	0.412024606898044
FXYD5	brown	0.5318815799693	0.173032040245438
EPSTI1	brown	0.689322261116746	0.284102964783845
PRKCQ	brown	0.288898622387243	0.0780757056008215
BTN3A1	brown	0.654972511799745	0.265446106428566
P2RY12	brown	0.543815569542836	0.175165548251844
KCNJ5	brown	0.463328221530914	0.245364225382415
APOL2	brown	0.522953984993308	0.400470385876623
OSMR	brown	0.374153881356786	0.0269837078830837
LPAR6	brown	0.497382260936646	0.0436009424532608
HLA-C	brown	0.485516070681384	0.169487223003055
KLRB1	brown	0.499897669742353	0.126220168277429
LST1	brown	0.780159525838164	0.350141425198478
PLXNC1	brown	0.770582629387686	0.415812325397223
IL18	brown	0.235714136701723	0.443811887676772
BTN3A3	brown	0.649745375176344	0.207329158387103
CD300LF	brown	0.821384609000013	0.410144475303502
CD37	brown	0.896635195892664	0.4688218345655
SLA2	brown	0.852189860809248	0.399709231871788
ACSL5	brown	0.582455291014216	0.224930306859745
RASSF5	brown	0.883908141007741	0.371724287331381
PTPN7	brown	0.869931829487824	0.481325064499081
SIGLEC14	brown	0.712002588034218	0.315677618555164
TAP1	brown	0.685009662327713	0.251701803998786
APBB1IP	brown	0.551063494560455	0.269022546830231
COL8A2	brown	0.412590679886311	0.281723511516276
CD48	brown	0.869292748609623	0.366043959482929
FTL	brown	0.38024599328148	0.321765318837591
DOK2	brown	0.85902266745815	0.305858181351696
CEBPA	brown	0.690957178323444	0.402822143857715
CD8B	brown	0.744523381956711	0.346075180735753
MYO1F	brown	0.896329684243681	0.428412584959568
CLIC3	brown	0.375286737862347	0.144932266011403
TENT5C	brown	0.408338396726165	0.274629423209568
FKBP11	brown	0.446509138520791	0.414889607095036
EVI2A	brown	0.813772592021616	0.379430515088859
PTGER4	brown	0.755647923767686	0.192573358885173
CYSLTR2	brown	0.363383436142744	0.269645079209216
FCGR2A	brown	0.777823927167672	0.257435069504366
GATA3	brown	0.119085535850816	0.18795311280176
CSF3R	brown	0.757903180125733	0.432313145263736
CXorf21	brown	0.78783003382776	0.305129600663555
HLA-A	brown	0.476887032015252	0.185825201589915
ARHGAP9	brown	0.835241048506269	0.425259178046193
PLEKHO1	brown	0.664627487640314	0.199419650438033
WARS1	brown	0.605282475210259	0.0997640401652366
SRGN	brown	0.636254580304857	0.11580425443059
SLC4A7	brown	0.389787468656862	0.174675797899131
SLFN11	brown	0.508487613528326	0.0932544106312465
CIITA	brown	0.769776658772485	0.337325173088264
SAT1	brown	0.365784940786408	0.351767934204947
TLR1	brown	0.665608002586486	0.252660677258887
AIM2	brown	0.765662611171584	0.489942201429945
P2RY6	brown	0.606353842796588	0.270038233257791
DOCK11	brown	0.532770715837557	0.257612352358225
TRIM22	brown	0.638209807183881	0.186437893865044
TRIM14	brown	0.598391720854307	0.229663316854197
GALNT2	brown	0.378147462123225	0.124734977808838
HCLS1	brown	0.893701796923328	0.273840549065958
ITGAM	brown	0.737905970542372	0.330461653480228
GLUL	brown	0.425440860950471	0.186972623818944
CXCL16	brown	0.68689246725112	0.290482986939197
HCST	brown	0.584061329295084	0.293133274358778
MILR1	brown	0.863725851486263	0.411873910326386
ZNF385A	brown	0.616219316475707	0.472549853676384
SH2D1A	brown	0.825451509014646	0.384382678201773
PSMB10	brown	0.657309073907646	0.360743982390043
RASGRP1	brown	0.528163689979218	0.190387271312656
PSTPIP1	brown	0.791130479918	0.410730989814388
TMPRSS3	brown	0.194305759389982	0.217600869298812
SAMHD1	brown	0.858585323614439	0.286251530401091
LRP1	brown	0.409421810990527	-0.0396556075774257
HLA-DOB	brown	0.726173522214541	0.447734494145238
CCDC88B	brown	0.652285733992743	0.390574558918137
SLC15A3	brown	0.847148574011851	0.395623952762901
RASAL3	brown	0.754473256879192	0.23980079138739
CARD16	brown	0.643993780433611	0.213882020767185
ALOX15B	brown	0.375756289832483	0.225314628711207
SH3BGRL3	brown	0.501087063118501	0.280613619554051
TRPM2	brown	0.850489470968354	0.445062355008081
MAP4K1	brown	0.852825502158198	0.44376740361932
CSF1	brown	0.66395019413595	0.161463111904475
ITGA4	brown	0.663651265968528	0.0689357962738339
CCR4	brown	0.704891539406676	0.256520853393583
GZMM	brown	0.604102362525216	0.140282187344072
PILRA	brown	0.805937734684069	0.382786249494453
FGR	brown	0.646733680188516	0.200795221107073
LILRB2	brown	0.856806623563275	0.342649732882618
CSTA	brown	0.720090527647552	0.41930808389853
TAGAP	brown	0.752437947802048	0.456741897201668
CLEC12A	brown	0.725014220792212	0.307554819350853
FASLG	brown	0.776340851609403	0.363131445237272
ABRACL	brown	0.423047703933752	0.332585852628871
APOBR	brown	0.676714325260494	0.292211317000438
SIGLEC9	brown	0.830435470827163	0.401156256827971
PIM2	brown	0.648772878455926	0.518416110747297
TNFAIP3	brown	0.590574590161579	0.142016993499527
GIMAP2	brown	0.770148279204391	0.210412575642641
SLC46A3	brown	0.211604357713287	0.163387187570698
OAS2	brown	0.631212251181846	0.0778879230245749
C16orf54	brown	0.839684882168135	0.36676748135315
OSCAR	brown	0.690611764080909	0.385413888168436
CDC25B	brown	0.353808305687173	0.331976739309955
SAMSN1	brown	0.816544345696422	0.402395165834565
VMO1	brown	0.525755982019991	0.194253386390429
BIN2	brown	0.8327908495888	0.447701168636092
RSAD2	brown	0.468135979470834	0.0255636880245569
EMP3	brown	0.414860586651185	0.148297091449397
TNFSF8	brown	0.816413652105187	0.296861305879456
SNX20	brown	0.936812908334629	0.464955329764816
FCGR2B	brown	0.67498792434933	0.34733990292557
MYO1G	brown	0.83285830853364	0.412666588837426
APOL6	brown	0.694060609689844	0.313438594162842
CELF2	brown	0.65291062584559	0.383244300765367
PCED1B	brown	0.774824578077457	0.411490084885582
ARID5A	brown	0.396535461078359	-0.00358939207840055
LIMK1	brown	0.504406678990855	0.516680412434286
LILRB5	brown	0.386514133908039	-0.0210399049561167
SPHK1	brown	0.40327417275861	0.168891878323223
IL18BP	brown	0.802352522640771	0.320456075832172
MARCHF1	brown	0.66591040892443	0.411536604940005
ADAM8	brown	0.615431551108974	0.416854493498881
PIK3R5	brown	0.817934600597637	0.400512337415298
GAS7	brown	0.824399446121892	0.344476910626001
CLEC2B	brown	0.567420274314928	0.215020650116482
IKBKE	brown	0.640825562125584	0.503183369406053
ACAP1	brown	0.654952031046551	0.354156729965982
IFIT3	brown	0.460398889224843	0.0117310074842152
RAB33A	brown	0.303512063047668	0.0848974033596025
IKZF1	brown	0.927999643503881	0.407605960064124
ARHGAP45	brown	0.758122974295553	0.317847042515296
FMNL1	brown	0.855033750731504	0.40618228849505
BCAT1	brown	0.277807060799679	0.0662296830720506
ADA	brown	0.382643428533033	0.153289892143285
ZNF683	brown	0.550093425358005	0.269309108279118
CCR7	brown	0.630434750882589	0.278980059283009
CD300C	brown	0.727928171409127	0.357986151291639
CTSB	brown	0.442574400223468	0.263386597109348
GPSM3	brown	0.855897216720953	0.348789637281169
LAT2	brown	0.864517024697436	0.395735328388158
TMEM86A	brown	0.549847688402618	0.378207116960487
LPXN	brown	0.900917535698911	0.49962197457004
BATF2	brown	0.658276312840256	0.19049134129014
APOBEC3H	brown	0.69434597992953	0.41079312544229
EPB41L3	brown	0.476670905166363	0.29841734775441
ADAM28	brown	0.669584321605867	0.261506179020946
LGALS9	brown	0.756115304031543	0.307179244985983
CD6	brown	0.846962201827401	0.403406976247496
GMIP	brown	0.879314293217505	0.501730399454914
GGTA1	brown	0.680818993815907	0.0598639095073582
IFIT2	brown	0.474306165979734	0.043701655340456
PLXNA1	brown	0.444840763691679	0.228607459335451
PYHIN1	brown	0.798056213642654	0.367309963043912
TNFSF14	brown	0.422224852954553	0.375122533337319
BTK	brown	0.894912659621438	0.455207302708632
INPP5D	brown	0.779422396929951	0.267776583438419
GPR35	brown	0.226592545093562	0.265438550098519
OAS1	brown	0.498155792160594	0.256372057413677
IL12RB1	brown	0.913698231603319	0.422294305591576
AKNA	brown	0.82032189995305	0.342248185349889
TNFRSF1B	brown	0.808197451391346	0.206885490249261
GPX8	brown	0.296309441577026	0.0847070855268534
DUSP4	brown	0.562758818386213	0.191417193278596
TNFRSF18	brown	0.511256100030437	0.284018846395423
STK17B	brown	0.728683746955843	0.209746691598746
LAMP3	brown	0.521489915299018	0.343383480092643
SERPINB9	brown	0.651323673407436	0.180285023849919
GPR174	brown	0.820320075600578	0.421258252213683
SAMD9	brown	0.602815402650443	0.142927291580187
GLIPR1	brown	0.667762960224062	0.279054873734256
TIGIT	brown	0.825020690736286	0.461144939725307
GPR65	brown	0.900069065617568	0.3811516894636
ADCY7	brown	0.733537294127804	0.319441550212195
THEMIS	brown	0.819987188194889	0.349587572136762
IL27RA	brown	0.347724328636969	0.0131724758286776
TBC1D2	brown	0.1699488785162	0.278801258637437
FGD2	brown	0.768992472653209	0.318495882847543
GLIPR2	brown	0.693701541859486	0.197932916508112
TMEM273	brown	0.414492661302121	0.0415728936675375
PDCD1LG2	brown	0.738453827165302	0.209277431657577
TAPBPL	brown	0.33600799124967	0.180662700408769
HSPA6	brown	0.510861935271727	0.316517364484516
PIK3CG	brown	0.835754198268269	0.303348979682241
PARVG	brown	0.863250242964555	0.439122557841776
OAS3	brown	0.541000475948593	0.100781129218415
LCP2	brown	0.907510257886318	0.339227322459155
LPAR2	brown	0.411962296437427	0.340328944265709
HK3	brown	0.683315986146894	0.340470922175816
HPSE	brown	0.520289601922061	0.243212701544984
ADGRG5	brown	0.207985634478797	0.202452826304467
XCL1	brown	0.621334309488907	0.406058517090731
SIGLEC7	brown	0.733711754967057	0.316068980348637
LPCAT2	brown	0.239763720799241	0.153381766652881
VWA5A	brown	0.26520472095572	0.163567570327659
TRAT1	brown	0.82661181865105	0.389840288455157
CSF2RB	brown	0.735450330147981	0.141754418369319
CD209	brown	0.443152150847038	0.00241778299500379
PLIN3	brown	0.414368030573946	0.182170204646857
IMPDH1	brown	0.438740341585496	0.234365530133092
CD180	brown	0.734924055378806	0.418398601478397
UNC13D	brown	0.731949191555498	0.416452959967811
RTN1	brown	0.609832477628378	0.278959420947078
JAML	brown	0.78911584873931	0.302608286786774
DENND2D	brown	0.543515404670383	0.507490360135338
CHST11	brown	0.668858064463914	0.345600076874503
P2RX7	brown	0.552373677334746	0.240947053207074
GNA15	brown	0.790894546638392	0.349045285320647
IRF5	brown	0.494667099300953	0.420444774524411
LILRB1	brown	0.852123778578934	0.396085103416708
NFKBIE	brown	0.396355250687327	0.106613354982179
LAP3	brown	0.660910208610804	0.276110547043199
RGS18	brown	0.771315725783514	0.240040906776104
FBXO6	brown	0.456593475611016	0.280009102416153
PARP14	brown	0.674914203228448	0.31812081101556
PSME2	brown	0.470425674653984	0.351073858972545
STK26	brown	0.38965230455716	0.342332602427458
CTLA4	brown	0.730160160803585	0.410263837505551
GPR132	brown	0.650658630613902	0.316403855504786
NUP210	brown	0.556490777510875	0.573590639450688
WDFY4	brown	0.820249613875118	0.35978723438363
PKIB	brown	0.217899507499917	0.316520476015544
BMF	brown	0.535411969643127	0.303262888262576
LYN	brown	0.779398757464724	0.221997937412936
S1PR4	brown	0.647502174189264	0.152576560905614
SEMA7A	brown	0.574034424134447	0.245462976259782
LILRB3	brown	0.760782865101913	0.412685767401149
RESF1	brown	0.610311679517249	0.156879878361956
SCIMP	brown	0.86799117241997	0.414446646114284
GPR171	brown	0.711793416321597	0.318135973159823
CD300E	brown	0.37678867529773	0.0679631579574012
MAN2B1	brown	0.756464369979726	0.398966283797306
DOK3	brown	0.771655592405799	0.401082012109235
CLEC5A	brown	0.388748417143013	0.124797051925677
SFMBT2	brown	0.711184681595527	0.228294464676061
GMFG	brown	0.505904685429044	-0.0188455235193643
CCL3	brown	0.518696694584561	0.267241198455974
MFSD12	brown	0.323099884714658	0.202532815704989
CASP1	brown	0.829933870137868	0.324381134276681
CRTAM	brown	0.827499806376107	0.415040247299074
GM2A	brown	0.589701449921602	0.349203925181838
ADAP2	brown	0.811122702789914	0.325654116036074
GSDME	brown	0.455862600393215	0.409870554019203
FOXP3	brown	0.683844005435151	0.452894640262404
OTULINL	brown	0.476680688385492	0.214327604990836
HTATIP2	brown	0.255390694008414	0.357285774172214
FCMR	brown	0.718435025383234	0.249823785587408
CORO2A	brown	0.364724050386111	0.298717185195977
PRAM1	brown	0.631744403674768	0.362600904983218
PSTPIP2	brown	0.674834342083703	0.252146382123076
NFAM1	brown	0.825902542461615	0.384802458409225
DNAJB13	brown	0.29670604450041	0.218436784047249
ANOS1	brown	0.373687438088479	0.0660082064083133
FCHO1	brown	0.572587686574459	0.422434362693138
MX1	brown	0.426109582746573	0.0947610439115278
TBXAS1	brown	0.819119923108856	0.343627395168307
AMPD3	brown	0.0830006662630433	0.354280715986854
NFATC2	brown	0.672610687079363	0.225945838796407
MFSD2A	brown	0.244875034334164	0.446034991986633
DPP9	brown	0.479376038672926	0.305395437282855
PSMB8	brown	0.433320510715308	0.216519767636335
ITK	brown	0.838444872088151	0.352019203493813
DUSP10	brown	0.61418907900926	0.337899108858692
DEGS1	brown	0.34979843591736	0.0989872707798814
SEMA4A	brown	0.608176911062429	0.403008736862884
B2M	brown	0.501131725278615	0.226261498394096
PDIA4	brown	0.294147211412331	0.183506987045151
RAB7B	brown	0.528532072602772	0.248011071340346
BATF3	brown	0.345797911385893	0.0469944281006896
LIMK2	brown	0.33725720793864	0.192679991217379
GCH1	brown	0.55396118854019	0.301207826104959
C1RL	brown	0.478464771256721	0.263607433428103
CD200R1	brown	0.792824847888359	0.381605184466573
TMSB4X	brown	0.55542718934287	0.145523078500309
GNB4	brown	0.680512559901381	0.173034791677197
PMAIP1	brown	0.263862556224887	0.34319838576753
TAP2	brown	0.684257506276587	0.16824436612014
NCF1	brown	0.835028887474525	0.456351538246787
CD28	brown	0.761601801518518	0.401455998767913
LITAF	brown	0.233873006488932	0.372449406209477
TAPBP	brown	0.571189101480528	0.234345015272516
EFHD2	brown	0.617810268789396	0.302540153979665
MMD	brown	0.399090469644791	0.141943862713141
MTHFD1L	brown	0.315968896594185	0.127972148572161
FCGR3B	brown	0.295399622173953	0.125728058354192
PLSCR1	brown	0.319520984821403	0.0529478731179468
DPYD	brown	0.533955074134175	0.154411147384642
IL15RA	brown	0.556566486858148	0.176298956714203
RCSD1	brown	0.704143811577421	0.0331429503398559
CD274	brown	0.327329199775089	0.271941950299789
PRR5L	brown	0.65509450324911	0.23306620703734
TENM4	brown	0.226622954701609	0.0500861487502657
UBE2L6	brown	0.540098675119231	0.338002707995313
RGS19	brown	0.815973788884198	0.360137374232679
ARHGEF6	brown	0.512799086663716	0.111806580473118
SEPTIN6	brown	0.554366969038129	0.353135329417921
TUBA1B	brown	0.341419748222902	0.10311160080166
PLA2G4A	brown	0.191619022047745	0.0592256914889398
ABCC1	brown	0.38550623485565	0.252702100929516
LILRA5	brown	0.405205825308209	0.0973828283896883
FAM78A	brown	0.886617001132705	0.290245737412948
FLVCR2	brown	0.312644860355633	0.230155532655413
SMAP2	brown	0.725787260325827	0.206251805539558
CALU	brown	0.201419628999869	0.0652918548588781
KLHL6	brown	0.771538529737836	0.382018262172036
IL2RA	brown	0.585415772894961	0.254422386627188
WDR81	brown	0.357995565750829	0.0886546317901854
DOCK10	brown	0.604522380814371	0.290937069358134
C19orf38	brown	0.704002993622719	0.283836835114985
DOP1B	brown	0.453643895854848	0.286600132191648
DGKA	brown	0.583865556721999	0.191763172511303
FGD3	brown	0.726817045971201	0.449712707716509
SCPEP1	brown	0.273286038183515	0.269364518203859
STAC3	brown	0.757706278079707	0.474342628206968
SEPTIN1	brown	0.673722309880501	0.361954312616177
NLRP3	brown	0.709093133139088	0.205012226974672
PSAP	brown	0.456928538385356	0.30220243171271
PIK3R6	brown	0.438547951749746	0.258257011816573
ARHGAP15	brown	0.715732998019561	0.126112681712774
PIK3CD	brown	0.787759248541316	0.340100214133824
P4HB	brown	0.297173823605878	0.10255488611384
FZD2	brown	0.351633948591319	0.264908130995212
ATIC	brown	0.285934796814729	0.309463092741086
STAMBPL1	brown	0.383420524087259	0.116710828218657
CD38	brown	0.824165680365608	0.460326109940984
REEP4	brown	0.523284745078605	0.409274796811608
RAB37	brown	0.454145948570727	0.231080244551456
LYL1	brown	0.485571686708378	-0.00510795756693356
CCDC69	brown	0.519593818140093	0.169021864108715
SPNS3	brown	0.367725225439047	0.163547264499752
FCRL6	brown	0.667240700104709	0.238670298358822
HLA-E	brown	0.512505762741073	-0.0430754006163857
FAS	brown	0.473433881312341	0.124084787803462
PTPN6	brown	0.787677141992457	0.474096201651185
CD40LG	brown	0.63180835697018	0.249985231054983
EPB41	brown	0.428734849247447	0.353999378278115
COTL1	brown	0.686306597250894	0.248892812532385
RNF213	brown	0.589972863301502	0.230583411876193
RUNX2	brown	0.458617829589555	0.160928523571715
PRKCB	brown	0.828871426276538	0.389706089668031
EMILIN2	brown	0.699344585872676	0.279629320317645
SEC24D	brown	0.429650574685698	0.0994970001535239
IDH1	brown	0.375357453972265	0.22414210209817
CMPK2	brown	0.490274321015496	0.00642914379838212
MARCKS	brown	0.518877973226476	0.0104383801797812
PTK2B	brown	0.556295925234764	0.513824644864907
STK17A	brown	0.343148556761308	0.383409175499928
SLC38A5	brown	0.315242837942153	0.320224076042233
SIRPB1	brown	0.488811963948964	0.326833848274155
TRAF3IP3	brown	0.83870413141533	0.438189464984767
ISG20	brown	0.528512686689164	0.291595862047655
PLEKHO2	brown	0.681894328053875	0.0736103800217796
IFI16	brown	0.633626021839902	0.199622459526779
NAAA	brown	0.459556835245564	0.142279583003948
ADGRE2	brown	0.554663627982201	0.195249490878268
SOAT1	brown	0.375702298221877	0.407323042835047
BTN2A2	brown	0.622639146883666	0.269823969267229
SLC36A1	brown	0.379444476984543	0.255745942579661
SIRPB2	brown	0.725886179858539	0.227410991114361
CHIT1	brown	0.257397322517552	0.26128856584937
TM6SF1	brown	0.558341697693385	0.204900070908816
STAT5A	brown	0.736634354375687	0.453820413508303
CEACAM21	brown	0.764820331054802	0.293088343758917
SDC3	brown	0.686710796070576	0.195236319163039
TP53INP1	brown	0.41179390294138	0.370203433934979
PTPN22	brown	0.884559153466746	0.445936435968428
LILRA6	brown	0.709944223377954	0.319577321374664
ACKR4	brown	0.332241138687631	0.185410122855259
WNT5A	brown	0.258819207321526	0.21431875209576
FGD6	brown	0.533920096155185	0.255497170717921
POU2F2	brown	0.725421667027421	0.402630435533681
CTSC	brown	0.560454544415576	0.283860975730186
CYRIB	brown	0.686149885354859	0.415110046332958
ADGRE5	brown	0.679305655398759	0.250595642031798
BACH1	brown	0.364450004495905	0.150005395759332
KCNK6	brown	0.572084492530785	0.1587220520481
CASS4	brown	0.670293219811886	0.277648243160629
MFSD1	brown	0.447375844905802	0.237005941416244
IL21R	brown	0.776212281366014	0.323584072179381
IL16	brown	0.868662045170817	0.265172943271456
FUCA1	brown	0.253821147133796	0.0136924194010545
DAPP1	brown	0.808317362662944	0.418452966458255
SIPA1	brown	0.592466418351613	0.126454803734944
RHOH	brown	0.890517069979539	0.403739926517923
TANC2	brown	0.164299584642292	-0.00623813890639973
S100B	brown	0.493419096672527	0.17414758860938
ZMYND15	brown	0.666971587601878	0.359568330932109
SOWAHD	brown	0.64671974572267	0.352953927308181
PDPN	brown	0.269204838408934	0.30505915977951
SSR3	brown	0.27640038442215	0.210263697742972
PPP1R18	brown	0.6754334642992	0.188390403095701
UBASH3A	brown	0.841285842492277	0.412806018293318
LY75	brown	0.455220642523801	0.180193307646814
MICB	brown	0.752335132217375	0.344377982357497
RBM38	brown	0.366576492139531	0.335784681116557
PLBD2	brown	0.297663654480571	0.20499145094954
[truncated: 4,001 more rows]
