# Supplementary material for: Unraveling the prognostic significance and molecular characteristics of tumor-infiltrating B lymphocytes in clear cell renal cell carcinoma through a comprehensive bioinformatics analysis
Source: Front Immunol. 2023 Oct 16;14:1238312. doi: 10.3389/fimmu.2023.1238312 (PMC10613680; doi:10.3389/fimmu.2023.1238312)
Supplement: Supplementary file 4 [file Table_3.xlsx]

## Sheet: Cluster
bcr_patient_barcode	Consensus
TCGA-3Z-A93Z	cluster_1
TCGA-6D-AA2E	cluster_1
TCGA-A3-3306	cluster_1
TCGA-A3-3307	cluster_1
TCGA-A3-3308	cluster_1
TCGA-A3-3311	cluster_1
TCGA-A3-3313	cluster_1
TCGA-A3-3316	cluster_2
TCGA-A3-3317	cluster_1
TCGA-A3-3319	cluster_1
TCGA-A3-3320	cluster_1
TCGA-A3-3322	cluster_1
TCGA-A3-3323	cluster_2
TCGA-A3-3324	cluster_1
TCGA-A3-3325	cluster_1
TCGA-A3-3326	cluster_1
TCGA-A3-3328	cluster_1
TCGA-A3-3329	cluster_1
TCGA-A3-3331	cluster_1
TCGA-A3-3335	cluster_1
TCGA-A3-3343	cluster_1
TCGA-A3-3346	cluster_2
TCGA-A3-3347	cluster_2
TCGA-A3-3349	cluster_1
TCGA-A3-3351	cluster_2
TCGA-A3-3352	cluster_1
TCGA-A3-3357	cluster_1
TCGA-A3-3358	cluster_1
TCGA-A3-3359	cluster_1
TCGA-A3-3362	cluster_1
TCGA-A3-3363	cluster_1
TCGA-A3-3365	cluster_1
TCGA-A3-3367	cluster_1
TCGA-A3-3370	cluster_1
TCGA-A3-3372	cluster_1
TCGA-A3-3373	cluster_1
TCGA-A3-3374	cluster_2
TCGA-A3-3376	cluster_1
TCGA-A3-3378	cluster_2
TCGA-A3-3380	cluster_1
TCGA-A3-3382	cluster_1
TCGA-A3-3383	cluster_1
TCGA-A3-3385	cluster_1
TCGA-A3-3387	cluster_1
TCGA-A3-A6NI	cluster_1
TCGA-A3-A6NJ	cluster_1
TCGA-A3-A6NL	cluster_1
TCGA-A3-A6NN	cluster_1
TCGA-A3-A8CQ	cluster_1
TCGA-A3-A8OU	cluster_1
TCGA-A3-A8OV	cluster_1
TCGA-A3-A8OW	cluster_1
TCGA-A3-A8OX	cluster_1
TCGA-AK-3425	cluster_2
TCGA-AK-3426	cluster_2
TCGA-AK-3427	cluster_1
TCGA-AK-3428	cluster_1
TCGA-AK-3429	cluster_1
TCGA-AK-3431	cluster_1
TCGA-AK-3433	cluster_2
TCGA-AK-3434	cluster_1
TCGA-AK-3436	cluster_1
TCGA-AK-3440	cluster_2
TCGA-AK-3443	cluster_1
TCGA-AK-3444	cluster_1
TCGA-AK-3445	cluster_2
TCGA-AK-3447	cluster_1
TCGA-AK-3450	cluster_1
TCGA-AK-3451	cluster_1
TCGA-AK-3453	cluster_1
TCGA-AK-3454	cluster_2
TCGA-AK-3455	cluster_1
TCGA-AK-3456	cluster_1
TCGA-AK-3458	cluster_1
TCGA-AK-3460	cluster_1
TCGA-AK-3461	cluster_1
TCGA-AK-3465	cluster_1
TCGA-AS-3777	cluster_1
TCGA-AS-3778	cluster_1
TCGA-B0-4688	cluster_2
TCGA-B0-4690	cluster_2
TCGA-B0-4691	cluster_1
TCGA-B0-4693	cluster_1
TCGA-B0-4694	cluster_2
TCGA-B0-4696	cluster_2
TCGA-B0-4697	cluster_2
TCGA-B0-4698	cluster_2
TCGA-B0-4699	cluster_2
TCGA-B0-4700	cluster_2
TCGA-B0-4701	cluster_1
TCGA-B0-4703	cluster_2
TCGA-B0-4706	cluster_1
TCGA-B0-4707	cluster_1
TCGA-B0-4710	cluster_1
TCGA-B0-4712	cluster_2
TCGA-B0-4713	cluster_1
TCGA-B0-4714	cluster_1
TCGA-B0-4718	cluster_1
TCGA-B0-4810	cluster_2
TCGA-B0-4811	cluster_1
TCGA-B0-4813	cluster_2
TCGA-B0-4814	cluster_1
TCGA-B0-4815	cluster_2
TCGA-B0-4816	cluster_2
TCGA-B0-4817	cluster_1
TCGA-B0-4818	cluster_1
TCGA-B0-4819	cluster_2
TCGA-B0-4821	cluster_2
TCGA-B0-4822	cluster_2
TCGA-B0-4823	cluster_1
TCGA-B0-4824	cluster_1
TCGA-B0-4827	cluster_1
TCGA-B0-4828	cluster_1
TCGA-B0-4833	cluster_1
TCGA-B0-4834	cluster_1
TCGA-B0-4836	cluster_2
TCGA-B0-4837	cluster_1
TCGA-B0-4838	cluster_1
TCGA-B0-4839	cluster_1
TCGA-B0-4841	cluster_1
TCGA-B0-4842	cluster_2
TCGA-B0-4843	cluster_1
TCGA-B0-4844	cluster_1
TCGA-B0-4845	cluster_1
TCGA-B0-4846	cluster_1
TCGA-B0-4847	cluster_1
TCGA-B0-4848	cluster_2
TCGA-B0-4849	cluster_1
TCGA-B0-4852	cluster_1
TCGA-B0-4945	cluster_1
TCGA-B0-5075	cluster_1
TCGA-B0-5077	cluster_1
TCGA-B0-5080	cluster_2
TCGA-B0-5081	cluster_2
TCGA-B0-5083	cluster_2
TCGA-B0-5084	cluster_2
TCGA-B0-5085	cluster_1
TCGA-B0-5088	cluster_1
TCGA-B0-5092	cluster_2
TCGA-B0-5094	cluster_1
TCGA-B0-5095	cluster_2
TCGA-B0-5096	cluster_2
TCGA-B0-5097	cluster_2
TCGA-B0-5098	cluster_1
TCGA-B0-5099	cluster_1
TCGA-B0-5100	cluster_2
TCGA-B0-5102	cluster_1
TCGA-B0-5104	cluster_1
TCGA-B0-5106	cluster_2
TCGA-B0-5107	cluster_2
TCGA-B0-5108	cluster_2
TCGA-B0-5109	cluster_2
TCGA-B0-5110	cluster_1
TCGA-B0-5113	cluster_1
TCGA-B0-5115	cluster_1
TCGA-B0-5116	cluster_1
TCGA-B0-5117	cluster_1
TCGA-B0-5119	cluster_1
TCGA-B0-5120	cluster_1
TCGA-B0-5121	cluster_1
TCGA-B0-5399	cluster_1
TCGA-B0-5400	cluster_2
TCGA-B0-5402	cluster_1
TCGA-B0-5690	cluster_1
TCGA-B0-5691	cluster_1
TCGA-B0-5692	cluster_1
TCGA-B0-5693	cluster_1
TCGA-B0-5694	cluster_1
TCGA-B0-5695	cluster_1
TCGA-B0-5696	cluster_1
TCGA-B0-5697	cluster_2
TCGA-B0-5698	cluster_1
TCGA-B0-5699	cluster_1
TCGA-B0-5700	cluster_1
TCGA-B0-5701	cluster_1
TCGA-B0-5702	cluster_1
TCGA-B0-5703	cluster_1
TCGA-B0-5705	cluster_1
TCGA-B0-5706	cluster_2
TCGA-B0-5707	cluster_1
TCGA-B0-5709	cluster_1
TCGA-B0-5710	cluster_1
TCGA-B0-5711	cluster_1
TCGA-B0-5712	cluster_1
TCGA-B0-5713	cluster_1
TCGA-B0-5812	cluster_1
TCGA-B2-3923	cluster_2
TCGA-B2-3924	cluster_2
TCGA-B2-4098	cluster_1
TCGA-B2-4099	cluster_1
TCGA-B2-4101	cluster_1
TCGA-B2-4102	cluster_1
TCGA-B2-5633	cluster_1
TCGA-B2-5635	cluster_1
TCGA-B2-5636	cluster_2
TCGA-B2-5639	cluster_1
TCGA-B2-5641	cluster_2
TCGA-B2-A4SR	cluster_1
TCGA-B4-5377	cluster_1
TCGA-B4-5378	cluster_2
TCGA-B4-5832	cluster_1
TCGA-B4-5834	cluster_1
TCGA-B4-5835	cluster_1
TCGA-B4-5836	cluster_1
TCGA-B4-5838	cluster_1
TCGA-B4-5843	cluster_1
TCGA-B4-5844	cluster_1
TCGA-B8-4143	cluster_2
TCGA-B8-4148	cluster_1
TCGA-B8-4151	cluster_1
TCGA-B8-4154	cluster_1
TCGA-B8-4619	cluster_2
TCGA-B8-4620	cluster_2
TCGA-B8-4621	cluster_1
TCGA-B8-4622	cluster_1
TCGA-B8-5158	cluster_1
TCGA-B8-5159	cluster_1
TCGA-B8-5162	cluster_2
TCGA-B8-5163	cluster_2
TCGA-B8-5164	cluster_1
TCGA-B8-5165	cluster_1
TCGA-B8-5545	cluster_2
TCGA-B8-5546	cluster_1
TCGA-B8-5549	cluster_1
TCGA-B8-5550	cluster_1
TCGA-B8-5551	cluster_2
TCGA-B8-5553	cluster_1
TCGA-B8-A54D	cluster_1
TCGA-B8-A54E	cluster_1
TCGA-B8-A54F	cluster_2
TCGA-B8-A54G	cluster_2
TCGA-B8-A54H	cluster_1
TCGA-B8-A54I	cluster_2
TCGA-B8-A54J	cluster_1
TCGA-B8-A54K	cluster_1
TCGA-B8-A7U6	cluster_1
TCGA-B8-A8YJ	cluster_2
TCGA-BP-4158	cluster_1
TCGA-BP-4159	cluster_1
TCGA-BP-4160	cluster_1
TCGA-BP-4161	cluster_1
TCGA-BP-4162	cluster_1
TCGA-BP-4163	cluster_1
TCGA-BP-4164	cluster_1
TCGA-BP-4165	cluster_1
TCGA-BP-4166	cluster_1
TCGA-BP-4167	cluster_2
TCGA-BP-4169	cluster_2
TCGA-BP-4170	cluster_1
TCGA-BP-4173	cluster_2
TCGA-BP-4174	cluster_1
TCGA-BP-4176	cluster_2
TCGA-BP-4177	cluster_1
TCGA-BP-4325	cluster_1
TCGA-BP-4326	cluster_2
TCGA-BP-4327	cluster_1
TCGA-BP-4329	cluster_1
TCGA-BP-4330	cluster_1
TCGA-BP-4331	cluster_1
TCGA-BP-4332	cluster_1
TCGA-BP-4334	cluster_2
TCGA-BP-4335	cluster_1
TCGA-BP-4337	cluster_1
TCGA-BP-4338	cluster_1
TCGA-BP-4340	cluster_1
TCGA-BP-4341	cluster_1
TCGA-BP-4342	cluster_2
TCGA-BP-4343	cluster_2
TCGA-BP-4344	cluster_1
TCGA-BP-4345	cluster_2
TCGA-BP-4346	cluster_2
TCGA-BP-4347	cluster_1
TCGA-BP-4349	cluster_1
TCGA-BP-4351	cluster_1
TCGA-BP-4352	cluster_2
TCGA-BP-4353	cluster_2
TCGA-BP-4354	cluster_2
TCGA-BP-4355	cluster_1
TCGA-BP-4756	cluster_1
TCGA-BP-4758	cluster_1
TCGA-BP-4759	cluster_1
TCGA-BP-4760	cluster_2
TCGA-BP-4761	cluster_2
TCGA-BP-4762	cluster_1
TCGA-BP-4763	cluster_1
TCGA-BP-4765	cluster_1
TCGA-BP-4766	cluster_1
TCGA-BP-4768	cluster_1
TCGA-BP-4769	cluster_1
TCGA-BP-4770	cluster_2
TCGA-BP-4771	cluster_2
TCGA-BP-4774	cluster_1
TCGA-BP-4775	cluster_1
TCGA-BP-4776	cluster_1
TCGA-BP-4777	cluster_1
TCGA-BP-4781	cluster_1
TCGA-BP-4782	cluster_1
TCGA-BP-4784	cluster_2
TCGA-BP-4787	cluster_2
TCGA-BP-4789	cluster_1
TCGA-BP-4790	cluster_2
TCGA-BP-4795	cluster_2
TCGA-BP-4797	cluster_1
TCGA-BP-4798	cluster_2
TCGA-BP-4799	cluster_2
TCGA-BP-4801	cluster_1
TCGA-BP-4803	cluster_1
TCGA-BP-4804	cluster_2
TCGA-BP-4807	cluster_1
TCGA-BP-4959	cluster_1
TCGA-BP-4960	cluster_2
TCGA-BP-4961	cluster_1
TCGA-BP-4962	cluster_1
TCGA-BP-4963	cluster_1
TCGA-BP-4964	cluster_1
TCGA-BP-4965	cluster_1
TCGA-BP-4967	cluster_1
TCGA-BP-4968	cluster_1
TCGA-BP-4969	cluster_1
TCGA-BP-4970	cluster_2
TCGA-BP-4971	cluster_2
TCGA-BP-4972	cluster_1
TCGA-BP-4973	cluster_1
TCGA-BP-4974	cluster_1
TCGA-BP-4975	cluster_1
TCGA-BP-4976	cluster_1
TCGA-BP-4977	cluster_1
TCGA-BP-4981	cluster_1
TCGA-BP-4982	cluster_1
TCGA-BP-4983	cluster_2
TCGA-BP-4985	cluster_2
TCGA-BP-4986	cluster_2
TCGA-BP-4987	cluster_1
TCGA-BP-4988	cluster_2
TCGA-BP-4989	cluster_2
TCGA-BP-4991	cluster_1
TCGA-BP-4992	cluster_2
TCGA-BP-4993	cluster_1
TCGA-BP-4994	cluster_1
TCGA-BP-4995	cluster_1
TCGA-BP-4998	cluster_2
TCGA-BP-4999	cluster_1
TCGA-BP-5000	cluster_1
TCGA-BP-5001	cluster_1
TCGA-BP-5004	cluster_1
TCGA-BP-5006	cluster_1
TCGA-BP-5007	cluster_1
TCGA-BP-5008	cluster_1
TCGA-BP-5009	cluster_2
TCGA-BP-5010	cluster_1
TCGA-BP-5168	cluster_1
TCGA-BP-5169	cluster_2
TCGA-BP-5170	cluster_2
TCGA-BP-5173	cluster_1
TCGA-BP-5174	cluster_1
TCGA-BP-5175	cluster_1
TCGA-BP-5176	cluster_1
TCGA-BP-5177	cluster_1
TCGA-BP-5178	cluster_2
TCGA-BP-5180	cluster_1
TCGA-BP-5181	cluster_1
TCGA-BP-5182	cluster_1
TCGA-BP-5183	cluster_1
TCGA-BP-5184	cluster_1
TCGA-BP-5185	cluster_1
TCGA-BP-5186	cluster_1
TCGA-BP-5187	cluster_1
TCGA-BP-5189	cluster_1
TCGA-BP-5190	cluster_1
TCGA-BP-5191	cluster_2
TCGA-BP-5192	cluster_1
TCGA-BP-5194	cluster_1
TCGA-BP-5195	cluster_1
TCGA-BP-5196	cluster_2
TCGA-BP-5198	cluster_2
TCGA-BP-5199	cluster_2
TCGA-BP-5200	cluster_1
TCGA-BP-5201	cluster_1
TCGA-BP-5202	cluster_1
TCGA-CJ-4634	cluster_1
TCGA-CJ-4635	cluster_2
TCGA-CJ-4636	cluster_2
TCGA-CJ-4637	cluster_2
TCGA-CJ-4638	cluster_1
TCGA-CJ-4639	cluster_1
TCGA-CJ-4640	cluster_1
TCGA-CJ-4641	cluster_1
TCGA-CJ-4643	cluster_1
TCGA-CJ-4644	cluster_1
TCGA-CJ-4868	cluster_2
TCGA-CJ-4869	cluster_2
TCGA-CJ-4870	cluster_1
TCGA-CJ-4871	cluster_1
TCGA-CJ-4872	cluster_1
TCGA-CJ-4873	cluster_2
TCGA-CJ-4874	cluster_1
TCGA-CJ-4875	cluster_1
TCGA-CJ-4876	cluster_1
TCGA-CJ-4878	cluster_1
TCGA-CJ-4881	cluster_2
TCGA-CJ-4882	cluster_2
TCGA-CJ-4884	cluster_1
TCGA-CJ-4885	cluster_1
TCGA-CJ-4886	cluster_1
TCGA-CJ-4887	cluster_1
TCGA-CJ-4888	cluster_2
TCGA-CJ-4889	cluster_2
TCGA-CJ-4890	cluster_2
TCGA-CJ-4891	cluster_2
TCGA-CJ-4892	cluster_1
TCGA-CJ-4893	cluster_1
TCGA-CJ-4894	cluster_1
TCGA-CJ-4895	cluster_2
TCGA-CJ-4897	cluster_1
TCGA-CJ-4899	cluster_1
TCGA-CJ-4900	cluster_2
TCGA-CJ-4901	cluster_2
TCGA-CJ-4902	cluster_2
TCGA-CJ-4903	cluster_1
TCGA-CJ-4904	cluster_1
TCGA-CJ-4905	cluster_1
TCGA-CJ-4907	cluster_1
TCGA-CJ-4908	cluster_1
TCGA-CJ-4912	cluster_1
TCGA-CJ-4916	cluster_1
TCGA-CJ-4918	cluster_2
TCGA-CJ-4920	cluster_1
TCGA-CJ-4923	cluster_2
TCGA-CJ-5671	cluster_2
TCGA-CJ-5672	cluster_1
TCGA-CJ-5675	cluster_1
TCGA-CJ-5676	cluster_2
TCGA-CJ-5677	cluster_2
TCGA-CJ-5678	cluster_1
TCGA-CJ-5679	cluster_1
TCGA-CJ-5680	cluster_1
TCGA-CJ-5681	cluster_1
TCGA-CJ-5682	cluster_1
TCGA-CJ-5683	cluster_1
TCGA-CJ-5684	cluster_1
TCGA-CJ-5686	cluster_1
TCGA-CJ-5689	cluster_1
TCGA-CJ-6027	cluster_2
TCGA-CJ-6028	cluster_2
TCGA-CJ-6030	cluster_2
TCGA-CJ-6031	cluster_2
TCGA-CJ-6032	cluster_1
TCGA-CJ-6033	cluster_1
TCGA-CW-5580	cluster_1
TCGA-CW-5581	cluster_1
TCGA-CW-5583	cluster_1
TCGA-CW-5584	cluster_1
TCGA-CW-5585	cluster_1
TCGA-CW-5587	cluster_1
TCGA-CW-5588	cluster_2
TCGA-CW-5589	cluster_1
TCGA-CW-5590	cluster_1
TCGA-CW-5591	cluster_1
TCGA-CW-6087	cluster_2
TCGA-CW-6088	cluster_1
TCGA-CW-6090	cluster_2
TCGA-CW-6093	cluster_1
TCGA-CW-6097	cluster_2
TCGA-CZ-4853	cluster_1
TCGA-CZ-4854	cluster_1
TCGA-CZ-4856	cluster_1
TCGA-CZ-4857	cluster_2
TCGA-CZ-4858	cluster_2
TCGA-CZ-4859	cluster_1
TCGA-CZ-4860	cluster_2
TCGA-CZ-4861	cluster_2
TCGA-CZ-4862	cluster_2
TCGA-CZ-4863	cluster_1
TCGA-CZ-4864	cluster_1
TCGA-CZ-4865	cluster_1
TCGA-CZ-4866	cluster_1
TCGA-CZ-5451	cluster_1
TCGA-CZ-5452	cluster_2
TCGA-CZ-5453	cluster_1
TCGA-CZ-5454	cluster_2
TCGA-CZ-5455	cluster_1
TCGA-CZ-5456	cluster_2
TCGA-CZ-5457	cluster_1
TCGA-CZ-5458	cluster_1
TCGA-CZ-5459	cluster_1
TCGA-CZ-5460	cluster_1
TCGA-CZ-5461	cluster_1
TCGA-CZ-5462	cluster_1
TCGA-CZ-5463	cluster_1
TCGA-CZ-5464	cluster_2
TCGA-CZ-5465	cluster_1
TCGA-CZ-5466	cluster_1
TCGA-CZ-5467	cluster_1
TCGA-CZ-5468	cluster_2
TCGA-CZ-5469	cluster_1
TCGA-CZ-5470	cluster_1
TCGA-CZ-5982	cluster_1
TCGA-CZ-5984	cluster_1
TCGA-CZ-5985	cluster_1
TCGA-CZ-5986	cluster_1
TCGA-CZ-5987	cluster_1
TCGA-CZ-5988	cluster_1
TCGA-CZ-5989	cluster_1
TCGA-DV-5565	cluster_1
TCGA-DV-5566	cluster_1
TCGA-DV-5567	cluster_1
TCGA-DV-5568	cluster_1
TCGA-DV-5569	cluster_1
TCGA-DV-5573	cluster_2
TCGA-DV-5574	cluster_2
TCGA-DV-5575	cluster_1
TCGA-DV-5576	cluster_1
TCGA-DV-A4VX	cluster_1
TCGA-DV-A4VZ	cluster_1
TCGA-DV-A4W0	cluster_1
TCGA-EU-5904	cluster_1
TCGA-EU-5905	cluster_1
TCGA-EU-5906	cluster_1
TCGA-EU-5907	cluster_1
TCGA-G6-A5PC	cluster_1
TCGA-G6-A8L6	cluster_1
TCGA-G6-A8L7	cluster_1
TCGA-G6-A8L8	cluster_1
TCGA-GK-A6C7	cluster_1
TCGA-MM-A563	cluster_2
TCGA-MM-A564	cluster_1
TCGA-MM-A84U	cluster_1
TCGA-MW-A4EC	cluster_1
TCGA-T7-A92I	cluster_1

## Sheet: Deg
gene	baseMean	log2FoldChange	lfcSE	stat	pvalue	padj
ACAA2	11295.7	-1.26985	0.063582	-19.9718	9.68611e-89	1.87891e-84
HAO2	1340.73	-3.13863	0.15842	-19.8122	2.33878e-87	2.26838e-83
SLC22A12	3103.13	-4.00221	0.204994	-19.5236	6.9196e-85	4.47422e-81
MAP7	3172.25	-1.69841	0.0874445	-19.4227	4.96503e-84	2.40779e-80
HS3ST3A1	100.371	3.37315	0.177083	19.0484	6.77256e-81	2.62748e-77
SLC27A2	2317.66	-2.2267	0.118129	-18.8497	2.95599e-79	9.55671e-76
SLC22A6	1807.2	-4.179	0.224935	-18.5787	4.77726e-77	1.32385e-73
HMGA2	86.8277	4.23291	0.228867	18.4951	2.2615e-76	5.48358e-73
IL2RA	276.23	2.11729	0.116048	18.245	2.26676e-74	4.88562e-71
COL7A1	574.584	2.88208	0.158063	18.2338	2.78373e-74	5.39988e-71
KIRREL3	37.9315	2.51581	0.13832	18.1883	6.38889e-74	1.12665e-70
CYP4A11	4695.91	-3.80372	0.210603	-18.0611	6.44825e-73	1.04236e-69
SCGN	2457.65	-3.27232	0.18265	-17.9159	8.86869e-72	1.32334e-68
CYP4A22	535.703	-3.82766	0.215293	-17.7788	1.03125e-70	1.42886e-67
DDAH1	9275.48	-1.11601	0.0628238	-17.7641	1.34045e-70	1.73347e-67
BASP1	1301.89	1.8284	0.103077	17.7382	2.12684e-70	2.57853e-67
SLC16A9	5139.83	-2.4081	0.136295	-17.6683	7.36362e-70	8.40232e-67
CD79A	411.2	2.86559	0.162376	17.6479	1.05681e-69	1.13889e-66
SLC22A8	233.892	-4.27089	0.242097	-17.6413	1.18764e-69	1.21251e-66
SLC22A24	63.5873	-3.21412	0.182672	-17.595	2.68831e-69	2.60739e-66
TMEM174	966.358	-3.46262	0.198756	-17.4214	5.67555e-68	5.24258e-65
ALDH3A2	9205.23	-1.11303	0.0643633	-17.2929	5.32244e-67	4.69294e-64
SHOX2	40.0799	2.79138	0.161597	17.2737	7.4214e-67	6.25915e-64
NPR3	14356.9	-2.25296	0.130483	-17.2663	8.43998e-67	6.82161e-64
CTXN3	136.4	-4.88655	0.283571	-17.2322	1.52281e-66	1.18158e-63
IMPA2	9496.58	-1.23974	0.0722892	-17.1497	6.31902e-66	4.71448e-63
KCNN4	187.95	1.76705	0.103297	17.1065	1.32682e-65	9.32864e-63
ADAM8	721.18	1.64203	0.0959936	17.1057	1.34654e-65	9.32864e-63
TNNT1	148.31	3.75193	0.222543	16.8594	8.95324e-64	5.98879e-61
PIM2	1822.54	1.50454	0.0894396	16.8219	1.68783e-63	1.09135e-60
CLCN5	4822.43	-1.34556	0.0805141	-16.7122	1.06891e-62	6.6886e-60
POU2AF1	342.075	2.7577	0.165227	16.6904	1.53998e-62	9.33519e-60
MYL3	333.044	-2.11937	0.127148	-16.6685	2.21959e-62	1.30471e-59
BPHL	845.637	-0.89986	0.0542014	-16.6022	6.72301e-62	3.83567e-59
RTL1	11.3524	4.94915	0.298613	16.5738	1.07791e-61	5.97406e-59
TMEM158	115.571	2.13249	0.129314	16.4908	4.27181e-61	2.30179e-58
SLC22A11	4929.83	-2.35585	0.144118	-16.3467	4.59495e-60	2.409e-57
GPR68	189.998	1.34066	0.0820844	16.3327	5.77758e-60	2.9493e-57
RAB3IP	3578.25	-1.28939	0.0790972	-16.3013	9.66201e-60	4.80574e-57
AIM2	151.039	2.00861	0.123623	16.2479	2.31071e-59	1.12058e-56
HIBCH	2248.5	-0.940293	0.0579278	-16.2322	2.98731e-59	1.41336e-56
COL11A1	564.984	3.41777	0.210582	16.2301	3.0893e-59	1.42682e-56
UBE2C	464.702	1.94062	0.120046	16.1656	8.82053e-59	3.97909e-56
CILP2	58.4536	2.75433	0.170727	16.1329	1.49726e-58	6.60086e-56
PANK1	1239.1	-1.48296	0.0919613	-16.1259	1.67887e-58	7.23704e-56
RFLNA	258.016	2.99985	0.186998	16.0422	6.48683e-58	2.73547e-55
CMBL	14113.6	-1.28661	0.080227	-16.0372	7.02699e-58	2.9002e-55
UCN2	5.91069	3.3522	0.210022	15.9612	2.38226e-57	9.6273e-55
MZB1	689.504	2.98419	0.187025	15.9561	2.58389e-57	1.02291e-54
MMP9	1493.92	2.73637	0.171685	15.9383	3.43796e-57	1.33379e-54
GLYATL1	3528.02	-2.02189	0.127525	-15.8548	1.30264e-56	4.95464e-54
F3	657.839	2.28479	0.144274	15.8365	1.74229e-56	6.4994e-54
FCRL5	202.409	2.96465	0.187629	15.8006	3.08138e-56	1.12779e-53
EPHB2	458.917	1.65665	0.105288	15.7345	8.77643e-56	3.15269e-53
PLAUR	1425.5	1.45314	0.0924383	15.7201	1.10085e-55	3.8826e-53
CD44	10575.3	1.46597	0.0938193	15.6254	4.88519e-55	1.69219e-52
SLC13A2	63.1682	-3.60148	0.230524	-15.6231	5.07191e-55	1.72605e-52
IMPDH1	1670.04	0.924107	0.0592705	15.5914	8.33489e-55	2.78759e-52
SLC22A13	97.7052	-2.85113	0.184363	-15.4647	6.00196e-54	1.97332e-51
FCRLA	50.4287	2.28197	0.14763	15.4574	6.72554e-54	2.17437e-51
TRPM3	1083.06	-2.03978	0.132436	-15.402	1.58729e-53	5.04759e-51
AGMAT	2091.92	-1.78671	0.11608	-15.3921	1.8506e-53	5.78997e-51
LIMK1	2240.11	1.05985	0.0689136	15.3795	2.24812e-53	6.92206e-51
DERL3	133.945	1.98809	0.129471	15.3556	3.25112e-53	9.85396e-51
SLC5A1	3358.53	-2.83084	0.184588	-15.336	4.39346e-53	1.31114e-50
EHHADH	7175.54	-1.32687	0.086714	-15.3016	7.45438e-53	2.19091e-50
SLC5A10	2191.89	-2.17749	0.142694	-15.2599	1.41547e-52	4.09809e-50
MRC2	3384.61	1.46045	0.0958798	15.2321	2.16673e-52	6.18092e-50
MAPT	4868.28	-1.74699	0.114799	-15.2178	2.69612e-52	7.5796e-50
HAMP	99.9493	2.22567	0.146352	15.2077	3.14399e-52	8.71244e-50
SEMA7A	462.222	1.32502	0.0873088	15.1763	5.07843e-52	1.38748e-49
TMEM171	767.447	-1.77541	0.117238	-15.1435	8.35833e-52	2.25187e-49
GPR84	75.6641	1.64245	0.108466	15.1425	8.48793e-52	2.25547e-49
COL6A3	13746.6	1.84349	0.122027	15.1072	1.45245e-51	3.80737e-49
PDZK1	5823.36	-1.49192	0.0988264	-15.0964	1.71063e-51	4.42438e-49
SP140	278.294	1.44205	0.0956313	15.0793	2.21757e-51	5.66005e-49
MEI1	178.087	1.60811	0.106861	15.0487	3.52035e-51	8.86853e-49
CD19	44.2048	2.16881	0.144317	15.028	4.81079e-51	1.19641e-48
LRP8	190.507	1.3177	0.0877168	15.0222	5.25022e-51	1.28916e-48
SPOCD1	68.0331	1.88108	0.125587	14.9782	1.01881e-50	2.47035e-48
GAREM1	3058.37	-1.1886	0.0794076	-14.9684	1.18183e-50	2.83027e-48
PCED1B	570.594	1.05913	0.0708198	14.9553	1.43928e-50	3.40477e-48
SLC47A1	12301.5	-1.87871	0.125761	-14.9388	1.84312e-50	4.30756e-48
ADAM12	984.352	2.13744	0.143446	14.9007	3.26128e-50	7.53123e-48
PLA2G2D	193.602	2.69544	0.181006	14.8914	3.74802e-50	8.55343e-48
GCK	22.4315	2.15846	0.145105	14.8751	4.77968e-50	1.0657e-47
AURKB	194.791	1.53595	0.103252	14.8757	4.73683e-50	1.0657e-47
LHX2	14.1606	2.89324	0.194901	14.8447	7.53136e-50	1.66015e-47
C11orf54	5721.31	-1.14157	0.0769563	-14.8339	8.83844e-50	1.92638e-47
PAIP2B	966.331	-1.48157	0.100064	-14.8062	1.3356e-49	2.87867e-47
IRF4	259.264	1.84785	0.124929	14.7913	1.66822e-49	3.55605e-47
STAC3	259.128	0.98442	0.0669728	14.6988	6.56046e-49	1.38326e-46
PLB1	303.032	0.96614	0.0657695	14.6898	7.49516e-49	1.56335e-46
SLC25A48	256.637	-2.14972	0.146362	-14.6877	7.73362e-49	1.59592e-46
S1PR2	354.601	0.977834	0.0666269	14.6763	9.15079e-49	1.86849e-46
CD72	437.776	1.4093	0.0963797	14.6223	2.02345e-48	4.08864e-46
PTX3	101.133	1.98621	0.135928	14.6122	2.34834e-48	4.6962e-46
HAPLN3	645.093	1.27219	0.0873304	14.5675	4.52112e-48	8.94905e-46
MSRA	1999.89	-1.1228	0.0771186	-14.5594	5.09252e-48	9.97826e-46
RELT	339.181	0.882534	0.0607345	14.531	7.70822e-48	1.49524e-45
PDK2	2630.88	-0.817333	0.0562818	-14.5222	8.7687e-48	1.68411e-45
DRP2	15.4284	2.16147	0.148983	14.5082	1.07498e-47	2.04436e-45
NUF2	144.219	1.33455	0.0925827	14.4147	4.18473e-47	7.88111e-45
G6PC	559.917	-3.03889	0.210902	-14.409	4.54211e-47	8.47191e-45
REEP4	894.734	0.775028	0.0538126	14.4024	5.00105e-47	9.23908e-45
L1CAM	912.533	3.01894	0.209773	14.3915	5.85218e-47	1.07095e-44
CEP55	329.924	1.34426	0.0934218	14.3892	6.05006e-47	1.09681e-44
MX2	922.756	0.996266	0.0694485	14.3454	1.13846e-46	2.04479e-44
REN	5156.66	-3.35964	0.234304	-14.3388	1.25173e-46	2.22762e-44
STRA6	68.5532	2.2959	0.160149	14.336	1.3027e-46	2.29726e-44
TMEM38B	2889.46	-1.17887	0.0822593	-14.3312	1.3976e-46	2.44239e-44
SLAMF9	8.67547	3.15299	0.220108	14.3247	1.53386e-46	2.6566e-44
PHF19	1042.38	0.712354	0.0497798	14.3101	1.89289e-46	3.2494e-44
C1orf210	592.937	-1.9016	0.133075	-14.2897	2.53791e-46	4.31846e-44
E2F7	119.549	1.50631	0.105467	14.2822	2.82429e-46	4.76396e-44
GFPT2	870.573	2.16806	0.151826	14.2799	2.91897e-46	4.88122e-44
TAS1R3	43.448	1.70061	0.119154	14.2724	3.25356e-46	5.39424e-44
MELTF	514.981	2.23974	0.157128	14.2542	4.22125e-46	6.93931e-44
HASPIN	40.4446	1.16126	0.0817236	14.2096	7.99075e-46	1.30256e-43
ITPKA	192.939	2.47169	0.174129	14.1946	9.89004e-46	1.59873e-43
FCGR1A	441.006	1.38525	0.0977042	14.178	1.25383e-45	2.01007e-43
COL6A1	18536.3	1.11356	0.0785663	14.1735	1.33762e-45	2.12681e-43
SEMA3A	219.741	2.00966	0.141867	14.1658	1.49243e-45	2.35368e-43
BCAT1	1536.35	1.35143	0.0955156	14.1488	1.899e-45	2.97071e-43
ROS1	20.9171	3.82177	0.270213	14.1435	2.04756e-45	3.17749e-43
GMIP	1226.06	0.815138	0.0576384	14.1423	2.08443e-45	3.20904e-43
SPRED3	148.965	1.24229	0.0878717	14.1375	2.23049e-45	3.40685e-43
PLXNB3	182.142	1.876	0.13271	14.1361	2.27559e-45	3.44858e-43
CCNB2	308.104	1.19253	0.0843665	14.1352	2.30627e-45	3.46799e-43
MFAP2	165.039	2.23232	0.158219	14.1091	3.34016e-45	4.98403e-43
TCHH	95.7514	2.25737	0.160101	14.0996	3.81693e-45	5.65198e-43
KIF15	120.482	1.17357	0.0832827	14.0914	4.28669e-45	6.29949e-43
CD177	40.2471	2.57954	0.18334	14.0697	5.83175e-45	8.50559e-43
GIPC2	2602.14	-1.41174	0.100427	-14.0575	6.93248e-45	1.00355e-42
SRPX2	631.801	2.1783	0.15509	14.0454	8.22162e-45	1.18135e-42
CD38	530.199	1.55493	0.110725	14.0433	8.47353e-45	1.20303e-42
FAHD1	4165.7	-0.81788	0.0582409	-14.0431	8.49647e-45	1.20303e-42
MAGEC3	9.92194	3.39466	0.242289	14.0108	1.33948e-44	1.88285e-42
COL5A1	7827.12	1.71721	0.122656	14.0002	1.5535e-44	2.16798e-42
KIF2C	278.296	1.2098	0.0864305	13.9974	1.61615e-44	2.22418e-42
APCDD1L	302.988	2.88703	0.206255	13.9974	1.61671e-44	2.22418e-42
CASP5	27.1448	1.4458	0.103302	13.9959	1.65084e-44	2.25514e-42
P2RX5	40.8808	1.75439	0.125431	13.9869	1.87452e-44	2.5428e-42
BLM	123.333	0.939146	0.0671561	13.9845	1.93771e-44	2.61025e-42
DCBLD2	3965.87	1.38653	0.0992972	13.9634	2.60711e-44	3.48778e-42
MMP13	38.2441	4.18419	0.301373	13.8838	7.94729e-44	1.0559e-41
MTARC2	2625.7	-0.81291	0.0585826	-13.8763	8.81885e-44	1.16373e-41
GNA15	391.821	1.0092	0.0727315	13.8756	8.90037e-44	1.16655e-41
EPHX2	3808.51	-1.10067	0.0794173	-13.8593	1.1173e-43	1.45458e-41
GATM	18802.2	-1.43212	0.103342	-13.858	1.13834e-43	1.4721e-41
CIBAR2	10.3276	2.67457	0.193085	13.8517	1.24167e-43	1.5951e-41
CD82	1939.4	1.32174	0.0954974	13.8405	1.45112e-43	1.85189e-41
SLC6A18	664.82	-3.59818	0.260076	-13.8351	1.56527e-43	1.98452e-41
ECHDC3	2629.07	-1.12522	0.0813392	-13.8337	1.59574e-43	1.99825e-41
CDCA8	260.64	1.13507	0.082051	13.8337	1.5967e-43	1.99825e-41
SLC5A8	2231	-2.76749	0.200201	-13.8236	1.83743e-43	2.28477e-41
NAT8	6362.9	-2.10299	0.15214	-13.8227	1.85885e-43	2.29669e-41
NUDT11	42.7777	1.98029	0.143345	13.8149	2.07362e-43	2.54583e-41
FCER1G	2964.4	1.08117	0.0782803	13.8115	2.17328e-43	2.6514e-41
TACC3	1127.01	0.909519	0.0658763	13.8065	2.32993e-43	2.82474e-41
CLDN10	1421.21	-1.39053	0.100924	-13.7781	3.4542e-43	4.16178e-41
MMP12	62.7952	3.32806	0.241655	13.7719	3.75987e-43	4.50209e-41
DOK3	863.461	0.996192	0.0725402	13.733	6.44403e-43	7.66879e-41
PAEP	140.174	4.37679	0.318838	13.7273	6.96606e-43	8.23949e-41
FOXM1	551.988	1.36448	0.099425	13.7237	7.32627e-43	8.61303e-41
PKLR	1161.08	-2.2207	0.161875	-13.7186	7.856e-43	9.18016e-41
FAM72B	19.5765	1.18382	0.0863092	13.7161	8.13693e-43	9.45151e-41
PAX5	51.2198	2.21326	0.161462	13.7076	9.13707e-43	1.05501e-40
PAX6	32.6733	2.92213	0.213396	13.6935	1.11034e-42	1.26706e-40
CCSAP	516.214	0.80675	0.0589167	13.6931	1.11696e-42	1.26706e-40
LAIR1	2605.66	1.06102	0.0774838	13.6935	1.11097e-42	1.26706e-40
MIXL1	13.5436	2.19611	0.160543	13.6793	1.35063e-42	1.52323e-40
CA4	545.456	-2.18506	0.159976	-13.6587	1.79125e-42	2.00848e-40
KIF18B	188.582	1.4495	0.106223	13.6458	2.13791e-42	2.3834e-40
TNFSF13B	994.227	1.29244	0.0947435	13.6415	2.2695e-42	2.50996e-40
FBXO3	3424.66	-0.500124	0.0366627	-13.6412	2.27731e-42	2.50996e-40
COL10A1	144.23	2.63255	0.193046	13.6369	2.41727e-42	2.64916e-40
SERPINE1	23470.6	1.94225	0.142566	13.6235	2.90314e-42	3.16377e-40
ZBP1	162.282	1.54374	0.113347	13.6197	3.05957e-42	3.31562e-40
RUNX2	645.537	1.08767	0.0799701	13.601	3.94869e-42	4.23186e-40
SAMSN1	676.397	1.14075	0.0838708	13.6013	3.93529e-42	4.23186e-40
NCAPH	207.687	1.09024	0.0801828	13.597	4.17453e-42	4.44931e-40
PLK1	278.723	1.30426	0.0959481	13.5934	4.38337e-42	4.64637e-40
CEMIP	207.167	1.57767	0.116132	13.5852	4.90472e-42	5.14504e-40
FERMT3	1779.48	0.962573	0.0708549	13.5851	4.90686e-42	5.14504e-40
FRMD3	2864.33	-1.15023	0.0848143	-13.5617	6.75444e-42	7.04422e-40
ALDOB	8073.89	-3.02923	0.224067	-13.5193	1.20337e-41	1.24828e-39
TMEM132A	2056.52	1.20921	0.0894578	13.5171	1.24016e-41	1.27961e-39
MLLT11	206.745	1.42411	0.105475	13.5019	1.52333e-41	1.56347e-39
LOXL1	768.585	1.60745	0.119093	13.4974	1.61946e-41	1.65338e-39
MYBL2	427.041	1.58286	0.117309	13.4931	1.71655e-41	1.74333e-39
CNN2	3549.67	0.847192	0.0628329	13.4832	1.96269e-41	1.98293e-39
CENPW	131.202	1.02798	0.076418	13.4521	2.99448e-41	3.00969e-39
HAS2	94.5982	1.8636	0.138613	13.4446	3.30995e-41	3.30961e-39
SIGLEC10	730.113	1.17348	0.0873132	13.4399	3.52727e-41	3.50882e-39
SETD3	6354.29	-0.600437	0.0447647	-13.4132	5.06249e-41	5.01031e-39
MAFB	3023.44	0.989674	0.0738208	13.4064	5.54397e-41	5.45898e-39
ADAM19	1092.97	1.10873	0.0827269	13.4023	5.86468e-41	5.74561e-39
PADI3	166.584	3.80196	0.283924	13.3908	6.8462e-41	6.6735e-39
FANCC	1331.26	-0.80249	0.0599949	-13.376	8.35616e-41	8.10464e-39
GTSE1	219.563	1.19149	0.0892583	13.3487	1.20477e-40	1.16269e-38
SGO1	42.5025	1.17431	0.0880437	13.3379	1.39409e-40	1.33874e-38
KIF4A	315.01	1.14814	0.0861557	13.3263	1.6274e-40	1.55509e-38
PTH1R	1293.6	-1.68514	0.126651	-13.3054	2.15434e-40	2.04853e-38
COL1A1	64263.6	1.85698	0.139902	13.2734	3.30323e-40	3.12566e-38
SRPX	439.84	1.71392	0.129168	13.2689	3.50802e-40	3.30333e-38
TPX2	910.568	1.26721	0.0955151	13.2671	3.59218e-40	3.36624e-38
MILR1	304.504	0.980559	0.0739237	13.2645	3.72033e-40	3.46957e-38
RNASE2	89.9031	1.49589	0.11282	13.2591	3.99605e-40	3.70887e-38
KIF23	311.355	1.08899	0.082139	13.2579	4.063e-40	3.75305e-38
FREM2	1455.97	-1.7559	0.132462	-13.2558	4.17469e-40	3.83795e-38
GAL3ST4	1070.9	1.07243	0.0809101	13.2546	4.24587e-40	3.88497e-38
ALDH6A1	3179.42	-1.18651	0.0895382	-13.2515	4.42483e-40	4.02971e-38
PHYHIPL	1171.41	-1.78372	0.134665	-13.2456	4.7828e-40	4.33536e-38
DLGAP5	205.657	1.2751	0.0963236	13.2377	5.31825e-40	4.7983e-38
ADCY9	3452.77	-0.696567	0.0526316	-13.2348	5.52652e-40	4.96312e-38
BDH2	2839.05	-0.719331	0.0543879	-13.2259	6.21582e-40	5.55643e-38
FBXL5	17320.3	-0.697944	0.0527801	-13.2236	6.41068e-40	5.70433e-38
FMO1	3685.09	-1.78787	0.135236	-13.2204	6.69048e-40	5.92611e-38
SPHK1	496.094	1.42428	0.107743	13.2193	6.78835e-40	5.98547e-38
DSE	1824.51	0.871376	0.0659776	13.2072	7.97865e-40	7.00316e-38
GJB1	989.029	-1.56479	0.118554	-13.199	8.89129e-40	7.76907e-38
ARL4C	5719.45	1.361	0.103129	13.197	9.12996e-40	7.94184e-38
FAP	348.461	1.52941	0.115916	13.1941	9.48878e-40	8.21711e-38
FKBP11	1126.12	1.05097	0.079678	13.1902	9.9958e-40	8.61771e-38
CDADC1	700.686	-0.552429	0.0418889	-13.188	1.02929e-39	8.83461e-38
ARNTL2	425.645	1.09645	0.0832279	13.1741	1.23771e-39	1.05767e-37
IL21R	298.3	1.28021	0.0971848	13.1729	1.25605e-39	1.06863e-37
FZD2	277.377	1.30153	0.0988822	13.1624	1.44452e-39	1.22362e-37
CDC20	376.015	1.35866	0.103285	13.1546	1.60214e-39	1.34538e-37
AVPR1B	648.334	-1.84253	0.140067	-13.1546	1.60032e-39	1.34538e-37
TLN2	4565.83	-0.954603	0.0726052	-13.1479	1.75081e-39	1.46389e-37
ENTPD5	3432.35	-1.21718	0.0925915	-13.1457	1.80075e-39	1.49918e-37
ENTHD1	6.11807	2.0688	0.157422	13.1417	1.89869e-39	1.57396e-37
AKR7A3	992.271	-1.68938	0.128563	-13.1405	1.92891e-39	1.59221e-37
SHMT1	7832.75	-0.909025	0.0692102	-13.1343	2.0952e-39	1.72215e-37
CCL7	8.36365	2.71113	0.206536	13.1267	2.31622e-39	1.89578e-37
DQX1	13.5101	2.62811	0.20025	13.1241	2.39494e-39	1.95197e-37
MIOX	4599.43	-2.15397	0.164152	-13.1218	2.47103e-39	2.00168e-37
WFDC10B	8.05972	2.76237	0.210521	13.1216	2.47656e-39	2.00168e-37
IKBKE	523.894	1.04328	0.0795531	13.1143	2.72679e-39	2.19478e-37
MS4A1	152.258	1.95743	0.149392	13.1026	3.18053e-39	2.54942e-37
CABLES1	1935.45	-0.884523	0.0675383	-13.0966	3.44281e-39	2.7483e-37
ARSF	203.194	-2.28171	0.174321	-13.0891	3.79887e-39	3.0201e-37
HSD11B1	149.47	2.01119	0.153703	13.0849	4.01696e-39	3.18045e-37
KIF14	127.678	1.26895	0.0970203	13.0792	4.32882e-39	3.41344e-37
NRXN2	2054.62	-1.50114	0.11482	-13.0738	4.64777e-39	3.6501e-37
GRIN2D	113.281	1.34179	0.10275	13.0587	5.66601e-39	4.43182e-37
TAL2	89.7996	-1.63296	0.125515	-13.01	1.07298e-38	8.35889e-37
RUBCNL	278.097	1.09431	0.0841262	13.008	1.10193e-38	8.51603e-37
CYP4V2	4114.29	-0.807671	0.0620896	-13.0082	1.09962e-38	8.51603e-37
CMTM7	957.5	0.758032	0.0583048	13.0012	1.20462e-38	9.27269e-37
HIVEP3	735.578	0.872949	0.0671831	12.9936	1.33056e-38	1.02016e-36
NUMBL	727.813	1.07851	0.0830093	12.9926	1.34697e-38	1.02869e-36
DGKA	1063.98	0.950639	0.0732158	12.9841	1.50643e-38	1.14595e-36
FLNC	1416.88	2.1314	0.164201	12.9804	1.58078e-38	1.19781e-36
TNFRSF13C	71.1337	1.67772	0.129356	12.9698	1.81551e-38	1.37032e-36
SMTNL2	990.148	-1.48108	0.114206	-12.9685	1.84627e-38	1.38814e-36
JAK3	1977.65	1.16126	0.0895866	12.9624	1.99913e-38	1.49726e-36
RNF5	4863.53	-0.641458	0.0495409	-12.9481	2.40993e-38	1.79799e-36
PDGFRL	262.61	1.89428	0.146351	12.9434	2.56067e-38	1.90313e-36
C1QB	16348.6	1.20697	0.0933305	12.9322	2.96077e-38	2.1921e-36
CRYL1	8445.11	-0.932551	0.0721362	-12.9276	3.14296e-38	2.31814e-36
CR1	226.936	1.57904	0.122251	12.9164	3.63537e-38	2.67117e-36
FCRL2	22.9007	2.23686	0.173252	12.911	3.89955e-38	2.85447e-36
MGAM	4090.15	-1.93878	0.150292	-12.9001	4.4928e-38	3.27637e-36
FMNL1	1717.46	0.925398	0.0717751	12.893	4.92686e-38	3.57945e-36
COL8A2	501.821	1.40184	0.108919	12.8705	6.59842e-38	4.77597e-36
TREM1	372.221	1.89458	0.147427	12.851	8.48939e-38	6.12183e-36
LAX1	174.078	1.46651	0.114126	12.8499	8.61156e-38	6.18693e-36
CD80	56.2601	1.2891	0.100351	12.8459	9.06549e-38	6.48901e-36
PLAU	2063.21	1.26681	0.098707	12.8341	1.05674e-37	7.53626e-36
LILRB4	1471.9	1.23675	0.096372	12.8331	1.07008e-37	7.60345e-36
TICRR	108.232	1.20916	0.0942251	12.8326	1.07635e-37	7.62006e-36
SLAMF7	1291.02	1.47732	0.115128	12.832	1.08588e-37	7.65959e-36
AFTPH	4665.62	-0.570972	0.0445593	-12.8137	1.37334e-37	9.6522e-36
DNTTIP1	1474.17	0.755317	0.0589914	12.8038	1.56051e-37	1.09281e-35
ADGRE1	231.732	1.38319	0.108176	12.7865	1.95129e-37	1.36155e-35
NIPAL4	38.0531	2.61274	0.204421	12.7812	2.08898e-37	1.4524e-35
P3H1	2550.72	0.774631	0.0606254	12.7773	2.19461e-37	1.51911e-35
ASPHD2	216.381	1.29194	0.101113	12.7771	2.20058e-37	1.51911e-35
TRPM2	866.281	1.05465	0.082576	12.7719	2.35439e-37	1.61952e-35
IGFBP1	1891.06	3.38381	0.264968	12.7706	2.39257e-37	1.63997e-35
ACADM	4554.53	-0.859236	0.0673046	-12.7664	2.52633e-37	1.7195e-35
PATJ	5283.5	-0.834715	0.0653825	-12.7666	2.51775e-37	1.7195e-35
CEBPB	2829.93	1.18503	0.0928509	12.7628	2.64668e-37	1.79511e-35
CLTRN	4530.67	-1.71187	0.134149	-12.761	2.70837e-37	1.83056e-35
CDCA3	222.627	1.25078	0.0980228	12.7601	2.73955e-37	1.8452e-35
NTN4	6714.79	-1.1208	0.0879198	-12.7479	3.20058e-37	2.14826e-35
TCN1	33.9604	3.0796	0.241771	12.7377	3.6519e-37	2.44274e-35
POU2F2	719.074	1.10396	0.0866955	12.7337	3.8404e-37	2.56001e-35
PNOC	38.8544	2.04209	0.160424	12.7293	4.06377e-37	2.69963e-35
CLMP	370.672	2.69731	0.212009	12.7226	4.42759e-37	2.93128e-35
BBOX1	9471.19	-1.77277	0.139347	-12.722	4.46296e-37	2.94464e-35
DMGDH	4619.49	-1.15661	0.0909167	-12.7217	4.48142e-37	2.9468e-35
AGTR1	842.195	-1.86191	0.146742	-12.6883	6.86711e-37	4.50028e-35
NCAPD2	2750	0.592518	0.0467139	12.684	7.25348e-37	4.73748e-35
GPSM3	2006.65	0.812919	0.064124	12.6773	7.9004e-37	5.14268e-35
FBN2	144.376	1.60721	0.126798	12.6753	8.10032e-37	5.25518e-35
ADA	722.521	1.18401	0.0934422	12.671	8.56341e-37	5.5371e-35
RAC2	2547.34	1.10514	0.0872605	12.6648	9.26579e-37	5.97135e-35
FAM78B	228.148	1.2178	0.0961671	12.6633	9.4387e-37	6.06265e-35
AMDHD1	285.541	-1.43812	0.113599	-12.6596	9.89561e-37	6.33515e-35
TNFRSF17	44.866	2.19756	0.173823	12.6425	1.23124e-36	7.85645e-35
UHRF1	286.405	1.09161	0.0863564	12.6408	1.25768e-36	7.99883e-35
VSIG4	2275.33	1.3217	0.104561	12.6404	1.26372e-36	8.01097e-35
BATF	221.429	1.36819	0.108284	12.6352	1.35089e-36	8.53569e-35
APOM	1620.99	-1.65274	0.130855	-12.6303	1.43798e-36	9.05647e-35
PRRX1	937.979	1.63857	0.129748	12.6289	1.46309e-36	9.18476e-35
MUC16	49.4772	2.20956	0.174994	12.6264	1.50949e-36	9.44552e-35
UCP2	5372.94	1.02775	0.0814661	12.6156	1.73177e-36	1.08015e-34
ANLN	711.021	1.35665	0.107647	12.6028	2.03782e-36	1.26698e-34
MMP19	589.299	1.49514	0.118897	12.5751	2.896e-36	1.79478e-34
DDC	3406.84	-1.87603	0.14925	-12.5697	3.09848e-36	1.91415e-34
LYPD1	41.49	1.77786	0.141491	12.5652	3.2787e-36	2.01905e-34
SNX29	5590.26	-0.764831	0.060876	-12.5638	3.34105e-36	2.04447e-34
FCGR1B	99.1541	1.17651	0.0936426	12.5638	3.33819e-36	2.04447e-34
C1QC	13228	1.13504	0.090401	12.5556	3.70502e-36	2.26006e-34
EZR	38764.8	-0.788115	0.0628411	-12.5414	4.43094e-36	2.6944e-34
MICU1	4593.25	-0.525035	0.0419107	-12.5275	5.28189e-36	3.20182e-34
ERCC6L	59.8901	1.16423	0.0929652	12.5232	5.57126e-36	3.36671e-34
PPP1R18	5096.58	0.68425	0.0546699	12.516	6.10231e-36	3.67617e-34
CX3CL1	14033.8	-0.850862	0.0679905	-12.5144	6.22545e-36	3.73874e-34
RIT1	4712.13	-0.672658	0.0537709	-12.5097	6.60667e-36	3.95544e-34
TNFRSF8	69.5163	1.00956	0.0807458	12.5029	7.19876e-36	4.29666e-34
PRR11	477.489	1.09806	0.0878629	12.4974	7.71008e-36	4.58773e-34
SBSN	15.1785	3.50635	0.280578	12.4969	7.76595e-36	4.60685e-34
DDIAS	75.9231	1.0017	0.0802779	12.4779	9.8599e-36	5.83117e-34
OLFML3	2020.03	1.04613	0.0839156	12.4664	1.13846e-35	6.71107e-34
BMPER	142.181	1.93103	0.154902	12.4662	1.14169e-35	6.71107e-34
CENPA	81.1426	1.33797	0.107351	12.4635	1.18087e-35	6.92041e-34
KIAA1549	1375.13	-0.8191	0.0657904	-12.4501	1.39588e-35	8.15583e-34
TINAG	1858.92	-1.70703	0.137163	-12.4453	1.48288e-35	8.6381e-34
PEBP1	29922.9	-0.693677	0.0557684	-12.4385	1.61456e-35	9.37703e-34
HJURP	231.886	1.32166	0.106259	12.4381	1.62295e-35	9.39761e-34
AMN	3263.31	-1.60174	0.128841	-12.4319	1.75474e-35	1.01305e-33
SLC6A19	3098.92	-3.05113	0.245771	-12.4145	2.18018e-35	1.25493e-33
ETV6	2538.43	0.59151	0.0476652	12.4097	2.31586e-35	1.32909e-33
RGS19	946.049	0.674511	0.0543551	12.4093	2.32558e-35	1.33073e-33
SPI1	1998.38	0.94781	0.07646	12.3961	2.74188e-35	1.56432e-33
NLRP6	318.688	-1.56492	0.126254	-12.395	2.7826e-35	1.5829e-33
GLIPR2	1336.49	0.748973	0.060434	12.3932	2.84313e-35	1.6126e-33
PLEKHS1	67.0961	2.656	0.214321	12.3926	2.86489e-35	1.62021e-33
MYO9B	4790.88	0.545958	0.0440849	12.3843	3.18013e-35	1.79326e-33
SCNN1B	302.375	2.58346	0.208658	12.3813	3.29915e-35	1.85498e-33
WDR31	417.127	-0.828975	0.0669652	-12.3792	3.38744e-35	1.89912e-33
TMC5	51.3428	2.20685	0.17828	12.3786	3.41256e-35	1.90769e-33
COL6A2	28700.3	1.12674	0.0910428	12.3759	3.52993e-35	1.96763e-33
SOWAHC	1771.26	-0.868962	0.0702338	-12.3724	3.68522e-35	2.0483e-33
NCAPG	225.265	1.10705	0.0895006	12.3692	3.83822e-35	2.12725e-33
LPXN	1402.13	0.702543	0.0568204	12.3643	4.07793e-35	2.25366e-33
PRKAA2	3673.09	-0.842277	0.0681302	-12.3628	4.15681e-35	2.29074e-33
SIX4	48.8503	2.15996	0.174764	12.3592	4.3421e-35	2.37932e-33
SFRP4	905.091	1.64634	0.133205	12.3595	4.33097e-35	2.37932e-33
FSD1	24.2477	1.57937	0.12797	12.3417	5.40125e-35	2.95137e-33
CPA4	310.736	2.8761	0.233181	12.3342	5.92901e-35	3.23064e-33
RDH12	90.0005	-1.78091	0.144471	-12.3271	6.47653e-35	3.51909e-33
BUB1	372.59	1.18468	0.0961133	12.3259	6.57148e-35	3.56072e-33
AGXT2	3371.04	-1.75493	0.142395	-12.3244	6.69701e-35	3.61862e-33
CRYBB1	29.6097	1.02892	0.0835302	12.318	7.24928e-35	3.90616e-33
CXCL13	417.53	2.31769	0.188185	12.316	7.42977e-35	3.99232e-33
HCN2	38.9967	1.68793	0.13707	12.3144	7.58046e-35	4.06204e-33
PPM1M	1423.08	0.567569	0.0461132	12.3082	8.18487e-35	4.36182e-33
IGLL5	47.7166	2.77844	0.225736	12.3084	8.16433e-35	4.36182e-33
CABLES2	366.082	0.547222	0.0444923	12.2993	9.14123e-35	4.84485e-33
CARD11	1037.16	1.38542	0.112643	12.2993	9.14032e-35	4.84485e-33
CDKN3	161.485	1.13397	0.0922186	12.2965	9.45428e-35	4.99711e-33
AQP1	34950.2	-1.33244	0.108379	-12.2943	9.72491e-35	5.12619e-33
ABHD6	1862.47	-0.846386	0.0688749	-12.2887	1.04105e-34	5.47268e-33
ARTN	72.8748	1.81555	0.147765	12.2868	1.06706e-34	5.59425e-33
ZNF385A	1634.19	0.930674	0.0757926	12.2792	1.17118e-34	6.12359e-33
SLC10A2	1183.37	-2.40086	0.19556	-12.2769	1.20586e-34	6.28796e-33
CCDC91	2891.87	1.46198	0.119115	12.2737	1.25381e-34	6.52051e-33
STAT2	6634.38	0.682339	0.0556171	12.2685	1.33681e-34	6.93352e-33
CRYM	864.75	-1.43275	0.11681	-12.2657	1.38418e-34	7.16006e-33
DNAJC16	1987.41	-0.473202	0.0385857	-12.2637	1.41933e-34	7.30294e-33
C1orf115	3733.57	-0.855099	0.0697253	-12.2638	1.41638e-34	7.30294e-33
COLGALT1	8301.4	0.605153	0.0493558	12.261	1.46632e-34	7.5248e-33
ARHGAP24	2643.4	-0.815929	0.066567	-12.2572	1.5363e-34	7.8631e-33
IL6	492.479	2.61139	0.213096	12.2545	1.5888e-34	8.11043e-33
PBLD	4962.36	-1.13522	0.0926729	-12.2497	1.68553e-34	8.55912e-33
NTRK1	29.238	1.48699	0.121388	12.2498	1.68343e-34	8.55912e-33
SLAMF8	296.8	1.37196	0.112058	12.2433	1.82422e-34	9.23924e-33
CENPF	824.19	1.14803	0.0937875	12.2407	1.88322e-34	9.51322e-33
KRT79	3.43042	3.35714	0.274349	12.2367	1.97881e-34	9.97014e-33
CCNA2	323.47	0.964771	0.078878	12.2312	2.11836e-34	1.06456e-32
HK3	347.696	1.11328	0.0910368	12.2289	2.18e-34	1.0927e-32
UNC13D	914.946	1.00591	0.0823191	12.2197	2.44067e-34	1.22021e-32
EMILIN1	2423.17	1.47545	0.120764	12.2176	2.5034e-34	1.24835e-32
SYDE2	292.398	-0.912046	0.0746776	-12.2131	2.6459e-34	1.31603e-32
CCL26	21.3807	1.72061	0.14099	12.2038	2.96754e-34	1.47224e-32
NOD2	244.125	1.18594	0.0972073	12.2001	3.1041e-34	1.53605e-32
CARMIL2	228.605	1.4314	0.117351	12.1976	3.20103e-34	1.57999e-32
RUNX1	3995.74	1.03079	0.0845876	12.1861	3.68844e-34	1.81595e-32
NINJ2	138.367	1.10002	0.0903603	12.1737	4.29023e-34	2.10156e-32
CASP4	3492.59	0.577075	0.0474026	12.1739	4.27964e-34	2.10156e-32
CENPE	227.354	1.10253	0.0905998	12.1692	4.53374e-34	2.21525e-32
LMNB1	1011.94	0.81817	0.0672531	12.1655	4.74311e-34	2.31173e-32
CPT2	876.379	-0.68691	0.0564843	-12.1611	5.00918e-34	2.4322e-32
HSH2D	230.025	1.42703	0.117345	12.161	5.01537e-34	2.4322e-32
ECM1	1567.64	1.16008	0.0954689	12.1514	5.64193e-34	2.72923e-32
LOXL3	382.713	0.838703	0.0690708	12.1427	6.27491e-34	3.02788e-32
ISLR	1668.08	2.05037	0.168967	12.1347	6.91443e-34	3.32819e-32
SKA1	96.0829	1.12123	0.092418	12.1321	7.1381e-34	3.42735e-32
SPAG9	9033.75	-0.580354	0.0478519	-12.1281	7.49399e-34	3.58935e-32
RGS10	1354.05	0.872847	0.0720514	12.1142	8.8807e-34	4.24305e-32
ZNF189	3207.32	-0.983852	0.0812321	-12.1116	9.1666e-34	4.36889e-32
AKNA	2836.84	0.790564	0.0653242	12.1022	1.02865e-33	4.89063e-32
SEPTIN6	2303.12	0.669989	0.05539	12.0958	1.11107e-33	5.26956e-32
FAAP24	143.42	0.78507	0.0649826	12.0812	1.32723e-33	6.27944e-32
ACSM2B	9847.21	-1.84405	0.152691	-12.077	1.39707e-33	6.59378e-32
STEAP3	2642.82	1.75648	0.145448	12.0764	1.40739e-33	6.62634e-32
CKAP2L	163.57	1.11896	0.0927038	12.0703	1.5167e-33	7.1237e-32
WAS	1114.52	0.94854	0.0786192	12.065	1.61689e-33	7.57594e-32
OXTR	181.867	1.48273	0.122988	12.0559	1.80473e-33	8.43572e-32
GABRB3	979.699	-1.80404	0.149653	-12.0548	1.8294e-33	8.53044e-32
CKAP4	4841.17	0.761954	0.0632088	12.0546	1.83523e-33	8.53713e-32
MAN2B1	4035.12	0.616523	0.0511519	12.0528	1.87513e-33	8.70184e-32
APOL2	6189.07	0.97508	0.0809335	12.0479	1.98925e-33	9.20943e-32
NAV3	149.633	1.62003	0.134532	12.042	2.13603e-33	9.86542e-32
SLC28A3	21.1419	1.71546	0.142511	12.0374	2.25881e-33	1.04077e-31
RGS17	110.56	1.50776	0.125346	12.0288	2.508e-33	1.15285e-31
NCF4	664.453	0.941121	0.0782756	12.0232	2.68454e-33	1.23108e-31
PLG	1270.2	-3.41841	0.28437	-12.021	2.75665e-33	1.2582e-31
ADAMDEC1	376.208	1.95375	0.162526	12.0211	2.75196e-33	1.2582e-31
FTSJ1	1486.55	0.55054	0.0458026	12.0199	2.79456e-33	1.27251e-31
FANCD2	278.241	0.737497	0.0614346	12.0046	3.36095e-33	1.52683e-31
FBP1	1218.78	-1.33728	0.111437	-12.0003	3.54047e-33	1.60463e-31
PYCR1	400.168	1.53874	0.128309	11.9924	3.89295e-33	1.76027e-31
THEMIS2	2337.02	0.861509	0.0718562	11.9894	4.04043e-33	1.8227e-31
MAP4K1	457.099	1.1262	0.09394	11.9885	4.08177e-33	1.83505e-31
CDCA5	318.978	1.00753	0.0840417	11.9884	4.08672e-33	1.83505e-31
SLAMF1	177.122	1.17285	0.0979921	11.9688	5.17412e-33	2.31796e-31
DEF6	855.251	0.97996	0.0818912	11.9666	5.31605e-33	2.37606e-31
CCNA1	42.4706	2.48707	0.207928	11.9612	5.67454e-33	2.53045e-31
MOAP1	2956.63	-0.566667	0.0473828	-11.9593	5.8024e-33	2.58154e-31
TCF7	633.109	1.1404	0.0954037	11.9534	6.23394e-33	2.76718e-31
CYTH4	1559.22	0.870043	0.0729125	11.9327	7.99431e-33	3.54049e-31
VAV1	870.311	0.926995	0.0776938	11.9314	8.12039e-33	3.57998e-31
STK32B	2327.46	-1.03811	0.0870064	-11.9315	8.11376e-33	3.57998e-31
CHPF2	3096.73	0.494875	0.0414796	11.9305	8.20395e-33	3.60862e-31
COL1A2	54138.5	1.42676	0.119705	11.919	9.42763e-33	4.13749e-31
IL1RN	195.58	1.46038	0.122561	11.9155	9.82388e-33	4.30166e-31
ZFHX4	248.05	1.74425	0.146444	11.9107	1.04146e-32	4.55006e-31
LOXL2	6896.15	1.23805	0.10395	11.91	1.04934e-32	4.57418e-31
CERCAM	3075.4	1.1346	0.095311	11.9042	1.1253e-32	4.89429e-31
TNFRSF13B	19.3039	1.92347	0.161615	11.9015	1.16171e-32	5.04133e-31
KIF20A	453.851	1.26624	0.106432	11.8972	1.2243e-32	5.30112e-31
TROAP	183.604	1.33067	0.111876	11.8941	1.2702e-32	5.48762e-31
PECR	1856.27	-0.806854	0.0678877	-11.8851	1.4141e-32	6.09571e-31
VIL1	1420.86	-2.16258	0.181982	-11.8835	1.44274e-32	6.20538e-31
METTL9	10540.8	-0.589386	0.0496604	-11.8683	1.72905e-32	7.42037e-31
SMG9	1336.49	0.595007	0.0501363	11.8678	1.74032e-32	7.45224e-31
IGFLR1	59.2898	1.1488	0.0968022	11.8675	1.74569e-32	7.45879e-31
SCGB1D2	71.2655	-1.9438	0.163908	-11.8591	1.93032e-32	8.22952e-31
CLNK	82.6129	1.93588	0.163291	11.8554	2.01743e-32	8.58206e-31
THRA	3835.27	-0.552447	0.046687	-11.833	2.63524e-32	1.11856e-30
RIDA	4212.33	-0.984628	0.0832277	-11.8305	2.71423e-32	1.14958e-30
IDNK	455.56	-0.784226	0.0663055	-11.8275	2.81482e-32	1.18958e-30
SH3BGRL3	6713.67	0.883476	0.0747908	11.8126	3.35896e-32	1.41646e-30
SCN4A	431.775	-1.5535	0.131524	-11.8116	3.40213e-32	1.43155e-30
EMILIN2	1352.1	0.790911	0.0670307	11.7992	3.93916e-32	1.65393e-30
STXBP5L	7.46742	2.72241	0.230775	11.7968	4.05495e-32	1.69888e-30
ALDH9A1	5725.6	-0.55232	0.0468311	-11.7939	4.19774e-32	1.75491e-30
HOOK1	3975.18	-0.877892	0.0744679	-11.7889	4.45475e-32	1.85835e-30
FAM72A	17.7761	0.97279	0.0825839	11.7794	4.98338e-32	2.07441e-30
ABCG2	1211.67	-1.22018	0.103683	-11.7683	5.68361e-32	2.36083e-30
CSF2	3.54966	2.33935	0.198982	11.7566	6.52896e-32	2.70617e-30
PTPRH	207.991	2.53551	0.215908	11.7435	7.62822e-32	3.15506e-30
PTTG1	452.509	1.17448	0.100025	11.7419	7.76915e-32	3.20651e-30
MELK	232.461	1.08133	0.0921535	11.7341	8.52755e-32	3.51205e-30
TPM4	19332.6	0.776973	0.066288	11.7212	9.92928e-32	4.08068e-30
GHR	1191.65	-1.26449	0.107905	-11.7186	1.02325e-31	4.19643e-30
STXBP1	2975.63	-1.02599	0.0875703	-11.7161	1.05355e-31	4.31155e-30
LY96	475.103	1.08908	0.0930298	11.7068	1.17684e-31	4.80596e-30
SYTL1	358.724	1.4147	0.120853	11.7059	1.18862e-31	4.84387e-30
SPIB	55.9883	1.65533	0.141443	11.7032	1.2272e-31	4.9906e-30
PGAP4	1714.82	-1.09728	0.0937804	-11.7005	1.26708e-31	5.14203e-30
LGALS9	2817.06	0.823393	0.0704014	11.6957	1.34075e-31	5.4296e-30
LIFR	5720.26	-0.966529	0.0826511	-11.6941	1.36662e-31	5.52285e-30
FAAH	1766.99	-0.930905	0.0796688	-11.6847	1.52654e-31	6.14353e-30
PKP4	7733.68	-0.609491	0.0521608	-11.6848	1.52381e-31	6.14353e-30
PLXNA1	3327.3	0.705507	0.0603843	11.6836	1.54579e-31	6.20813e-30
IL23A	51.475	0.903049	0.0773131	11.6804	1.60516e-31	6.43325e-30
SEMA4B	6917.89	0.990654	0.0849302	11.6643	1.93914e-31	7.75576e-30
PARVG	1047.46	0.945161	0.0811198	11.6514	2.25671e-31	9.00732e-30
ST8SIA1	175.89	1.23056	0.105628	11.6499	2.29758e-31	9.15164e-30
BCL2A1	275.467	1.33513	0.114712	11.639	2.60913e-31	1.03713e-29
PRPSAP2	1502.43	-0.409714	0.0352333	-11.6286	2.94866e-31	1.1697e-29
PAH	1809.55	-2.66232	0.22898	-11.6269	3.00966e-31	1.19146e-29
ARRB2	3640.43	0.557446	0.0479512	11.6253	3.06631e-31	1.21141e-29
TMEM87B	1906.53	0.495467	0.0426337	11.6215	3.20454e-31	1.26345e-29
MXRA5	3745.17	1.61986	0.139395	11.6206	3.23803e-31	1.27406e-29
CUBN	25177.5	-1.59366	0.137158	-11.6192	3.29153e-31	1.29249e-29
MAP7D1	4425.3	0.507441	0.0436795	11.6174	3.36347e-31	1.31807e-29
LRRC15	113.991	2.34741	0.202074	11.6166	3.39549e-31	1.32794e-29
RIPK2	1201.16	0.67965	0.0585233	11.6133	3.52608e-31	1.37623e-29
FCGR2A	2957.56	0.842622	0.0725591	11.6129	3.54408e-31	1.38048e-29
FCHO1	373.483	1.21551	0.104684	11.6112	3.61299e-31	1.4045e-29
CENPI	92.7105	0.950501	0.0818844	11.6078	3.75989e-31	1.45578e-29
CD53	3906.56	0.87007	0.0749549	11.6079	3.75697e-31	1.45578e-29
LY9	199.358	1.12772	0.0972082	11.6011	4.067e-31	1.57155e-29
SLCO5A1	42.0919	1.37555	0.118616	11.5966	4.28756e-31	1.65348e-29
LTK	51.4145	1.41252	0.121853	11.592	4.52284e-31	1.74076e-29
PDGFD	5686.87	-1.06881	0.0922371	-11.5876	4.76098e-31	1.82878e-29
CD4	6057.58	0.822278	0.0709918	11.5827	5.04244e-31	1.93307e-29
HCK	1509.83	0.825325	0.0712579	11.5822	5.07169e-31	1.94045e-29
PCBP3	151.335	2.29219	0.197916	11.5817	5.10403e-31	1.94897e-29
PIMREG	127.568	1.13706	0.0982138	11.5774	5.36248e-31	2.04364e-29
AFM	62.4992	-2.3819	0.205757	-11.5763	5.43511e-31	2.06726e-29
RAVER2	1567.66	-0.607544	0.0524943	-11.5735	5.61222e-31	2.13045e-29
MIA2	4681.06	-0.6159	0.053219	-11.5729	5.65237e-31	2.1415e-29
BIRC5	486.844	1.20786	0.10441	11.5684	5.96162e-31	2.25426e-29
RORB	25.6735	2.15699	0.186556	11.5622	6.40792e-31	2.41831e-29
FXYD5	5211.88	0.833452	0.0721014	11.5594	6.61382e-31	2.48634e-29
SELL	771.452	0.971701	0.0840608	11.5595	6.60896e-31	2.48634e-29
ARL9	19.5334	1.6671	0.144222	11.5592	6.6291e-31	2.48726e-29
FHAD1	84.2336	1.11981	0.0969033	11.5559	6.88919e-31	2.57986e-29
NHEJ1	533.852	-0.870342	0.0753537	-11.5501	7.37401e-31	2.75609e-29
PLPP3	13598	-0.790406	0.0684529	-11.5467	7.66907e-31	2.86086e-29
FUT6	1193.68	-1.72942	0.149799	-11.5449	7.82919e-31	2.91498e-29
PCOLCE	1754.95	1.21656	0.105388	11.5436	7.95043e-31	2.95445e-29
MTHFD2	1311.96	0.871728	0.0755203	11.543	8.01159e-31	2.97149e-29
KHK	5135.24	-1.34258	0.116324	-11.5418	8.1219e-31	3.00665e-29
PCCA	2207.75	-0.820881	0.0711644	-11.535	8.78996e-31	3.24776e-29
RGS9	559.733	-1.21943	0.105743	-11.5319	9.10629e-31	3.35825e-29
CHRDL2	192.698	2.30255	0.199675	11.5315	9.15637e-31	3.37031e-29
CEP128	221.752	0.651153	0.0564934	11.5262	9.73791e-31	3.57758e-29
SELPLG	1898.09	0.808554	0.0701676	11.5232	1.00815e-30	3.69681e-29
C1QA	13895.5	1.0793	0.0936973	11.519	1.05833e-30	3.87349e-29
PTPN7	782.833	1.1893	0.103261	11.5175	1.07741e-30	3.93588e-29
ASRGL1	1167.17	-1.18482	0.10295	-11.5087	1.1932e-30	4.3507e-29
CCNF	258.499	0.770746	0.0669757	11.5078	1.20448e-30	4.38357e-29
ADAMTS14	215.118	1.6635	0.144576	11.506	1.2303e-30	4.46916e-29
LYPD6	51.445	1.9436	0.169026	11.4988	1.33743e-30	4.84924e-29
CYTIP	949.733	0.965829	0.0840591	11.4899	1.48313e-30	5.36748e-29
ZDHHC18	1668.22	0.425896	0.0370747	11.4875	1.52472e-30	5.50775e-29
CSF1	4506.2	0.719863	0.0626705	11.4865	1.54264e-30	5.56209e-29
LGALSL	1827.69	-0.627096	0.0546034	-11.4845	1.57755e-30	5.67744e-29
KLHL32	214.647	-1.07782	0.093914	-11.4766	1.72863e-30	6.20962e-29
CCL13	41.6442	1.90431	0.165998	11.4719	1.82657e-30	6.54932e-29
ACE2	1458.55	-1.86086	0.162225	-11.4708	1.84902e-30	6.61759e-29
LUM	5091.66	2.05051	0.178789	11.4689	1.89082e-30	6.75471e-29
FOXP3	164.417	1.36589	0.119117	11.4667	1.93825e-30	6.91142e-29
SGCB	8714.41	-0.630747	0.0550204	-11.4639	2.00353e-30	7.1311e-29
TRIM10	290.061	-1.43629	0.125301	-11.4627	2.03017e-30	7.21269e-29
CD37	1569.16	0.872469	0.0761507	11.4571	2.16563e-30	7.67985e-29
AKR7A2	3692.87	-0.743867	0.0649351	-11.4555	2.20573e-30	7.80779e-29
RRM2	864.827	1.1372	0.0993882	11.442	2.57856e-30	9.11091e-29
FCGR3A	8882.42	1.08389	0.0947317	11.4417	2.58747e-30	9.12576e-29
ATP11A	17624.7	-0.950278	0.0831494	-11.4286	3.01053e-30	1.05986e-28
ADH5	8642.08	-0.461236	0.0403664	-11.4262	3.09235e-30	1.08669e-28
HMGCS2	2653.35	-2.56738	0.224745	-11.4235	3.19048e-30	1.11915e-28
ANK3	3604.42	-1.14684	0.100456	-11.4164	3.46472e-30	1.21315e-28
TRNP1	318.252	1.87729	0.164486	11.4131	3.59843e-30	1.2577e-28
OR13A1	9.26456	2.05194	0.179931	11.404	3.99125e-30	1.39249e-28
CMTM3	2802.37	0.812461	0.0712823	11.3978	4.28814e-30	1.49338e-28
IVNS1ABP	26727.8	-0.677644	0.0594858	-11.3917	4.59986e-30	1.59907e-28
KIFC1	346.138	0.93285	0.0819375	11.3849	4.9728e-30	1.72562e-28
ZNF704	3995.13	-0.844586	0.0742059	-11.3817	5.16134e-30	1.78785e-28
BLK	36.1894	1.58875	0.139592	11.3814	5.17783e-30	1.79037e-28
PABPC4	6133.3	0.461983	0.0405932	11.3808	5.21253e-30	1.79916e-28
TNFRSF11A	270.043	1.11945	0.0983662	11.3804	5.23612e-30	1.80409e-28
MKI67	1374.5	1.10252	0.0969411	11.3731	5.69309e-30	1.95806e-28
DIP2C	3701.25	-0.639429	0.0562333	-11.371	5.83069e-30	2.00184e-28
SAMD5	939.335	-0.917364	0.0807739	-11.3572	6.83107e-30	2.34115e-28
AURKA	376.92	0.935843	0.0824166	11.355	7.00119e-30	2.39522e-28
TNFSF4	274.965	0.777972	0.0685245	11.3532	7.15057e-30	2.44202e-28
IL12RB1	421.678	0.970367	0.0855877	11.3377	8.53709e-30	2.91041e-28
LRRC19	909.427	-1.64627	0.145341	-11.327	9.64573e-30	3.28259e-28
TIMP1	27371.8	1.15434	0.102004	11.3167	1.08515e-29	3.68646e-28
MYO1G	1096.21	1.03263	0.0914165	11.2958	1.3758e-29	4.66568e-28
CALU	11735.8	0.675635	0.0598209	11.2943	1.40024e-29	4.74029e-28
KCND1	188.185	1.00766	0.0892304	11.2928	1.42504e-29	4.81585e-28
TLR6	252.792	0.924824	0.0819084	11.2909	1.45463e-29	4.90729e-28
SDC3	7047.15	0.665075	0.0589207	11.2876	1.51038e-29	5.08651e-28
ACADL	2638.91	-1.22721	0.108758	-11.2838	1.57753e-29	5.30345e-28
ADH6	413.517	-1.59161	0.141055	-11.2836	1.58067e-29	5.30483e-28
SLC2A6	379.851	0.8554	0.0758348	11.2798	1.65149e-29	5.5329e-28
BUB1B	188.097	0.981774	0.0870496	11.2783	1.67915e-29	5.61587e-28
CCDC80	4220.17	1.47725	0.130993	11.2773	1.69961e-29	5.67452e-28
ACBD4	1748.4	-0.733668	0.065067	-11.2756	1.73236e-29	5.77393e-28
CCDC71L	1382.08	0.833355	0.0739253	11.2729	1.7854e-29	5.94052e-28
TMEM150C	2086.69	-0.9342	0.0828912	-11.2702	1.84156e-29	6.11689e-28
CKM	10.4756	1.44037	0.127819	11.2689	1.86949e-29	6.19905e-28
CRY2	4815.61	-0.719652	0.0638753	-11.2665	1.91998e-29	6.3556e-28
TMED6	133.52	-1.54136	0.136849	-11.2632	1.99405e-29	6.58954e-28
RHOH	418.371	1.05388	0.0935932	11.2602	2.06218e-29	6.80309e-28
IGFL2	26.5376	2.36121	0.209741	11.2577	2.12149e-29	6.98687e-28
C6orf141	84.3573	2.06276	0.183295	11.2537	2.21995e-29	7.29874e-28
GPR132	416.267	0.864172	0.0768043	11.2516	2.27384e-29	7.46329e-28
TBC1D2	1213.32	0.982323	0.0873123	11.2507	2.29807e-29	7.53005e-28
PXMP2	101.336	-0.923577	0.0821859	-11.2377	2.66336e-29	8.71228e-28
SLC16A12	5644.54	-1.61253	0.143563	-11.2322	2.83477e-29	9.2574e-28
CHST11	2687.28	0.764297	0.0681243	11.2192	3.28376e-29	1.07056e-27
EPB41L5	1681.5	-0.697675	0.0621947	-11.2176	3.34253e-29	1.08789e-27
PDCD1LG2	298.788	0.980668	0.0874925	11.2086	3.69981e-29	1.20216e-27
LSP1	2166.94	0.940086	0.083885	11.2068	3.77435e-29	1.22433e-27
C1R	18258.4	1.40762	0.12565	11.2027	3.9549e-29	1.28075e-27
TTK	154.562	0.978161	0.087432	11.1877	4.68564e-29	1.51487e-27
JCHAIN	6639.75	2.01146	0.179828	11.1854	4.80521e-29	1.55094e-27
CXCR5	2.50119	1.77712	0.158903	11.1837	4.90033e-29	1.57901e-27
NDC80	269.856	0.845489	0.0756094	11.1823	4.9766e-29	1.60093e-27
ETFDH	1998.93	-0.608965	0.0544593	-11.182	4.99466e-29	1.60408e-27
SLC1A1	3965.32	-1.03686	0.0927274	-11.1818	5.00448e-29	1.60458e-27
SHCBP1	273.674	0.97774	0.0874512	11.1804	5.08582e-29	1.62797e-27
SH3BGRL2	2178.15	-0.719106	0.064325	-11.1793	5.15228e-29	1.64652e-27
B3GNT7	200.037	0.972875	0.0870498	11.1761	5.33958e-29	1.70357e-27
MSL3	1557.45	0.367251	0.0328724	11.172	5.58947e-29	1.78037e-27
STIL	252.513	0.704464	0.0630575	11.1718	5.60492e-29	1.78236e-27
LRP2	31646.2	-1.64237	0.147023	-11.1709	5.66273e-29	1.7978e-27
SLC44A3	2386.68	-0.799266	0.0715678	-11.168	5.8513e-29	1.85463e-27
KLF17	3.14547	2.77774	0.248828	11.1633	6.16497e-29	1.95087e-27
P3H3	876.571	1.5643	0.140189	11.1585	6.50508e-29	2.05514e-27
GPR158	17.8151	1.76066	0.157812	11.1567	6.64024e-29	2.09443e-27
ACAT1	6280.79	-0.983248	0.088164	-11.1525	6.96373e-29	2.1929e-27
IL31RA	21.9821	1.73601	0.155731	11.1475	7.36617e-29	2.31587e-27
ELF4	2374.09	0.454219	0.04075	11.1465	7.44924e-29	2.33819e-27
LILRB1	928.896	0.807914	0.0724859	11.1458	7.50642e-29	2.35233e-27
MAST4	3995.27	-0.712938	0.0639676	-11.1453	7.54895e-29	2.36185e-27
CEACAM21	131.531	0.918205	0.0823931	11.1442	7.6432e-29	2.38748e-27
IQSEC3	861.603	-1.97681	0.177396	-11.1434	7.70828e-29	2.40394e-27
HAS1	18.4388	2.08763	0.187346	11.1432	7.73137e-29	2.40727e-27
SNX20	612.618	1.0277	0.0922523	11.1401	8.0037e-29	2.48807e-27
BHMT	11845.5	-1.40806	0.126408	-11.139	8.10271e-29	2.51482e-27
GBP5	1927.45	1.43134	0.128624	11.1281	9.15347e-29	2.83641e-27
CASP3	1391.52	0.461605	0.0414836	11.1274	9.22799e-29	2.85494e-27
HTRA4	93.9601	1.58469	0.142416	11.1272	9.25023e-29	2.85726e-27
ADPGK	3504.81	0.358667	0.0322343	11.1269	9.28444e-29	2.86327e-27
TCIRG1	3050.24	0.775724	0.0697443	11.1224	9.76115e-29	3.0055e-27
RGS2	2037.41	1.13677	0.102212	11.1217	9.83565e-29	3.02364e-27
TNS4	52.8294	1.76545	0.158856	11.1135	1.0781e-28	3.309e-27
SUGCT	669.66	-1.07934	0.0971363	-11.1116	1.10208e-28	3.37729e-27
EBI3	365.382	0.994369	0.0894911	11.1114	1.10441e-28	3.37908e-27
TMEM154	280.905	0.806356	0.0726391	11.1009	1.2425e-28	3.7956e-27
DEPDC1	147.121	1.14664	0.103302	11.0998	1.25723e-28	3.83456e-27
SLC10A5	48.3619	-1.19726	0.107908	-11.0952	1.32348e-28	4.03029e-27
CCNE1	106.691	0.925789	0.0834915	11.0884	1.4278e-28	4.34114e-27
LILRB3	481.577	0.960733	0.0866737	11.0845	1.49225e-28	4.53e-27
IRS2	2665.92	1.31764	0.118905	11.0814	1.54472e-28	4.68196e-27
KL	5229.9	-1.28085	0.115654	-11.0748	1.66186e-28	5.02129e-27
TOM1L1	2176.83	-0.682743	0.0616477	-11.0749	1.66055e-28	5.02129e-27
IL17RD	1086.44	-1.06303	0.0960049	-11.0726	1.70319e-28	5.13818e-27
UBE2S	431.753	0.910173	0.0822287	11.0688	1.77773e-28	5.35473e-27
ADPRHL1	113.994	1.49056	0.134666	11.0685	1.78263e-28	5.36115e-27
TENM3	425.327	1.91609	0.173124	11.0678	1.79851e-28	5.40054e-27
NOSTRIN	2335	-0.786529	0.0710746	-11.0662	1.82902e-28	5.48366e-27
QSOX1	12858.1	1.00381	0.0907372	11.0628	1.90045e-28	5.68902e-27
SYT9	506.226	-1.80421	0.163104	-11.0617	1.92428e-28	5.75149e-27
ALDH1L1	5034.98	-1.49877	0.135642	-11.0494	2.2061e-28	6.58367e-27
GALNT2	4687.99	0.864882	0.0782781	11.0488	2.22079e-28	6.61733e-27
PCK1	8486.03	-2.0964	0.189744	-11.0486	2.22761e-28	6.62747e-27
LHFPL2	3613.93	0.886844	0.080306	11.0433	2.3618e-28	7.01597e-27
LAPTM5	10187.7	0.886305	0.0803202	11.0346	2.60079e-28	7.71409e-27
TMSB4X	71290.7	0.591474	0.0536331	11.0282	2.79521e-28	8.27809e-27
A1CF	2106.13	-1.66676	0.151156	-11.0267	2.83985e-28	8.39747e-27
TMC8	1164.69	0.996126	0.0903414	11.0262	2.85553e-28	8.43098e-27
AIF1	2260.38	0.829996	0.0752801	11.0254	2.88116e-28	8.49372e-27
BCL2L14	18.7078	1.12243	0.101832	11.0223	2.98351e-28	8.78212e-27
GALNT7	987.733	0.687075	0.0623745	11.0153	3.2234e-28	9.47387e-27
PDLIM7	2582.1	0.851942	0.07737	11.0113	3.3722e-28	9.8962e-27
CLVS2	43.3919	-2.21768	0.201426	-11.0099	3.42401e-28	1.00331e-26
C19orf84	13.2746	1.12913	0.102603	11.0048	3.62297e-28	1.06001e-26
MEGF10	20.659	1.73098	0.1573	11.0043	3.64435e-28	1.06466e-26
HSDL2	5005.22	-0.6942	0.0631396	-10.9947	4.05267e-28	1.18216e-26
IFI16	6502.31	0.663218	0.0603741	10.9851	4.50539e-28	1.31225e-26
TNFRSF18	94.6364	1.2716	0.115788	10.9822	4.65492e-28	1.35376e-26
PCSK1	80.5347	1.61661	0.147262	10.9778	4.88638e-28	1.41895e-26
TLL2	42.7389	1.47029	0.133946	10.9767	4.94515e-28	1.43387e-26
SLC17A3	13707.7	-1.88766	0.171995	-10.9751	5.03514e-28	1.45779e-26
SLC38A5	940.235	2.22427	0.202818	10.9668	5.51824e-28	1.59527e-26
ACAD11	145.342	-1.1967	0.109124	-10.9664	5.54244e-28	1.59988e-26
EMB	1428.26	0.87414	0.0797492	10.9611	5.87748e-28	1.69408e-26
CAPZB	11788.6	0.377428	0.0344405	10.9588	6.02704e-28	1.73461e-26
ANKS4B	962.128	-1.4925	0.136241	-10.9548	6.3005e-28	1.81062e-26
RCN3	1501.04	1.1163	0.101948	10.9497	6.67039e-28	1.91409e-26
IGF2BP2	404.167	1.89336	0.172957	10.947	6.86784e-28	1.96783e-26
TMIGD3	168.544	0.995127	0.0909604	10.9402	7.40211e-28	2.11779e-26
FRMPD3	27.5127	1.45003	0.132582	10.9369	7.67601e-28	2.19292e-26
PMM1	2321.97	-0.649652	0.0594048	-10.936	7.75183e-28	2.21132e-26
ARSI	63.1434	2.01396	0.184186	10.9344	7.89599e-28	2.24914e-26
SIDT1	218.819	0.765628	0.0700357	10.932	8.10716e-28	2.3059e-26
CALB2	36.8729	1.61696	0.147973	10.9274	8.52557e-28	2.42136e-26
STMN2	44.0982	2.75282	0.251949	10.9261	8.64733e-28	2.45235e-26
CYB5A	18937.2	-0.803692	0.0735645	-10.925	8.75435e-28	2.47908e-26
LILRB2	905.566	0.801935	0.0734099	10.9241	8.84398e-28	2.50081e-26
SNX4	2610.32	-0.485562	0.0444752	-10.9176	9.49738e-28	2.68166e-26
ATP7B	1222.64	-0.784018	0.0718231	-10.916	9.67036e-28	2.72654e-26
ALDH7A1	5517.26	-0.48832	0.0447382	-10.9151	9.76539e-28	2.74933e-26
HSD17B8	1101.98	-0.780543	0.0715733	-10.9055	1.08483e-27	3.04979e-26
DUSP10	550.385	0.778307	0.0713726	10.9048	1.09276e-27	3.06765e-26
ISL2	4.14148	1.96127	0.179973	10.8976	1.1836e-27	3.31784e-26
SHC3	117.656	1.14184	0.104803	10.8951	1.21673e-27	3.40579e-26
PTPN2	1508.29	0.401934	0.0368977	10.8932	1.24198e-27	3.47146e-26
CACNA1I	22.4417	1.4551	0.133619	10.8899	1.28731e-27	3.59299e-26
PREPL	4459.23	-0.444802	0.0408871	-10.8788	1.45484e-27	4.05473e-26
PLS1	1904.58	-1.04224	0.0958147	-10.8777	1.47307e-27	4.09967e-26
CCN5	448.986	2.27304	0.208994	10.8761	1.49833e-27	4.16399e-26
KLHDC7B	189.332	1.44877	0.133255	10.8722	1.56428e-27	4.34104e-26
CCNB1	739.373	0.904803	0.0832329	10.8707	1.58925e-27	4.40404e-26
EDN3	13.2212	2.91383	0.268064	10.8699	1.6037e-27	4.43775e-26
UMOD	548.683	-3.71115	0.341479	-10.8679	1.64016e-27	4.53217e-26
LCP2	2812.4	0.721859	0.0664336	10.8659	1.67637e-27	4.62562e-26
APOL1	22213.4	1.40661	0.129484	10.8633	1.72494e-27	4.75289e-26
NKX3-2	5.95115	1.82018	0.167559	10.8629	1.73076e-27	4.76217e-26
SERPINF1	3558.59	1.44304	0.132907	10.8575	1.83756e-27	5.04886e-26
GREM1	297.114	2.20855	0.203463	10.8548	1.89301e-27	5.19386e-26
IL2RG	654.613	1.23083	0.113413	10.8526	1.93741e-27	5.30818e-26
ADAMTS6	82.0968	1.20675	0.111213	10.8508	1.97626e-27	5.40699e-26
C10orf90	5.78803	2.25704	0.208107	10.8456	2.09313e-27	5.71866e-26
FOXB1	5.6676	2.2938	0.211521	10.8443	2.1227e-27	5.79131e-26
ETV4	82.6632	1.7699	0.163243	10.8421	2.17361e-27	5.92187e-26
MRPS18B	4251.69	-0.46994	0.0433711	-10.8353	2.34128e-27	6.36972e-26
BIN2	1040.31	0.776686	0.0717031	10.832	2.429e-27	6.59911e-26
TPST2	2159.74	0.977502	0.0902749	10.8281	2.5348e-27	6.87693e-26
KLC4	2608.18	-0.533471	0.0492688	-10.8278	2.54308e-27	6.88976e-26
CPNE7	226.883	1.90491	0.17601	10.8227	2.68601e-27	7.26684e-26
RAB31	5391.07	0.602424	0.0556663	10.822	2.70658e-27	7.31229e-26
SPRYD7	1109.03	-0.3899	0.0360337	-10.8204	2.75477e-27	7.43212e-26
CD7	515.55	1.2041	0.111282	10.8202	2.76029e-27	7.43667e-26
LINGO4	41.9101	-1.29181	0.119415	-10.8178	2.83448e-27	7.62597e-26
MYBL1	475.448	0.933437	0.0862885	10.8176	2.84043e-27	7.63139e-26
ADD3	7785.41	-0.561411	0.0518989	-10.8174	2.84767e-27	7.64025e-26
CDCP1	2415.2	1.58505	0.146571	10.8142	2.94991e-27	7.90365e-26
MICB	366.062	0.662278	0.0612523	10.8123	3.01067e-27	8.0553e-26
ARHGAP32	2384.62	-0.608274	0.0562611	-10.8116	3.03223e-27	8.10182e-26
PLEKHO1	3186.72	0.788708	0.0729658	10.8093	3.11066e-27	8.29995e-26
RAB21	7001.02	-0.402239	0.0372208	-10.8068	3.19551e-27	8.51463e-26
TGM5	23.1321	2.36756	0.219146	10.8036	3.31028e-27	8.80833e-26
CTSZ	19919.6	0.717591	0.0664529	10.7985	3.49943e-27	9.29889e-26
ALDH5A1	1993.98	-0.759611	0.0703477	-10.7979	3.5199e-27	9.3405e-26
HCLS1	4838.82	0.674664	0.062501	10.7945	3.65619e-27	9.68889e-26
OSCAR	309.381	0.908636	0.0842271	10.7879	3.92551e-27	1.03884e-25
EGFL6	44.2776	2.07442	0.192314	10.7866	3.98155e-27	1.05224e-25
STK4	3331.88	0.449903	0.0417307	10.7811	4.22796e-27	1.11584e-25
PTPN22	313.729	0.956119	0.0887699	10.7708	4.73116e-27	1.24694e-25
HMMR	216.539	1.05577	0.0980381	10.769	4.82152e-27	1.26904e-25
GNB4	1959.43	0.67412	0.0626578	10.7588	5.38902e-27	1.41648e-25
RIN1	556.111	1.02336	0.0952083	10.7486	6.01702e-27	1.57941e-25
IFT88	1410.46	-0.501272	0.0466502	-10.7453	6.23396e-27	1.63414e-25
DPYSL3	5569	1.12745	0.104965	10.7411	6.52341e-27	1.70637e-25
ABCD3	3942.54	-0.540497	0.0503206	-10.7411	6.52712e-27	1.70637e-25
CSF1R	6761.71	0.866359	0.0806876	10.7372	6.80744e-27	1.77726e-25
SLC51B	158.652	-1.31839	0.122805	-10.7357	6.91927e-27	1.80403e-25
PMAIP1	236.482	1.2863	0.119832	10.7343	7.02757e-27	1.82981e-25
SATB2	1119.66	-0.853006	0.0795207	-10.7268	7.61528e-27	1.98018e-25
CRYZ	11618.8	-0.73991	0.0689962	-10.7239	7.85974e-27	2.04101e-25
IL10RA	3185	0.904642	0.0843867	10.7202	8.18358e-27	2.12226e-25
RGS7	54.0672	-3.03692	0.283339	-10.7183	8.35042e-27	2.16264e-25
LEF1	893.077	1.43718	0.134144	10.7137	8.77794e-27	2.27033e-25
ALPL	5845.58	-1.4974	0.140009	-10.695	1.07464e-26	2.77574e-25
MAP3K8	619.34	0.777652	0.0727186	10.694	1.08603e-26	2.80144e-25
FUT3	107.68	-1.69124	0.158163	-10.693	1.09733e-26	2.82683e-25
KIF11	516.115	0.788785	0.073768	10.6928	1.10027e-26	2.83064e-25
RNF34	1355.03	0.261678	0.0244732	10.6924	1.10455e-26	2.8379e-25
RCC1	1445.98	0.709698	0.0663976	10.6886	1.15079e-26	2.95279e-25
SLC25A42	2254.63	-0.789088	0.0738345	-10.6873	1.16769e-26	2.99219e-25
ARL11	188.52	0.728299	0.0681542	10.686	1.1832e-26	3.02794e-25
TYROBP	5108.16	0.877657	0.0821386	10.6851	1.19559e-26	3.0556e-25
MT2A	11298.1	1.37275	0.12849	10.6837	1.21387e-26	3.09823e-25
SLC22A4	675.536	-0.991735	0.0928319	-10.6831	1.22095e-26	3.11222e-25
HMSD	6.2837	1.50949	0.141318	10.6815	1.24187e-26	3.16138e-25
DMRTA1	536.86	-0.982602	0.0920707	-10.6723	1.37246e-26	3.48926e-25
PKP3	287.054	2.46709	0.231415	10.6609	1.55111e-26	3.93826e-25
FGD3	736.653	0.833428	0.078235	10.6529	1.69046e-26	4.28647e-25
TRAIP	109.332	0.692352	0.0649946	10.6525	1.6982e-26	4.30048e-25
IL11	13.3418	1.96069	0.184108	10.6497	1.74967e-26	4.42504e-25
BTLA	72.8093	1.23745	0.116219	10.6475	1.79082e-26	4.52322e-25
ATOH8	1212.75	-1.31768	0.123759	-10.6471	1.79796e-26	4.53535e-25
SLC25A44	2866.32	-0.525319	0.049346	-10.6456	1.82761e-26	4.59818e-25
KLHL6	826.791	0.918536	0.0862825	10.6457	1.82638e-26	4.59818e-25
ADCY5	3813.04	-1.07736	0.101254	-10.6402	1.93793e-26	4.86942e-25
DNAJC1	3085.65	-0.545499	0.051269	-10.6399	1.94285e-26	4.87547e-25
TMEM119	879.118	1.42895	0.134319	10.6385	1.9728e-26	4.94425e-25
MYO6	5842.75	-0.574039	0.0539695	-10.6364	2.01856e-26	5.0524e-25
CD14	6954.98	0.922554	0.086738	10.6361	2.0243e-26	5.06024e-25
ACMSD	2640.42	-1.25459	0.117959	-10.6357	2.03212e-26	5.07325e-25
WFDC3	57.9323	1.4747	0.138661	10.6353	2.04251e-26	5.09262e-25
GRHPR	5549.01	-0.585098	0.0550386	-10.6307	2.14522e-26	5.34185e-25
TRPM8	44.546	1.77721	0.167278	10.6243	2.29817e-26	5.71538e-25
CD86	1058.93	0.877783	0.0826584	10.6194	2.42106e-26	6.01328e-25
ZNRF3	1625.68	-0.681786	0.064203	-10.6192	2.42567e-26	6.01703e-25
STX3	4195.55	-0.577262	0.054363	-10.6187	2.44011e-26	6.04511e-25
SIGLEC9	309.842	0.835032	0.0786681	10.6146	2.54805e-26	6.30448e-25
NEK2	150.166	1.08645	0.102362	10.6138	2.57025e-26	6.3513e-25
CLEC2B	1096.96	0.948349	0.0893755	10.6108	2.65332e-26	6.54824e-25
WNT7B	36.8539	2.10726	0.198634	10.6088	2.71306e-26	6.68717e-25
PPP1R21	2151.42	-0.418694	0.039479	-10.6055	2.80984e-26	6.91692e-25
SERPINH1	14710.8	0.715123	0.0674724	10.5987	3.01994e-26	7.4247e-25
TCL1A	19.9968	1.62702	0.153538	10.5968	3.08241e-26	7.56868e-25
PGRMC1	16591.7	-0.617737	0.0583406	-10.5884	3.37132e-26	8.26762e-25
ULBP2	90.0252	0.886261	0.083716	10.5865	3.44152e-26	8.42912e-25
GNB3	37.9145	1.654	0.156244	10.586	3.46182e-26	8.45749e-25
C3orf80	46.0503	1.24908	0.117994	10.586	3.46067e-26	8.45749e-25
SLC6A13	9832.41	-1.53733	0.145232	-10.5853	3.48727e-26	8.50894e-25
DPF1	16.4219	1.16835	0.110456	10.5775	3.7884e-26	9.23209e-25
CCDC198	4517.93	-0.83169	0.0786388	-10.5761	3.84746e-26	9.36424e-25
ULBP1	36.9393	1.50027	0.141867	10.5752	3.88544e-26	9.44483e-25
GFI1	210.801	1.10148	0.104173	10.5736	3.95033e-26	9.59055e-25
TWIST2	39.8206	1.5991	0.151309	10.5684	4.17388e-26	1.01206e-24
SCRG1	43.1947	1.4254	0.134936	10.5635	4.39838e-26	1.06517e-24
MTHFD1L	1378.62	0.629386	0.0595833	10.5631	4.41703e-26	1.06835e-24
MYH8	339.189	-3.34165	0.316405	-10.5613	4.50323e-26	1.08784e-24
FAM72D	9.96616	1.09028	0.103248	10.5599	4.57244e-26	1.10319e-24
ATAD2	809.235	0.657945	0.0623085	10.5595	4.59186e-26	1.1065e-24
JSRP1	80.8595	1.99099	0.188581	10.5578	4.67718e-26	1.12566e-24
CD6	683.753	0.980641	0.0929519	10.55	5.08036e-26	1.22118e-24
CD163	5372.19	1.25208	0.118757	10.5432	5.45933e-26	1.31064e-24
GBGT1	412.084	0.715348	0.0678545	10.5424	5.50923e-26	1.32099e-24
SLC7A9	902.966	-1.34315	0.127418	-10.5413	5.5715e-26	1.33427e-24
PLK4	193.784	0.615855	0.0584334	10.5394	5.68463e-26	1.35968e-24
BTNL9	3676.32	-1.25891	0.119489	-10.5358	5.9091e-26	1.41164e-24
MCUB	681.69	0.824406	0.0782525	10.5352	5.94612e-26	1.41873e-24
PGPEP1	5065.98	-0.5828	0.0553359	-10.5321	6.14805e-26	1.46511e-24
SWT1	583.213	-0.487819	0.0463576	-10.523	6.77136e-26	1.61167e-24
KCNK6	692.997	0.813877	0.0773534	10.5215	6.87338e-26	1.63394e-24
LPAR5	457.193	0.872843	0.0829599	10.5213	6.89379e-26	1.63679e-24
PLAC8	247.099	1.15589	0.109866	10.521	6.91725e-26	1.64035e-24
STK17A	1930.96	0.68064	0.06472	10.5167	7.23712e-26	1.71411e-24
PLEK	2264.1	0.958211	0.0911362	10.5141	7.44231e-26	1.76056e-24
POC1A	152.534	0.742558	0.0706379	10.5122	7.59291e-26	1.794e-24
PODNL1	186.103	1.8437	0.175402	10.5113	7.66588e-26	1.80904e-24
TRANK1	1925.32	0.628318	0.0597797	10.5106	7.72336e-26	1.82039e-24
SYN1	120.836	1.39733	0.133	10.5062	8.08508e-26	1.90333e-24
MMP2	4998.21	1.16946	0.11133	10.5044	8.24126e-26	1.93774e-24
JPT1	2463.06	0.798332	0.076012	10.5027	8.3941e-26	1.97129e-24
TMEM192	2581.34	-0.541036	0.0515381	-10.4978	8.84353e-26	2.07433e-24
ZP1	50.78	2.19352	0.208957	10.4974	8.87566e-26	2.07935e-24
FCGR2B	619.424	1.10693	0.105468	10.4954	9.06605e-26	2.12139e-24
SPEG	201.352	1.48499	0.141508	10.494	9.20019e-26	2.15018e-24
LIMD2	1392.96	0.940593	0.089675	10.4889	9.71396e-26	2.26753e-24
SPATA18	2838.77	-0.868684	0.0828626	-10.4834	1.02947e-25	2.40019e-24
PEDS1	1618.26	0.657151	0.0626887	10.4828	1.03675e-25	2.41426e-24
RUNDC3B	281.723	-1.07265	0.102327	-10.4826	1.03859e-25	2.41565e-24
SYNGR3	63.772	1.75716	0.167634	10.4822	1.04336e-25	2.42384e-24
PLPPR4	138.902	1.45965	0.139262	10.4813	1.05272e-25	2.44267e-24
GTSF1	30.0146	1.21256	0.115704	10.4799	1.06848e-25	2.47626e-24
CHAF1B	261.658	0.786471	0.0750626	10.4775	1.09572e-25	2.53638e-24
CCIN	10.6976	1.35503	0.129357	10.4751	1.12407e-25	2.59889e-24
CPXM1	447.533	1.79562	0.171419	10.475	1.12548e-25	2.59905e-24
KCTD17	712.86	0.819973	0.0782851	10.4742	1.135e-25	2.61792e-24
AMOT	2817.22	-0.78052	0.0745256	-10.4732	1.14725e-25	2.64303e-24
IKZF3	1125.7	1.17202	0.111976	10.4667	1.22831e-25	2.82642e-24
COL3A1	43833.9	1.23127	0.1177	10.461	1.30432e-25	2.99778e-24
KREMEN2	22.5463	1.56613	0.149727	10.4599	1.32025e-25	3.03079e-24
GPR171	137.255	1.07717	0.103001	10.4579	1.34774e-25	3.09024e-24
NTNG2	199.334	1.30849	0.125159	10.4547	1.39483e-25	3.19443e-24
RGS20	48.936	1.69517	0.162169	10.4532	1.41712e-25	3.24165e-24
CAVIN2	4748.72	-1.05633	0.101085	-10.45	1.46581e-25	3.34908e-24
MS4A4A	1427.51	0.923284	0.0883609	10.449	1.48053e-25	3.37874e-24
FARP1	7606.89	-0.596394	0.05708	-10.4484	1.49046e-25	3.3974e-24
UTP4	3474.08	-0.481627	0.0460986	-10.4478	1.50031e-25	3.41584e-24
TRAM2	2549.2	0.711287	0.0680899	10.4463	1.52367e-25	3.46497e-24
SEMA3C	2820.33	1.60481	0.153662	10.4437	1.56547e-25	3.55585e-24
TREML2	20.0142	1.08024	0.103501	10.437	1.67984e-25	3.80672e-24
MRTFA	3020.14	0.451503	0.0432595	10.4371	1.67881e-25	3.80672e-24
IGF2BP3	153.176	2.21558	0.212299	10.4361	1.69622e-25	3.83935e-24
SSTR3	8.93604	1.5778	0.151201	10.4351	1.71504e-25	3.87743e-24
ST6GALNAC5	34.919	2.15395	0.20651	10.4303	1.80399e-25	4.07377e-24
FCRL1	20.5149	1.65888	0.159059	10.4293	1.82251e-25	4.11081e-24
SUCLA2	2474.67	-0.549701	0.0527178	-10.4272	1.86219e-25	4.19545e-24
POPDC3	6.3783	1.97819	0.189842	10.4202	2.00527e-25	4.51256e-24
TPRG1	147.927	1.18654	0.11389	10.4183	2.04522e-25	4.59712e-24
ERMN	37.826	1.29508	0.124344	10.4153	2.11075e-25	4.73893e-24
PARPBP	103.735	0.77627	0.0745591	10.4115	2.1979e-25	4.92889e-24
ADAP2	1333.51	0.597328	0.0573731	10.4113	2.20208e-25	4.93256e-24
SLC17A9	676.616	1.41492	0.135905	10.4111	2.20642e-25	4.93658e-24
IL18BP	2059.01	0.70199	0.0674597	10.4061	2.32628e-25	5.19875e-24
TOP2A	1404.57	1.00598	0.0966767	10.4056	2.33667e-25	5.21597e-24
UFSP2	1631.6	-0.487346	0.0468383	-10.4049	2.35613e-25	5.25337e-24
MYO7B	1140.79	-1.27915	0.12295	-10.4038	2.38204e-25	5.30504e-24
DIO2	384.349	1.69366	0.162814	10.4024	2.41711e-25	5.37696e-24
CHFR	1411.66	0.497469	0.0478598	10.3943	2.63264e-25	5.8497e-24
SLC22A31	6.60403	2.31725	0.222959	10.3932	2.6635e-25	5.9115e-24
PAGE2	1.87713	2.98505	0.287241	10.3921	2.69287e-25	5.96986e-24
IFNG	52.0231	1.74676	0.168094	10.3915	2.7092e-25	5.99921e-24
AMPD1	19.7396	1.97474	0.190133	10.3861	2.86774e-25	6.34303e-24
CDK20	899.144	-0.580827	0.0559257	-10.3857	2.88099e-25	6.36508e-24
BMF	908.782	0.666177	0.0641547	10.3839	2.93479e-25	6.47657e-24
NCCRP1	25.6218	1.50669	0.145162	10.3794	3.07831e-25	6.78557e-24
ANXA2	29840.2	0.658905	0.0635001	10.3764	3.17421e-25	6.98902e-24
LYN	2841.74	0.573722	0.0552995	10.3748	3.22847e-25	7.10044e-24
ZIC2	23.8715	2.95612	0.284949	10.3742	3.24857e-25	7.13655e-24
NCKAP1L	3085.77	0.884505	0.0852669	10.3734	3.27755e-25	7.19208e-24
IL21	3.48098	2.11841	0.20435	10.3666	3.51766e-25	7.71023e-24
HSD3B2	27.472	-1.42542	0.137525	-10.3649	3.58306e-25	7.84471e-24
RARRES1	867.208	1.70144	0.164217	10.3609	3.73469e-25	8.15828e-24
PTGES	521.464	1.66625	0.16082	10.361	3.73144e-25	8.15828e-24
EDNRB	10647.2	-1.09458	0.105694	-10.3561	3.92631e-25	8.56721e-24
RCC2	4148.34	0.408454	0.0394548	10.3525	4.07846e-25	8.88921e-24
CAPZA1	7638.12	0.414215	0.0400133	10.3519	4.10121e-25	8.92876e-24
TLR2	1802.93	0.812758	0.0785282	10.3499	4.18927e-25	9.11025e-24
CNDP2	59725.7	-0.693693	0.0670264	-10.3495	4.20458e-25	9.13332e-24
CLEC18B	1544.45	-1.46489	0.14157	-10.3475	4.29647e-25	9.32247e-24
XPO6	4319.53	0.355525	0.0343596	10.3472	4.30949e-25	9.34028e-24
COL22A1	364.335	1.78834	0.172871	10.345	4.41131e-25	9.55028e-24
ASB2	231.603	1.13278	0.10952	10.3431	4.49517e-25	9.71017e-24
MTARC1	534.545	-0.743924	0.0719241	-10.3432	4.49374e-25	9.71017e-24
TRIP4	1620.42	-0.282371	0.0273162	-10.3371	4.78691e-25	1.03289e-23
LGALS2	2951.49	-1.2874	0.12457	-10.3347	4.90752e-25	1.05773e-23
SIGLEC1	1479.1	1.03419	0.100073	10.3343	4.92922e-25	1.06123e-23
PTPRN	427.668	2.05918	0.199369	10.3285	5.23808e-25	1.12648e-23
RAD51AP1	220.138	0.745001	0.0721406	10.3271	5.31617e-25	1.14201e-23
PIF1	86.5179	1.1146	0.107939	10.3262	5.36441e-25	1.15109e-23
GNL3	1948.77	0.443065	0.0429104	10.3253	5.41261e-25	1.16015e-23
P2RY6	346.602	0.975178	0.0945211	10.317	5.90165e-25	1.26358e-23
INPP5D	3175.77	0.649872	0.0630044	10.3147	6.04618e-25	1.2931e-23
LPA	12.9907	-2.23485	0.216774	-10.3096	6.37487e-25	1.36189e-23
WDR62	174.794	0.892476	0.086625	10.3028	6.84721e-25	1.46119e-23
PTP4A2	9416.89	0.395148	0.0383547	10.3025	6.86737e-25	1.46388e-23
GLYAT	3617.82	-1.41519	0.13743	-10.2976	7.22621e-25	1.53868e-23
TM7SF3	8096.51	-0.61722	0.0599576	-10.2943	7.47755e-25	1.59046e-23
TBC1D19	678.489	-0.474029	0.0460521	-10.2933	7.55321e-25	1.60479e-23
SEMA3D	525.239	-1.78539	0.173454	-10.2931	7.56614e-25	1.60578e-23
ASPM	399.289	1.07464	0.104429	10.2906	7.77169e-25	1.6476e-23
USP2	1551.61	-1.34551	0.130767	-10.2894	7.86968e-25	1.66655e-23
ARPC2	12220.6	0.330915	0.0321681	10.2871	8.05993e-25	1.70498e-23
WFDC5	30.2081	3.73133	0.362829	10.284	8.32102e-25	1.75829e-23
TTC38	4148.27	-0.63203	0.0614652	-10.2827	8.43049e-25	1.77948e-23
MLNR	11.5233	-1.82152	0.177156	-10.282	8.49396e-25	1.79093e-23
CCR7	238.778	1.11833	0.108789	10.2798	8.69326e-25	1.83096e-23
DHTKD1	3633.3	-0.752084	0.0731666	-10.2791	8.75815e-25	1.84263e-23
OLFML2B	4080.31	0.973225	0.0947055	10.2763	9.0093e-25	1.89342e-23
APLP1	276.275	1.62082	0.157742	10.2751	9.12417e-25	1.91548e-23
TTC39C	544.212	0.790907	0.0769924	10.2725	9.3702e-25	1.96501e-23
DAPP1	281.344	0.943617	0.0918639	10.2719	9.4325e-25	1.97594e-23
SLAMF6	580.1	1.09268	0.10643	10.2667	9.95574e-25	2.0833e-23
MYO1F	2281.54	0.776821	0.0757319	10.2575	1.09492e-24	2.28872e-23
LAMP3	369.847	0.862266	0.0840702	10.2565	1.1065e-24	2.31043e-23
CNNM3	2745.61	-0.412174	0.0401905	-10.2555	1.11804e-24	2.33201e-23
KCNK5	2054.44	-0.817884	0.0797518	-10.2554	1.11953e-24	2.33261e-23
COL16A1	1180.05	1.30415	0.127227	10.2506	1.17635e-24	2.44838e-23
ABAT	1367.77	-1.03691	0.101169	-10.2494	1.19109e-24	2.4764e-23
KPNA2	2014.2	0.67154	0.0655224	10.249	1.19569e-24	2.4833e-23
TMIGD1	26.7559	-1.33436	0.130225	-10.2466	1.22602e-24	2.54357e-23
RAD51	144.139	0.743338	0.0725593	10.2445	1.25207e-24	2.59484e-23
ISG20	921.125	0.839158	0.0819627	10.2383	1.33582e-24	2.76544e-23
CD5	505.428	0.993602	0.0970568	10.2373	1.3491e-24	2.78996e-23
POLQ	111.607	0.975075	0.0952966	10.232	1.42539e-24	2.94459e-23
TRAF5	1203.92	0.728132	0.0711783	10.2297	1.45973e-24	3.01233e-23
LAG3	662.276	1.53913	0.150557	10.2229	1.56544e-24	3.22704e-23
CYRIB	2865.21	0.527402	0.0516017	10.2206	1.60297e-24	3.30089e-23
CNR2	17.3774	1.29228	0.126464	10.2185	1.63801e-24	3.36946e-23
SALL1	4185.01	-0.822429	0.0804964	-10.217	1.66463e-24	3.4206e-23
NCKAP5L	1518.82	0.545052	0.0533547	10.2156	1.68761e-24	3.46415e-23
SLC16A13	655.196	-0.932814	0.0913363	-10.213	1.73494e-24	3.55754e-23
PTK2B	2072.89	0.578351	0.0566566	10.208	1.82547e-24	3.73922e-23
SPAG16	836.793	-0.51128	0.0501058	-10.204	1.90258e-24	3.89305e-23
UBE2T	196.831	0.789064	0.0773302	10.2038	1.9061e-24	3.89615e-23
SH3BP1	205.672	0.904405	0.0886702	10.1997	1.98977e-24	4.0629e-23
ARHGAP9	750.391	0.935999	0.0917977	10.1963	2.05912e-24	4.20009e-23
CRLF2	10.257	1.40066	0.137428	10.192	2.15392e-24	4.38884e-23
MOB3B	2562.54	-0.739536	0.0726276	-10.1826	2.37219e-24	4.82851e-23
EFNA5	1930.8	1.60265	0.157468	10.1776	2.49629e-24	5.07578e-23
SASH3	1291.82	0.830061	0.0815609	10.1772	2.50715e-24	5.09253e-23
PORCN	417.444	0.635763	0.0624719	10.1768	2.51744e-24	5.10808e-23
SLC7A6	289.87	0.604214	0.059374	10.1764	2.52727e-24	5.12268e-23
TMEM220	823.526	-0.680616	0.0668936	-10.1746	2.57473e-24	5.21343e-23
CENPL	243.038	0.466103	0.0458191	10.1727	2.62576e-24	5.31121e-23
PTAFR	1411.62	0.900846	0.0885669	10.1714	2.66153e-24	5.37795e-23
TESPA1	306.619	1.02207	0.100504	10.1695	2.71335e-24	5.47696e-23
RAB17	3274.2	-0.872229	0.0857847	-10.1677	2.76497e-24	5.57536e-23
WDR72	3455.22	-1.25202	0.123159	-10.1659	2.81471e-24	5.66976e-23
RAB7B	374.9	0.791459	0.0778779	10.1628	2.90549e-24	5.84655e-23
FRMD5	30.3431	1.90066	0.187025	10.1626	2.91166e-24	5.85289e-23
BORA	113.809	0.503218	0.0495238	10.1611	2.95623e-24	5.93634e-23
TGM1	274.535	1.94228	0.191236	10.1564	3.10169e-24	6.22199e-23
CCL11	26.7297	2.18898	0.215551	10.1553	3.13874e-24	6.2898e-23
CACNA1B	9.80963	1.95756	0.192849	10.1507	3.28988e-24	6.58586e-23
CLEC17A	45.6908	1.46779	0.144736	10.1412	3.62803e-24	7.25531e-23
FAM219B	796.866	-0.459198	0.0452958	-10.1378	3.75613e-24	7.50376e-23
PTPN6	3059.22	0.558381	0.0550846	10.1368	3.79414e-24	7.57189e-23
SLA	2337.32	0.852709	0.0841417	10.1342	3.89545e-24	7.76608e-23
DIRAS2	1793.02	-1.20915	0.119322	-10.1335	3.92243e-24	7.81183e-23
BAIAP2L1	734.326	1.16572	0.115061	10.1314	4.0107e-24	7.97944e-23
CDHR4	13.1383	2.02663	0.200042	10.1311	4.0228e-24	7.99532e-23
AXL	7119.83	0.762704	0.0753612	10.1206	4.47468e-24	8.88433e-23
TMEM82	269.062	-1.86248	0.18408	-10.1178	4.60734e-24	9.13835e-23
AVEN	510.785	0.494379	0.0488737	10.1154	4.71867e-24	9.34961e-23
TGFB3	1280.12	0.83817	0.0828792	10.1132	4.83021e-24	9.56085e-23
CCL5	4569.62	1.1893	0.117604	10.1128	4.84824e-24	9.58677e-23
G6PD	2042.13	0.633958	0.0626902	10.1126	4.85985e-24	9.59994e-23
PLBD2	7260.16	0.55632	0.0550147	10.1122	4.87771e-24	9.62541e-23
VWA3B	8.01259	1.27796	0.126434	10.1077	5.10513e-24	1.0064e-22
PRKCG	6.85026	2.10051	0.207829	10.1069	5.15026e-24	1.01426e-22
ZNF697	973.254	-0.679676	0.0672626	-10.1048	5.25951e-24	1.03368e-22
TMEM135	2714.12	-0.509985	0.0504691	-10.1049	5.25536e-24	1.03368e-22
CTHRC1	1728.43	1.51984	0.15049	10.0992	5.56804e-24	1.09321e-22
SLC23A3	926.721	-1.7542	0.173764	-10.0953	5.79739e-24	1.13709e-22
ORC6	128.957	0.895631	0.0887555	10.091	6.05573e-24	1.18593e-22
CGA	10.921	3.44396	0.341293	10.0909	6.05863e-24	1.18593e-22
ACTB	232147	0.45656	0.0452469	10.0904	6.09174e-24	1.19121e-22
SENP8	235.205	-0.514571	0.0510092	-10.0878	6.25571e-24	1.22204e-22
DBF4	356.626	0.672585	0.0666955	10.0844	6.47547e-24	1.26369e-22
IQGAP3	571.886	1.01827	0.101008	10.0811	6.70046e-24	1.30629e-22
ARHGAP11A	309.632	0.717012	0.0711672	10.075	7.12407e-24	1.38748e-22
MARCHF1	1213.86	0.895244	0.0889245	10.0675	7.69434e-24	1.49704e-22
PRKD1	1214.41	-0.621148	0.0617104	-10.0655	7.84703e-24	1.52522e-22
KLHDC7A	2911.05	-1.0103	0.100401	-10.0626	8.08213e-24	1.56934e-22
CLIC4	34402.3	-0.676798	0.0672727	-10.0605	8.25697e-24	1.60169e-22
TRIM46	133.739	1.28134	0.127429	10.0554	8.69835e-24	1.68562e-22
CDK1	526.951	0.807045	0.0802966	10.0508	9.1121e-24	1.76404e-22
HMGA1	1638.98	0.955256	0.0951	10.0448	9.6886e-24	1.87377e-22
TUBB3	16.6721	1.63171	0.162565	10.0373	1.04505e-23	2.0191e-22
FAM114A1	2981.73	0.474419	0.0472789	10.0345	1.07531e-23	2.07551e-22
SAPCD2	98.712	0.983965	0.0980628	10.034	1.08016e-23	2.08279e-22
BTK	655.486	0.7497	0.0747354	10.0314	1.10937e-23	2.13701e-22
ARPC1B	56.417	0.761531	0.0759868	10.0219	1.22158e-23	2.35082e-22
SMAP2	3723.38	0.515496	0.0514434	10.0206	1.23704e-23	2.3782e-22
ITPRIPL1	153.651	0.671966	0.0670629	10.0199	1.24582e-23	2.39271e-22
FSTL4	69.785	-1.62612	0.162359	-10.0156	1.30181e-23	2.49778e-22
MPP6	1620.68	-0.898088	0.0896726	-10.0152	1.30716e-23	2.50557e-22
NFAM1	965.653	0.732266	0.0731334	10.0127	1.3398e-23	2.5656e-22
SSC5D	1039.83	1.3227	0.132106	10.0124	1.34418e-23	2.57144e-22
DCSTAMP	44.9639	1.47445	0.147269	10.0119	1.35077e-23	2.5815e-22
CD28	303.368	0.986262	0.0985271	10.0101	1.37669e-23	2.62845e-22
RMND5A	3915.85	-0.430563	0.0430203	-10.0084	1.40038e-23	2.67105e-22
TMEM125	609.125	-1.24148	0.124135	-10.0011	1.50764e-23	2.87281e-22
TSHZ3	556.015	0.729967	0.0730043	9.99897	1.53995e-23	2.9315e-22
FYB1	2952.55	0.950855	0.0951368	9.9946	1.60929e-23	3.06049e-22
SOWAHB	703.354	-1.06716	0.106786	-9.99351	1.62709e-23	3.09132e-22
KBTBD3	476.208	-0.549548	0.0549922	-9.9932	1.63233e-23	3.09824e-22
TBX18	149.485	1.40078	0.140187	9.99222	1.64844e-23	3.12576e-22
ACTN1	11400.6	0.659193	0.0659894	9.98937	1.6965e-23	3.21375e-22
TIGIT	423.599	1.22973	0.123111	9.98875	1.70716e-23	3.23078e-22
MAGEB2	3.29861	4.80994	0.48157	9.98805	1.71936e-23	3.25037e-22
EIF4EBP2	15329.1	-0.481862	0.0482443	-9.98796	1.72086e-23	3.25037e-22
GRAMD1A	4248.33	0.492931	0.049368	9.98483	1.77611e-23	3.35146e-22
PPEF1	58.9984	1.31807	0.132023	9.98366	1.79712e-23	3.3878e-22
WNT16	7.31975	1.53075	0.153355	9.98179	1.83139e-23	3.44572e-22
CARD9	279.442	0.85529	0.0856845	9.98185	1.83021e-23	3.44572e-22
KRT39	2.98296	2.38927	0.239412	9.97977	1.86896e-23	3.51299e-22
ASB17	6.58564	-1.92199	0.192659	-9.97611	1.93912e-23	3.64133e-22
MMP23B	5.31767	1.50826	0.151205	9.97493	1.96237e-23	3.68143e-22
COX11	2629.57	-0.365222	0.0366182	-9.97377	1.98546e-23	3.72115e-22
ARRDC5	31.2208	1.2546	0.125857	9.96841	2.09551e-23	3.92363e-22
DOK1	801.034	0.51115	0.0512775	9.9683	2.09783e-23	3.92418e-22
MMUT	2835.76	-0.574982	0.0577219	-9.96125	2.25208e-23	4.20866e-22
SNX30	3202.02	-0.651213	0.0653989	-9.95755	2.33748e-23	4.36404e-22
ZBED2	85.2419	1.70622	0.17137	9.95636	2.36555e-23	4.41221e-22
PRSS3	13.2493	2.17291	0.218273	9.95502	2.39766e-23	4.46781e-22
KSR1	5339.85	-0.840352	0.0844597	-9.94974	2.52845e-23	4.707e-22
ANKRD13D	1308.84	0.652612	0.0656041	9.94774	2.57976e-23	4.79791e-22
SLCO4C1	6136.56	-1.14882	0.115506	-9.94602	2.62459e-23	4.8766e-22
PDCD1	320.598	1.50999	0.151825	9.94564	2.63481e-23	4.89091e-22
ISLR2	38.3076	1.37157	0.138024	9.93714	2.86959e-23	5.32163e-22
ORC4	2017.3	-0.417305	0.0420069	-9.93421	2.9552e-23	5.47516e-22
RCAN1	8316.24	-1.05293	0.106018	-9.93158	3.03424e-23	5.61624e-22
PLIN3	2605.87	0.645496	0.0650224	9.92728	3.16778e-23	5.85783e-22
CDCA7	238.529	1.07882	0.108683	9.92632	3.19843e-23	5.90886e-22
SP110	1866.44	0.428258	0.0431614	9.92224	3.33184e-23	6.14948e-22
PBX3	969.195	0.62453	0.0629501	9.92103	3.37245e-23	6.21852e-22
ZNF804A	36.2045	1.06069	0.106927	9.91973	3.41696e-23	6.2946e-22
MAD1L1	36.2316	0.83429	0.0841473	9.91464	3.59534e-23	6.61692e-22
ZNF711	760.233	-1.14885	0.115915	-9.91112	3.7244e-23	6.84796e-22
CSTA	228.443	0.921823	0.0930279	9.9091	3.80047e-23	6.9812e-22
HHIPL2	9.62922	1.76349	0.178015	9.90641	3.90429e-23	7.16513e-22
RCBTB2	3386.09	-0.50744	0.0512376	-9.90367	4.01256e-23	7.35686e-22
TNFAIP8L2	394.173	0.814906	0.0822989	9.90179	4.08901e-23	7.48996e-22
GPRC5A	1087.6	1.79603	0.181414	9.90017	4.15587e-23	7.60524e-22
IL15RA	1222.91	0.688263	0.0695424	9.89702	4.28855e-23	7.84064e-22
FAM78A	941.854	0.671824	0.0678872	9.89618	4.32495e-23	7.89975e-22
CPE	17534.7	1.22748	0.124063	9.89398	4.42078e-23	8.06719e-22
CXCR6	434.873	1.04558	0.10568	9.8938	4.4289e-23	8.07442e-22
REEP2	89.7202	1.57189	0.158974	9.88766	4.70914e-23	8.57726e-22
FZD5	2241.62	-0.788797	0.0798212	-9.88205	4.9804e-23	9.06282e-22
EPYC	8.78498	2.04462	0.206971	9.87875	5.1471e-23	9.3574e-22
HCAR3	14.6336	2.02995	0.205619	9.87239	5.48442e-23	9.9613e-22
SLC9A1	2182.29	0.521494	0.0528251	9.87209	5.50045e-23	9.98108e-22
RGS4	421.731	1.21134	0.122712	9.87141	5.53802e-23	1.00399e-21
CD96	731.548	0.973077	0.0985896	9.86998	5.61758e-23	1.01746e-21
ACADSB	2868.79	-0.713291	0.0722749	-9.86914	5.66471e-23	1.02504e-21
ACOT13	1272.85	-0.410792	0.0416435	-9.86447	5.93443e-23	1.07284e-21
EMX2	2771.08	-1.03511	0.104953	-9.86268	6.04153e-23	1.09119e-21
ZNF474	15.2595	1.09418	0.110959	9.86107	6.13906e-23	1.10777e-21
C1QTNF1	3866.27	1.07864	0.109433	9.85669	6.41289e-23	1.15611e-21
ARHGAP4	2223.08	0.747128	0.075813	9.85488	6.52976e-23	1.17608e-21
ENTPD8	70.0345	-1.39355	0.141414	-9.85439	6.56118e-23	1.18065e-21
CFAP45	32.6872	0.898024	0.0911349	9.85378	6.60122e-23	1.18675e-21
GLUD2	256.249	-0.636221	0.0645694	-9.85328	6.63442e-23	1.19162e-21
TMEM164	1516.64	0.481282	0.0488455	9.85316	6.64228e-23	1.19192e-21
FNDC1	584.006	1.46542	0.148737	9.85243	6.69073e-23	1.19951e-21
MYBPH	8.58921	1.56924	0.159345	9.84808	6.98635e-23	1.25135e-21
FCMR	566.573	0.804899	0.0817479	9.84611	7.12481e-23	1.27497e-21
GSDME	1515.37	0.799906	0.0812588	9.84393	7.28065e-23	1.30166e-21
ATP6V0A1	5872.37	-0.491527	0.0499356	-9.8432	7.33388e-23	1.30937e-21
SALL4	68.8186	1.72536	0.175286	9.84306	7.344e-23	1.30937e-21
CIT	5056.61	-1.10485	0.112246	-9.84306	7.34395e-23	1.30937e-21
KCNJ15	7994.84	-1.1882	0.120787	-9.83711	7.79205e-23	1.38797e-21
BLOC1S5	1650.94	-0.476452	0.0484423	-9.83546	7.92058e-23	1.40957e-21
RUFY4	70.8668	1.63708	0.166475	9.83383	8.04947e-23	1.4312e-21
ZNF469	339.728	0.823106	0.0837348	9.82992	8.36868e-23	1.48659e-21
DAO	320.493	-1.78508	0.181616	-9.82886	8.45736e-23	1.50097e-21
INHBA	1542.73	1.16348	0.118385	9.82799	8.53074e-23	1.51261e-21
CRB3	1155.68	-0.794034	0.0808215	-9.82454	8.82785e-23	1.56386e-21
C11orf45	169.018	0.911886	0.0928628	9.81972	9.26048e-23	1.639e-21
CDKL1	703.626	-0.682183	0.069491	-9.81685	9.52785e-23	1.68479e-21
SLA2	330.365	1.00621	0.102537	9.81312	9.88617e-23	1.74656e-21
DZIP3	2261.43	-0.635323	0.0647566	-9.81094	1.01019e-22	1.78305e-21
HIPK2	26677.5	-0.724653	0.0738997	-9.8059	1.06191e-22	1.87264e-21
CCL25	4.74573	1.78399	0.182008	9.80168	1.10732e-22	1.95094e-21
CHI3L1	1479.52	1.54955	0.158107	9.80063	1.11887e-22	1.9695e-21
CD33	376.71	0.747189	0.0762601	9.7979	1.14946e-22	2.01983e-21
TGFBI	103193	1.77744	0.18141	9.7979	1.14954e-22	2.01983e-21
SMOC2	2375.02	1.32724	0.135494	9.79559	1.17613e-22	2.06466e-21
BCL2	6324.88	-0.688334	0.0702938	-9.79224	1.21568e-22	2.13216e-21
SLC12A8	492.626	1.44536	0.147639	9.78984	1.24497e-22	2.18156e-21
SLC20A1	2554.6	0.676512	0.069105	9.78963	1.24757e-22	2.18414e-21
COL13A1	177.354	1.08164	0.110498	9.78882	1.25751e-22	2.19957e-21
SH3YL1	3731.1	-0.680257	0.0694975	-9.78823	1.26497e-22	2.21062e-21
HGF	1459.61	1.34184	0.137096	9.78763	1.27245e-22	2.2177e-21
TFAP2E	36.9547	0.856468	0.0875036	9.7878	1.27029e-22	2.2177e-21
KCNMB1	564.208	0.879571	0.0898651	9.78768	1.27178e-22	2.2177e-21
HLF	1860.98	-0.95475	0.0975532	-9.78697	1.28081e-22	2.23027e-21
SPON1	4736.05	-1.82623	0.186638	-9.78488	1.30756e-22	2.2748e-21
RHOG	3238	0.481862	0.0492465	9.7847	1.30985e-22	2.27675e-21
ARHGEF2	4263.25	0.43183	0.044136	9.78409	1.31776e-22	2.28844e-21
SEPHS2	7327.86	-0.68888	0.0704306	-9.78097	1.35896e-22	2.35789e-21
SHC1	6627.26	0.511475	0.0523138	9.77706	1.4126e-22	2.44876e-21
FNBP1	3496.1	0.444376	0.0454862	9.76947	1.52251e-22	2.63694e-21
KNL1	265.54	0.831645	0.0851394	9.76805	1.54402e-22	2.6718e-21
HOXD12	2.76545	1.88446	0.192938	9.76719	1.55712e-22	2.69207e-21
DCC	27.1557	1.49299	0.152861	9.76698	1.56039e-22	2.69532e-21
ANKRD46	1555.2	-0.503052	0.0515161	-9.76495	1.59196e-22	2.7474e-21
SLC34A3	100.064	-1.66738	0.170793	-9.76256	1.62988e-22	2.81035e-21
PABPC1	42133.1	0.425105	0.0435507	9.76117	1.65233e-22	2.84653e-21
HNF1A	907.325	-1.0008	0.102578	-9.75647	1.73075e-22	2.97897e-21
RAP2B	3059.02	0.515989	0.0529036	9.75338	1.78431e-22	3.06844e-21
LIF	2112	1.31916	0.135287	9.75083	1.82974e-22	3.14378e-21
CACNA1G	10.5491	1.51128	0.154994	9.75057	1.83434e-22	3.1489e-21
RORC	3616.92	-0.8162	0.0837653	-9.74389	1.95905e-22	3.35874e-21
PKHD1	3761.04	-1.29517	0.132922	-9.7438	1.96074e-22	3.35874e-21
LTA	57.952	1.11921	0.114865	9.74375	1.96177e-22	3.35874e-21
SKA3	139.813	0.817193	0.083872	9.74333	1.96994e-22	3.36974e-21
CSF2RA	790.828	0.784455	0.0805257	9.74167	2.00229e-22	3.42206e-21
AQP9	777.1	1.81025	0.185971	9.73404	2.15851e-22	3.6858e-21
AKR1C1	2046.41	-1.32484	0.136146	-9.73106	2.22258e-22	3.79188e-21
KIAA1958	1492.98	-0.553596	0.056891	-9.73082	2.22785e-22	3.79753e-21
FAM133A	5.22361	1.81828	0.186861	9.73068	2.2309e-22	3.79938e-21
TOM1L2	3661.5	-0.445531	0.0457919	-9.72948	2.25746e-22	3.84125e-21
ZNF804B	14.9094	-3.08883	0.317607	-9.72532	2.35159e-22	3.99791e-21
F11	78.915	-1.91267	0.196676	-9.72498	2.35958e-22	4.00798e-21
ARHGEF28	4855.69	-0.615609	0.0633272	-9.72108	2.45165e-22	4.16073e-21
KRT36	7.95318	1.19639	0.123075	9.72077	2.4592e-22	4.1699e-21
PPARA	3182.09	-0.526518	0.0541649	-9.72065	2.46215e-22	4.17125e-21
KCNJ6	12.1167	1.94295	0.199913	9.71895	2.50341e-22	4.23745e-21
MTHFS	77.7639	-0.656621	0.0675639	-9.71852	2.51409e-22	4.25181e-21
APOBEC3H	117.117	0.978961	0.100756	9.71616	2.57302e-22	4.34769e-21
DOCK2	2225.18	0.885817	0.0911907	9.71389	2.6309e-22	4.44162e-21
GABRA3	7.28197	2.03635	0.209675	9.71196	2.68129e-22	4.52245e-21
SH3KBP1	2763.13	0.505918	0.0520927	9.71188	2.68344e-22	4.52245e-21
SERPINA7	19.5122	-1.84801	0.190349	-9.70849	2.77407e-22	4.67113e-21
RBP7	1799.89	-1.07888	0.111132	-9.70802	2.78694e-22	4.68872e-21
PSD3	595.305	1.11466	0.114846	9.70562	2.85348e-22	4.79652e-21
GDF6	945.901	-1.36512	0.140662	-9.705	2.8709e-22	4.82162e-21
PLCB2	1513.53	0.848784	0.087469	9.70383	2.90385e-22	4.87274e-21
TMEM159	3166.39	-0.575198	0.0592783	-9.70335	2.91758e-22	4.89155e-21
C1orf127	32.2424	0.921275	0.0949691	9.70078	2.99191e-22	5.01183e-21
PDGFRA	748.85	1.67543	0.172737	9.69929	3.03604e-22	5.08137e-21
SP140L	1107.36	0.483185	0.0498177	9.69908	3.04237e-22	5.08757e-21
DHDH	273.686	-1.52763	0.157512	-9.69848	3.06021e-22	5.11301e-21
PCNX2	873.6	0.614201	0.0633309	9.69828	3.06611e-22	5.11845e-21
GSTA4	1296.7	-0.475897	0.0491168	-9.6891	3.35467e-22	5.59534e-21
PARP15	204.867	1.12301	0.115908	9.68882	3.36401e-22	5.60611e-21
GNB1L	190.099	0.584269	0.0603059	9.68842	3.37717e-22	5.62321e-21
SLC15A3	2524.25	0.690861	0.0713195	9.68684	3.42987e-22	5.70605e-21
AC136428.1	8.37784	2.62184	0.270689	9.68578	3.46546e-22	5.76032e-21
SEC13	3542.35	0.466885	0.0482191	9.68258	3.57588e-22	5.93878e-21
GPR173	224.262	1.26453	0.130637	9.6797	3.67792e-22	6.10302e-21
ZWILCH	356.746	0.457327	0.0472498	9.67892	3.7062e-22	6.14469e-21
CDC25B	2662.89	0.751482	0.0776437	9.67859	3.71816e-22	6.15926e-21
YARS1	3724.65	0.374261	0.0386834	9.67496	3.85244e-22	6.37625e-21
HSPB6	162.824	1.50057	0.155101	9.6748	3.85843e-22	6.38071e-21
ERFL	15.4534	1.15747	0.119656	9.67326	3.91699e-22	6.47204e-21
EXO1	120.931	0.870643	0.0900072	9.67303	3.92567e-22	6.48087e-21
FABP4	708.322	-1.87706	0.194058	-9.67264	3.94066e-22	6.50007e-21
CCL19	339.378	2.0456	0.211511	9.67135	3.99086e-22	6.57729e-21
OSBPL1A	4089.87	-0.587928	0.0608047	-9.66912	4.07854e-22	6.71609e-21
BCL11B	457.163	0.918765	0.0950426	9.66687	4.1692e-22	6.85956e-21
UPB1	1860.04	-1.23392	0.127693	-9.66313	4.32445e-22	7.10896e-21
TPMT	3720.64	-0.527594	0.0546026	-9.66243	4.35426e-22	7.1519e-21
C11orf86	107.323	2.28478	0.236542	9.65907	4.49919e-22	7.3837e-21
POSTN	7505.98	1.2921	0.133784	9.65817	4.53888e-22	7.44253e-21
TAPT1	2103.54	-0.384615	0.0398498	-9.65163	4.83787e-22	7.9261e-21
SLC12A1	572.393	-2.47804	0.256793	-9.64995	4.91795e-22	8.05049e-21
DNAJC22	3117.12	-0.752979	0.0780481	-9.64763	5.0304e-22	8.22763e-21
FAM72C	7.46758	1.08965	0.112953	9.64694	5.06431e-22	8.27611e-21
ZFAT	1158.96	-0.670577	0.0695135	-9.64671	5.07576e-22	8.28785e-21
MINAR1	80.5292	0.883888	0.0916274	9.64655	5.08382e-22	8.29402e-21
MYLIP	2995.53	-0.520459	0.0539534	-9.64646	5.08828e-22	8.29432e-21
LRRK2	9670.36	-0.917247	0.0950893	-9.64616	5.1029e-22	8.31118e-21
LSAMP	54.9009	1.9752	0.204775	9.64572	5.12499e-22	8.34014e-21
FOLR2	1409.46	0.93527	0.0969965	9.6423	5.2986e-22	8.61544e-21
GNA12	3718.49	0.388811	0.0403361	9.6393	5.45581e-22	8.85679e-21
ACSM2A	10363.1	-1.45506	0.150951	-9.63929	5.45616e-22	8.85679e-21
MYO9A	4850.8	-0.614819	0.0638107	-9.63505	5.68658e-22	9.2231e-21
ZNF658	175.314	-0.486028	0.050456	-9.6327	5.81778e-22	9.42802e-21
CDCA4	333.328	0.516251	0.0536343	9.62539	6.24681e-22	1.01148e-20
CDC14B	1852.49	-0.529085	0.0549709	-9.62483	6.28106e-22	1.01618e-20
AP1AR	1768.91	-0.437078	0.0454192	-9.62321	6.38106e-22	1.0315e-20
SAT1	19005.6	0.641757	0.0666903	9.62294	6.39751e-22	1.0333e-20
MARS1	3437.56	0.426848	0.0443586	9.62267	6.4147e-22	1.03521e-20
SLC5A12	5887.83	-1.78863	0.185905	-9.62124	6.50431e-22	1.0488e-20
CREB3L1	559.009	1.61688	0.16806	9.62084	6.52935e-22	1.05196e-20
ACAP1	1016.62	0.847095	0.0880545	9.62013	6.57511e-22	1.05846e-20
OSM	238.693	1.24402	0.12933	9.61892	6.65235e-22	1.07e-20
CLEC18C	662.929	-1.71398	0.178194	-9.61863	6.67135e-22	1.07217e-20
AUNIP	32.1594	0.749701	0.07795	9.61772	6.73057e-22	1.08079e-20
ETNK2	986.017	-1.02041	0.106099	-9.61747	6.74698e-22	1.08253e-20
IGDCC4	411.028	1.79175	0.186329	9.61608	6.83901e-22	1.09639e-20
ZNF101	626.89	0.424012	0.044096	9.61567	6.86618e-22	1.09984e-20
MTFR2	68.7508	0.764411	0.0795007	9.61514	6.90126e-22	1.10454e-20
ITPRID2	6664.03	-0.447185	0.0465094	-9.61494	6.9152e-22	1.10586e-20
PANX1	1211.94	0.533868	0.0555287	9.61427	6.96043e-22	1.11218e-20
TBXAS1	1812.4	0.586069	0.0609595	9.61406	6.97412e-22	1.11345e-20
SIRT3	1760.38	-0.325438	0.0338529	-9.61329	7.02699e-22	1.12097e-20
PLEKHA7	2713.8	-0.699251	0.0727671	-9.60943	7.29502e-22	1.16277e-20
CORO1A	3692.54	0.8447	0.0879318	9.60631	7.51922e-22	1.19752e-20
C8orf37	351.673	-0.457377	0.0476138	-9.60598	7.54391e-22	1.20047e-20
USB1	2013.01	0.401545	0.0418147	9.60294	7.76942e-22	1.23534e-20
C1QTNF6	1262.27	0.78733	0.0819897	9.60279	7.78123e-22	1.2362e-20
MS4A6A	4872.77	0.778396	0.0811105	9.59674	8.25162e-22	1.30986e-20
CDC25A	84.3422	0.807404	0.0841657	9.59303	8.55351e-22	1.35667e-20
MAPK1	13276.3	-0.41884	0.043663	-9.59257	8.59199e-22	1.36166e-20
ITGB2	9371.96	0.785968	0.0819489	9.59095	8.72756e-22	1.38202e-20
CCDC121	258.065	-0.503258	0.0524775	-9.58999	8.80973e-22	1.39389e-20
FNBP1L	5592.32	-0.494953	0.0516282	-9.58687	9.07946e-22	1.4354e-20
ENPP5	1633.56	-0.921971	0.0961983	-9.58407	9.32901e-22	1.47365e-20
CNPPD1	7950.21	-0.536974	0.0560291	-9.58384	9.34986e-22	1.47574e-20
KIAA0930	5238.3	0.524738	0.0547733	9.58019	9.68696e-22	1.5277e-20
CYTH1	2805.4	0.382658	0.0399491	9.57863	9.83449e-22	1.54971e-20
WFDC13	2.90305	1.88613	0.196921	9.57813	9.88194e-22	1.55592e-20
RTL3	5.1525	1.98264	0.207118	9.57251	1.04338e-21	1.64148e-20
SCNN1G	241.888	2.62222	0.273979	9.57085	1.06027e-21	1.6667e-20
CTLA4	108.994	1.26603	0.132284	9.57059	1.06299e-21	1.66963e-20
CYS1	4916.46	-1.13324	0.11862	-9.55355	1.25329e-21	1.96693e-20
HSPA6	338.81	0.794573	0.083187	9.55164	1.27658e-21	2.00187e-20
CSK	3447.91	0.416946	0.0436543	9.55109	1.28334e-21	2.01084e-20
TMEM88	801.594	-0.919564	0.0962987	-9.54908	1.30856e-21	2.0487e-20
UBASH3B	601.938	0.718481	0.0752536	9.54747	1.32906e-21	2.07913e-20
LRP5	5147.53	-0.583779	0.0611515	-9.54644	1.34233e-21	2.09819e-20
SEMA4A	1072.51	0.728137	0.0762808	9.54549	1.35463e-21	2.11571e-20
SLC4A4	10737.8	-0.970217	0.101722	-9.53796	1.45676e-21	2.27339e-20
MEX3B	184.775	0.787267	0.0825582	9.5359	1.48595e-21	2.31708e-20
IL2RB	1682.81	0.863154	0.0905946	9.52765	1.60881e-21	2.50664e-20
FAM8A1	3525.85	-0.384744	0.0403844	-9.52705	1.61811e-21	2.51911e-20
CORIN	70.9073	0.806621	0.0846941	9.52394	1.6674e-21	2.59377e-20
METTL7A	10770	-0.659085	0.0692312	-9.52005	1.73089e-21	2.69036e-20
C1orf162	1905.81	0.768168	0.0806961	9.51926	1.74412e-21	2.70876e-20
SEPSECS	1734.17	-0.482971	0.0507382	-9.51888	1.75048e-21	2.71646e-20
CLIC3	114.352	1.12821	0.118543	9.51731	1.77718e-21	2.7557e-20
RHBDF2	3268.91	0.540567	0.056811	9.51517	1.81407e-21	2.81066e-20
TCF3	2500.8	0.407816	0.0428636	9.51428	1.82972e-21	2.83264e-20
FHL3	1116.39	0.697525	0.0733568	9.50866	1.93125e-21	2.98743e-20
MARCO	318.379	1.66385	0.174997	9.50788	1.94588e-21	3.0076e-20
ELMO2	2001.73	0.340217	0.035783	9.5078	1.94739e-21	3.0076e-20
PRXL2A	7597.72	-0.513465	0.0540058	-9.50759	1.95135e-21	3.01132e-20
BCL2L12	347.127	0.59819	0.0629296	9.50571	1.98684e-21	3.06365e-20
STXBP5	887.588	0.503073	0.0529271	9.50502	2.00005e-21	3.08156e-20
MIGA1	2775.34	-0.479121	0.0504141	-9.50371	2.02536e-21	3.1181e-20
CENPV	299.463	-0.943958	0.0994128	-9.49533	2.19513e-21	3.37677e-20
BMP1	3413.64	0.69288	0.0729927	9.49245	2.25663e-21	3.46862e-20
GLOD4	3632.2	-0.3108	0.0327508	-9.48984	2.31394e-21	3.55391e-20
GCNT1	532.326	1.04124	0.109755	9.48698	2.37814e-21	3.64962e-20
FBLN1	2306.73	1.27713	0.134621	9.48687	2.38079e-21	3.65079e-20
SH2D2A	381.522	1.08975	0.114887	9.48543	2.41391e-21	3.69866e-20
XYLB	480.721	-0.742969	0.0783365	-9.48432	2.43961e-21	3.73509e-20
DTX2	805.442	0.536918	0.0566192	9.48297	2.47138e-21	3.78074e-20
FN1	113932	1.02448	0.108156	9.47219	2.74039e-21	4.18898e-20
CD36	9325.36	-1.0687	0.112849	-9.47014	2.79471e-21	4.26864e-20
SERPINA6	1314.27	-1.59779	0.168747	-9.46857	2.83701e-21	4.32985e-20
DNMT1	2464.99	0.410761	0.0433944	9.46576	2.91446e-21	4.44455e-20
LCTL	11.0376	1.16895	0.123503	9.46493	2.93766e-21	4.47642e-20
AIG1	5961.53	-0.551909	0.0583152	-9.46424	2.95702e-21	4.50238e-20
C1orf21	1400.88	0.893379	0.0944418	9.45957	3.09199e-21	4.70418e-20
FPR2	85.6352	1.20305	0.127225	9.45609	3.1968e-21	4.85984e-20
SYT12	388.019	1.52213	0.160974	9.45575	3.207e-21	4.87153e-20
B3GNT8	95.02	1.06862	0.113013	9.45566	3.21e-21	4.87227e-20
CARS1	2329.95	0.387159	0.0409531	9.45372	3.27012e-21	4.95683e-20
SLC29A3	660.88	0.66858	0.0707216	9.45369	3.27082e-21	4.95683e-20
PKMYT1	128.5	0.904658	0.0957232	9.45077	3.36342e-21	5.09318e-20
RGL4	51.8906	0.905009	0.0957676	9.45006	3.38641e-21	5.124e-20
IKZF1	1515.76	0.806221	0.0853398	9.44719	3.4806e-21	5.2624e-20
FCER2	17.6341	1.37719	0.145872	9.44105	3.69056e-21	5.57551e-20
DMBX1	10.0633	2.46576	0.261335	9.43526	3.90042e-21	5.88796e-20
ERICH5	512.895	-1.29358	0.137149	-9.43192	4.0266e-21	6.07371e-20
ANXA8	10.9878	2.64429	0.28037	9.43145	4.04474e-21	6.09634e-20
ARHGAP30	2254.67	0.738439	0.0783128	9.42934	4.12661e-21	6.2149e-20
TAGAP	577.954	0.802828	0.0851702	9.42615	4.25417e-21	6.40205e-20
KIF7	251.672	0.803421	0.0853136	9.41728	4.62944e-21	6.96139e-20
FAM110C	3533.32	-0.956913	0.10163	-9.41568	4.70038e-21	7.06259e-20
CDH3	234.731	1.61977	0.172073	9.41327	4.80924e-21	7.22056e-20
FAIM2	72.6829	1.22715	0.130395	9.41104	4.91258e-21	7.37001e-20
VGLL3	440.627	1.31383	0.139623	9.40987	4.96758e-21	7.44677e-20
OSBPL3	2432.74	0.600375	0.0638071	9.40922	4.99813e-21	7.48677e-20
LGALS1	16800.3	0.843974	0.0897018	9.40866	5.0249e-21	7.52106e-20
SPA17	214.227	-0.562642	0.0598018	-9.40844	5.03557e-21	7.53122e-20
BEX5	370.305	-1.05064	0.111678	-9.40771	5.07069e-21	7.5779e-20
GALNT11	7105.15	-0.708631	0.0753276	-9.40732	5.0895e-21	7.60017e-20
ERC2	27.7567	1.40287	0.149151	9.40565	5.17086e-21	7.71572e-20
LMBRD1	6037.96	-0.494556	0.0525882	-9.40432	5.23675e-21	7.80803e-20
PSTPIP1	487.518	1.0044	0.106803	9.40422	5.24184e-21	7.80962e-20
SNRPD3	2061.25	-0.429889	0.045715	-9.40366	5.26953e-21	7.84484e-20
MFAP4	2514.6	1.66887	0.177485	9.40286	5.31006e-21	7.89912e-20
PAQR5	1885.52	-0.805145	0.0856469	-9.40075	5.41756e-21	8.0467e-20
ZSCAN2	346.73	-0.419311	0.0446039	-9.40077	5.41633e-21	8.0467e-20
IL24	10.8551	0.908412	0.0966371	9.40024	5.44396e-21	8.07972e-20
EMCN	4239.76	-0.978966	0.104183	-9.3966	5.63555e-21	8.35768e-20
CDK2	973.057	0.351752	0.0374349	9.39637	5.64799e-21	8.36973e-20
CSAG3	1.1116	2.97035	0.316263	9.39201	5.88658e-21	8.71663e-20
TNFRSF1B	4812.05	0.585374	0.062329	9.39167	5.90558e-21	8.73144e-20
CARD17	5.52196	1.2749	0.135748	9.39169	5.90439e-21	8.73144e-20
SULT1C4	4463.88	-1.27519	0.13579	-9.39088	5.95017e-21	8.79067e-20
SIPA1	3347.41	0.505933	0.053881	9.38982	6.01035e-21	8.87281e-20
PHOSPHO2	101.664	-0.603744	0.0643093	-9.38813	6.10752e-21	9.00941e-20
NBR1	11530.2	-0.364283	0.0388106	-9.38616	6.22282e-21	9.17251e-20
CCND1	39668.6	-0.816274	0.0869756	-9.3851	6.28573e-21	9.25779e-20
B4GAT1	3390.44	-0.476978	0.0508234	-9.38502	6.29022e-21	9.25779e-20
ITGB1BP2	35.6693	0.861168	0.0917623	9.38477	6.30566e-21	9.27348e-20
MAP3K13	2758.23	-0.368451	0.0392661	-9.38344	6.38549e-21	9.38377e-20
MOXD1	869.911	1.46446	0.156101	9.38148	6.50516e-21	9.55239e-20
TMEM156	124.38	0.823835	0.0878182	9.38113	6.52678e-21	9.57689e-20
TBC1D10C	682.076	0.944971	0.100754	9.37901	6.65941e-21	9.76411e-20
DAB2	25729.6	-0.607841	0.0648122	-9.37849	6.69246e-21	9.80516e-20
TRPC4AP	5131.43	0.279502	0.0298119	9.37552	6.88379e-21	1.00779e-19
CD3E	1841.51	1.06348	0.113433	9.37543	6.88952e-21	1.00786e-19
TMEM30B	441.001	1.50616	0.160695	9.37277	7.06543e-21	1.03282e-19
PEX11A	1031.51	-0.524214	0.0559305	-9.37259	7.0774e-21	1.03379e-19
OBP2A	4.80765	1.72201	0.18377	9.37047	7.22094e-21	1.05396e-19
TRAF3IP3	503.891	0.900669	0.096133	9.36899	7.32323e-21	1.06809e-19
KCNJ3	1663.46	-1.19615	0.127688	-9.36777	7.4083e-21	1.07969e-19
INHA	87.4928	1.72296	0.184017	9.36302	7.7491e-21	1.12851e-19
DDX1	6040.89	-0.25916	0.0276833	-9.3616	7.8537e-21	1.14288e-19
ZSWIM5	970.812	-0.832924	0.0889731	-9.36152	7.85961e-21	1.14288e-19
LHFPL3	30.0732	-1.44097	0.154009	-9.35638	8.25143e-21	1.19896e-19
RAD18	456.402	0.364069	0.0389158	9.35529	8.33683e-21	1.21046e-19
UCN3	19.521	-1.49877	0.160221	-9.35441	8.40703e-21	1.21974e-19
CD276	4473	0.477145	0.0510305	9.35018	8.7496e-21	1.2685e-19
PRKCB	808.379	0.857129	0.0916753	9.34962	8.7965e-21	1.27434e-19
RIPK3	168.235	0.622741	0.0666201	9.34765	8.96193e-21	1.29734e-19
ADGRG3	59.6038	1.21174	0.129661	9.34547	9.14866e-21	1.32338e-19
UBASH3A	194.675	1.04855	0.112206	9.34485	9.20185e-21	1.33009e-19
GALNT15	2023.95	-1.1231	0.120201	-9.34353	9.31736e-21	1.34446e-19
KCNH3	45.5012	1.40381	0.150244	9.34348	9.32211e-21	1.34446e-19
CD300C	190.643	0.845776	0.0905198	9.34355	9.316e-21	1.34446e-19
NIPSNAP1	4520.87	-0.571247	0.0611722	-9.33834	9.78549e-21	1.41025e-19
AGPAT3	8556.46	-0.512108	0.054847	-9.33702	9.90871e-21	1.42694e-19
CHDH	2894.33	-0.870011	0.0932058	-9.33431	1.01654e-20	1.46282e-19
ARHGAP45	2651.49	0.627395	0.0672213	9.33327	1.02651e-20	1.47607e-19
PRRX2	79.8778	1.28101	0.137346	9.32694	1.08974e-20	1.56584e-19
ARL14EPL	2.0799	2.65413	0.284579	9.32652	1.09404e-20	1.57085e-19
HPS5	1635.4	0.387266	0.041545	9.32161	1.14588e-20	1.64407e-19
CELF2	2189.97	0.70312	0.0754681	9.31678	1.19929e-20	1.71943e-19
ABHD1	91.325	-0.895938	0.0961744	-9.31577	1.21076e-20	1.73458e-19
MEIS3	447.555	0.901933	0.0968188	9.31569	1.21167e-20	1.73461e-19
IL27	11.9658	1.06151	0.113968	9.31411	1.22977e-20	1.75922e-19
GAS7	1073.15	0.799974	0.0859631	9.30602	1.32716e-20	1.89715e-19
EVI2A	517.315	0.776647	0.0834663	9.30492	1.34092e-20	1.9154e-19
CLEC2D	861.773	0.887376	0.0953704	9.30452	1.34595e-20	1.92118e-19
SLC17A1	1888.69	-1.45181	0.156048	-9.30362	1.35742e-20	1.93612e-19
ENAM	420.873	-1.44141	0.154948	-9.30257	1.37087e-20	1.95387e-19
TMCC3	3140.46	-0.691283	0.0743762	-9.29441	1.48019e-20	2.10814e-19
CSF2RB	991.088	0.66988	0.0721345	9.28654	1.59386e-20	2.26835e-19
MPZL1	7731.97	0.506913	0.0546086	9.28266	1.65296e-20	2.35074e-19
COL5A2	6911.68	0.916271	0.0987374	9.27987	1.69682e-20	2.41135e-19
RBCK1	7904.28	0.672577	0.0724809	9.27937	1.70484e-20	2.42097e-19
HSD17B13	54.7183	-1.49889	0.161553	-9.27799	1.72704e-20	2.4507e-19
EME1	67.8117	0.86031	0.0927374	9.27684	1.74587e-20	2.47562e-19
MAPK8IP1	726.626	-0.744209	0.0802966	-9.26825	1.89221e-20	2.68116e-19
PILRA	731.033	0.693	0.0747841	9.26668	1.9203e-20	2.71898e-19
SLN	84.7031	2.69625	0.290987	9.26587	1.93488e-20	2.73563e-19
H2AX	1073.69	0.712352	0.0768788	9.26592	1.93401e-20	2.73563e-19
GPC3	544.875	1.44869	0.156425	9.26126	2.02025e-20	2.85424e-19
ETV1	737.866	0.972116	0.104975	9.26048	2.03523e-20	2.87331e-19
GOT1	5929.55	-0.78829	0.0851321	-9.25961	2.05173e-20	2.89451e-19
ADGRD1	129.37	1.05911	0.114391	9.25863	2.07079e-20	2.91927e-19
PRDM8	155.144	1.12308	0.121316	9.25748	2.0931e-20	2.94858e-19
ACOD1	3.11669	1.78252	0.192553	9.25732	2.0963e-20	2.95095e-19
GALNT6	458.508	0.66521	0.0718687	9.2559	2.12432e-20	2.98822e-19
FANCA	312.828	0.738722	0.0798121	9.25576	2.12709e-20	2.98996e-19
FLRT2	337.124	1.13075	0.122188	9.25423	2.15784e-20	3.03097e-19
CYP1B1	3031.58	1.28398	0.13877	9.25256	2.19171e-20	3.07633e-19
FBXO5	248.43	0.473117	0.0511375	9.25187	2.20593e-20	3.09404e-19
RNASE3	7.80522	1.21867	0.13173	9.25124	2.21908e-20	3.11025e-19
FAM83D	294.303	0.823066	0.0889894	9.24903	2.26535e-20	3.1728e-19
MXI1	6913.64	-0.540343	0.0584487	-9.24474	2.35823e-20	3.3005e-19
TTYH1	57.5726	1.20974	0.130873	9.2436	2.38347e-20	3.33342e-19
P4HA3	486.393	1.28054	0.138584	9.24014	2.46186e-20	3.44058e-19
FRAS1	2874.85	-1.10398	0.1195	-9.23831	2.50431e-20	3.49738e-19
TRPV2	1237.94	0.519356	0.0562217	9.23765	2.51961e-20	3.51621e-19
GIN1	426.056	-0.385899	0.0417829	-9.23583	2.56287e-20	3.57402e-19
TFAP2C	65.2282	2.10693	0.228138	9.23531	2.57541e-20	3.58892e-19
RNF175	107.766	1.0023	0.108537	9.23467	2.59087e-20	3.60788e-19
SCML4	135.817	0.919132	0.0995335	9.2344	2.59737e-20	3.61433e-19
GRK3	1106.59	0.505316	0.0547277	9.23327	2.62482e-20	3.64991e-19
RNF166	1003.11	0.524912	0.0568596	9.23173	2.66292e-20	3.70023e-19
CTBP2	4293.82	-0.339313	0.0367657	-9.22907	2.72999e-20	3.79072e-19
SHLD2	2122.19	-0.41202	0.0446445	-9.22891	2.73389e-20	3.79342e-19
TBX15	376.72	1.19443	0.129426	9.22867	2.74014e-20	3.79938e-19
NAV1	2535.46	0.713097	0.0772909	9.22614	2.80569e-20	3.88748e-19
CYP19A1	18.2559	1.4613	0.158437	9.22324	2.88245e-20	3.991e-19
GRK2	5470.64	0.386208	0.0418758	9.2227	2.89704e-20	4.00832e-19
NXF3	13.0254	1.13755	0.123347	9.2224	2.90523e-20	4.01107e-19
FAM161B	428.558	-0.460773	0.0499615	-9.22255	2.90122e-20	4.01107e-19
S100B	97.0478	1.13124	0.122662	9.22245	2.90392e-20	4.01107e-19
ITK	557.363	0.907574	0.0984317	9.22035	2.96139e-20	4.08571e-19
SIRPG	281.671	1.26323	0.137023	9.21912	2.99555e-20	4.1299e-19
IL10	40.3631	1.01684	0.110353	9.21446	3.12847e-20	4.31009e-19
DUSP3	8488.32	-0.387514	0.0420569	-9.21404	3.14085e-20	4.32408e-19
SMPDL3A	6232.16	-0.738419	0.0801478	-9.21321	3.16508e-20	4.35434e-19
LCP1	8809.36	0.777348	0.0843826	9.21218	3.19579e-20	4.39348e-19
THBS2	3718.43	1.43625	0.155915	9.21177	3.20797e-20	4.4071e-19
VMO1	176.025	0.851796	0.0924694	9.21165	3.21158e-20	4.40893e-19
TNK1	650.955	-0.504735	0.0548096	-9.20887	3.29572e-20	4.52124e-19
GRIN3A	73.6478	0.687086	0.0746162	9.20826	3.31451e-20	4.54381e-19
TMEM37	10610.9	-0.819469	0.0889989	-9.20763	3.33408e-20	4.56741e-19
SLC6A7	5.1609	1.38819	0.150769	9.20742	3.34065e-20	4.57318e-19
PPFIBP1	8572.44	-0.556858	0.060498	-9.20456	3.43067e-20	4.6931e-19
CACNB3	875.585	0.719369	0.0781602	9.20377	3.45596e-20	4.72437e-19
MCEMP1	26.3736	1.35451	0.147236	9.1996	3.59291e-20	4.90812e-19
ITGAX	2143.79	0.874621	0.0950826	9.19854	3.62832e-20	4.95301e-19
ONECUT2	64.8944	1.84982	0.201193	9.19429	3.77495e-20	5.14954e-19
MYRFL	138.236	-1.41665	0.154086	-9.1939	3.78861e-20	5.16455e-19
ROR2	478.417	1.61757	0.175941	9.19381	3.79155e-20	5.16492e-19
HABP4	1260.01	-0.600238	0.0652921	-9.19312	3.8161e-20	5.19472e-19
CATSPER1	37.9447	0.836787	0.0910266	9.19277	3.82838e-20	5.20777e-19
TP63	47.4431	0.974401	0.106002	9.19231	3.84481e-20	5.2238e-19
TPRG1L	4475.49	-0.399004	0.0434064	-9.19229	3.84554e-20	5.2238e-19
NCAM2	32.3888	1.59633	0.173838	9.18286	4.19783e-20	5.69835e-19
ASPA	3492.54	-1.02644	0.111799	-9.1811	4.26692e-20	5.78809e-19
LPAR2	647.032	0.721953	0.0786467	9.1797	4.3228e-20	5.8598e-19
DDO	597.288	-0.634018	0.0691398	-9.17009	4.72644e-20	6.40247e-19
AGAP2	354.845	0.66632	0.0726833	9.16744	4.8438e-20	6.55688e-19
EFNA4	262.564	0.550678	0.0600859	9.16485	4.96148e-20	6.71149e-19
SLC4A8	124.279	0.662929	0.0723628	9.16117	5.13357e-20	6.93944e-19
GREM2	19.0287	1.7712	0.193394	9.15853	5.26109e-20	7.10687e-19
STK17B	2476.29	0.600865	0.0656276	9.15567	5.40193e-20	7.29204e-19
WNT10B	25.445	1.36489	0.149109	9.15366	5.50374e-20	7.4243e-19
TCTA	3263.6	-0.473588	0.0517536	-9.15082	5.65029e-20	7.6167e-19
CDC45	159.94	0.836333	0.0914167	9.14858	5.76879e-20	7.77104e-19
CAT	9944.94	-0.650236	0.0710947	-9.14605	5.90544e-20	7.94959e-19
KIF5A	39.3517	1.29623	0.141756	9.14414	6.01066e-20	8.08563e-19
MOCOS	500.606	1.47056	0.160872	9.14119	6.17665e-20	8.30316e-19
CCDC81	56.7473	0.84395	0.0923327	9.14031	6.22729e-20	8.36544e-19
CRYBA4	2.37195	1.54354	0.168896	9.13903	6.30162e-20	8.45943e-19
ITGAL	2345.97	0.845015	0.0924918	9.13611	6.47401e-20	8.68485e-19
CEP41	577.825	0.401064	0.0439009	9.13568	6.49978e-20	8.71339e-19
PI3	98.8491	2.26576	0.248018	9.13545	6.51352e-20	8.72529e-19
LCK	936.822	0.908447	0.0994427	9.13538	6.51766e-20	8.72529e-19
CBX7	4428.29	-0.527201	0.0577126	-9.13494	6.54403e-20	8.75456e-19
CYFIP2	10130.7	-0.706968	0.0773985	-9.13413	6.59364e-20	8.81484e-19
ICAM3	101.121	0.797858	0.0874163	9.12712	7.03484e-20	9.39819e-19
CXCR3	365.906	1.15756	0.126844	9.12588	7.11539e-20	9.49927e-19
SEPTIN10	4363.65	-0.449307	0.0493111	-9.11168	8.11165e-20	1.08219e-18
LAT2	1012.46	0.643998	0.0707272	9.10538	8.59624e-20	1.14605e-18
MAGEL2	20.9392	1.93279	0.212364	9.10133	8.92319e-20	1.18882e-18
PIGV	1172.91	-0.366087	0.0402336	-9.09903	9.11448e-20	1.21347e-18
ABCA4	59.1355	1.11098	0.12211	9.09823	9.18195e-20	1.22162e-18
FPR1	817.044	1.00508	0.110491	9.09648	9.33066e-20	1.24055e-18
CD55	2147.19	0.712198	0.0782969	9.09613	9.36107e-20	1.24374e-18
DCTN6	1223.82	-0.442809	0.048682	-9.09595	9.37656e-20	1.24495e-18
IVL	4.69858	2.88193	0.316917	9.09364	9.57761e-20	1.27077e-18
WNT1	10.2442	1.03063	0.11335	9.09245	9.68285e-20	1.28386e-18
SBNO2	3977.61	0.512477	0.0563812	9.08949	9.95003e-20	1.31838e-18
FCRL3	195.639	1.31226	0.144386	9.08852	1.00399e-19	1.32938e-18
MCM10	123.512	0.794469	0.0874477	9.08507	1.0363e-19	1.3703e-18
LPIN1	1255.81	0.556585	0.0612635	9.08509	1.03611e-19	1.3703e-18
ADGRE2	698.996	0.829037	0.0912858	9.08177	1.06819e-19	1.41149e-18
SIRPB2	384.466	0.718939	0.079164	9.08165	1.06945e-19	1.41219e-18
RPS6KA4	1900.07	0.401589	0.0442268	9.08023	1.08344e-19	1.42969e-18
ACOT9	1841.43	0.314077	0.0346013	9.07704	1.11566e-19	1.47122e-18
PYCARD	719.15	0.91214	0.100499	9.07613	1.12505e-19	1.48258e-18
PIK3CD	1951.87	0.540377	0.0596085	9.06544	1.24106e-19	1.63436e-18
SLC39A5	2981.14	-1.34205	0.148122	-9.06047	1.29887e-19	1.70933e-18
MDK	3143.94	1.26212	0.139301	9.06033	1.30057e-19	1.7104e-18
KNG1	113.498	-2.53843	0.280229	-9.05839	1.32394e-19	1.73996e-18
UBA7	2808.03	0.503124	0.055545	9.05795	1.32919e-19	1.74568e-18
S100A11	17601.7	0.753636	0.0832055	9.05754	1.3343e-19	1.75121e-18
CDH11	3149.24	0.867641	0.0958305	9.05392	1.37928e-19	1.80901e-18
PLIN2	60243.3	-0.979208	0.10817	-9.05251	1.39715e-19	1.83121e-18
TREH	179.59	-1.55465	0.171749	-9.05184	1.40577e-19	1.84127e-18
COLEC12	591.569	1.58882	0.175547	9.05067	1.421e-19	1.85996e-18
CCDC89	202.779	-0.661649	0.0731068	-9.05044	1.42397e-19	1.86259e-18
TSKS	12.15	1.02453	0.113211	9.04974	1.43307e-19	1.87322e-18
ZCCHC18	35.8083	0.833457	0.0921114	9.04836	1.45129e-19	1.89576e-18
FDCSP	58.0924	3.54274	0.391576	9.04738	1.46434e-19	1.91152e-18
STX1A	128.091	0.758478	0.0838404	9.04669	1.47372e-19	1.92248e-18
TRIM13	1976.93	-0.374709	0.041421	-9.04636	1.47815e-19	1.92696e-18
IL1A	10.2717	1.36763	0.15119	9.04579	1.48587e-19	1.93572e-18
MLXIPL	1777.55	-1.24849	0.13803	-9.04507	1.49569e-19	1.94721e-18
EVI2B	1283.97	0.746293	0.0825262	9.04311	1.52275e-19	1.98111e-18
MRPS9	643.066	-0.305792	0.0338152	-9.04302	1.52402e-19	1.98144e-18
KERA	3.68626	2.26949	0.250995	9.042	1.53837e-19	1.99875e-18
ARHGAP11B	14.9649	1.03841	0.114852	9.04128	1.54841e-19	2.01045e-18
TSPYL1	6414.94	-0.49994	0.0553466	-9.03289	1.6719e-19	2.16933e-18
GRAP2	234.967	0.751707	0.0832258	9.03214	1.68343e-19	2.18283e-18
KCNJ5	778.587	1.01975	0.112917	9.03099	1.70131e-19	2.20454e-18
PODN	748.592	1.37434	0.152195	9.0301	1.71509e-19	2.22091e-18
GDA	3604.9	-1.48794	0.164777	-9.03002	1.71633e-19	2.22104e-18
NUDT12	1770.56	-0.683165	0.0756729	-9.02788	1.75034e-19	2.26354e-18
TBX5	57.3076	2.76866	0.306713	9.02689	1.76627e-19	2.28262e-18
KCNK17	65.4962	1.9505	0.216145	9.02406	1.81237e-19	2.34064e-18
DYNC2LI1	1781.14	-0.465477	0.0515823	-9.02397	1.81392e-19	2.34108e-18
P2RY10	343.034	1.02528	0.113643	9.02198	1.8472e-19	2.38244e-18
TPD52L2	6917	0.327143	0.0362619	9.02169	1.85211e-19	2.38719e-18
MPC2	5273.45	-0.615229	0.0682115	-9.01944	1.89053e-19	2.43509e-18
GLT8D2	293.397	0.915416	0.1015	9.01884	1.90096e-19	2.4469e-18
FBXO9	2446.66	-0.3285	0.0364262	-9.01823	1.91147e-19	2.45879e-18
TNFAIP6	3133.18	-1.28147	0.142106	-9.01772	1.92043e-19	2.46869e-18
ARHGEF37	2659.68	-0.770598	0.0854551	-9.01757	1.92299e-19	2.47034e-18
PRR5L	877.991	0.62026	0.0687925	9.01639	1.94395e-19	2.49562e-18
NCF1	246.106	0.837103	0.0928586	9.01481	1.97212e-19	2.5301e-18
GOLGA3	4342.32	0.370479	0.0410971	9.01473	1.9736e-19	2.53033e-18
VPREB3	29.9522	1.22203	0.135586	9.01297	2.0055e-19	2.56952e-18
MICAL1	2668.99	0.643672	0.0714255	9.0118	2.027e-19	2.59536e-18
ZNF365	65.7816	1.30272	0.144588	9.00987	2.06297e-19	2.63967e-18
SARAF	27119.7	-0.442816	0.0491565	-9.0083	2.09273e-19	2.67599e-18
MS4A7	3450.83	0.742891	0.0824785	9.00709	2.11604e-19	2.70401e-18
TENT5B	136.66	1.18605	0.131685	9.00668	2.12382e-19	2.71216e-18
MCF2L2	59.103	0.899726	0.0999028	9.00602	2.13678e-19	2.72693e-18
VNN2	522.153	1.08914	0.121006	9.0007	2.24281e-19	2.86036e-18
CYBC1	3729.29	0.415983	0.0462253	8.99903	2.27722e-19	2.90233e-18
TLR5	506.748	0.653696	0.0726589	8.99679	2.32424e-19	2.96032e-18
TMEM232	209.993	-0.725404	0.0806582	-8.99356	2.39359e-19	3.04665e-18
ADAMTS12	492.681	1.08591	0.120786	8.9903	2.46565e-19	3.13631e-18
RASAL3	1081.36	0.706269	0.0785661	8.98949	2.48386e-19	3.1574e-18
ENPP2	26659.7	-1.14209	0.127054	-8.98903	2.4943e-19	3.16859e-18
CYB5D2	1644.92	-0.421245	0.0468677	-8.98794	2.51899e-19	3.19787e-18
B3GALNT1	2026.5	-0.590925	0.0657887	-8.98215	2.65519e-19	3.36856e-18
RHBDL2	105.632	0.632541	0.0704705	8.97597	2.80878e-19	3.56109e-18
KANK3	714.033	-0.794931	0.0885883	-8.97333	2.8769e-19	3.64508e-18
LTBP1	4303.88	0.981562	0.109393	8.97278	2.89112e-19	3.66071e-18
TOB2	5377.58	-0.41265	0.0460189	-8.96696	3.04817e-19	3.85704e-18
METRNL	1545.36	0.831918	0.0927772	8.96683	3.05164e-19	3.85891e-18
HTR1D	14.9292	1.48676	0.16581	8.96667	3.05617e-19	3.86212e-18
PLXNA4	138.785	1.31375	0.146526	8.96599	3.07518e-19	3.88362e-18
ALOXE3	6.8353	1.3807	0.154011	8.96499	3.10315e-19	3.91639e-18
LGALS3BP	31130.9	0.709053	0.0791047	8.96347	3.14613e-19	3.96805e-18
CACNA2D4	443.925	0.97305	0.108563	8.96299	3.16005e-19	3.98302e-18
TOLLIP	5271.43	-0.417696	0.0466196	-8.95966	3.25668e-19	4.10215e-18
GRPR	27.4817	1.52222	0.169965	8.95608	3.3643e-19	4.23496e-18
BDKRB1	50.6793	1.6326	0.182331	8.95405	3.42661e-19	4.3078e-18
SLC34A1	463.117	-2.16995	0.242342	-8.95408	3.42582e-19	4.3078e-18
SESTD1	2618.13	-0.513776	0.0573976	-8.95118	3.51688e-19	4.41842e-18
CCDC136	76.7556	0.850118	0.0949841	8.95011	3.5513e-19	4.45878e-18
STING1	4237.48	0.551815	0.0616697	8.94791	3.62263e-19	4.54539e-18
TPPP	1283.85	-1.04644	0.11698	-8.94539	3.70624e-19	4.64729e-18
TCEA3	7954.29	-0.621424	0.0695029	-8.94098	3.85725e-19	4.83353e-18
ITGAE	613.586	0.517794	0.0579152	8.94055	3.87235e-19	4.84931e-18
PLEKHO2	3930.87	0.457185	0.0511372	8.94037	3.87869e-19	4.85412e-18
ARHGAP22	482.795	0.643217	0.0719891	8.93492	4.0746e-19	5.09601e-18
MC4R	2.35457	2.78291	0.311495	8.93403	4.10752e-19	5.13387e-18
PDPN	234.012	1.47949	0.165652	8.93133	4.20902e-19	5.25734e-18
C5AR1	1600.25	0.755256	0.0845691	8.93064	4.2356e-19	5.28714e-18
CLECL1	57.1516	0.983514	0.110144	8.92938	4.28417e-19	5.34432e-18
TRIM15	687.52	-1.18	0.132254	-8.92222	4.57037e-19	5.69769e-18
CRAT	4049.61	-0.492803	0.0552345	-8.92201	4.57883e-19	5.70456e-18
UNC93B1	2003.24	0.474687	0.0532085	8.92126	4.61e-19	5.73972e-18
BBS12	839.552	-0.554637	0.062208	-8.91584	4.84134e-19	6.02388e-18
NKX6-1	4.12275	2.22769	0.249864	8.91562	4.85096e-19	6.03198e-18
CXCL8	709.048	1.60169	0.179682	8.91403	4.92105e-19	6.11521e-18
TRIM71	103.649	-1.82897	0.205196	-8.91332	4.95282e-19	6.15075e-18
DIPK1A	572.025	0.586917	0.0658493	8.91302	4.96589e-19	6.16304e-18
CCR1	1022.92	0.892855	0.100178	8.91272	4.97977e-19	6.17632e-18
RAB11FIP5	6411.43	-0.470125	0.0527487	-8.91255	4.98709e-19	6.18144e-18
ADAM23	127.698	1.15513	0.12962	8.91166	5.0273e-19	6.22731e-18
ETNPPL	29.4436	-2.17082	0.243626	-8.91044	5.08295e-19	6.29222e-18
KLHDC2	2437.57	-0.48473	0.0544029	-8.91	5.1032e-19	6.31325e-18
ATG7	1382.51	0.34654	0.0389135	8.90538	5.32037e-19	6.57773e-18
NEUROG3	3.06096	1.83231	0.205772	8.90457	5.35932e-19	6.62166e-18
CD27	300.911	1.23094	0.138303	8.90031	5.56922e-19	6.87662e-18
PPP2R2C	194.345	1.93884	0.217862	8.89939	5.6155e-19	6.92936e-18
RGL1	5518.64	-0.553181	0.0621767	-8.89692	5.74161e-19	7.08047e-18
TBL1X	5281.35	-0.500201	0.0562435	-8.89348	5.92229e-19	7.29864e-18
COL25A1	434.542	-1.25702	0.141358	-8.89243	5.97855e-19	7.3633e-18
TTC19	2709.6	-0.295308	0.0332115	-8.89175	6.01565e-19	7.40428e-18
NEBL	3617.96	-0.887245	0.099808	-8.88952	6.1373e-19	7.54923e-18
TRMT1L	2005.95	-0.372272	0.0418943	-8.88599	6.33564e-19	7.78826e-18
GJB3	33.6301	1.91914	0.216046	8.88301	6.50749e-19	7.99444e-18
IGFBP2	1971.53	1.29205	0.145467	8.88206	6.56306e-19	8.05761e-18
FAM126A	1070.92	0.572043	0.0644203	8.87986	6.69416e-19	8.21337e-18
NPY4R	3.93316	1.81116	0.204017	8.87752	6.837e-19	8.38332e-18
PTPRZ1	18.4501	1.77566	0.200083	8.87464	7.0158e-19	8.59712e-18
ALOX5AP	865.681	0.823908	0.0928516	8.87338	7.09588e-19	8.68977e-18
WDFY3	6193.98	-0.450949	0.0508247	-8.87263	7.14396e-19	8.74313e-18
MFSD13A	262.011	0.547078	0.0616669	8.87149	7.21718e-19	8.82716e-18
SLC22A5	6174.99	-0.73099	0.0824177	-8.86933	7.3585e-19	8.99434e-18
GPR65	478.932	0.750173	0.0845862	8.86874	7.39774e-19	9.03661e-18
ANKRD22	426.272	1.38354	0.156063	8.86528	7.63136e-19	9.31612e-18
SPRING1	3911.13	-0.612147	0.0690607	-8.86389	7.72676e-19	9.42665e-18
SAMHD1	6676.61	0.603442	0.0680913	8.86224	7.84229e-19	9.56158e-18
TMEM86A	758.924	0.672566	0.0758993	8.86129	7.90953e-19	9.63751e-18
LAMP5	88.6713	1.62687	0.183667	8.85771	8.16741e-19	9.94548e-18
CMKLR1	1431.91	0.775363	0.0875398	8.85725	8.20091e-19	9.98e-18
DGKG	292.568	0.878493	0.0991887	8.85679	8.23519e-19	1.00154e-17
ITGB4	3814.28	0.927208	0.104707	8.85527	8.34833e-19	1.01467e-17
ANKRD35	52.1259	0.971708	0.109739	8.85469	8.39193e-19	1.01933e-17
ACOX2	713.814	-0.757302	0.0855291	-8.85431	8.42002e-19	1.0221e-17
KIF21B	565.077	0.712754	0.0804998	8.8541	8.43608e-19	1.02341e-17
COL19A1	72.8433	-1.44898	0.163657	-8.85377	8.46085e-19	1.02577e-17
BID	1534.91	0.429719	0.0485738	8.84674	9.01161e-19	1.09186e-17
AMBP	142.469	-1.38913	0.157128	-8.84074	9.50857e-19	1.15136e-17
CHRNA9	1.70522	2.01624	0.228073	8.84033	9.54381e-19	1.15418e-17
KNTC1	1039.68	0.595268	0.0673353	8.84035	9.54164e-19	1.15418e-17
CENPH	270.993	0.540997	0.0612071	8.8388	9.67565e-19	1.1694e-17
TMEM252	809.435	-1.45258	0.164382	-8.8366	9.8673e-19	1.19182e-17
PCDH7	303.726	1.24811	0.141251	8.83612	9.9103e-19	1.19627e-17
MFAP5	198.055	1.65058	0.186802	8.83598	9.92248e-19	1.19699e-17
FANCB	37.179	0.650287	0.0735995	8.83548	9.9665e-19	1.20155e-17
PPP6R1	4106.91	0.327865	0.0371162	8.83349	1.01464e-18	1.22248e-17
SLC22A7	252.696	-2.02638	0.229475	-8.83052	1.04191e-18	1.25456e-17
HADHA	18551.4	-0.365078	0.0413493	-8.82911	1.05508e-18	1.26963e-17
FOSL1	518.594	1.31019	0.148443	8.82626	1.0823e-18	1.30157e-17
KCNE5	4.776	0.908927	0.102997	8.82479	1.09664e-18	1.31801e-17
ABCA7	790.857	0.778188	0.0881832	8.82467	1.09783e-18	1.31862e-17
CD180	456.871	0.868574	0.0984696	8.82073	1.13714e-18	1.3633e-17
ITM2B	93993.6	-0.492725	0.0558598	-8.82075	1.13696e-18	1.3633e-17
GPR174	346.044	1.09643	0.1243	8.82077	1.13673e-18	1.3633e-17
ARID3A	556.035	0.552677	0.062659	8.8204	1.14053e-18	1.36653e-17
GGN	26.7311	0.777319	0.0881511	8.81803	1.1649e-18	1.39486e-17
CCR5	1220.92	0.983881	0.111597	8.81642	1.18183e-18	1.41426e-17
WNT5A	456.445	0.990877	0.112405	8.8152	1.19468e-18	1.42875e-17
NPEPL1	708.503	1.01067	0.114658	8.8147	1.20002e-18	1.43425e-17
LMO1	46.275	1.97879	0.224527	8.81317	1.21654e-18	1.45311e-17
FUT7	23.5914	0.918396	0.104217	8.81233	1.22567e-18	1.46311e-17
AGPS	4590.98	-0.44326	0.0503056	-8.81135	1.23645e-18	1.47507e-17
STOML3	8.69423	-1.83894	0.208746	-8.8095	1.2571e-18	1.49878e-17
SFXN2	839.387	-0.659108	0.0748248	-8.80867	1.26634e-18	1.50888e-17
BEND4	16.033	1.25626	0.142654	8.80635	1.29281e-18	1.53947e-17
PSRC1	219.694	0.605101	0.0687183	8.80552	1.30245e-18	1.55e-17
ARL3	1844.73	-0.376622	0.0427809	-8.80351	1.32597e-18	1.57702e-17
SULF1	7141.84	0.908768	0.103241	8.80236	1.33967e-18	1.59234e-17
EFHD2	4353.4	0.545719	0.0620094	8.8006	1.36091e-18	1.61659e-17
RAB3B	107.078	1.8766	0.213239	8.80046	1.36251e-18	1.61751e-17
ELK1	1992.37	0.388664	0.0441739	8.7985	1.38659e-18	1.64508e-17
MYOZ3	73.3737	1.07256	0.121908	8.7981	1.39156e-18	1.64997e-17
PI15	116.675	1.76946	0.201171	8.79578	1.42053e-18	1.68329e-17
MYOM3	2701.77	-0.981829	0.111626	-8.79571	1.42143e-18	1.68333e-17
TMEM165	3738.93	0.403672	0.0459008	8.79446	1.43737e-18	1.70117e-17
TCTEX1D1	42.2137	0.683977	0.0777758	8.79421	1.44053e-18	1.70386e-17
CABP1	747.412	-1.22933	0.139825	-8.79191	1.47034e-18	1.73807e-17
TUBB4A	304.61	-1.62222	0.184581	-8.78865	1.51368e-18	1.7875e-17
CGAS	356.573	0.552707	0.0628889	8.78863	1.51401e-18	1.7875e-17
CD2	1440.52	1.00138	0.113967	8.78659	1.54169e-18	1.81908e-17
SERPINB8	673.455	0.50622	0.057623	8.78504	1.56307e-18	1.84318e-17
TRPV4	1957.11	-0.88518	0.100784	-8.78293	1.59265e-18	1.87693e-17
TENT5C	1149.53	0.916527	0.104363	8.78206	1.60503e-18	1.89037e-17
IGF2	112.679	1.98159	0.225657	8.78144	1.61394e-18	1.89971e-17
CXCL9	5012.7	1.23534	0.140679	8.78124	1.61683e-18	1.90196e-17
TSPAN18	7003.63	-0.716884	0.0816423	-8.78079	1.6233e-18	1.90841e-17
NUMB	5646.69	-0.374129	0.0426153	-8.77922	1.64611e-18	1.93406e-17
TREM2	1511.7	0.896456	0.102135	8.77716	1.6766e-18	1.96869e-17
COMP	373.713	2.00541	0.228486	8.77695	1.67969e-18	1.97112e-17
RGCC	5056.59	-0.738198	0.0841226	-8.77527	1.70501e-18	1.99963e-17
RHEBL1	60.5751	0.612025	0.0697621	8.77303	1.73918e-18	2.03846e-17
EDEM1	3712.68	0.36661	0.0417955	8.7715	1.76295e-18	2.06508e-17
SEC14L2	798.945	0.879475	0.100272	8.77088	1.77277e-18	2.07533e-17
FASTKD3	950.179	-0.455064	0.0519245	-8.76395	1.88523e-18	2.20565e-17
CPA2	4.56029	1.35086	0.154174	8.76193	1.91943e-18	2.24431e-17
WIPF1	5919.02	0.428346	0.0488895	8.76151	1.92646e-18	2.25117e-17
JAKMIP2	56.2765	1.04704	0.119511	8.76108	1.9338e-18	2.25703e-17
TMEM150B	120.295	0.778613	0.0888714	8.76112	1.93315e-18	2.25703e-17
NUP210	1976.61	0.673668	0.0769256	8.75739	1.99827e-18	2.33088e-17
NADK	2351.72	0.290078	0.033144	8.75204	2.09524e-18	2.44252e-17
AMIGO2	817.258	0.782484	0.0894459	8.74813	2.16924e-18	2.52726e-17
NSMAF	1844.36	0.320886	0.0366893	8.74603	2.20989e-18	2.57308e-17
ALDH1L2	424.18	0.997397	0.114055	8.74489	2.23235e-18	2.59767e-17
ABO	1877.38	-1.33609	0.152841	-8.74172	2.29586e-18	2.66997e-17
IL9R	14.0461	1.00937	0.115476	8.741	2.3106e-18	2.6855e-17
SAP30L	3182.22	-0.347616	0.0397799	-8.73848	2.36268e-18	2.74439e-17
ETV5	1434.21	0.469094	0.053682	8.73839	2.36455e-18	2.74492e-17
WNT10A	87.5286	1.19188	0.136419	8.73693	2.39522e-18	2.77886e-17
KANSL1L	2442.4	-0.527779	0.0604168	-8.73563	2.42293e-18	2.80932e-17
EN1	31.1023	1.55983	0.178563	8.73547	2.42649e-18	2.81178e-17
NXPE3	953.36	0.456846	0.0523035	8.73451	2.44713e-18	2.834e-17
ACOX1	3926.32	-0.363784	0.0416517	-8.73394	2.45941e-18	2.84652e-17
TTC21B	1695.53	-0.459561	0.052621	-8.7334	2.47128e-18	2.85855e-17
SEPTIN1	552.896	0.684911	0.0784293	8.73284	2.4836e-18	2.87109e-17
RLN2	23.1433	-1.0146	0.116203	-8.73126	2.51849e-18	2.90969e-17
GPER1	1849.32	-0.944693	0.108209	-8.73023	2.54156e-18	2.93459e-17
DMRT3	11.3652	2.71903	0.311662	8.72428	2.6787e-18	3.0911e-17
GAB3	525.442	0.540391	0.0619416	8.72421	2.68053e-18	3.09138e-17
CDC7	302.071	0.59751	0.0684986	8.72296	2.71017e-18	3.1237e-17
NAGK	3415.23	0.335497	0.0384629	8.72261	2.71853e-18	3.13148e-17
FGF7	329.636	1.74652	0.200271	8.7208	2.76255e-18	3.18029e-17
GOSR1	3376.88	-0.242358	0.0277943	-8.7197	2.78952e-18	3.20944e-17
PLEKHA1	8869.28	-0.51083	0.0585976	-8.7176	2.84169e-18	3.26752e-17
SLC11A1	809.751	0.933462	0.107141	8.71245	2.97384e-18	3.41745e-17
TONSL	408.219	0.645936	0.0741503	8.71118	3.00721e-18	3.45375e-17
CERKL	133.332	-1.23373	0.141649	-8.7098	3.0442e-18	3.49416e-17
ACSL1	15404.8	-0.747555	0.0858304	-8.70967	3.04751e-18	3.4959e-17
DIPK1C	25.3665	1.73304	0.198983	8.70946	3.05324e-18	3.5004e-17
DSEL	989.049	-0.957349	0.109979	-8.70486	3.17963e-18	3.64314e-17
ODAPH	9.31449	1.54531	0.177548	8.70357	3.21603e-18	3.68268e-17
NECTIN4	92.8812	1.58238	0.181851	8.70155	3.27376e-18	3.74657e-17
CIDEC	67.5921	2.28265	0.262368	8.70017	3.31386e-18	3.79023e-17
APOBEC3G	1783.97	0.727385	0.0836343	8.69721	3.40153e-18	3.88821e-17
IFIT1	3488.19	-0.598985	0.0688776	-8.69637	3.42674e-18	3.91472e-17
SOX6	1618.91	-0.866845	0.0996933	-8.69511	3.46491e-18	3.956e-17
TSPAN12	9890.42	-0.74495	0.0856815	-8.69441	3.48651e-18	3.97832e-17
HACD1	104.086	1.01546	0.116814	8.6929	3.53289e-18	4.02886e-17
NLRP7	11.4632	1.39181	0.160204	8.68771	3.69808e-18	4.21476e-17
MKX	44.3334	1.49804	0.172448	8.68691	3.72426e-18	4.24212e-17
PSD	79.9972	0.866929	0.0998129	8.68554	3.76941e-18	4.29102e-17
TAGLN2	28764.1	0.49495	0.0569866	8.68538	3.77468e-18	4.2945e-17
CRTAM	178.68	1.02434	0.117952	8.68445	3.80594e-18	4.32753e-17
MAGED4B	1.90386	2.11845	0.243942	8.68427	3.81194e-18	4.33181e-17
C1S	23539.6	1.15974	0.13355	8.68396	3.82215e-18	4.34087e-17
ITGA6	12484.2	-0.640132	0.0737214	-8.68312	3.8506e-18	4.37062e-17
ZYX	8368.09	0.448501	0.0516596	8.68186	3.8935e-18	4.41673e-17
GHDC	4645.92	-0.429617	0.0494862	-8.68154	3.90463e-18	4.42676e-17
CCDC42	7.80494	1.00777	0.116107	8.67967	3.96906e-18	4.49719e-17
KIF18A	157.406	0.741963	0.085505	8.67742	4.04836e-18	4.58436e-17
KCNQ3	557.954	0.795827	0.0917208	8.67663	4.07664e-18	4.61369e-17
ICAM5	34.4187	1.45781	0.168049	8.67493	4.13822e-18	4.67793e-17
FAM180A	52.8883	1.38944	0.160166	8.67499	4.13602e-18	4.67793e-17
TKT	7669.94	0.558587	0.0643963	8.67421	4.16447e-18	4.70486e-17
KDELR3	1333.25	1.01877	0.117476	8.67222	4.23789e-18	4.78502e-17
LTB	582.218	1.04052	0.119991	8.67164	4.25955e-18	4.80667e-17
MAIP1	726.005	-0.388965	0.0448566	-8.6713	4.272e-18	4.81793e-17
PTGIS	1271.32	1.39361	0.160755	8.66917	4.35271e-18	4.90609e-17
PTGER2	343.13	0.965342	0.111359	8.66877	4.36798e-18	4.92045e-17
MRPL44	1726.19	-0.406047	0.0468583	-8.66543	4.49821e-18	5.06127e-17
TMEM229B	570.675	0.534255	0.0616536	8.66543	4.49799e-18	5.06127e-17
EHBP1	3070.88	-0.550318	0.0635213	-8.66351	4.57457e-18	5.1442e-17
KCNA3	74.6021	0.930338	0.107406	8.66187	4.64079e-18	5.21564e-17
KCTD5	1328.68	0.287983	0.0332531	8.66033	4.70387e-18	5.28348e-17
EPB41L4A	1344.4	-0.573731	0.0662545	-8.65949	4.73869e-18	5.31951e-17
FZD4	10204.2	-0.586588	0.0677604	-8.6568	4.85201e-18	5.44357e-17
FAM149A	2952.83	-0.611569	0.0706896	-8.65148	5.08349e-18	5.69998e-17
ITGA5	12596.4	0.677826	0.0783535	8.65087	5.11084e-18	5.72733e-17
UNC13B	3732.11	-0.511498	0.0591376	-8.64929	5.18231e-18	5.80407e-17
CTXND1	169.877	-1.55265	0.179546	-8.64766	5.25674e-18	5.88403e-17
SLC25A23	6158.2	-0.477126	0.0551781	-8.64701	5.28644e-18	5.91386e-17
SNAI3	99.0236	0.603432	0.0697876	8.64669	5.30161e-18	5.92741e-17
C2orf73	38.8224	-0.850107	0.0983191	-8.6464	5.31484e-18	5.93878e-17
LIMK2	2874.98	0.45861	0.0530529	8.6444	5.4088e-18	6.0403e-17
TIMP3	47291.8	-0.765541	0.0885725	-8.64311	5.47037e-18	6.10554e-17
GPT	802.74	-1.1887	0.13754	-8.64253	5.49814e-18	6.13301e-17
VSIG10L	166.659	0.722435	0.0835933	8.64225	5.51172e-18	6.14461e-17
CD300A	1356.64	0.760447	0.0880077	8.64068	5.58774e-18	6.22579e-17
ZNRF1	650.747	0.430537	0.0498479	8.63702	5.76958e-18	6.4247e-17
ZAP70	551.603	0.926868	0.107317	8.63671	5.78557e-18	6.43881e-17
SPANXB1	2.16382	3.33119	0.385751	8.6356	5.84175e-18	6.4976e-17
NPAS3	116.051	0.965303	0.111791	8.63487	5.87914e-18	6.53545e-17
IRGM	6.92921	1.00257	0.116118	8.63403	5.92289e-18	6.58031e-17
TGFB1	8194.1	0.585229	0.0678062	8.63091	6.08683e-18	6.7549e-17
MCF2L	4285.74	-0.674889	0.0781945	-8.6309	6.087e-18	6.7549e-17
CPOX	839.338	0.493222	0.057166	8.62788	6.25021e-18	6.93205e-17
CYP17A1	48.2106	-1.79784	0.208411	-8.62639	6.33201e-18	7.01876e-17
KRT34	2.84039	2.40229	0.278663	8.62079	6.64948e-18	7.36645e-17
KLF10	8387.66	-0.70306	0.0815828	-8.61775	6.82851e-18	7.56047e-17
HAUS8	247.673	0.402549	0.0467179	8.6166	6.89702e-18	7.63197e-17
EPB41L1	7131.29	-0.440743	0.0511589	-8.61517	6.98381e-18	7.7236e-17
VOPP1	3398.45	0.405105	0.047032	8.61339	7.09323e-18	7.84014e-17
NPTXR	395.936	0.900993	0.104635	8.61084	7.25257e-18	8.0117e-17
VSTM5	61.0105	-1.01935	0.118396	-8.60969	7.32607e-18	8.08828e-17
HSF5	6.64242	1.08971	0.126585	8.60854	7.39992e-18	8.16517e-17
GPSM1	622.535	0.727628	0.0845277	8.60816	7.42446e-18	8.18759e-17
P2RX1	149.74	0.942269	0.109471	8.6075	7.46716e-18	8.23e-17
TOR3A	2179.89	0.422241	0.0490664	8.60551	7.59756e-18	8.36897e-17
ZFYVE9	1619.35	-0.442397	0.0514209	-8.60345	7.73561e-18	8.5162e-17
PLPBP	3654.98	-0.349114	0.0405796	-8.6032	7.75251e-18	8.52996e-17
TLL1	1046.25	-0.968618	0.112626	-8.60033	7.94843e-18	8.73583e-17
MPL	62.2598	-0.581474	0.0676106	-8.60033	7.94863e-18	8.73583e-17
NFE2L3	1416.98	0.74893	0.0870832	8.60016	7.96025e-18	8.74365e-17
TTC25	368.452	-0.607871	0.0706852	-8.59969	7.99335e-18	8.77505e-17
NIBAN3	36.5556	0.997649	0.116061	8.59591	8.26052e-18	9.06321e-17
EPHA4	1183.25	-0.799968	0.0930744	-8.59493	8.33153e-18	9.13595e-17
SAA1	2917.44	2.58927	0.301404	8.59069	8.64457e-18	9.47386e-17
ALAD	3200.83	-0.382884	0.0445831	-8.5881	8.84228e-18	9.68507e-17
CCDC110	257.013	-0.622881	0.0725293	-8.58799	8.85063e-18	9.68875e-17
ACOT4	576.409	-0.852661	0.0993035	-8.58641	8.97302e-18	9.81718e-17
DOCK10	2115.04	0.57652	0.0671998	8.5792	9.55361e-18	1.04465e-16
IBSP	76.3488	1.96191	0.228718	8.57784	9.66687e-18	1.05644e-16
SH3D19	3267.38	-0.431241	0.0502815	-8.57654	9.77692e-18	1.06786e-16
HSF2BP	21.9546	0.783553	0.0913607	8.57647	9.78254e-18	1.06788e-16
CARNS1	69.3495	0.771526	0.0899718	8.5752	9.89137e-18	1.07915e-16
PTH2R	1425.97	-0.961575	0.112174	-8.57217	1.01551e-17	1.10668e-16
CLEC18A	823.449	-1.34841	0.157301	-8.57217	1.0155e-17	1.10668e-16
CNDP1	72.292	-1.05923	0.123609	-8.56922	1.04186e-17	1.13476e-16
BNIP3	15170.6	-0.617464	0.0720637	-8.56832	1.0501e-17	1.14309e-16
CD52	1083.67	0.824341	0.0962169	8.56753	1.05728e-17	1.15026e-16
RHPN2	2707.81	-0.51346	0.0599459	-8.56539	1.07712e-17	1.17119e-16
B3GNTL1	253.022	0.575802	0.0672323	8.56437	1.08668e-17	1.18092e-16
PTGFR	254.281	1.36656	0.159567	8.56416	1.0887e-17	1.18245e-16
SPRYD4	1068.33	-0.38001	0.0443986	-8.55906	1.13794e-17	1.23524e-16
NAP1L1	21942	0.405754	0.0474167	8.55721	1.15634e-17	1.25451e-16
SPATA9	20.0418	0.794055	0.0927972	8.55688	1.15965e-17	1.2574e-16
C2CD2L	756.863	0.35243	0.041194	8.55536	1.17497e-17	1.2733e-16
DUSP2	566.278	0.987879	0.115493	8.55356	1.19345e-17	1.2926e-16
WNT2	30.1345	2.00274	0.234186	8.55192	1.21059e-17	1.31043e-16
KNSTRN	429.854	0.442755	0.0517751	8.5515	1.21497e-17	1.31444e-16
ZMYND12	212.228	-0.733699	0.0858026	-8.55101	1.22013e-17	1.31855e-16
F13A1	4236.09	1.137	0.132967	8.55103	1.22e-17	1.31855e-16
L2HGDH	687.066	-0.660323	0.0772453	-8.5484	1.24811e-17	1.34805e-16
SOCS7	1521.37	-0.495888	0.0580267	-8.54585	1.27592e-17	1.37731e-16
GPR183	923.249	0.794882	0.0930165	8.5456	1.27866e-17	1.3795e-16
CD69	531.052	0.788783	0.0923307	8.54302	1.30756e-17	1.4099e-16
PAQR8	862.381	0.530532	0.0621063	8.54233	1.3154e-17	1.41756e-16
SAAL1	458.757	0.329116	0.0385328	8.54121	1.32827e-17	1.43064e-16
MEFV	121.221	0.836324	0.0979863	8.53512	1.40014e-17	1.50721e-16
BHMT2	14304.7	-0.780574	0.0914687	-8.53378	1.41642e-17	1.52389e-16
C16orf54	299.777	0.773519	0.0906582	8.53225	1.43528e-17	1.54333e-16
SPINDOC	787.682	0.446412	0.0523251	8.5315	1.44462e-17	1.55235e-16
WDR86	98.2944	1.1327	0.132768	8.53145	1.44527e-17	1.55235e-16
SLC28A1	8705.8	-0.985227	0.115489	-8.5309	1.45211e-17	1.55882e-16
GPANK1	1494.66	-0.371801	0.0435847	-8.53055	1.45654e-17	1.56272e-16
SLC22A2	11818	-1.28937	0.151158	-8.52999	1.46362e-17	1.56945e-16
STYK1	30.0998	1.00921	0.118319	8.52962	1.46833e-17	1.57363e-16
BHLHE22	44.9124	1.06376	0.124719	8.52925	1.47299e-17	1.57775e-16
GCH1	647.422	0.552141	0.064768	8.5249	1.52937e-17	1.63724e-16
FAM205C	12.8075	-1.15938	0.136024	-8.52334	1.55018e-17	1.6586e-16
SH2D1A	297.962	0.977514	0.114723	8.52063	1.58692e-17	1.69697e-16
CHN1	568.565	0.640148	0.0751393	8.51948	1.60272e-17	1.71292e-16
LY86	768.699	0.71342	0.0837414	8.51933	1.60485e-17	1.71426e-16
ILDR2	657.767	-1.095	0.128556	-8.51771	1.62744e-17	1.73742e-16
LRP1	21649.7	0.622382	0.073083	8.5161	1.65023e-17	1.76079e-16
CARM1	1635.65	0.300517	0.0352885	8.51602	1.65133e-17	1.76099e-16
PLAC1	4.36079	1.46816	0.172492	8.51148	1.71729e-17	1.83033e-16
STX11	556.028	0.586574	0.0689512	8.50708	1.78363e-17	1.89999e-16
PML	6657.04	0.345727	0.0406475	8.50551	1.80803e-17	1.92493e-16
CHST6	19.3863	1.31803	0.15501	8.50286	1.84979e-17	1.9683e-16
GALK2	1082.62	-0.420512	0.0494649	-8.50123	1.87596e-17	1.99506e-16
SCIMP	352.065	0.741974	0.0872993	8.4992	1.90896e-17	2.02904e-16
SLC8B1	2183.98	0.30933	0.0363994	8.49822	1.92526e-17	2.04525e-16
C5orf34	80.5257	0.533543	0.0627906	8.49718	1.94256e-17	2.06249e-16
SHISAL1	208.383	1.59476	0.187707	8.49604	1.96166e-17	2.08164e-16
MB21D2	739.403	-0.560094	0.0659251	-8.49591	1.96387e-17	2.08284e-16
PCK2	2676.6	-0.62388	0.0734431	-8.49474	1.98377e-17	2.1028e-16
FCAR	25.3683	1.12546	0.132545	8.49116	2.04588e-17	2.16745e-16
DHRS4	606.539	-0.570073	0.0671448	-8.49021	2.06266e-17	2.18403e-16
OSCP1	633.521	-0.408852	0.0481658	-8.48843	2.09453e-17	2.21656e-16
TICAM2	9.79305	0.91587	0.107917	8.48677	2.12456e-17	2.24713e-16
IGFL3	1.13175	2.14833	0.253208	8.48444	2.16758e-17	2.29138e-16
CBS	9.65056	1.49858	0.176698	8.48105	2.23165e-17	2.35782e-16
SGSM1	562.518	-0.898166	0.105906	-8.48076	2.23735e-17	2.36255e-16
NDFIP2	4199.61	-0.48856	0.0576168	-8.47948	2.26212e-17	2.38741e-16
XIRP1	25.581	1.30496	0.153917	8.47834	2.28436e-17	2.40957e-16
POLD1	738.97	0.386938	0.0456443	8.47726	2.30555e-17	2.4306e-16
GNE	2739.32	-0.434367	0.0512405	-8.47703	2.31022e-17	2.4342e-16
ACO2	8330.89	-0.576542	0.0680266	-8.47524	2.34601e-17	2.47057e-16
ABCD2	115.664	0.838886	0.0990085	8.47287	2.39427e-17	2.52003e-16
PPY	1.02966	1.82836	0.215964	8.46604	2.53879e-17	2.67069e-16
ZNF33B	3539.91	-0.474102	0.0560267	-8.46207	2.6268e-17	2.76177e-16
SLC26A9	553.763	-1.48427	0.175458	-8.45942	2.68705e-17	2.82359e-16
CFAP94	203.291	-0.675001	0.0797959	-8.45909	2.69481e-17	2.83021e-16
EN2	28.8207	1.92862	0.228014	8.45834	2.7122e-17	2.84693e-16
ZNF831	206.174	0.930968	0.1101	8.45564	2.77563e-17	2.91193e-16
PDIA4	13263.4	0.584154	0.0691066	8.45295	2.84039e-17	2.97827e-16
E2F2	127.701	0.721004	0.0853014	8.45242	2.8532e-17	2.99007e-16
ADRA1D	11.8686	1.17859	0.139474	8.45026	2.90662e-17	3.04441e-16
KCNG1	40.3645	1.5785	0.186855	8.44772	2.97051e-17	3.10965e-16
ECT2	904.5	0.62936	0.074526	8.44484	3.04468e-17	3.18558e-16
TM4SF19	11.0102	1.37502	0.162842	8.44391	3.06895e-17	3.20925e-16
GGACT	409.576	-0.977413	0.115755	-8.44381	3.07164e-17	3.21033e-16
PLP2	2923.89	0.774142	0.0916914	8.4429	3.0955e-17	3.23353e-16
CALY	9.08937	1.63406	0.193583	8.44113	3.14294e-17	3.28131e-16
SLC25A30	2620.29	-0.540512	0.0640373	-8.44058	3.15766e-17	3.2949e-16
ERFE	87.9803	1.32494	0.157023	8.4379	3.23102e-17	3.36964e-16
C3AR1	1586.49	0.716828	0.0849668	8.43658	3.26771e-17	3.40608e-16
METTL24	119.129	-0.898071	0.106451	-8.4365	3.26972e-17	3.40634e-16
AKNAD1	7.61242	1.29573	0.153593	8.43612	3.2804e-17	3.41563e-16
HNMT	5524.81	-0.519751	0.0616217	-8.43455	3.32493e-17	3.46013e-16
TMEM14A	1495.67	-0.424195	0.0503125	-8.43121	3.42108e-17	3.55829e-16
GYPA	18.6851	-1.69109	0.200604	-8.42997	3.45753e-17	3.59427e-16
PRKAB1	4958.02	-0.538678	0.0639043	-8.42945	3.47294e-17	3.60836e-16
DUSP4	1067.43	0.747577	0.0886949	8.42863	3.4973e-17	3.63173e-16
SERPINA3	26.4598	2.06091	0.244567	8.42678	3.55295e-17	3.68754e-16
PLTP	7056.56	1.22182	0.145041	8.42397	3.63927e-17	3.77511e-16
IL1RL1	585.414	-1.49701	0.177753	-8.42186	3.7054e-17	3.84165e-16
HADHB	11136.8	-0.410639	0.0487657	-8.42065	3.74403e-17	3.87964e-16
PDE7B	768.385	-0.661313	0.0785671	-8.41717	3.85684e-17	3.99439e-16
KMT5A	1097.09	0.339556	0.0403422	8.41688	3.86633e-17	4.00209e-16
RHNO1	1277.55	0.415551	0.0493734	8.4165	3.8791e-17	4.01316e-16
CENPO	277.04	0.411459	0.0489003	8.41425	3.9542e-17	4.08867e-16
SEC24D	2945.9	0.478761	0.056906	8.41319	3.99024e-17	4.12375e-16
ZNF107	547.597	0.523136	0.0622088	8.40936	4.12265e-17	4.25832e-16
C1QL4	489.598	-1.72609	0.205278	-8.40852	4.15204e-17	4.28639e-16
RDX	7472.9	-0.447487	0.0532196	-8.4083	4.1599e-17	4.29222e-16
MPP2	97.41	1.15306	0.137187	8.40503	4.27753e-17	4.41125e-16
NRIP3	142.928	1.0151	0.120797	8.40333	4.3398e-17	4.47308e-16
ARPC3	8111.13	0.422187	0.0502492	8.40187	4.39415e-17	4.5267e-16
ERBB2	7203.56	-0.560382	0.0667126	-8.39995	4.46685e-17	4.59915e-16
EFEMP1	7179.62	1.17162	0.139481	8.39983	4.47107e-17	4.60105e-16
TTC24	26.7758	1.37951	0.164279	8.39732	4.56777e-17	4.69807e-16
RASL10B	211.984	0.935022	0.111392	8.39395	4.7007e-17	4.83223e-16
SLK	5477.04	-0.409795	0.0488289	-8.39246	4.76062e-17	4.88864e-16
CENPK	168.254	0.645494	0.0769132	8.39249	4.75936e-17	4.88864e-16
APOBEC3C	3870.23	0.684818	0.0816192	8.3904	4.84478e-17	4.97243e-16
LRRC18	1.85398	1.57304	0.187534	8.38801	4.94429e-17	5.07189e-16
ELL2	4409.05	0.730799	0.0871351	8.38697	4.98836e-17	5.11308e-16
PTGER4	673.499	0.631067	0.075244	8.38694	4.98972e-17	5.11308e-16
MPI	4773.5	-0.416004	0.0496028	-8.3867	4.99971e-17	5.12061e-16
ARFGAP1	4072.18	0.526215	0.0627452	8.38654	5.00655e-17	5.12221e-16
CDC42SE1	4037.22	0.322683	0.0384761	8.38658	5.00499e-17	5.12221e-16
ANKLE2	4958.48	0.299964	0.0357681	8.38635	5.01455e-17	5.12768e-16
PTPRC	5046.54	0.771025	0.0919453	8.38569	5.04288e-17	5.15394e-16
POLR2C	4852.04	-0.320354	0.038205	-8.38513	5.0669e-17	5.17576e-16
GPR55	40.1551	0.851724	0.101748	8.37095	5.7155e-17	5.83522e-16
AMIGO1	1827.7	-0.779406	0.0931431	-8.36784	5.86844e-17	5.98822e-16
MYMX	6.36975	1.26626	0.151355	8.36616	5.95255e-17	6.07085e-16
AMH	53.3388	1.41452	0.169107	8.36467	6.02837e-17	6.14494e-16
SLIT2	1083.93	1.31148	0.156843	8.3617	6.18219e-17	6.29843e-16
MAST1	32.9598	1.2303	0.147182	8.35899	6.32583e-17	6.44139e-16
CRLF3	871.829	0.36001	0.043081	8.35657	6.45684e-17	6.57134e-16
TOGARAM2	46.6548	0.93424	0.111858	8.35206	6.7085e-17	6.82388e-16
PIGT	7415.46	0.410089	0.0491097	8.35048	6.79867e-17	6.91198e-16
AQP7	645.79	-1.10728	0.132678	-8.34567	7.08092e-17	7.19516e-16
SHD	3.38069	1.6127	0.193383	8.33941	7.46618e-17	7.58267e-16
PVR	2414.46	0.50714	0.0608238	8.33785	7.56543e-17	7.67944e-16
TRIP13	325.579	0.700034	0.0839648	8.33724	7.60476e-17	7.71533e-16
IFITM10	86.4015	1.12256	0.134701	8.33377	7.83072e-17	7.94043e-16
MICALL2	1712.64	0.774628	0.092957	8.33318	7.86983e-17	7.97591e-16
ATE1	2165.09	-0.379684	0.0455698	-8.33192	7.9545e-17	8.05331e-16
PTCRA	15.4549	0.8316	0.0998084	8.33197	7.95111e-17	8.05331e-16
CD101	122.676	0.703688	0.0844589	8.33172	7.96793e-17	8.0627e-16
PLOD2	20046.1	0.822256	0.0986923	8.33151	7.98194e-17	8.07266e-16
BORCS7	1780.9	-0.488715	0.0586636	-8.33081	8.02928e-17	8.11631e-16
RETSAT	5205.58	-0.41069	0.0493005	-8.33033	8.06148e-17	8.14462e-16
SLC52A3	207.965	1.18302	0.142033	8.32915	8.14271e-17	8.2224e-16
PITPNC1	3069.88	-0.508961	0.0611323	-8.32556	8.39279e-17	8.47052e-16
PYHIN1	274.592	0.931622	0.111935	8.32286	8.58643e-17	8.66144e-16
HCST	59.5529	0.916772	0.110156	8.32248	8.61421e-17	8.68495e-16
MACO1	2292.92	-0.255422	0.0307013	-8.31958	8.82756e-17	8.89543e-16
CYP2S1	194.375	0.768405	0.0923885	8.3171	9.01405e-17	9.07864e-16
RBM38	966.13	0.526473	0.0633007	8.31701	9.02119e-17	9.08111e-16
C4orf48	70.673	1.08053	0.129946	8.31525	9.15564e-17	9.20696e-16
INSL3	23.725	1.07409	0.129171	8.31525	9.1557e-17	9.20696e-16
MMP11	1572.62	0.76942	0.0925394	8.31451	9.21303e-17	9.25981e-16
SCG2	542.554	1.51223	0.181918	8.31269	9.3553e-17	9.39793e-16
MRAP2	35.3306	1.43763	0.173042	8.30799	9.73354e-17	9.77284e-16
RASSF5	1823.36	0.634182	0.0763563	8.30556	9.9353e-17	9.97025e-16
CCM2	3162.35	0.448285	0.0539751	8.30541	9.94753e-17	9.97736e-16
FGD2	909.078	0.756548	0.0911061	8.30404	1.00633e-16	1.00883e-15
PEX5L	55.6993	1.52104	0.183201	8.30258	1.01875e-16	1.02075e-15
PYGO1	161.248	1.05802	0.127513	8.29732	1.06487e-16	1.06641e-15
HORMAD1	8.4452	1.17291	0.141385	8.29588	1.07786e-16	1.07886e-15
TAC3	4.66081	1.7914	0.215944	8.29569	1.0796e-16	1.08005e-15
AGAP1	3433.3	-0.466045	0.0561821	-8.29526	1.08347e-16	1.08336e-15
MRPL50	1492.07	-0.401578	0.0484116	-8.29509	1.08499e-16	1.08432e-15
CCDC38	17.8463	-0.813583	0.0980818	-8.29494	1.08638e-16	1.08515e-15
SPECC1	1428.56	0.545281	0.0657494	8.29331	1.10136e-16	1.09955e-15
GBP2	9020.89	0.623947	0.0752359	8.29321	1.1023e-16	1.09992e-15
CCDC88B	1120.93	0.795119	0.0958915	8.29185	1.11498e-16	1.112e-15
WWC1	6799.43	-0.621124	0.0749106	-8.29154	1.1179e-16	1.11434e-15
SLC16A4	6129.28	-0.686952	0.0828541	-8.29111	1.12199e-16	1.11784e-15
SORBS2	5206.6	-0.620208	0.0748152	-8.28988	1.13365e-16	1.12888e-15
STAT1	16856.8	0.679055	0.0819328	8.28796	1.15211e-16	1.14667e-15
FBXL16	2865.35	-0.990226	0.119492	-8.28697	1.16168e-16	1.1556e-15
ANKRD18B	10.2977	2.08988	0.252287	8.28374	1.19366e-16	1.18681e-15
PIH1D2	199.365	-0.498688	0.0602079	-8.28277	1.20342e-16	1.1959e-15
VPS26C	3862.46	-0.326229	0.0394042	-8.27904	1.24176e-16	1.23337e-15
METTL27	529.886	-0.885234	0.10696	-8.27627	1.2709e-16	1.26167e-15
PABPC4L	584.106	-0.742864	0.0897941	-8.27297	1.30665e-16	1.29649e-15
BFSP2	9.83212	1.51419	0.183042	8.27239	1.31303e-16	1.30215e-15
ADCY7	536.658	0.801218	0.0968556	8.27229	1.3141e-16	1.30255e-15
SHC4	57.572	0.740458	0.0895241	8.27104	1.32792e-16	1.31558e-15
PHETA2	515.661	0.556903	0.0673419	8.26979	1.34193e-16	1.32878e-15
STAP1	71.8617	1.44285	0.174497	8.26866	1.35478e-16	1.34082e-15
NOL4	55.5623	-2.01251	0.243612	-8.26113	1.44297e-16	1.42737e-15
DOK2	619.553	0.654258	0.0791987	8.26097	1.44496e-16	1.42861e-15
TM4SF4	60.3854	1.61936	0.196045	8.26015	1.45489e-16	1.43769e-15
FZD1	9548.85	-0.598367	0.0724416	-8.25999	1.45681e-16	1.43886e-15
PIK3CG	1018.59	0.629927	0.0762648	8.25973	1.45997e-16	1.44125e-15
PLPP1	7054.32	-0.667451	0.0808273	-8.25774	1.48453e-16	1.46474e-15
RTP5	12.5225	1.31509	0.159293	8.25582	1.50862e-16	1.48776e-15
HAAO	2610.11	-0.655194	0.0793671	-8.25523	1.5161e-16	1.49437e-15
UBA5	5064.43	-0.488811	0.0592132	-8.2551	1.51774e-16	1.49523e-15
HCAR2	61.7972	1.52714	0.185083	8.2511	1.56938e-16	1.54532e-15
HENMT1	254.858	0.606554	0.0735228	8.24987	1.58564e-16	1.56054e-15
CD3D	646.28	0.998897	0.121097	8.2487	1.60124e-16	1.5751e-15
TEX9	497.473	-0.53857	0.065389	-8.23641	1.77462e-16	1.74475e-15
SCARA5	52.8737	1.77702	0.215761	8.23607	1.77967e-16	1.74884e-15
IL16	1266.52	0.589654	0.071609	8.23436	1.80525e-16	1.77307e-15
GIGYF2	4524.28	-0.328924	0.0399523	-8.23292	1.82705e-16	1.79357e-15
ARHGAP15	920.451	0.550526	0.0669094	8.22793	1.90476e-16	1.86797e-15
ZNF273	205.157	0.480687	0.0584213	8.22794	1.90465e-16	1.86797e-15
OTOF	23.0529	0.988067	0.120095	8.22736	1.91385e-16	1.87594e-15
SULF2	9380.29	0.782358	0.0951243	8.22459	1.95865e-16	1.91888e-15
SNAI2	741.492	0.781833	0.0950943	8.22166	2.00708e-16	1.96533e-15
ST6GALNAC2	69.9753	-1.17668	0.143166	-8.21897	2.05256e-16	2.00784e-15
SOCS1	435.952	0.994514	0.121002	8.21901	2.05195e-16	2.00784e-15
SCARF2	462.139	0.815009	0.0992379	8.21268	2.16311e-16	2.11492e-15
SRSF8	3661.54	-0.276743	0.0337023	-8.21141	2.18605e-16	2.13627e-15
NDUFS1	5930.65	-0.481755	0.0586863	-8.20899	2.23058e-16	2.17869e-15
GAD1	253.863	1.66914	0.20337	8.20743	2.25977e-16	2.2061e-15
AL157935.2	8.29388	0.766138	0.0933484	8.2073	2.26221e-16	2.20736e-15
SLC26A1	488.327	-0.700158	0.0853234	-8.20594	2.28802e-16	2.23143e-15
CTSS	9909.47	0.710729	0.0866151	8.2056	2.29443e-16	2.23655e-15
NALCN	124.311	1.30453	0.159046	8.20219	2.36037e-16	2.29859e-15
IL1R2	978.155	1.56207	0.190445	8.20219	2.36044e-16	2.29859e-15
CBFB	2899.97	0.310541	0.0378614	8.20204	2.36348e-16	2.30039e-15
CALHM6	115.314	1.13453	0.138346	8.20068	2.39037e-16	2.32539e-15
SYNC	48.7515	0.951275	0.116013	8.19973	2.40923e-16	2.34256e-15
VNN3	25.8059	1.24545	0.151912	8.1985	2.43403e-16	2.3655e-15
CLSPN	198.246	0.602155	0.073449	8.19827	2.43867e-16	2.36882e-15
SIT1	269.823	0.992718	0.121113	8.19665	2.47187e-16	2.39986e-15
GPR18	68.1156	0.883923	0.107857	8.19534	2.49887e-16	2.42487e-15
[truncated: 17,399 more rows]
