# Supplementary material for: Unraveling the prognostic significance and molecular characteristics of tumor-infiltrating B lymphocytes in clear cell renal cell carcinoma through a comprehensive bioinformatics analysis
Source: Front Immunol. 2023 Oct 16;14:1238312. doi: 10.3389/fimmu.2023.1238312 (PMC10613680; doi:10.3389/fimmu.2023.1238312)
Supplement: Supplementary file 5 [file Table_4.xlsx]

## Sheet: meta.data
barcode	orig.ident	patient	condition	metastasic	treatment	nCount_RNA	nFeature_RNA	percent_mito	cell_type	subcluster	scissor0.001	scissor0.005	scissor0.01	scissor0.03	brown	red
RCC-BM1-Normal_AAACCTGAGAATTGTG-1	RCC-BM1-Normal	BM1	Normal	NA	No	1110	516	2.69784	Bcell	C1	2	2	2	2	0.0687443	0.0305357
RCC-BM1-Normal_AAACGGGGTCCCTTGT-1	RCC-BM1-Normal	BM1	Normal	NA	No	1640	542	1.82704	Bcell	C0	2	2	2	0	0.106292	0.0389145
RCC-BM1-Normal_AAATGCCGTCCAGTAT-1	RCC-BM1-Normal	BM1	Normal	NA	No	1082	405	5.24379	Bcell	C3	2	2	2	2	0.048754	0.103054
RCC-BM1-Normal_AACACGTGTTCCCTTG-1	RCC-BM1-Normal	BM1	Normal	NA	No	2079	676	2.30548	Bcell	C0	2	2	0	0	0.101723	0.0444279
RCC-BM1-Normal_AACACGTTCGAACTGT-1	RCC-BM1-Normal	BM1	Normal	NA	No	1005	477	1.39027	Bcell	C2	2	2	2	2	0.0655909	0.0235997
RCC-BM1-Normal_AACCATGAGTGCGTGA-1	RCC-BM1-Normal	BM1	Normal	NA	No	1150	439	1.65074	Bcell	C2	2	0	0	0	0.057881	-0.0206296
RCC-BM1-Normal_AAGCCGCCATTGGTAC-1	RCC-BM1-Normal	BM1	Normal	NA	No	2097	694	1.81211	Bcell	C0	2	0	0	0	0.104946	0.0772841
RCC-BM1-Normal_AAGGCAGGTATTCTCT-1	RCC-BM1-Normal	BM1	Normal	NA	No	912	397	1.53509	Bcell	C1	2	2	2	2	0.0462471	0.000507606
RCC-BM1-Normal_AAGGTTCCAGTCTTCC-1	RCC-BM1-Normal	BM1	Normal	NA	No	1211	552	0.824402	Bcell	C1	2	2	2	0	0.0584814	-0.0163051
RCC-BM1-Normal_AATCGGTCAGCCAGAA-1	RCC-BM1-Normal	BM1	Normal	NA	No	2019	687	9.49555	Bcell	C1	2	2	2	2	0.086235	0.0406081
RCC-BM1-Normal_ACACCAATCGTACCGG-1	RCC-BM1-Normal	BM1	Normal	NA	No	1964	661	3.6604	Bcell	C1	2	2	2	0	0.0989948	0.0375384
RCC-BM1-Normal_ACACTGACAACACGCC-1	RCC-BM1-Normal	BM1	Normal	NA	No	1458	569	2.6749	Bcell	C0	1	1	1	1	0.100517	0.0351021
RCC-BM1-Normal_ACAGCTACAAACCTAC-1	RCC-BM1-Normal	BM1	Normal	NA	No	1490	591	4.7619	Bcell	C1	2	2	2	2	0.0702445	0.0994897
RCC-BM1-Normal_ACAGCTACACGGACAA-1	RCC-BM1-Normal	BM1	Normal	NA	No	1397	552	6.29021	Bcell	C0	2	2	2	2	0.135389	0.00564069
RCC-BM1-Normal_ACATACGCAGATCTGT-1	RCC-BM1-Normal	BM1	Normal	NA	No	1809	593	1.43726	Bcell	C2	0	0	0	0	0.0636971	0.0105818
RCC-BM1-Normal_ACGAGGAGTACCGTAT-1	RCC-BM1-Normal	BM1	Normal	NA	No	1303	570	1.53492	Bcell	C2	2	2	2	2	0.0713812	0.0265463
RCC-BM1-Normal_ACGATGTGTCAGAAGC-1	RCC-BM1-Normal	BM1	Normal	NA	No	1083	489	2.76753	Bcell	C2	2	2	2	0	0.0871356	0.0424354
RCC-BM1-Normal_ACTATCTGTGACGGTA-1	RCC-BM1-Normal	BM1	Normal	NA	No	1091	586	3.2022	Bcell	C2	2	2	2	2	0.101077	0.00553859
RCC-BM1-Normal_ACTGAGTGTACTTAGC-1	RCC-BM1-Normal	BM1	Normal	NA	No	1418	463	2.11566	Bcell	C1	2	2	2	0	0.049397	0.0284386
RCC-BM1-Normal_ACTGCTCTCATGCTCC-1	RCC-BM1-Normal	BM1	Normal	NA	No	1390	577	2.01149	Bcell	C2	1	0	0	0	0.0741493	0.0357885
RCC-BM1-Normal_ACTGTCCCAGACGCCT-1	RCC-BM1-Normal	BM1	Normal	NA	No	1040	539	2.97791	Bcell	C1	2	2	2	2	0.0692383	-0.0119479
RCC-BM1-Normal_ACTGTCCCAGATCGGA-1	RCC-BM1-Normal	BM1	Normal	NA	No	1454	586	3.70879	Bcell	C0	1	1	1	0	0.0628103	0.0359146
RCC-BM1-Normal_ACTTACTTCATGGTCA-1	RCC-BM1-Normal	BM1	Normal	NA	No	1045	442	2.00957	Bcell	C2	2	2	2	2	0.039558	0.0268454
RCC-BM1-Normal_AGAATAGTCGATGAGG-1	RCC-BM1-Normal	BM1	Normal	NA	No	997	447	1.8018	Bcell	C2	2	0	0	0	0.0797712	0.00415199
RCC-BM1-Normal_AGCAGCCGTCGTCTTC-1	RCC-BM1-Normal	BM1	Normal	NA	No	1113	560	0.807899	Bcell	C2	2	2	2	2	0.0859436	-0.0352439
RCC-BM1-Normal_AGCCTAAAGACAAGCC-1	RCC-BM1-Normal	BM1	Normal	NA	No	1193	554	2.51046	Bcell	C1	2	2	2	2	0.0893882	0.016516
RCC-BM1-Normal_AGCGGTCGTGAAATCA-1	RCC-BM1-Normal	BM1	Normal	NA	No	1285	457	2.17729	Bcell	C2	2	2	2	0	0.0705423	-0.0064871
RCC-BM1-Normal_AGCGTATTCGGCTACG-1	RCC-BM1-Normal	BM1	Normal	NA	No	1129	510	1.32626	Bcell	C0	2	2	2	0	0.0702189	0.00479558
RCC-BM1-Normal_AGGCCGTTCGAGAGCA-1	RCC-BM1-Normal	BM1	Normal	NA	No	1377	589	5.72464	Bcell	C2	2	2	2	2	0.0581288	-0.0138563
RCC-BM1-Normal_AGGTCCGTCCGCGCAA-1	RCC-BM1-Normal	BM1	Normal	NA	No	1750	520	1.65431	Bcell	C2	2	2	2	2	0.0666239	0.00595257
RCC-BM1-Normal_ATCATCTTCAACACGT-1	RCC-BM1-Normal	BM1	Normal	NA	No	963	410	2.48963	Bcell	C1	2	2	2	2	0.0704136	0.02239
RCC-BM1-Normal_ATCATGGCAGTAACGG-1	RCC-BM1-Normal	BM1	Normal	NA	No	1373	584	9.97089	Bcell	C0	2	2	2	2	0.0802717	0.00327244
RCC-BM1-Normal_ATCATGGTCCCAAGAT-1	RCC-BM1-Normal	BM1	Normal	NA	No	1236	489	1.45631	Bcell	C0	2	2	2	2	0.0642832	0.0029817
RCC-BM1-Normal_ATCCACCTCTTGTTTG-1	RCC-BM1-Normal	BM1	Normal	NA	No	1439	627	2.56944	Bcell	C0	2	2	2	2	0.0856847	0.017832
RCC-BM1-Normal_ATCTACTAGATATGCA-1	RCC-BM1-Normal	BM1	Normal	NA	No	1776	641	1.68634	Bcell	C2	2	2	0	0	0.0719548	0.0599982
RCC-BM1-Normal_ATCTGCCAGACGCAAC-1	RCC-BM1-Normal	BM1	Normal	NA	No	1917	629	5.20562	Bcell	C2	2	2	2	0	0.0854769	-0.00952208
RCC-BM1-Normal_ATCTGCCGTCTAAAGA-1	RCC-BM1-Normal	BM1	Normal	NA	No	1167	478	3.67836	Bcell	C2	2	0	0	0	0.0484981	0.0136764
RCC-BM1-Normal_ATGAGGGCACTTAAGC-1	RCC-BM1-Normal	BM1	Normal	NA	No	1653	624	4.59492	Bcell	C2	2	2	2	2	0.0791191	0.0612367
RCC-BM1-Normal_ATTATCCCAAGACGTG-1	RCC-BM1-Normal	BM1	Normal	NA	No	1232	513	2.19156	Bcell	C0	2	2	2	2	0.103533	0.0335599
RCC-BM1-Normal_ATTTCTGCACACCGAC-1	RCC-BM1-Normal	BM1	Normal	NA	No	1773	590	2.30726	Bcell	C3	1	1	0	0	0.0646993	0.103587
RCC-BM1-Normal_CAACCAAAGGATGCGT-1	RCC-BM1-Normal	BM1	Normal	NA	No	1348	502	2.88675	Bcell	C1	2	0	0	0	0.0808516	0.0122003
RCC-BM1-Normal_CAAGTTGGTGAAAGAG-1	RCC-BM1-Normal	BM1	Normal	NA	No	1264	472	4.10742	Bcell	C2	2	2	2	2	0.0934458	0.0035732
RCC-BM1-Normal_CAAGTTGTCCGAAGAG-1	RCC-BM1-Normal	BM1	Normal	NA	No	1356	436	1.40118	Bcell	C1	2	2	2	0	0.0419465	0.00687375
RCC-BM1-Normal_CACAAACAGAGGACGG-1	RCC-BM1-Normal	BM1	Normal	NA	No	1172	474	1.78723	Bcell	C0	2	2	2	0	0.0792208	0.056121
RCC-BM1-Normal_CACAAACAGAGGTTGC-1	RCC-BM1-Normal	BM1	Normal	NA	No	1203	472	1.3289	Bcell	C1	2	2	2	0	0.045093	0.0178384
RCC-BM1-Normal_CACAAACGTTACCAGT-1	RCC-BM1-Normal	BM1	Normal	NA	No	1825	649	4.71233	Bcell	C0	2	2	2	2	0.0387218	0.0628188
RCC-BM1-Normal_CACAAACTCCTCTAGC-1	RCC-BM1-Normal	BM1	Normal	NA	No	1318	550	2.57967	Bcell	C0	2	2	2	2	0.0707617	-0.00337824
RCC-BM1-Normal_CACAAACTCCTGCCAT-1	RCC-BM1-Normal	BM1	Normal	NA	No	2208	798	1.76391	Bcell	C3	0	0	0	0	0.0991098	0.103931
RCC-BM1-Normal_CACACAATCGGCCGAT-1	RCC-BM1-Normal	BM1	Normal	NA	No	1440	513	3.88619	Bcell	C1	2	2	2	2	0.0788348	0.0279062
RCC-BM1-Normal_CACACTCTCGAGCCCA-1	RCC-BM1-Normal	BM1	Normal	NA	No	3487	783	3.55505	Bcell	C3	1	1	1	1	0.0184609	0.178926
RCC-BM1-Normal_CACCACTGTTCAACCA-1	RCC-BM1-Normal	BM1	Normal	NA	No	2547	634	0.981162	Bcell	C3	1	1	0	0	0.0246285	0.141783
RCC-BM1-Normal_CACCTTGAGCACACAG-1	RCC-BM1-Normal	BM1	Normal	NA	No	1019	584	1.66503	Bcell	C0	2	2	2	2	0.101204	-0.0363693
RCC-BM1-Normal_CAGAGAGCAAGACACG-1	RCC-BM1-Normal	BM1	Normal	NA	No	1882	657	3.18471	Bcell	C0	2	2	2	2	0.111483	0.0407097
RCC-BM1-Normal_CAGCCGAGTCGCGGTT-1	RCC-BM1-Normal	BM1	Normal	NA	No	1134	449	3.7037	Bcell	C1	0	0	0	0	0.06623	-0.0126403
RCC-BM1-Normal_CAGCGACTCTCGTATT-1	RCC-BM1-Normal	BM1	Normal	NA	No	1197	450	2.8357	Bcell	C2	1	0	0	0	0.0463043	-0.000676515
RCC-BM1-Normal_CAGTAACCAGGGTTAG-1	RCC-BM1-Normal	BM1	Normal	NA	No	1760	726	3.18001	Bcell	C0	2	2	2	2	0.0766267	0.0591134
RCC-BM1-Normal_CAGTCCTTCCTTTCGG-1	RCC-BM1-Normal	BM1	Normal	NA	No	1252	530	5.41401	Bcell	C3	2	2	2	2	-0.00693317	0.0743172
RCC-BM1-Normal_CATATTCCACATCCGG-1	RCC-BM1-Normal	BM1	Normal	NA	No	944	446	1.16402	Bcell	C2	2	2	2	2	0.0707847	0.0278881
RCC-BM1-Normal_CATCCACAGATGTGTA-1	RCC-BM1-Normal	BM1	Normal	NA	No	1483	726	1.88679	Bcell	C0	2	2	2	2	0.0913269	0.0412072
RCC-BM1-Normal_CATCCACAGTATTGGA-1	RCC-BM1-Normal	BM1	Normal	NA	No	1211	461	2.31214	Bcell	C0	2	2	2	0	0.0838153	-0.00323483
RCC-BM1-Normal_CATCGGGTCACAATGC-1	RCC-BM1-Normal	BM1	Normal	NA	No	2798	947	2.92857	Bcell	C3	2	0	0	0	0.0322543	0.155968
RCC-BM1-Normal_CATGGCGAGTGTGAAT-1	RCC-BM1-Normal	BM1	Normal	NA	No	4629	1048	0.970664	Bcell	C3	2	2	2	0	0.0226976	0.220873
RCC-BM1-Normal_CATTCGCCAAGCGTAG-1	RCC-BM1-Normal	BM1	Normal	NA	No	1129	475	2.12202	Bcell	C2	2	2	2	2	0.0684446	-0.00245563
RCC-BM1-Normal_CATTCGCGTGACCAAG-1	RCC-BM1-Normal	BM1	Normal	NA	No	1161	493	2.49355	Bcell	C0	2	2	0	0	0.098336	-0.0204424
RCC-BM1-Normal_CCAATCCAGTGTTAGA-1	RCC-BM1-Normal	BM1	Normal	NA	No	987	435	3.44478	Bcell	C2	1	0	0	0	0.0412427	0.0048898
RCC-BM1-Normal_CCACGGACATCACGTA-1	RCC-BM1-Normal	BM1	Normal	NA	No	1051	444	2.75928	Bcell	C1	2	2	2	2	0.0986116	0.0182563
RCC-BM1-Normal_CCACTACGTAAAGTCA-1	RCC-BM1-Normal	BM1	Normal	NA	No	1082	504	2.77008	Bcell	C0	2	2	2	2	0.123165	0.0361478
RCC-BM1-Normal_CCCAGTTAGAAACCAT-1	RCC-BM1-Normal	BM1	Normal	NA	No	1252	604	2.55591	Bcell	C0	2	2	2	0	0.117371	0.0196463
RCC-BM1-Normal_CCCATACTCCACTGGG-1	RCC-BM1-Normal	BM1	Normal	NA	No	1491	493	1.80965	Bcell	C1	2	2	2	0	0.0899756	0.0459688
RCC-BM1-Normal_CCGGGATCAGGTCTCG-1	RCC-BM1-Normal	BM1	Normal	NA	No	1295	473	2.23765	Bcell	C1	2	2	2	0	0.0447902	0.00970034
RCC-BM1-Normal_CCGTACTAGCCTATGT-1	RCC-BM1-Normal	BM1	Normal	NA	No	938	401	5.53191	Bcell	C2	1	1	1	1	0.069678	-0.00376278
RCC-BM1-Normal_CCGTGGACATCAGTCA-1	RCC-BM1-Normal	BM1	Normal	NA	No	1693	620	2.8352	Bcell	C1	2	2	2	2	0.0943063	0.0425248
RCC-BM1-Normal_CCTACCATCATCTGCC-1	RCC-BM1-Normal	BM1	Normal	NA	No	1083	459	3.23176	Bcell	C2	1	1	1	1	0.0495203	-0.0168454
RCC-BM1-Normal_CCTTACGTCGCGCCAA-1	RCC-BM1-Normal	BM1	Normal	NA	No	8480	2035	2.1798	Bcell	C3	1	1	0	0	0.0363189	0.349781
RCC-BM1-Normal_CCTTCCCGTGCTCTTC-1	RCC-BM1-Normal	BM1	Normal	NA	No	1117	493	1.33809	Bcell	C0	2	0	0	0	0.0891855	0.00964388
RCC-BM1-Normal_CGACTTCAGTGACATA-1	RCC-BM1-Normal	BM1	Normal	NA	No	1569	597	1.97452	Bcell	C0	2	2	2	0	0.0471065	0.0153023
RCC-BM1-Normal_CGCTGGAAGTGTACTC-1	RCC-BM1-Normal	BM1	Normal	NA	No	1155	447	2.07433	Bcell	C2	2	2	2	2	0.0553099	-0.0204567
RCC-BM1-Normal_CGCTGGAGTGGTTTCA-1	RCC-BM1-Normal	BM1	Normal	NA	No	2126	852	3.37079	Bcell	C3	1	1	1	1	0.0602024	0.108263
RCC-BM1-Normal_CGCTTCAAGCCAACAG-1	RCC-BM1-Normal	BM1	Normal	NA	No	1179	479	3.04826	Bcell	C1	2	0	0	0	0.0874675	0.0216821
RCC-BM1-Normal_CGTAGCGAGCTAAACA-1	RCC-BM1-Normal	BM1	Normal	NA	No	929	413	2.90635	Bcell	C1	2	2	2	0	0.0850854	0.0177231
RCC-BM1-Normal_CGTCAGGGTGGTAACG-1	RCC-BM1-Normal	BM1	Normal	NA	No	3732	1056	7.69025	Bcell	C3	2	2	2	2	0.0626869	0.202843
RCC-BM1-Normal_CGTCAGGTCAGCTCTC-1	RCC-BM1-Normal	BM1	Normal	NA	No	1265	587	2.68775	Bcell	C0	2	2	2	2	0.0960374	-0.0016158
RCC-BM1-Normal_CGTCTACCAGAGCCAA-1	RCC-BM1-Normal	BM1	Normal	NA	No	1569	628	3.24634	Bcell	C1	2	2	2	2	0.100118	0.0774
RCC-BM1-Normal_CGTCTACTCGCCAGCA-1	RCC-BM1-Normal	BM1	Normal	NA	No	1024	483	5.46341	Bcell	C1	2	2	2	2	0.0791277	0.0608308
RCC-BM1-Normal_CTAACTTTCTTTCCTC-1	RCC-BM1-Normal	BM1	Normal	NA	No	5932	1735	2.62848	Bcell	C0	1	1	0	0	0.199945	0.141269
RCC-BM1-Normal_CTACACCAGGTGATAT-1	RCC-BM1-Normal	BM1	Normal	NA	No	1746	615	1.48827	Bcell	C0	2	2	0	0	0.105347	-0.0167642
RCC-BM1-Normal_CTCGGAGCATGGGAAC-1	RCC-BM1-Normal	BM1	Normal	NA	No	1591	562	2.19849	Bcell	C2	2	2	2	2	0.0616279	0.0223957
RCC-BM1-Normal_CTGATAGAGCCCAGCT-1	RCC-BM1-Normal	BM1	Normal	NA	No	1200	448	1.99833	Bcell	C1	1	0	0	0	0.0747549	0.0199133
RCC-BM1-Normal_CTGCGGATCTTAGCCC-1	RCC-BM1-Normal	BM1	Normal	NA	No	1031	422	2.90135	Bcell	C2	1	1	1	0	0.0963632	0.0828667
RCC-BM1-Normal_CTGCTGTAGTAGGTGC-1	RCC-BM1-Normal	BM1	Normal	NA	No	1260	548	3.25397	Bcell	C2	2	2	2	2	0.0596834	0.111958
RCC-BM1-Normal_CTGGTCTCATATGCTG-1	RCC-BM1-Normal	BM1	Normal	NA	No	985	433	2.12982	Bcell	C2	2	2	2	0	0.10271	0.0146156
RCC-BM1-Normal_CTGTTTAAGGTAAACT-1	RCC-BM1-Normal	BM1	Normal	NA	No	991	434	2.62097	Bcell	C1	2	2	2	2	0.0535742	0.0156937
RCC-BM1-Normal_CTTAACTTCAGCTTAG-1	RCC-BM1-Normal	BM1	Normal	NA	No	1423	596	1.75439	Bcell	C1	2	2	0	0	0.0682558	0.0513183
RCC-BM1-Normal_CTTGGCTAGAGGGCTT-1	RCC-BM1-Normal	BM1	Normal	NA	No	1167	492	3.25621	Bcell	C2	2	2	2	0	0.0678999	-0.0262022
RCC-BM1-Normal_GAACGGAGTTGTGGCC-1	RCC-BM1-Normal	BM1	Normal	NA	No	1125	425	1.77778	Bcell	C2	2	2	2	0	0.0517426	0.0285811
RCC-BM1-Normal_GACAGAGAGACACGAC-1	RCC-BM1-Normal	BM1	Normal	NA	No	1260	545	2.53968	Bcell	C0	2	2	0	0	0.0467695	0.0623329
RCC-BM1-Normal_GACTGCGCACTGAAGG-1	RCC-BM1-Normal	BM1	Normal	NA	No	1634	589	1.10159	Bcell	C0	2	2	2	0	0.0573689	0.0844364
RCC-BM1-Normal_GAGCAGAAGATCTGAA-1	RCC-BM1-Normal	BM1	Normal	NA	No	936	432	4.16667	Bcell	C3	2	2	2	2	0.0512955	0.118584
RCC-BM1-Normal_GAGTCCGAGACCTAGG-1	RCC-BM1-Normal	BM1	Normal	NA	No	902	464	3.99113	Bcell	C1	2	2	2	2	0.0850764	-0.0226433
RCC-BM1-Normal_GATCAGTGTGATGTGG-1	RCC-BM1-Normal	BM1	Normal	NA	No	1460	647	1.50582	Bcell	C0	2	2	2	0	0.098721	-0.00384068
RCC-BM1-Normal_GATCAGTGTGTTTGTG-1	RCC-BM1-Normal	BM1	Normal	NA	No	894	419	5.69832	Bcell	C1	1	1	1	1	0.0645414	-0.00156218
RCC-BM1-Normal_GATCGATCATCGGGTC-1	RCC-BM1-Normal	BM1	Normal	NA	No	1246	493	4.33387	Bcell	C0	2	2	2	2	0.088059	0.0219697
RCC-BM1-Normal_GATCGCGTCCAAATGC-1	RCC-BM1-Normal	BM1	Normal	NA	No	969	448	2.26571	Bcell	C1	2	2	2	2	0.0642543	-0.00628051
RCC-BM1-Normal_GATCTAGAGACACGAC-1	RCC-BM1-Normal	BM1	Normal	NA	No	1761	592	1.64679	Bcell	C1	2	2	2	0	0.0423956	0.0467967
RCC-BM1-Normal_GCAAACTAGTACGCCC-1	RCC-BM1-Normal	BM1	Normal	NA	No	1697	674	2.59128	Bcell	C0	2	2	2	2	0.110252	0.0240615
RCC-BM1-Normal_GCACATAAGAGCTATA-1	RCC-BM1-Normal	BM1	Normal	NA	No	1059	440	2.26629	Bcell	C1	2	2	2	2	0.128395	0.0373493
RCC-BM1-Normal_GCACTCTTCAGTACGT-1	RCC-BM1-Normal	BM1	Normal	NA	No	1026	432	2.04678	Bcell	C1	2	2	2	0	0.0617586	0.0300333
RCC-BM1-Normal_GCATGATAGTGTGGCA-1	RCC-BM1-Normal	BM1	Normal	NA	No	1124	470	3.91111	Bcell	C2	2	2	2	2	0.0563571	0.070082
RCC-BM1-Normal_GCATGATGTAGTGAAT-1	RCC-BM1-Normal	BM1	Normal	NA	No	1074	547	2.22635	Bcell	C0	2	2	2	2	0.0969982	0.0334435
RCC-BM1-Normal_GCTCTGTCAAGCCGTC-1	RCC-BM1-Normal	BM1	Normal	NA	No	1260	431	2.22046	Bcell	C2	2	2	2	0	0.0425218	0.014069
RCC-BM1-Normal_GCTTGAAAGTACGCCC-1	RCC-BM1-Normal	BM1	Normal	NA	No	1247	502	6.25501	Bcell	C2	2	2	2	2	0.0593649	0.0112074
RCC-BM1-Normal_GGACAGAGTGCACCAC-1	RCC-BM1-Normal	BM1	Normal	NA	No	1475	571	2.7759	Bcell	C0	2	2	0	0	0.0344129	0.00594643
RCC-BM1-Normal_GGATTACCACTGTCGG-1	RCC-BM1-Normal	BM1	Normal	NA	No	3228	947	3.68535	Bcell	C0	2	2	2	0	0.109509	0.0221338
RCC-BM1-Normal_GGCAATTTCGCAGGCT-1	RCC-BM1-Normal	BM1	Normal	NA	No	1231	624	2.19334	Bcell	C0	2	2	2	2	0.088315	-0.0139664
RCC-BM1-Normal_GGCCGATGTCTTCAAG-1	RCC-BM1-Normal	BM1	Normal	NA	No	891	356	2.69058	Bcell	C2	2	2	2	0	0.0655827	-0.00749334
RCC-BM1-Normal_GGGAATGAGCGATGAC-1	RCC-BM1-Normal	BM1	Normal	NA	No	1826	673	2.24289	Bcell	C0	2	2	2	2	0.132674	0.0514177
RCC-BM1-Normal_GGGATGACAGCCTATA-1	RCC-BM1-Normal	BM1	Normal	NA	No	1283	497	2.41058	Bcell	C2	2	2	2	0	0.0692263	0.0476645
RCC-BM1-Normal_GGGTCTGTCTCCTATA-1	RCC-BM1-Normal	BM1	Normal	NA	No	909	502	4.06593	Bcell	C1	2	2	2	2	0.0996676	0.00443078
RCC-BM1-Normal_GGTATTGAGCGACGTA-1	RCC-BM1-Normal	BM1	Normal	NA	No	1371	466	5.17493	Bcell	C0	2	2	2	2	0.107016	0.00901519
RCC-BM1-Normal_GTACTCCCAGGCGATA-1	RCC-BM1-Normal	BM1	Normal	NA	No	1056	458	1.41911	Bcell	C1	2	2	2	2	0.103149	0.0371904
RCC-BM1-Normal_GTAGTCAAGCCACCTG-1	RCC-BM1-Normal	BM1	Normal	NA	No	7583	1623	1.59273	Bcell	C3	1	0	0	0	0.0755879	0.23159
RCC-BM1-Normal_GTCACGGTCTTCTGGC-1	RCC-BM1-Normal	BM1	Normal	NA	No	1362	591	5.13573	Bcell	C0	2	2	2	2	0.0965131	0.0527378
RCC-BM1-Normal_GTCATTTAGTCCGTAT-1	RCC-BM1-Normal	BM1	Normal	NA	No	1974	798	2.68354	Bcell	C0	1	1	1	1	0.085316	0.163552
RCC-BM1-Normal_GTGGGTCAGCACGCCT-1	RCC-BM1-Normal	BM1	Normal	NA	No	1618	579	1.97409	Bcell	C0	2	2	2	2	0.0794352	0.0436209
RCC-BM1-Normal_GTGGGTCAGTTAAGTG-1	RCC-BM1-Normal	BM1	Normal	NA	No	1396	499	2.3622	Bcell	C1	1	0	0	0	0.0852342	-0.0166347
RCC-BM1-Normal_GTGTTAGTCATTTGGG-1	RCC-BM1-Normal	BM1	Normal	NA	No	1066	400	1.96998	Bcell	C1	2	2	2	0	0.0747375	-0.0262168
RCC-BM1-Normal_TAAGAGATCATGTGGT-1	RCC-BM1-Normal	BM1	Normal	NA	No	1374	495	2.32727	Bcell	C1	2	2	2	0	0.0844488	0.0378501
RCC-BM1-Normal_TACCTATGTCGGCATC-1	RCC-BM1-Normal	BM1	Normal	NA	No	1479	689	2.69906	Bcell	C0	2	2	2	2	0.10987	-0.0376589
RCC-BM1-Normal_TACGGGCAGGATGTAT-1	RCC-BM1-Normal	BM1	Normal	NA	No	1072	450	1.95896	Bcell	C1	2	2	2	2	0.0630257	-0.0127831
RCC-BM1-Normal_TACTCATAGCGTCAAG-1	RCC-BM1-Normal	BM1	Normal	NA	No	1391	425	0.860832	Bcell	C3	1	1	1	0	-0.00438212	0.126626
RCC-BM1-Normal_TACTTACGTGTAAGTA-1	RCC-BM1-Normal	BM1	Normal	NA	No	1170	587	2.04255	Bcell	C2	2	2	2	0	0.0437784	0.0255401
RCC-BM1-Normal_TAGAGCTCAGGAATGC-1	RCC-BM1-Normal	BM1	Normal	NA	No	1226	556	3.58598	Bcell	C0	2	2	2	0	0.0933248	0.149701
RCC-BM1-Normal_TCACGAAAGAAACGCC-1	RCC-BM1-Normal	BM1	Normal	NA	No	1065	433	2.44131	Bcell	C2	2	2	2	2	0.0552787	0.0103835
RCC-BM1-Normal_TCAGGTAAGGCCCGTT-1	RCC-BM1-Normal	BM1	Normal	NA	No	1167	497	1.88518	Bcell	C0	2	2	2	2	0.0751139	0.0375362
RCC-BM1-Normal_TCATTTGGTCTAGAGG-1	RCC-BM1-Normal	BM1	Normal	NA	No	2045	651	1.75781	Bcell	C1	2	0	0	0	0.0704255	0.030472
RCC-BM1-Normal_TCGGGACAGTCAATAG-1	RCC-BM1-Normal	BM1	Normal	NA	No	1555	624	3.20718	Bcell	C3	2	0	0	0	0.0303286	0.128795
RCC-BM1-Normal_TCGTACCTCTCTAAGG-1	RCC-BM1-Normal	BM1	Normal	NA	No	1121	437	2.22816	Bcell	C1	2	2	2	2	0.0781071	0.0184603
RCC-BM1-Normal_TGACAACAGAATAGGG-1	RCC-BM1-Normal	BM1	Normal	NA	No	1494	575	2.27273	Bcell	C0	1	1	0	0	0.0924005	0.0798583
RCC-BM1-Normal_TGACTAGCATGTCTCC-1	RCC-BM1-Normal	BM1	Normal	NA	No	953	448	4.08805	Bcell	C0	2	2	2	2	0.0548912	0.0349513
RCC-BM1-Normal_TGAGGGAGTCACCTAA-1	RCC-BM1-Normal	BM1	Normal	NA	No	8209	2380	4.66529	Bcell	C3	2	2	2	2	0.0973021	0.262412
RCC-BM1-Normal_TGCCCATAGCGAGAAA-1	RCC-BM1-Normal	BM1	Normal	NA	No	1366	467	2.55848	Bcell	C0	2	2	0	0	0.0525329	0.0344437
RCC-BM1-Normal_TGGCTGGAGCGACGTA-1	RCC-BM1-Normal	BM1	Normal	NA	No	971	417	2.26337	Bcell	C1	2	0	0	0	0.09102	0.0336603
RCC-BM1-Normal_TGGCTGGTCAGCTCTC-1	RCC-BM1-Normal	BM1	Normal	NA	No	1344	492	1.85874	Bcell	C1	2	2	2	0	0.104304	-0.0280631
RCC-BM1-Normal_TGTATTCCAGCATGAG-1	RCC-BM1-Normal	BM1	Normal	NA	No	1214	454	3.04778	Bcell	C1	2	2	2	0	0.0517223	0.0162498
RCC-BM1-Normal_TGTGGTACATAGGATA-1	RCC-BM1-Normal	BM1	Normal	NA	No	1050	488	2.19048	Bcell	C1	2	2	2	2	0.079382	-0.00448275
RCC-BM1-Normal_TGTTCCGCACGGATAG-1	RCC-BM1-Normal	BM1	Normal	NA	No	1130	420	2.38938	Bcell	C1	2	2	2	0	0.0769008	0.00708161
RCC-BM1-Normal_TTGACTTCAGATTGCT-1	RCC-BM1-Normal	BM1	Normal	NA	No	1052	456	3.7037	Bcell	C2	2	2	0	0	0.0548185	0.0100554
RCC-BM1-Normal_TTGCGTCAGCTAACAA-1	RCC-BM1-Normal	BM1	Normal	NA	No	1682	738	3.26797	Bcell	C0	2	2	2	2	0.0535594	0.0695671
RCC-BM1-Normal_TTTACTGAGTGAAGAG-1	RCC-BM1-Normal	BM1	Normal	NA	No	1208	483	2.2314	Bcell	C1	2	2	2	0	0.045791	0.0407806
RCC-BM1-Normal_TTTATGCCACATCTTT-1	RCC-BM1-Normal	BM1	Normal	NA	No	1178	385	2.45763	Bcell	C1	2	2	2	2	0.044464	-0.00714536
RCC-BM1-Normal_TTTGGTTGTTGAGTTC-1	RCC-BM1-Normal	BM1	Normal	NA	No	1089	521	3.75802	Bcell	C0	1	1	1	0	0.106967	0.0104794
RCC-BM1-Normal_TTTGTCATCTCGAGTA-1	RCC-BM1-Normal	BM1	Normal	NA	No	1077	569	2.68519	Bcell	C0	1	1	1	0	0.146243	-0.0176948
RCC-BM2-Normal_AACTCAGCACGAAATA-1	RCC-BM2-Normal	BM2	Normal	NA	No	2130	732	1.64165	Bcell	C2	2	2	2	2	0.0950716	0.0380527
RCC-BM2-Normal_AATCGGTCATCCGCGA-1	RCC-BM2-Normal	BM2	Normal	NA	No	2217	790	2.66125	Bcell	C1	2	0	0	0	0.0727824	0.0541204
RCC-BM2-Normal_ACACTGACAATCGAAA-1	RCC-BM2-Normal	BM2	Normal	NA	No	2600	784	1.69036	Bcell	C0	2	2	2	2	0.0948008	0.0749132
RCC-BM2-Normal_ACAGCTATCACCAGGC-1	RCC-BM2-Normal	BM2	Normal	NA	No	2812	771	2.16389	Bcell	C1	2	2	2	2	0.0785805	0.0389992
RCC-BM2-Normal_AGAGCTTGTTCGCGAC-1	RCC-BM2-Normal	BM2	Normal	NA	No	3109	850	2.76616	Bcell	C1	2	2	2	0	0.0733165	0.0843048
RCC-BM2-Normal_AGAGTGGGTTCTCATT-1	RCC-BM2-Normal	BM2	Normal	NA	No	2052	658	1.94647	Bcell	C2	2	2	2	0	0.0835777	0.0600842
RCC-BM2-Normal_AGATCTGCAAAGAATC-1	RCC-BM2-Normal	BM2	Normal	NA	No	2406	804	1.74491	Bcell	C0	2	2	2	2	0.111579	0.0982643
RCC-BM2-Normal_AGGGATGGTGATGTCT-1	RCC-BM2-Normal	BM2	Normal	NA	No	2250	974	1.59363	Bcell	C0	2	2	2	2	0.143706	0.0300953
RCC-BM2-Normal_ATTGGACAGCCGTCGT-1	RCC-BM2-Normal	BM2	Normal	NA	No	2363	701	3.08538	Bcell	C2	2	2	2	2	0.0816696	0.0939514
RCC-BM2-Normal_CAAGAAAAGCTGCGAA-1	RCC-BM2-Normal	BM2	Normal	NA	No	2801	1013	3.77224	Bcell	C4	2	2	2	2	0.122604	0.0688413
RCC-BM2-Normal_CAGAGAGAGGATGTAT-1	RCC-BM2-Normal	BM2	Normal	NA	No	2731	878	2.63543	Bcell	C0	1	1	1	0	0.0944846	0.025512
RCC-BM2-Normal_CATGACACAGGTCGTC-1	RCC-BM2-Normal	BM2	Normal	NA	No	2302	652	2.47074	Bcell	C1	2	2	2	0	0.0621382	0.0189463
RCC-BM2-Normal_CGAATGTTCTCTAAGG-1	RCC-BM2-Normal	BM2	Normal	NA	No	2829	1007	2.0826	Bcell	C1	2	2	2	2	0.125788	0.0822774
RCC-BM2-Normal_CTCAGAACATATACCG-1	RCC-BM2-Normal	BM2	Normal	NA	No	2056	791	1.94081	Bcell	C2	2	2	2	2	0.0772104	0.0157391
RCC-BM2-Normal_CTCATTACAAAGTGCG-1	RCC-BM2-Normal	BM2	Normal	NA	No	2079	654	2.93128	Bcell	C1	1	1	0	0	0.078915	0.0545723
RCC-BM2-Normal_CTCGGAGAGGTGATAT-1	RCC-BM2-Normal	BM2	Normal	NA	No	3482	797	2.55527	Bcell	C2	2	2	2	0	0.0815287	0.0614201
RCC-BM2-Normal_CTCGTACGTGGTACAG-1	RCC-BM2-Normal	BM2	Normal	NA	No	4740	1220	1.77215	Bcell	C0	2	2	2	2	0.143196	0.132975
RCC-BM2-Normal_CTCTAATCATCTATGG-1	RCC-BM2-Normal	BM2	Normal	NA	No	2358	682	2.62712	Bcell	C1	0	0	0	0	0.0618409	0.0660288
RCC-BM2-Normal_CTGCGGAAGAGACTTA-1	RCC-BM2-Normal	BM2	Normal	NA	No	2568	697	2.64591	Bcell	C0	2	2	2	2	0.076858	0.0803007
RCC-BM2-Normal_GAGCAGAGTTTGTTGG-1	RCC-BM2-Normal	BM2	Normal	NA	No	2318	820	2.45902	Bcell	C0	2	2	2	0	0.105091	0.0658925
RCC-BM2-Normal_GATCAGTAGTTGAGTA-1	RCC-BM2-Normal	BM2	Normal	NA	No	2272	779	1.31984	Bcell	C0	2	2	2	2	0.132537	0.0188421
RCC-BM2-Normal_GATCAGTTCGGAATCT-1	RCC-BM2-Normal	BM2	Normal	NA	No	2320	804	1.72191	Bcell	C0	2	2	2	2	0.109779	0.0385058
RCC-BM2-Normal_GCGCAGTGTTCGTTGA-1	RCC-BM2-Normal	BM2	Normal	NA	No	3515	830	2.10168	Bcell	C0	2	0	0	0	0.059385	0.108986
RCC-BM2-Normal_GCTTCCAAGCAACGGT-1	RCC-BM2-Normal	BM2	Normal	NA	No	2374	702	1.76917	Bcell	C1	1	0	0	0	0.0944081	0.0278261
RCC-BM2-Normal_GCTTCCAAGCTAGTCT-1	RCC-BM2-Normal	BM2	Normal	NA	No	2310	655	1.55575	Bcell	C2	2	2	2	0	0.061519	0.0873459
RCC-BM2-Normal_GGAACTTTCTCCGGTT-1	RCC-BM2-Normal	BM2	Normal	NA	No	2176	636	1.60698	Bcell	C0	2	2	2	2	0.101057	0.0414165
RCC-BM2-Normal_GGAATAACAGTCACTA-1	RCC-BM2-Normal	BM2	Normal	NA	No	2883	985	2.8413	Bcell	C2	2	2	2	2	0.0854505	0.124923
RCC-BM2-Normal_GTAACTGCACTACAGT-1	RCC-BM2-Normal	BM2	Normal	NA	No	2498	754	1.7593	Bcell	C0	2	2	2	2	0.0678009	0.0850519
RCC-BM2-Normal_GTCGGGTGTCAGAATA-1	RCC-BM2-Normal	BM2	Normal	NA	No	2480	621	2.78002	Bcell	C0	2	2	2	0	0.0803752	0.0316498
RCC-BM2-Normal_TAAGTGCCATTACCTT-1	RCC-BM2-Normal	BM2	Normal	NA	No	2594	838	1.19507	Bcell	C1	2	2	2	2	0.0792154	0.0682201
RCC-BM2-Normal_TACACGAGTTGCGCAC-1	RCC-BM2-Normal	BM2	Normal	NA	No	4002	1058	3.69169	Bcell	C0	2	2	2	2	0.0978733	0.0676525
RCC-BM2-Normal_TACCTATGTTGAACTC-1	RCC-BM2-Normal	BM2	Normal	NA	No	4983	1226	2.52556	Bcell	C3	2	2	2	0	0.0524054	0.216147
RCC-BM2-Normal_TACGGATTCTGATACG-1	RCC-BM2-Normal	BM2	Normal	NA	No	2242	724	1.20374	Bcell	C1	2	2	2	0	0.055809	0.00823296
RCC-BM2-Normal_TCAGGTAAGTGCGATG-1	RCC-BM2-Normal	BM2	Normal	NA	No	2801	843	1.64168	Bcell	C0	2	2	2	2	0.098164	0.0892924
RCC-BM2-Normal_TGAGGGAAGGGTGTGT-1	RCC-BM2-Normal	BM2	Normal	NA	No	2240	693	3.11943	Bcell	C1	2	2	2	2	0.0830009	0.0469223
RCC-BM2-Normal_TGCGCAGGTCTGCAAT-1	RCC-BM2-Normal	BM2	Normal	NA	No	2291	626	2.35294	Bcell	C2	2	2	2	0	0.0753174	0.0156492
RCC-BM2-Normal_TTCTACAGTTAGATGA-1	RCC-BM2-Normal	BM2	Normal	NA	No	2254	750	1.59504	Bcell	C1	2	2	2	0	0.0790947	0.0643095
RCC-BM2-Normal_TTGCCGTGTTCCCTTG-1	RCC-BM2-Normal	BM2	Normal	NA	No	2406	732	1.28738	Bcell	C2	2	2	2	0	0.0918217	0.0682559
RCC-BM2-Normal_TTTATGCAGCGATAGC-1	RCC-BM2-Normal	BM2	Normal	NA	No	2129	821	2.11168	Bcell	C0	2	2	2	2	0.135685	0.0182778
RCC-BM2-Normal_TTTGCGCTCATCATTC-1	RCC-BM2-Normal	BM2	Normal	NA	No	6303	1493	2.09125	Bcell	C3	2	2	2	0	0.040747	0.238714
RCC-PR1-Normal_AACTCCCTCTTACCGC-1	RCC-PR1-Normal	PR1	Normal	NA	No	1304	476	3.21347	Bcell	C1	1	1	1	0	0.0753795	0.0715248
RCC-PR1-Normal_AAGACCTCAGCTCCGA-1	RCC-PR1-Normal	PR1	Normal	NA	No	4597	667	1.28233	Bcell	C3	2	2	2	2	0.0446446	0.134747
RCC-PR1-Normal_AAGGTTCCATATACGC-1	RCC-PR1-Normal	PR1	Normal	NA	No	2071	715	1.78313	Bcell	C0	2	2	2	0	0.0870515	0.0807136
RCC-PR1-Normal_AAGGTTCTCTTAACCT-1	RCC-PR1-Normal	PR1	Normal	NA	No	1240	445	1.6129	Bcell	C1	2	2	2	0	0.0623864	0.05951
RCC-PR1-Normal_AATCCAGTCCGGCACA-1	RCC-PR1-Normal	PR1	Normal	NA	No	1507	519	2.58621	Bcell	C0	1	0	0	0	0.0584948	0.0573572
RCC-PR1-Normal_ACACCAACAAACCCAT-1	RCC-PR1-Normal	PR1	Normal	NA	No	1098	421	1.54827	Bcell	C1	2	2	2	0	0.0423202	0.0346057
RCC-PR1-Normal_ACACCCTGTCTTGTCC-1	RCC-PR1-Normal	PR1	Normal	NA	No	1320	465	2.79879	Bcell	C0	2	2	2	0	0.0638112	0.104882
RCC-PR1-Normal_ACAGCCGGTTGGTAAA-1	RCC-PR1-Normal	PR1	Normal	NA	No	1225	469	2.77325	Bcell	C1	2	2	2	0	0.074569	0.0198162
RCC-PR1-Normal_ACATCAGAGTGGGTTG-1	RCC-PR1-Normal	PR1	Normal	NA	No	931	353	1.39635	Bcell	C1	2	2	0	0	0.043731	0.0805939
RCC-PR1-Normal_ACATCAGGTAAACACA-1	RCC-PR1-Normal	PR1	Normal	NA	No	2056	601	1.89504	Bcell	C1	2	2	2	0	0.100502	0.0992877
RCC-PR1-Normal_ACCGTAAGTAAGTTCC-1	RCC-PR1-Normal	PR1	Normal	NA	No	1698	523	1.34977	Bcell	C0	1	0	0	0	0.0572161	0.094843
RCC-PR1-Normal_ACGAGGAAGTCCCACG-1	RCC-PR1-Normal	PR1	Normal	NA	No	1241	409	2.25443	Bcell	C2	1	0	0	0	0.0680357	0.0734013
RCC-PR1-Normal_ACGAGGATCAACACAC-1	RCC-PR1-Normal	PR1	Normal	NA	No	1350	443	4.28994	Bcell	C1	2	2	2	2	0.100308	0.0523134
RCC-PR1-Normal_ACGATACAGCTAGTGG-1	RCC-PR1-Normal	PR1	Normal	NA	No	1808	515	2.48619	Bcell	C2	1	1	1	0	0.108336	0.0658837
RCC-PR1-Normal_ACGATACGTTCCCTTG-1	RCC-PR1-Normal	PR1	Normal	NA	No	1200	462	1.83028	Bcell	C1	2	2	2	0	0.0653518	0.0972694
RCC-PR1-Normal_ACGATGTCAAACCTAC-1	RCC-PR1-Normal	PR1	Normal	NA	No	1159	366	1.55306	Bcell	C0	2	2	2	0	0.0398712	0.0227618
RCC-PR1-Normal_ACGGGCTGTCTCCATC-1	RCC-PR1-Normal	PR1	Normal	NA	No	1441	469	3.465	Bcell	C0	2	2	2	0	0.0417966	0.0611767
RCC-PR1-Normal_ACTTACTAGTGCGTGA-1	RCC-PR1-Normal	PR1	Normal	NA	No	1167	399	1.79641	Bcell	C2	1	1	1	0	0.057827	0.0455867
RCC-PR1-Normal_AGACGTTCAGTGGGAT-1	RCC-PR1-Normal	PR1	Normal	NA	No	1534	426	1.95312	Bcell	C1	2	0	0	0	0.0625538	0.0400511
RCC-PR1-Normal_AGATTGCCACCGCTAG-1	RCC-PR1-Normal	PR1	Normal	NA	No	1996	549	1.70085	Bcell	C1	2	2	2	0	0.0628165	0.0465152
RCC-PR1-Normal_AGCATACGTCGACTAT-1	RCC-PR1-Normal	PR1	Normal	NA	No	1892	530	3.2241	Bcell	C0	0	0	0	0	0.0874452	0.0725898
RCC-PR1-Normal_AGCGGTCAGAATGTTG-1	RCC-PR1-Normal	PR1	Normal	NA	No	851	473	1.88014	Bcell	C0	1	1	0	0	0.103347	0.0116438
RCC-PR1-Normal_AGGCCACGTGATAAGT-1	RCC-PR1-Normal	PR1	Normal	NA	No	1239	356	2.33683	Bcell	C2	1	1	0	0	0.0389099	0.0405537
RCC-PR1-Normal_AGTAGTCAGCCCAGCT-1	RCC-PR1-Normal	PR1	Normal	NA	No	1328	462	1.88111	Bcell	C0	2	2	2	0	0.0758409	0.0586747
RCC-PR1-Normal_AGTGGGAAGTATTGGA-1	RCC-PR1-Normal	PR1	Normal	NA	No	1053	404	2.46914	Bcell	C2	2	2	2	0	0.0520376	0.0250334
RCC-PR1-Normal_ATCGAGTCACCTCGTT-1	RCC-PR1-Normal	PR1	Normal	NA	No	1593	432	1.8797	Bcell	C0	2	2	2	0	0.0732709	0.0531533
RCC-PR1-Normal_ATCGAGTTCACTATTC-1	RCC-PR1-Normal	PR1	Normal	NA	No	1560	487	2.8151	Bcell	C0	1	0	0	0	0.0789774	0.108457
RCC-PR1-Normal_ATCGAGTTCCATGAAC-1	RCC-PR1-Normal	PR1	Normal	NA	No	4321	649	0.601295	Bcell	C3	1	0	0	0	0.0314872	0.100358
RCC-PR1-Normal_ATCTACTTCTTGCATT-1	RCC-PR1-Normal	PR1	Normal	NA	No	1628	514	2.82036	Bcell	C0	1	1	1	1	0.0740416	0.0461629
RCC-PR1-Normal_ATGAGGGCACATTCGA-1	RCC-PR1-Normal	PR1	Normal	NA	No	971	368	0.617284	Bcell	C1	1	1	1	0	0.0629736	0.057887
RCC-PR1-Normal_CAACCAAAGATGTAAC-1	RCC-PR1-Normal	PR1	Normal	NA	No	1561	501	2.55918	Bcell	C0	1	1	1	0	0.0643721	0.071723
RCC-PR1-Normal_CAACCAAAGCTAGTGG-1	RCC-PR1-Normal	PR1	Normal	NA	No	8643	1028	0.670443	Bcell	C3	2	2	2	0	0.0241406	0.169987
RCC-PR1-Normal_CACAGGCCAGCCTATA-1	RCC-PR1-Normal	PR1	Normal	NA	No	1370	482	1.23726	Bcell	C1	2	2	2	0	0.0886223	0.0633503
RCC-PR1-Normal_CACATTTGTGCAGGTA-1	RCC-PR1-Normal	PR1	Normal	NA	No	1708	581	1.11111	Bcell	C0	2	2	2	2	0.119521	0.0214807
RCC-PR1-Normal_CAGCCGACAGCTTAAC-1	RCC-PR1-Normal	PR1	Normal	NA	No	1552	505	2.574	Bcell	C0	2	2	2	0	0.0654469	0.0845498
RCC-PR1-Normal_CATCAAGGTCAGTGGA-1	RCC-PR1-Normal	PR1	Normal	NA	No	720	289	6.93481	Bcell	C2	2	2	2	2	0.10337	0.0113149
RCC-PR1-Normal_CATCGGGCAGTCGTGC-1	RCC-PR1-Normal	PR1	Normal	NA	No	1240	424	2.09508	Bcell	C1	2	2	2	2	0.0478878	0.0406778
RCC-PR1-Normal_CATGACAGTGGGTATG-1	RCC-PR1-Normal	PR1	Normal	NA	No	1616	507	1.73267	Bcell	C1	1	0	0	0	0.0766312	0.0598194
RCC-PR1-Normal_CATGACATCTAGAGTC-1	RCC-PR1-Normal	PR1	Normal	NA	No	1613	469	1.36307	Bcell	C1	1	0	0	0	0.0537981	0.0670686
RCC-PR1-Normal_CCCAATCCATCTATGG-1	RCC-PR1-Normal	PR1	Normal	NA	No	2657	893	1.53904	Bcell	C3	1	1	0	0	0.0120656	0.268367
RCC-PR1-Normal_CCGTACTCATAAGACA-1	RCC-PR1-Normal	PR1	Normal	NA	No	1709	516	2.5716	Bcell	C0	2	0	0	0	0.0695959	0.0347337
RCC-PR1-Normal_CCTACCAGTATAATGG-1	RCC-PR1-Normal	PR1	Normal	NA	No	1749	491	2.63007	Bcell	C1	1	1	1	0	0.0733836	0.0402972
RCC-PR1-Normal_CCTACCATCACAGTAC-1	RCC-PR1-Normal	PR1	Normal	NA	No	2119	562	1.8859	Bcell	C0	1	0	0	0	0.0563149	0.0146201
RCC-PR1-Normal_CCTTCGAGTTACCAGT-1	RCC-PR1-Normal	PR1	Normal	NA	No	722	316	2.48276	Bcell	C1	2	2	2	0	0.0510526	0.0206506
RCC-PR1-Normal_CCTTTCTGTGGTGTAG-1	RCC-PR1-Normal	PR1	Normal	NA	No	1297	406	2.38645	Bcell	C2	1	1	0	0	0.0488585	0.0233607
RCC-PR1-Normal_CGACCTTAGACGCTTT-1	RCC-PR1-Normal	PR1	Normal	NA	No	1158	368	2.58844	Bcell	C1	2	2	2	2	0.0464714	0.0217872
RCC-PR1-Normal_CGAGCCAGTCCTCTTG-1	RCC-PR1-Normal	PR1	Normal	NA	No	910	423	2.52193	Bcell	C0	2	2	2	0	0.105815	0.0502803
RCC-PR1-Normal_CGATTGACAACACCTA-1	RCC-PR1-Normal	PR1	Normal	NA	No	2321	693	1.72043	Bcell	C0	2	0	0	0	0.0939654	0.0606632
RCC-PR1-Normal_CGATTGACATGTCGAT-1	RCC-PR1-Normal	PR1	Normal	NA	No	1001	372	2.59481	Bcell	C2	0	0	0	0	0.05823	0.0624858
RCC-PR1-Normal_CGCTGGAAGACAAAGG-1	RCC-PR1-Normal	PR1	Normal	NA	No	1780	525	2.41437	Bcell	C2	2	2	2	0	0.0852053	0.0610851
RCC-PR1-Normal_CGGACACAGTCCCACG-1	RCC-PR1-Normal	PR1	Normal	NA	No	1692	537	1.71294	Bcell	C0	2	2	0	0	0.0780959	0.106617
RCC-PR1-Normal_CGGACACCACATGACT-1	RCC-PR1-Normal	PR1	Normal	NA	No	1156	390	1.38169	Bcell	C4	2	2	2	0	0.0475364	0.0978536
RCC-PR1-Normal_CGGCTAGAGGCCCTTG-1	RCC-PR1-Normal	PR1	Normal	NA	No	2056	728	1.84645	Bcell	C2	1	1	1	0	0.148441	0.0593852
RCC-PR1-Normal_CGTAGCGAGAATCTCC-1	RCC-PR1-Normal	PR1	Normal	NA	No	985	397	1.0142	Bcell	C2	2	2	2	0	0.0852981	0.0804111
RCC-PR1-Normal_CGTGAGCAGATGAGAG-1	RCC-PR1-Normal	PR1	Normal	NA	No	1550	451	5.60567	Bcell	C0	2	2	2	2	0.0924345	-0.000280968
RCC-PR1-Normal_CGTGTCTCAGCATACT-1	RCC-PR1-Normal	PR1	Normal	NA	No	1883	518	2.81316	Bcell	C2	1	1	1	0	0.0836976	0.071237
RCC-PR1-Normal_CTACCCAAGAGTGAGA-1	RCC-PR1-Normal	PR1	Normal	NA	No	2314	859	3.15063	Bcell	C3	1	1	1	1	0.0468642	0.252718
RCC-PR1-Normal_CTACCCACAAGCTGTT-1	RCC-PR1-Normal	PR1	Normal	NA	No	1477	506	2.49831	Bcell	C0	2	2	2	0	0.0705893	0.0162381
RCC-PR1-Normal_CTAGCCTCATTCGACA-1	RCC-PR1-Normal	PR1	Normal	NA	No	1022	447	3.21951	Bcell	C0	2	2	2	2	0.0891899	0.0405144
RCC-PR1-Normal_CTAGCCTTCCTCATTA-1	RCC-PR1-Normal	PR1	Normal	NA	No	1148	419	1.56658	Bcell	C2	2	2	0	0	0.0452855	0.0442684
RCC-PR1-Normal_CTCACACAGGCCATAG-1	RCC-PR1-Normal	PR1	Normal	NA	No	4761	1496	3.3089	Bcell	C3	2	2	2	0	0.0696514	0.317969
RCC-PR1-Normal_CTCACACGTCGCCATG-1	RCC-PR1-Normal	PR1	Normal	NA	No	1765	506	2.20838	Bcell	C0	2	2	2	0	0.0542941	0.0345152
RCC-PR1-Normal_CTCATTAGTCTACCTC-1	RCC-PR1-Normal	PR1	Normal	NA	No	1342	583	2.82528	Bcell	C2	2	2	2	2	0.11118	0.0480434
RCC-PR1-Normal_CTCCTAGAGAATCTCC-1	RCC-PR1-Normal	PR1	Normal	NA	No	2174	614	2.89256	Bcell	C1	1	0	0	0	0.0669937	0.083132
RCC-PR1-Normal_CTCTAATTCTACCTGC-1	RCC-PR1-Normal	PR1	Normal	NA	No	1543	522	2.72021	Bcell	C0	2	2	0	0	0.0663875	0.0974605
RCC-PR1-Normal_CTGATAGAGTGGTAGC-1	RCC-PR1-Normal	PR1	Normal	NA	No	1317	439	2.35383	Bcell	C1	2	0	0	0	0.0415837	0.0488991
RCC-PR1-Normal_CTGCGGACACAAGCCC-1	RCC-PR1-Normal	PR1	Normal	NA	No	1878	554	2.5	Bcell	C1	1	1	1	0	0.0807593	0.0455075
RCC-PR1-Normal_CTTAACTCAATGGAGC-1	RCC-PR1-Normal	PR1	Normal	NA	No	3764	597	0.929615	Bcell	C3	2	2	2	0	0.0413525	0.102329
RCC-PR1-Normal_CTTAGGAGTGTAATGA-1	RCC-PR1-Normal	PR1	Normal	NA	No	1355	457	7.78839	Bcell	C2	2	2	2	2	0.04884	0.036506
RCC-PR1-Normal_CTTGGCTGTCCCGACA-1	RCC-PR1-Normal	PR1	Normal	NA	No	1140	352	1.83888	Bcell	C2	2	2	2	0	0.0664097	0.016714
RCC-PR1-Normal_GAAGCAGAGTACACCT-1	RCC-PR1-Normal	PR1	Normal	NA	No	1867	556	1.71123	Bcell	C2	2	2	2	0	0.0755437	0.0411418
RCC-PR1-Normal_GACCAATCATGAAGTA-1	RCC-PR1-Normal	PR1	Normal	NA	No	2119	488	2.92591	Bcell	C2	2	2	2	0	0.0653237	0.0335369
RCC-PR1-Normal_GACGTGCAGTACACCT-1	RCC-PR1-Normal	PR1	Normal	NA	No	1668	453	2.57794	Bcell	C1	2	2	2	0	0.0707871	0.0514734
RCC-PR1-Normal_GACGTGCTCAGAGCTT-1	RCC-PR1-Normal	PR1	Normal	NA	No	921	450	1.2987	Bcell	C2	1	1	1	1	0.0421306	0.0651615
RCC-PR1-Normal_GACGTGCTCTTCTGGC-1	RCC-PR1-Normal	PR1	Normal	NA	No	3882	576	1.02881	Bcell	C3	1	1	1	1	0.0251309	0.121802
RCC-PR1-Normal_GATCGTAGTCCTAGCG-1	RCC-PR1-Normal	PR1	Normal	NA	No	1259	422	2.85261	Bcell	C0	2	2	0	0	0.065359	0.0705511
RCC-PR1-Normal_GATTCAGAGCCTATGT-1	RCC-PR1-Normal	PR1	Normal	NA	No	1454	542	2.88462	Bcell	C0	1	1	1	0	0.0563642	0.0748681
RCC-PR1-Normal_GATTCAGCACGTGAGA-1	RCC-PR1-Normal	PR1	Normal	NA	No	2617	810	2.6738	Bcell	C2	1	0	0	0	0.105054	0.143195
RCC-PR1-Normal_GCAGCCATCATAGCAC-1	RCC-PR1-Normal	PR1	Normal	NA	No	953	423	1.15304	Bcell	C0	2	2	2	0	0.100516	0.01654
RCC-PR1-Normal_GCATACAGTCGCTTCT-1	RCC-PR1-Normal	PR1	Normal	NA	No	1470	434	2.30821	Bcell	C1	1	1	1	0	0.0635943	0.0761992
RCC-PR1-Normal_GCGAGAAGTCAGATAA-1	RCC-PR1-Normal	PR1	Normal	NA	No	1940	579	2.31959	Bcell	C2	2	2	2	0	0.0538726	0.0432163
RCC-PR1-Normal_GCGCCAAAGGATCGCA-1	RCC-PR1-Normal	PR1	Normal	NA	No	2192	539	2.22829	Bcell	C2	2	2	2	2	0.0585047	0.102086
RCC-PR1-Normal_GCTCCTATCGGCATCG-1	RCC-PR1-Normal	PR1	Normal	NA	No	2800	650	1.71123	Bcell	C1	2	2	0	0	0.110844	0.0627084
RCC-PR1-Normal_GGACAAGAGTGAATTG-1	RCC-PR1-Normal	PR1	Normal	NA	No	1357	427	2.43183	Bcell	C0	1	0	0	0	0.066626	0.0412583
RCC-PR1-Normal_GGACAAGGTTTGTGTG-1	RCC-PR1-Normal	PR1	Normal	NA	No	1056	445	2.27058	Bcell	C0	1	1	0	0	0.0704873	0.0812329
RCC-PR1-Normal_GGCGACTGTTCGCGAC-1	RCC-PR1-Normal	PR1	Normal	NA	No	789	312	2.1519	Bcell	C2	1	1	1	1	0.0880741	-0.00527221
RCC-PR1-Normal_GGCTCGACAGTGACAG-1	RCC-PR1-Normal	PR1	Normal	NA	No	805	323	0.866337	Bcell	C0	1	1	1	0	0.033498	0.0251821
RCC-PR1-Normal_GGCTGGTTCCACGACG-1	RCC-PR1-Normal	PR1	Normal	NA	No	854	352	1.17096	Bcell	C0	1	1	1	1	0.0779526	0.043933
RCC-PR1-Normal_GGGAGATAGAGGTTAT-1	RCC-PR1-Normal	PR1	Normal	NA	No	1231	492	2.18801	Bcell	C1	2	2	2	0	0.0685091	0.137416
RCC-PR1-Normal_GGGATGAGTTTGTGTG-1	RCC-PR1-Normal	PR1	Normal	NA	No	2256	788	2.07781	Bcell	C3	2	2	2	0	0.0265455	0.212168
RCC-PR1-Normal_GGGCACTAGAGATGAG-1	RCC-PR1-Normal	PR1	Normal	NA	No	1695	444	2.83019	Bcell	C2	2	2	2	0	0.0399194	0.0878099
RCC-PR1-Normal_GGTGCGTGTCATTAGC-1	RCC-PR1-Normal	PR1	Normal	NA	No	1140	479	4.72855	Bcell	C0	2	2	2	2	0.0594532	0.0766698
RCC-PR1-Normal_GTCACAACACTTACGA-1	RCC-PR1-Normal	PR1	Normal	NA	No	1516	447	3.69393	Bcell	C2	2	0	0	0	0.0764345	0.0612934
RCC-PR1-Normal_GTGCAGCAGCCGCCTA-1	RCC-PR1-Normal	PR1	Normal	NA	No	716	296	1.5299	Bcell	C4	2	2	2	2	0.0402589	-0.0139909
RCC-PR1-Normal_GTTACAGGTCCTCCAT-1	RCC-PR1-Normal	PR1	Normal	NA	No	2044	638	1.85638	Bcell	C0	1	1	1	0	0.0593686	0.0836316
RCC-PR1-Normal_GTTTCTAGTTTGCATG-1	RCC-PR1-Normal	PR1	Normal	NA	No	746	295	3.20856	Bcell	C2	1	1	1	0	0.063415	-0.0130471
RCC-PR1-Normal_TACAGTGGTTGACGTT-1	RCC-PR1-Normal	PR1	Normal	NA	No	1615	452	2.53556	Bcell	C0	1	0	0	0	0.0717773	0.0546381
RCC-PR1-Normal_TCAGGTACATGCCACG-1	RCC-PR1-Normal	PR1	Normal	NA	No	1574	702	1.96825	Bcell	C1	0	0	0	0	0.0758966	0.0436962
RCC-PR1-Normal_TCAGGTAGTACCGGCT-1	RCC-PR1-Normal	PR1	Normal	NA	No	806	389	2.9703	Bcell	C2	1	1	1	0	0.0564889	0.0371588
RCC-PR1-Normal_TCCCGATAGTGTGGCA-1	RCC-PR1-Normal	PR1	Normal	NA	No	2744	334	2.11216	Bcell	C3	1	1	1	0	0.0511691	0.0644903
RCC-PR1-Normal_TCTTTCCCATAACCTG-1	RCC-PR1-Normal	PR1	Normal	NA	No	1639	456	1.82927	Bcell	C0	2	2	2	0	0.0742611	0.0721855
RCC-PR1-Normal_TGAGCCGGTCCGCTGA-1	RCC-PR1-Normal	PR1	Normal	NA	No	1534	477	2.60586	Bcell	C1	1	1	0	0	0.0815395	0.0180528
RCC-PR1-Normal_TGCCAAAAGATAGTCA-1	RCC-PR1-Normal	PR1	Normal	NA	No	3570	1069	2.07225	Bcell	C3	1	1	0	0	0.0722204	0.202267
RCC-PR1-Normal_TGCCCTACAGCCTTTC-1	RCC-PR1-Normal	PR1	Normal	NA	No	1814	543	2.53304	Bcell	C1	0	0	0	0	0.0612069	0.0179087
RCC-PR1-Normal_TGCGTGGTCGCTTAGA-1	RCC-PR1-Normal	PR1	Normal	NA	No	1491	466	3.21932	Bcell	C2	1	1	1	1	0.0657977	0.014762
RCC-PR1-Normal_TGGCGCAAGTCGTACT-1	RCC-PR1-Normal	PR1	Normal	NA	No	1948	540	2.61538	Bcell	C0	2	1	1	0	0.0751236	0.0649873
RCC-PR1-Normal_TGGTTCCGTCCGAACC-1	RCC-PR1-Normal	PR1	Normal	NA	No	2147	557	2.42086	Bcell	C2	1	0	0	0	0.0589479	0.0765645
RCC-PR1-Normal_TGTATTCGTGCGGTAA-1	RCC-PR1-Normal	PR1	Normal	NA	No	1526	473	2.42147	Bcell	C0	2	2	2	0	0.081197	0.0683874
RCC-PR1-Normal_TTCTACAAGAGAACAG-1	RCC-PR1-Normal	PR1	Normal	NA	No	2107	602	2.27704	Bcell	C1	2	2	2	0	0.0804809	0.106275
RCC-PR1-Normal_TTCTCAAGTAGCCTAT-1	RCC-PR1-Normal	PR1	Normal	NA	No	1093	381	2.46801	Bcell	C1	1	0	0	0	0.0337778	0.0653715
RCC-PR1-Normal_TTCTTAGAGCAGATCG-1	RCC-PR1-Normal	PR1	Normal	NA	No	1683	508	3.14727	Bcell	C1	2	0	0	0	0.0941133	0.0824626
RCC-PR1-Normal_TTTGCGCGTAAGGATT-1	RCC-PR1-Normal	PR1	Normal	NA	No	2615	339	2.5974	Bcell	C3	2	2	2	2	0.0377585	0.045739
RCC-PR1-Normal_TTTGGTTTCCTCATTA-1	RCC-PR1-Normal	PR1	Normal	NA	No	867	335	1.03806	Bcell	C2	2	2	2	0	0.0328161	0.0295612
RCC-PR2-PTumor_AAACGGGTCGGCTACG-1	RCC-PR2-PTumor	PR2	Tumor	No	No	1970	753	1.21766	Bcell	C2	1	1	1	0	0.121097	0.157281
RCC-PR2-PTumor_AACCATGCACAACTGT-1	RCC-PR2-PTumor	PR2	Tumor	No	No	1105	423	1.89873	Bcell	C2	1	1	1	0	0.0665909	0.043444
RCC-PR2-PTumor_AACTCCCGTGTGCGTC-1	RCC-PR2-PTumor	PR2	Tumor	No	No	975	332	1.12821	Bcell	C1	2	2	2	0	0.100795	0.0348879
RCC-PR2-PTumor_AACTCCCTCAACGAAA-1	RCC-PR2-PTumor	PR2	Tumor	No	No	1885	517	1.27321	Bcell	C1	2	2	0	0	0.0821719	0.0825313
RCC-PR2-PTumor_AACTCCCTCAACGGGA-1	RCC-PR2-PTumor	PR2	Tumor	No	No	1130	462	1.85676	Bcell	C0	2	2	2	2	0.103656	0.0968886
RCC-PR2-PTumor_AACTCCCTCAAGAAGT-1	RCC-PR2-PTumor	PR2	Tumor	No	No	1076	399	0.835655	Bcell	C1	0	0	0	0	0.0847685	0.0564461
RCC-PR2-PTumor_AACTCCCTCGGCATCG-1	RCC-PR2-PTumor	PR2	Tumor	No	No	1021	390	0.783546	Bcell	C1	1	1	1	1	0.0621499	0.048366
RCC-PR2-PTumor_AACTCTTAGAAGATTC-1	RCC-PR2-PTumor	PR2	Tumor	No	No	1340	599	1.11857	Bcell	C4	1	1	1	0	0.144179	0.0677603
RCC-PR2-PTumor_AACTTTCGTACCGGCT-1	RCC-PR2-PTumor	PR2	Tumor	No	No	2507	439	0.358852	Bcell	C3	2	2	2	2	0.0618628	0.0975195
RCC-PR2-PTumor_AAGGCAGAGTAACCCT-1	RCC-PR2-PTumor	PR2	Tumor	No	No	1661	536	1.20337	Bcell	C0	1	0	0	0	0.091605	0.0655107
RCC-PR2-PTumor_ACACCCTGTGTTAAGA-1	RCC-PR2-PTumor	PR2	Tumor	No	No	901	356	0.887902	Bcell	C2	2	0	0	0	0.0636433	0.0193799
RCC-PR2-PTumor_ACAGCTAAGGCGATAC-1	RCC-PR2-PTumor	PR2	Tumor	No	No	884	340	6.56109	Bcell	C3	0	0	0	0	0.0712917	0.147641
RCC-PR2-PTumor_ACATACGAGGACAGCT-1	RCC-PR2-PTumor	PR2	Tumor	No	No	1421	487	1.47576	Bcell	C0	2	2	2	0	0.0968856	0.100993
RCC-PR2-PTumor_ACATACGCAAACGCGA-1	RCC-PR2-PTumor	PR2	Tumor	No	No	1363	560	1.97657	Bcell	C2	1	1	1	0	0.0744402	-0.00369762
RCC-PR2-PTumor_ACATACGGTGTTTGGT-1	RCC-PR2-PTumor	PR2	Tumor	No	No	1110	458	1.08108	Bcell	C2	2	0	0	0	0.111952	0.0549174
RCC-PR2-PTumor_ACGAGCCCAGACGCAA-1	RCC-PR2-PTumor	PR2	Tumor	No	No	943	345	2.22694	Bcell	C1	1	1	1	0	0.0329066	0.0512626
RCC-PR2-PTumor_ACGAGGATCACGACTA-1	RCC-PR2-PTumor	PR2	Tumor	No	No	1033	389	1.16167	Bcell	C2	2	2	2	2	0.0436889	0.0606403
RCC-PR2-PTumor_ACGATGTTCCAGATCA-1	RCC-PR2-PTumor	PR2	Tumor	No	No	2647	988	0.981502	Bcell	C2	2	0	0	0	0.226986	0.11516
RCC-PR2-PTumor_ACGCAGCAGCAGCGTA-1	RCC-PR2-PTumor	PR2	Tumor	No	No	1009	385	1.58573	Bcell	C1	1	1	0	0	0.0779775	0.0438875
RCC-PR2-PTumor_ACGCCAGCAAGTAGTA-1	RCC-PR2-PTumor	PR2	Tumor	No	No	972	342	1.33745	Bcell	C0	1	1	1	0	0.0821639	0.0467008
RCC-PR2-PTumor_ACGCCAGTCGCCATAA-1	RCC-PR2-PTumor	PR2	Tumor	No	No	1077	433	1.39276	Bcell	C1	1	1	1	0	0.115918	0.0533273
RCC-PR2-PTumor_ACGGAGAAGTGCGTGA-1	RCC-PR2-PTumor	PR2	Tumor	No	No	1197	463	0.666667	Bcell	C1	2	2	2	0	0.108569	0.0690222
RCC-PR2-PTumor_ACGGGTCAGCGTTCCG-1	RCC-PR2-PTumor	PR2	Tumor	No	No	1998	788	0.849151	Bcell	C3	1	0	0	0	0.0751629	0.211096
RCC-PR2-PTumor_ACTATCTCAGACGCCT-1	RCC-PR2-PTumor	PR2	Tumor	No	No	7165	1577	0.836587	Bcell	C3	1	1	1	1	0.104301	0.301343
RCC-PR2-PTumor_ACTTGTTGTCAGCTAT-1	RCC-PR2-PTumor	PR2	Tumor	No	No	1099	446	0.635209	Bcell	C1	1	1	0	0	0.128391	0.0970506
RCC-PR2-PTumor_ACTTGTTTCACTTACT-1	RCC-PR2-PTumor	PR2	Tumor	No	No	1034	373	0.869565	Bcell	C2	2	2	2	0	0.0962048	-0.000873411
RCC-PR2-PTumor_ACTTTCAGTGGCTCCA-1	RCC-PR2-PTumor	PR2	Tumor	No	No	1687	595	1.71598	Bcell	C0	2	2	2	0	0.115457	0.039564
RCC-PR2-PTumor_AGAATAGCATCACGTA-1	RCC-PR2-PTumor	PR2	Tumor	No	No	850	365	1.41176	Bcell	C2	2	2	2	0	0.104618	0.141713
RCC-PR2-PTumor_AGACGTTTCAACGCTA-1	RCC-PR2-PTumor	PR2	Tumor	No	No	1038	367	1.05973	Bcell	C0	0	0	0	0	0.0563851	0.0973398
RCC-PR2-PTumor_AGATCTGTCAAAGACA-1	RCC-PR2-PTumor	PR2	Tumor	No	No	966	366	1.13872	Bcell	C2	2	0	0	0	0.0843399	0.059851
RCC-PR2-PTumor_AGATTGCGTAGAAGGA-1	RCC-PR2-PTumor	PR2	Tumor	No	No	1085	423	1.47059	Bcell	C1	1	0	0	0	0.0521365	0.0874663
RCC-PR2-PTumor_AGCAGCCTCGGCGCAT-1	RCC-PR2-PTumor	PR2	Tumor	No	No	1145	462	1.83406	Bcell	C0	2	2	2	2	0.0736276	0.0928108
RCC-PR2-PTumor_AGCATACCACACCGAC-1	RCC-PR2-PTumor	PR2	Tumor	No	No	1220	537	1.8018	Bcell	C2	2	0	0	0	0.0552582	0.0584091
RCC-PR2-PTumor_AGCTTGAAGCGATGAC-1	RCC-PR2-PTumor	PR2	Tumor	No	No	1394	489	1.50538	Bcell	C1	2	2	0	0	0.0852882	0.0920489
RCC-PR2-PTumor_AGGGATGTCCTAGAAC-1	RCC-PR2-PTumor	PR2	Tumor	No	No	983	545	1.11675	Bcell	C4	1	1	1	1	0.120304	0.17869
RCC-PR2-PTumor_AGGGTGACAAGTAATG-1	RCC-PR2-PTumor	PR2	Tumor	No	No	838	348	3.09893	Bcell	C0	2	2	2	0	0.0718604	0.019073
RCC-PR2-PTumor_AGTCTTTCATACTCTT-1	RCC-PR2-PTumor	PR2	Tumor	No	No	2063	729	0.968523	Bcell	C2	1	1	1	0	0.13851	0.0209721
RCC-PR2-PTumor_AGTGGGAAGAAAGTGG-1	RCC-PR2-PTumor	PR2	Tumor	No	No	1236	444	1.13177	Bcell	C1	1	1	0	0	0.0709863	0.0422519
RCC-PR2-PTumor_ATCCGAAAGGATGCGT-1	RCC-PR2-PTumor	PR2	Tumor	No	No	1060	418	1.69651	Bcell	C1	1	1	1	0	0.0907935	0.0440207
RCC-PR2-PTumor_ATCCGAATCAGCATGT-1	RCC-PR2-PTumor	PR2	Tumor	No	No	1156	484	1.47059	Bcell	C0	2	2	2	0	0.092226	0.0442482
RCC-PR2-PTumor_ATCTACTAGTGTACGG-1	RCC-PR2-PTumor	PR2	Tumor	No	No	1632	562	0.91687	Bcell	C2	2	0	0	0	0.0781803	0.108217
RCC-PR2-PTumor_ATTGGTGGTTAAGATG-1	RCC-PR2-PTumor	PR2	Tumor	No	No	4129	952	0.701839	Bcell	C3	2	2	2	0	0.0952825	0.185812
RCC-PR2-PTumor_CAACCAAAGTAGGTGC-1	RCC-PR2-PTumor	PR2	Tumor	No	No	917	385	0.654308	Bcell	C0	2	0	0	0	0.112401	0.0434395
RCC-PR2-PTumor_CAACTAGTCACCATAG-1	RCC-PR2-PTumor	PR2	Tumor	No	No	1387	543	0.793079	Bcell	C1	1	1	1	1	0.107713	0.0322391
RCC-PR2-PTumor_CAAGATCGTCATATGC-1	RCC-PR2-PTumor	PR2	Tumor	No	No	1113	412	0.358744	Bcell	C1	0	0	0	0	0.0888633	0.0794165
RCC-PR2-PTumor_CACACAATCAATCACG-1	RCC-PR2-PTumor	PR2	Tumor	No	No	2042	792	1.51589	Bcell	C2	0	0	0	0	0.157773	0.147463
RCC-PR2-PTumor_CACACAATCGGTGTTA-1	RCC-PR2-PTumor	PR2	Tumor	No	No	1004	373	1.49402	Bcell	C0	1	1	0	0	0.0752505	0.058916
RCC-PR2-PTumor_CACACCTCACTCAGGC-1	RCC-PR2-PTumor	PR2	Tumor	No	No	1054	444	2.17803	Bcell	C1	1	1	0	0	0.0783493	0.0483509
RCC-PR2-PTumor_CACACTCCAAGCGATG-1	RCC-PR2-PTumor	PR2	Tumor	No	No	2957	915	1.31846	Bcell	C0	2	2	2	0	0.127328	0.127032
RCC-PR2-PTumor_CACAGGCTCATCGCTC-1	RCC-PR2-PTumor	PR2	Tumor	No	No	2187	812	2.87147	Bcell	C0	1	1	1	1	0.110641	0.12999
RCC-PR2-PTumor_CACAGTACACTGTTAG-1	RCC-PR2-PTumor	PR2	Tumor	No	No	2683	977	0.632911	Bcell	C2	1	1	1	0	0.224462	0.129781
RCC-PR2-PTumor_CACAGTATCTGTCTCG-1	RCC-PR2-PTumor	PR2	Tumor	No	No	1475	707	0.609756	Bcell	C2	1	1	0	0	0.185777	0.106769
RCC-PR2-PTumor_CACATAGCAACGCACC-1	RCC-PR2-PTumor	PR2	Tumor	No	No	1036	416	0.965251	Bcell	C1	1	1	1	0	0.0832425	0.082527
RCC-PR2-PTumor_CACATTTAGGACAGCT-1	RCC-PR2-PTumor	PR2	Tumor	No	No	1265	548	1.18483	Bcell	C0	1	1	1	0	0.128588	0.166452
RCC-PR2-PTumor_CACCAGGTCGGAGCAA-1	RCC-PR2-PTumor	PR2	Tumor	No	No	1172	470	0.59676	Bcell	C0	1	0	0	0	0.0577707	0.0849834
RCC-PR2-PTumor_CACCAGGTCTGGCGAC-1	RCC-PR2-PTumor	PR2	Tumor	No	No	907	342	0.330033	Bcell	C0	0	0	0	0	0.0716991	0.0425863
RCC-PR2-PTumor_CACCTTGAGAGTCTGG-1	RCC-PR2-PTumor	PR2	Tumor	No	No	1711	529	0.876168	Bcell	C1	1	1	1	0	0.105928	0.111739
RCC-PR2-PTumor_CAGCTGGGTCATATCG-1	RCC-PR2-PTumor	PR2	Tumor	No	No	1055	422	1.23106	Bcell	C1	1	1	1	0	0.0707918	0.0601875
RCC-PR2-PTumor_CATATGGTCGGGAGTA-1	RCC-PR2-PTumor	PR2	Tumor	No	No	2314	664	1.25216	Bcell	C1	1	1	1	0	0.0705876	0.0907714
RCC-PR2-PTumor_CATATTCAGGACGAAA-1	RCC-PR2-PTumor	PR2	Tumor	No	No	8989	2315	2.81205	Bcell	C3	1	1	1	1	0.0772734	0.35616
RCC-PR2-PTumor_CATATTCGTCTTCGTC-1	RCC-PR2-PTumor	PR2	Tumor	No	No	5342	1052	1.14147	Bcell	C3	2	2	2	2	0.0659373	0.264209
RCC-PR2-PTumor_CATGCCTAGGTGTTAA-1	RCC-PR2-PTumor	PR2	Tumor	No	No	2849	1014	1.96491	Bcell	C2	1	1	1	0	0.215126	0.182768
RCC-PR2-PTumor_CATGCCTCAGCTTCGG-1	RCC-PR2-PTumor	PR2	Tumor	No	No	1021	362	1.27326	Bcell	C2	1	1	1	0	0.07545	0.0376597
RCC-PR2-PTumor_CATGCCTGTGACTACT-1	RCC-PR2-PTumor	PR2	Tumor	No	No	977	375	1.43296	Bcell	C1	0	0	0	0	0.0558685	0.0446534
RCC-PR2-PTumor_CATTATCTCACCGGGT-1	RCC-PR2-PTumor	PR2	Tumor	No	No	1151	444	0.78125	Bcell	C0	1	1	1	0	0.0981129	0.0918081
RCC-PR2-PTumor_CCAGCGATCCGCATCT-1	RCC-PR2-PTumor	PR2	Tumor	No	No	1117	469	1.43113	Bcell	C1	1	0	0	0	0.0737369	0.0549655
RCC-PR2-PTumor_CCATTCGAGACGCTTT-1	RCC-PR2-PTumor	PR2	Tumor	No	No	3347	962	1.16487	Bcell	C0	1	1	1	1	0.114235	0.132846
RCC-PR2-PTumor_CCCTCCTCACTCTGTC-1	RCC-PR2-PTumor	PR2	Tumor	No	No	2310	953	1.68685	Bcell	C2	1	1	1	0	0.193842	0.196603
RCC-PR2-PTumor_CCCTCCTCATTTGCCC-1	RCC-PR2-PTumor	PR2	Tumor	No	No	1365	504	1.02564	Bcell	C0	1	0	0	0	0.104792	0.0373605
RCC-PR2-PTumor_CCGTACTAGGACAGAA-1	RCC-PR2-PTumor	PR2	Tumor	No	No	1966	777	1.42276	Bcell	C4	1	1	0	0	0.173273	0.128954
RCC-PR2-PTumor_CCTAAAGCAGACGCTC-1	RCC-PR2-PTumor	PR2	Tumor	No	No	1096	407	1.64234	Bcell	C1	1	1	1	1	0.0639212	0.0689816
RCC-PR2-PTumor_CCTACCACAACGCACC-1	RCC-PR2-PTumor	PR2	Tumor	No	No	1794	568	0.613155	Bcell	C1	1	0	0	0	0.113504	0.0516461
RCC-PR2-PTumor_CCTACCATCGTTACGA-1	RCC-PR2-PTumor	PR2	Tumor	No	No	982	414	0.609137	Bcell	C1	1	1	1	0	0.0784222	0.0769096
RCC-PR2-PTumor_CCTCAGTCACGACGAA-1	RCC-PR2-PTumor	PR2	Tumor	No	No	1441	556	0.971548	Bcell	C0	1	1	1	0	0.121649	0.0898893
RCC-PR2-PTumor_CCTTCCCAGGACCACA-1	RCC-PR2-PTumor	PR2	Tumor	No	No	1118	413	1.69946	Bcell	C2	1	1	1	1	0.0839746	0.0753602
RCC-PR2-PTumor_CGAGAAGAGCAACGGT-1	RCC-PR2-PTumor	PR2	Tumor	No	No	1308	495	1.60305	Bcell	C0	2	2	0	0	0.10052	0.0708852
RCC-PR2-PTumor_CGATCGGCACGAAATA-1	RCC-PR2-PTumor	PR2	Tumor	No	No	1945	778	1.18191	Bcell	C2	1	1	0	0	0.172295	0.113599
RCC-PR2-PTumor_CGCCAAGGTCACTGGC-1	RCC-PR2-PTumor	PR2	Tumor	No	No	970	398	1.03093	Bcell	C2	1	1	1	0	0.0491355	0.0311056
RCC-PR2-PTumor_CGCGGTAAGCCGCCTA-1	RCC-PR2-PTumor	PR2	Tumor	No	No	1759	703	1.30608	Bcell	C4	2	2	2	0	0.174302	0.147134
RCC-PR2-PTumor_CGCTATCGTGTATGGG-1	RCC-PR2-PTumor	PR2	Tumor	No	No	1183	423	1.94421	Bcell	C0	1	0	0	0	0.0762585	0.0489891
RCC-PR2-PTumor_CGCTATCTCCGTAGTA-1	RCC-PR2-PTumor	PR2	Tumor	No	No	940	367	2.12766	Bcell	C0	2	2	2	0	0.136433	0.0464073
RCC-PR2-PTumor_CGCTTCATCATAACCG-1	RCC-PR2-PTumor	PR2	Tumor	No	No	1281	445	0.702576	Bcell	C1	1	1	0	0	0.0780629	0.046393
RCC-PR2-PTumor_CGGAGTCGTGACCAAG-1	RCC-PR2-PTumor	PR2	Tumor	No	No	929	507	1.71858	Bcell	C2	1	1	1	0	0.135102	0.143784
RCC-PR2-PTumor_CGGGTCAGTATATGGA-1	RCC-PR2-PTumor	PR2	Tumor	No	No	1637	648	1.28283	Bcell	C4	2	2	0	0	0.151208	0.12364
RCC-PR2-PTumor_CGGGTCATCTGGTGTA-1	RCC-PR2-PTumor	PR2	Tumor	No	No	1680	640	1.48721	Bcell	C0	1	1	1	0	0.158917	0.0930028
RCC-PR2-PTumor_CGTAGCGCAGCTCGAC-1	RCC-PR2-PTumor	PR2	Tumor	No	No	1034	400	1.54739	Bcell	C2	2	2	2	0	0.0731084	0.0511073
RCC-PR2-PTumor_CGTCAGGAGCCACGTC-1	RCC-PR2-PTumor	PR2	Tumor	No	No	1731	681	1.78777	Bcell	C4	2	2	2	2	0.160478	0.0405061
RCC-PR2-PTumor_CGTGTCTCAGCTATTG-1	RCC-PR2-PTumor	PR2	Tumor	No	No	941	313	2.2293	Bcell	C2	1	1	1	1	0.0341483	0.0399358
RCC-PR2-PTumor_CGTTAGAAGTCCGTAT-1	RCC-PR2-PTumor	PR2	Tumor	No	No	1025	405	1.36585	Bcell	C0	1	1	1	1	0.0992717	0.063981
RCC-PR2-PTumor_CGTTCTGCACAGACAG-1	RCC-PR2-PTumor	PR2	Tumor	No	No	1237	587	2.01613	Bcell	C2	1	1	1	0	0.095775	0.0851493
RCC-PR2-PTumor_CTAATGGGTTCAGCGC-1	RCC-PR2-PTumor	PR2	Tumor	No	No	3307	1094	1.08728	Bcell	C2	1	1	0	0	0.113162	0.161243
RCC-PR2-PTumor_CTCGAAAGTCCAGTAT-1	RCC-PR2-PTumor	PR2	Tumor	No	No	1087	419	0.918274	Bcell	C2	2	2	2	2	0.139553	0.0521584
RCC-PR2-PTumor_CTCGTACAGTTACCCA-1	RCC-PR2-PTumor	PR2	Tumor	No	No	1629	687	1.71779	Bcell	C4	1	1	1	0	0.164791	0.0918711
RCC-PR2-PTumor_CTCTAATGTACGAAAT-1	RCC-PR2-PTumor	PR2	Tumor	No	No	945	409	1.69312	Bcell	C0	1	1	1	0	0.126453	0.0304853
RCC-PR2-PTumor_CTCTGGTTCGCATGAT-1	RCC-PR2-PTumor	PR2	Tumor	No	No	2407	911	3.73754	Bcell	C4	2	2	2	2	0.21381	0.159507
RCC-PR2-PTumor_CTGCTGTTCGATGAGG-1	RCC-PR2-PTumor	PR2	Tumor	No	No	1158	379	0.862813	Bcell	C2	2	2	0	0	0.0579678	0.0518651
RCC-PR2-PTumor_CTTAGGAGTATGGTTC-1	RCC-PR2-PTumor	PR2	Tumor	No	No	2441	880	2.1668	Bcell	C2	1	1	1	0	0.17954	0.140134
RCC-PR2-PTumor_CTTCTCTAGATGGGTC-1	RCC-PR2-PTumor	PR2	Tumor	No	No	1257	466	2.38663	Bcell	C0	2	2	2	0	0.0570281	0.123839
RCC-PR2-PTumor_CTTCTCTGTCTGCGGT-1	RCC-PR2-PTumor	PR2	Tumor	No	No	1156	399	1.6436	Bcell	C0	0	0	0	0	0.094444	0.103389
RCC-PR2-PTumor_GAACATCTCGCGTAGC-1	RCC-PR2-PTumor	PR2	Tumor	No	No	854	345	1.05263	Bcell	C0	1	1	1	1	0.0822103	0.0811395
RCC-PR2-PTumor_GACAGAGCAAAGTCAA-1	RCC-PR2-PTumor	PR2	Tumor	No	No	1223	422	1.30826	Bcell	C0	2	2	0	0	0.0798637	0.0722619
RCC-PR2-PTumor_GACAGAGTCGCCATAA-1	RCC-PR2-PTumor	PR2	Tumor	No	No	1195	525	0.752508	Bcell	C0	2	0	0	0	0.10717	0.120282
RCC-PR2-PTumor_GACGCGTCAATCTACG-1	RCC-PR2-PTumor	PR2	Tumor	No	No	1523	426	2.10112	Bcell	C2	1	1	1	1	0.0404238	0.0186659
RCC-PR2-PTumor_GACGTGCGTCGCTTTC-1	RCC-PR2-PTumor	PR2	Tumor	No	No	878	375	1.82025	Bcell	C1	2	2	2	2	0.101747	0.0367892
RCC-PR2-PTumor_GACTAACCAAGTAGTA-1	RCC-PR2-PTumor	PR2	Tumor	No	No	1010	379	0.792079	Bcell	C1	1	1	1	0	0.11302	0.0289859
RCC-PR2-PTumor_GACTAACTCGTCCGTT-1	RCC-PR2-PTumor	PR2	Tumor	No	No	2645	910	1.43505	Bcell	C4	2	2	2	0	0.174745	0.0973473
RCC-PR2-PTumor_GAGCAGAAGTGACATA-1	RCC-PR2-PTumor	PR2	Tumor	No	No	843	353	0.830368	Bcell	C2	1	1	0	0	0.0742675	0.0271085
RCC-PR2-PTumor_GAGGTGACATCACGTA-1	RCC-PR2-PTumor	PR2	Tumor	No	No	1592	488	0.690521	Bcell	C0	1	1	1	0	0.107402	0.0403995
RCC-PR2-PTumor_GATCAGTGTCGAGTTT-1	RCC-PR2-PTumor	PR2	Tumor	No	No	948	401	1.79136	Bcell	C0	2	2	2	0	0.105669	0.076904
RCC-PR2-PTumor_GATCGATTCGACCAGC-1	RCC-PR2-PTumor	PR2	Tumor	No	No	2307	775	1.2565	Bcell	C0	1	1	1	0	0.11071	0.169641
RCC-PR2-PTumor_GATCGTAGTGTAAGTA-1	RCC-PR2-PTumor	PR2	Tumor	No	No	933	373	1.28617	Bcell	C2	1	1	1	0	0.0946751	0.0363984
RCC-PR2-PTumor_GATTCAGCATGGGAAC-1	RCC-PR2-PTumor	PR2	Tumor	No	No	886	351	0.3386	Bcell	C1	2	2	2	0	0.0774762	0.0761342
RCC-PR2-PTumor_GCACTCTGTGCGATAG-1	RCC-PR2-PTumor	PR2	Tumor	No	No	872	365	1.48912	Bcell	C1	1	1	1	1	0.0715803	0.0436392
RCC-PR2-PTumor_GCAGTTATCGTAGATC-1	RCC-PR2-PTumor	PR2	Tumor	No	No	1135	418	0.880282	Bcell	C2	1	1	1	0	0.116425	0.0544379
RCC-PR2-PTumor_GCATGATCACGGCCAT-1	RCC-PR2-PTumor	PR2	Tumor	No	No	997	374	1.30391	Bcell	C2	2	2	0	0	0.0750868	0.0626098
RCC-PR2-PTumor_GCGAGAAAGTTGCAGG-1	RCC-PR2-PTumor	PR2	Tumor	No	No	1545	717	1.87339	Bcell	C4	1	1	1	0	0.163596	0.118538
RCC-PR2-PTumor_GCTGCAGAGGATGGAA-1	RCC-PR2-PTumor	PR2	Tumor	No	No	1270	425	1.5748	Bcell	C0	2	0	0	0	0.108063	0.0520378
RCC-PR2-PTumor_GCTGCAGCAGATTGCT-1	RCC-PR2-PTumor	PR2	Tumor	No	No	1589	499	1.69918	Bcell	C1	2	2	0	0	0.0585107	0.134542
RCC-PR2-PTumor_GGAAAGCGTTACAGAA-1	RCC-PR2-PTumor	PR2	Tumor	No	No	1539	571	1.36364	Bcell	C4	1	1	0	0	0.135541	0.050284
RCC-PR2-PTumor_GGAATAACAGTATGCT-1	RCC-PR2-PTumor	PR2	Tumor	No	No	1607	580	3.23383	Bcell	C2	2	2	2	0	0.134263	0.0463737
RCC-PR2-PTumor_GGAATAAGTAACGACG-1	RCC-PR2-PTumor	PR2	Tumor	No	No	955	370	0.942408	Bcell	C0	2	2	0	0	0.0505154	0.0818433
RCC-PR2-PTumor_GGACAAGCACGCATCG-1	RCC-PR2-PTumor	PR2	Tumor	No	No	1032	382	1.45349	Bcell	C0	2	2	2	0	0.112553	0.0240078
RCC-PR2-PTumor_GGACATTGTGGAAAGA-1	RCC-PR2-PTumor	PR2	Tumor	No	No	2743	971	2.04156	Bcell	C2	0	0	0	0	0.184808	0.199567
RCC-PR2-PTumor_GGATTACCAGAGTGTG-1	RCC-PR2-PTumor	PR2	Tumor	No	No	1522	600	0.984898	Bcell	C0	2	2	2	2	0.156978	0.0461305
RCC-PR2-PTumor_GGCCGATGTTATGTGC-1	RCC-PR2-PTumor	PR2	Tumor	No	No	1173	482	1.53191	Bcell	C2	1	1	0	0	0.0758302	0.070754
RCC-PR2-PTumor_GGCGACTCATGCATGT-1	RCC-PR2-PTumor	PR2	Tumor	No	No	1191	480	2.18304	Bcell	C1	2	2	2	0	0.0686697	0.0534909
RCC-PR2-PTumor_GGGAATGAGCGACGTA-1	RCC-PR2-PTumor	PR2	Tumor	No	No	931	366	0.644468	Bcell	C2	1	1	1	1	0.0866181	0.0910674
RCC-PR2-PTumor_GGGACCTAGCTACCTA-1	RCC-PR2-PTumor	PR2	Tumor	No	No	1009	396	1.88305	Bcell	C0	2	0	0	0	0.112929	0.030493
RCC-PR2-PTumor_GGGACCTCAGCCTTGG-1	RCC-PR2-PTumor	PR2	Tumor	No	No	2511	974	3.02187	Bcell	C0	1	1	1	1	0.155299	0.139048
RCC-PR2-PTumor_GGGCATCAGATGGGTC-1	RCC-PR2-PTumor	PR2	Tumor	No	No	1307	517	1.14767	Bcell	C0	1	1	1	1	0.108751	0.0945274
RCC-PR2-PTumor_GGGCATCCACGGCTAC-1	RCC-PR2-PTumor	PR2	Tumor	No	No	1885	761	1.95975	Bcell	C4	2	2	2	2	0.165213	0.189743
RCC-PR2-PTumor_GGGCATCTCCCTAACC-1	RCC-PR2-PTumor	PR2	Tumor	No	No	1406	438	1.99005	Bcell	C2	1	0	0	0	0.0889974	0.0366744
RCC-PR2-PTumor_GGGCATCTCGGAATCT-1	RCC-PR2-PTumor	PR2	Tumor	No	No	1597	563	2.0025	Bcell	C0	2	2	2	0	0.0771344	0.117125
RCC-PR2-PTumor_GTAACGTTCCATGAAC-1	RCC-PR2-PTumor	PR2	Tumor	No	No	1031	382	0.387973	Bcell	C2	1	1	1	0	0.0899501	0.0237169
RCC-PR2-PTumor_GTAACTGAGACAAAGG-1	RCC-PR2-PTumor	PR2	Tumor	No	No	984	394	1.01626	Bcell	C1	1	1	1	0	0.0589551	0.0309078
RCC-PR2-PTumor_GTACTTTAGCGCCTTG-1	RCC-PR2-PTumor	PR2	Tumor	No	No	1158	466	1.3805	Bcell	C0	2	2	2	0	0.105992	0.0601497
RCC-PR2-PTumor_GTAGGCCGTCAAAGAT-1	RCC-PR2-PTumor	PR2	Tumor	No	No	895	330	0.669643	Bcell	C0	2	2	2	0	0.0870581	0.0305121
RCC-PR2-PTumor_GTATCTTAGGCACATG-1	RCC-PR2-PTumor	PR2	Tumor	No	No	1362	395	0.586941	Bcell	C0	0	0	0	0	0.0532228	0.0567861
RCC-PR2-PTumor_GTCGGGTAGCAGGCTA-1	RCC-PR2-PTumor	PR2	Tumor	No	No	1328	427	0.903614	Bcell	C0	2	2	2	0	0.0683781	0.101919
RCC-PR2-PTumor_GTCGGGTTCCCGACTT-1	RCC-PR2-PTumor	PR2	Tumor	No	No	1188	542	3.10924	Bcell	C0	2	2	2	2	0.0934517	0.0209979
RCC-PR2-PTumor_GTCTCGTAGACACGAC-1	RCC-PR2-PTumor	PR2	Tumor	No	No	1025	371	0.875486	Bcell	C0	1	1	1	0	0.0803355	0.0211135
RCC-PR2-PTumor_GTCTCGTGTGAGTGAC-1	RCC-PR2-PTumor	PR2	Tumor	No	No	2098	746	1.76358	Bcell	C0	2	2	2	0	0.133224	0.166159
RCC-PR2-PTumor_GTCTTCGTCAGTACGT-1	RCC-PR2-PTumor	PR2	Tumor	No	No	1564	576	1.66134	Bcell	C0	1	1	0	0	0.138113	0.0572554
RCC-PR2-PTumor_GTGCTTCAGATATACG-1	RCC-PR2-PTumor	PR2	Tumor	No	No	2376	904	1.47244	Bcell	C4	1	0	0	0	0.170785	0.137386
RCC-PR2-PTumor_GTTACAGCAAATCCGT-1	RCC-PR2-PTumor	PR2	Tumor	No	No	1050	433	1.14068	Bcell	C0	1	1	1	1	0.0869478	0.0879662
RCC-PR2-PTumor_GTTCGGGTCGCTTAGA-1	RCC-PR2-PTumor	PR2	Tumor	No	No	1302	454	1.99693	Bcell	C2	1	0	0	0	0.0633097	0.0583335
RCC-PR2-PTumor_GTTTCTACATGAAGTA-1	RCC-PR2-PTumor	PR2	Tumor	No	No	1025	426	1.07108	Bcell	C2	1	1	1	1	0.0657545	0.0262417
RCC-PR2-PTumor_TACACGAGTACATGTC-1	RCC-PR2-PTumor	PR2	Tumor	No	No	2601	949	1.26728	Bcell	C1	1	1	1	1	0.160916	0.146478
RCC-PR2-PTumor_TACCTATCAATGGTCT-1	RCC-PR2-PTumor	PR2	Tumor	No	No	880	396	1.36364	Bcell	C0	1	1	1	0	0.0569524	0.0223937
RCC-PR2-PTumor_TACGGTAAGTCGCCGT-1	RCC-PR2-PTumor	PR2	Tumor	No	No	1253	418	1.59617	Bcell	C2	1	1	1	0	0.0668309	0.0661063
RCC-PR2-PTumor_TACTCGCAGACAAGCC-1	RCC-PR2-PTumor	PR2	Tumor	No	No	943	446	1.16402	Bcell	C2	0	1	1	0	0.132427	0.103659
RCC-PR2-PTumor_TACTTACTCCTATGTT-1	RCC-PR2-PTumor	PR2	Tumor	No	No	1926	684	1.24546	Bcell	C0	0	0	0	0	0.108179	0.0933568
RCC-PR2-PTumor_TAGACCAGTGCTTCTC-1	RCC-PR2-PTumor	PR2	Tumor	No	No	1292	436	1.00619	Bcell	C1	1	1	1	0	0.0844958	0.0656326
RCC-PR2-PTumor_TAGTGGTGTATCTGCA-1	RCC-PR2-PTumor	PR2	Tumor	No	No	887	335	1.01351	Bcell	C0	1	1	0	0	0.0874637	0.0346541
RCC-PR2-PTumor_TAGTGGTTCCAACCAA-1	RCC-PR2-PTumor	PR2	Tumor	No	No	1095	375	1.18721	Bcell	C1	1	1	1	1	0.0534217	0.0559922
RCC-PR2-PTumor_TAGTTGGTCAGAAATG-1	RCC-PR2-PTumor	PR2	Tumor	No	No	915	320	2.18579	Bcell	C0	0	0	0	0	0.0840795	0.0276787
RCC-PR2-PTumor_TATTACCCACTGTTAG-1	RCC-PR2-PTumor	PR2	Tumor	No	No	1319	468	0.90978	Bcell	C2	2	2	2	0	0.0780616	0.0523045
RCC-PR2-PTumor_TCACGAATCCCTAACC-1	RCC-PR2-PTumor	PR2	Tumor	No	No	1165	427	0.428816	Bcell	C0	1	1	0	0	0.0875422	0.0834897
RCC-PR2-PTumor_TCAGATGTCCGCGGTA-1	RCC-PR2-PTumor	PR2	Tumor	No	No	850	358	2.11516	Bcell	C2	1	0	0	0	0.051838	0.0723437
RCC-PR2-PTumor_TCATTACGTGATGTGG-1	RCC-PR2-PTumor	PR2	Tumor	No	No	893	340	1.22905	Bcell	C2	2	0	0	0	0.0592547	0.0423965
RCC-PR2-PTumor_TCCCGATGTTCAGACT-1	RCC-PR2-PTumor	PR2	Tumor	No	No	1295	389	0.771605	Bcell	C0	1	1	1	1	0.0828553	0.0597705
RCC-PR2-PTumor_TCGAGGCAGCTGAAAT-1	RCC-PR2-PTumor	PR2	Tumor	No	No	1160	418	1.63371	Bcell	C2	0	0	0	0	0.0611082	0.044144
RCC-PR2-PTumor_TCGTAGATCTTGAGAC-1	RCC-PR2-PTumor	PR2	Tumor	No	No	2210	764	1.31162	Bcell	C2	1	1	1	0	0.151558	0.103975
RCC-PR2-PTumor_TCTATTGCACCCAGTG-1	RCC-PR2-PTumor	PR2	Tumor	No	No	1194	518	1.50502	Bcell	C2	1	1	1	1	0.126975	0.0866057
RCC-PR2-PTumor_TCTCTAAGTAGAGCTG-1	RCC-PR2-PTumor	PR2	Tumor	No	No	1051	428	1.51947	Bcell	C1	1	0	0	0	0.110105	0.0281416
RCC-PR2-PTumor_TCTGGAAAGTTAACGA-1	RCC-PR2-PTumor	PR2	Tumor	No	No	1420	408	1.61858	Bcell	C1	1	0	0	0	0.086621	0.0977017
RCC-PR2-PTumor_TCTGGAAGTTCCGGCA-1	RCC-PR2-PTumor	PR2	Tumor	No	No	1009	377	2.18038	Bcell	C1	2	2	2	0	0.0838635	-0.000771937
RCC-PR2-PTumor_TGACGGCGTCAACTGT-1	RCC-PR2-PTumor	PR2	Tumor	No	No	1179	448	2.03562	Bcell	C1	2	2	2	0	0.100165	0.0761055
RCC-PR2-PTumor_TGACTTTAGACACTAA-1	RCC-PR2-PTumor	PR2	Tumor	No	No	2250	832	1.37717	Bcell	C2	1	1	1	0	0.15851	0.147263
RCC-PR2-PTumor_TGAGCATCACAGGAGT-1	RCC-PR2-PTumor	PR2	Tumor	No	No	1221	475	1.5561	Bcell	C1	1	1	1	1	0.0878861	0.0827563
RCC-PR2-PTumor_TGAGGGATCTGCAAGT-1	RCC-PR2-PTumor	PR2	Tumor	No	No	1572	548	2.28717	Bcell	C0	2	2	2	0	0.107513	0.0825373
RCC-PR2-PTumor_TGATTTCAGCAGGTCA-1	RCC-PR2-PTumor	PR2	Tumor	No	No	1162	398	1.54905	Bcell	C2	1	1	1	1	0.108088	0.0862966
RCC-PR2-PTumor_TGATTTCAGCTGAAAT-1	RCC-PR2-PTumor	PR2	Tumor	No	No	1382	429	1.37482	Bcell	C1	1	1	1	0	0.0658713	0.0768994
RCC-PR2-PTumor_TGCCAAAAGCCACTAT-1	RCC-PR2-PTumor	PR2	Tumor	No	No	1085	399	1.83993	Bcell	C0	2	2	2	0	0.0916163	0.0203421
RCC-PR2-PTumor_TGGCTGGTCTTGTTTG-1	RCC-PR2-PTumor	PR2	Tumor	No	No	995	481	0.100402	Bcell	C2	2	2	2	0	0.0576511	0.137986
RCC-PR2-PTumor_TGGGAAGGTCATTAGC-1	RCC-PR2-PTumor	PR2	Tumor	No	No	960	435	1.875	Bcell	C0	2	2	2	0	0.106041	0.0027879
RCC-PR2-PTumor_TGGTTAGCAACACCTA-1	RCC-PR2-PTumor	PR2	Tumor	No	No	1270	401	0.393701	Bcell	C2	2	2	0	0	0.0913688	0.0516665
RCC-PR2-PTumor_TTAACTCTCGGCCGAT-1	RCC-PR2-PTumor	PR2	Tumor	No	No	1003	438	1.09671	Bcell	C1	1	1	1	0	0.121608	0.0384558
RCC-PR2-PTumor_TTAGTTCCATGTTGAC-1	RCC-PR2-PTumor	PR2	Tumor	No	No	1014	580	7.2763	Bcell	C4	2	2	2	2	0.177394	0.0717521
RCC-PR2-PTumor_TTATGCTGTTTAGGAA-1	RCC-PR2-PTumor	PR2	Tumor	No	No	931	365	1.28894	Bcell	C0	1	1	1	0	0.0718642	0.049613
RCC-PR2-PTumor_TTCCCAGTCATCGGAT-1	RCC-PR2-PTumor	PR2	Tumor	No	No	1141	395	1.92308	Bcell	C2	2	2	2	2	0.0927672	0.0302913
RCC-PR2-PTumor_TTCCCAGTCCTTTCTC-1	RCC-PR2-PTumor	PR2	Tumor	No	No	945	340	0.846561	Bcell	C2	2	0	0	0	0.0384835	0.108351
RCC-PR2-PTumor_TTCGAAGTCACAATGC-1	RCC-PR2-PTumor	PR2	Tumor	No	No	2049	614	1.17073	Bcell	C0	1	1	1	1	0.0990186	0.084183
RCC-PR2-PTumor_TTCTCCTTCTACCAGA-1	RCC-PR2-PTumor	PR2	Tumor	No	No	989	403	1.11223	Bcell	C1	1	1	0	0	0.0871569	0.0673924
RCC-PR2-PTumor_TTGAACGTCCAGTATG-1	RCC-PR2-PTumor	PR2	Tumor	No	No	1150	467	1.21633	Bcell	C0	2	2	0	0	0.0820324	0.0373532
RCC-PR2-PTumor_TTGACTTTCGCATGAT-1	RCC-PR2-PTumor	PR2	Tumor	No	No	1325	493	1.5083	Bcell	C1	1	0	0	0	0.0877817	0.0188347
RCC-PR2-PTumor_TTGGCAAAGAACTGTA-1	RCC-PR2-PTumor	PR2	Tumor	No	No	957	420	0.730689	Bcell	C0	1	1	0	0	0.0852787	0.0674026
RCC-PR2-PTumor_TTGGCAAGTCCCTTGT-1	RCC-PR2-PTumor	PR2	Tumor	No	No	1424	466	1.47472	Bcell	C0	1	1	0	0	0.0790464	0.0736412
RCC-PR2-PTumor_TTGGCAAGTGGACGAT-1	RCC-PR2-PTumor	PR2	Tumor	No	No	1269	495	0.630418	Bcell	C1	1	1	1	0	0.0620099	0.142936
RCC-PR2-PTumor_TTGGCAAGTTACGACT-1	RCC-PR2-PTumor	PR2	Tumor	No	No	1711	548	1.22449	Bcell	C0	2	2	2	0	0.071292	0.109115
RCC-PR3-Normal_AAACGGGAGATGGGTC-1	RCC-PR3-Normal	PR3	Normal	NA	No	4078	1324	0.904645	Bcell	C3	2	2	0	0	0.158182	0.293162
RCC-PR3-Normal_AACCGCGGTCTGCCAG-1	RCC-PR3-Normal	PR3	Normal	NA	No	1097	429	1.45852	Bcell	C0	2	2	0	0	0.0772771	0.0406077
RCC-PR3-Normal_AACTCCCCAGGGCATA-1	RCC-PR3-Normal	PR3	Normal	NA	No	1069	470	1.7757	Bcell	C0	2	2	2	0	0.0909217	0.0951516
RCC-PR3-Normal_AAGGCAGCACATGGGA-1	RCC-PR3-Normal	PR3	Normal	NA	No	1051	449	1.80608	Bcell	C0	1	1	0	0	0.0914724	0.00597254
RCC-PR3-Normal_AAGGTTCAGTTCGCAT-1	RCC-PR3-Normal	PR3	Normal	NA	No	1163	379	1.1178	Bcell	C0	1	1	1	1	0.0617573	0.0412202
RCC-PR3-Normal_AATCGGTTCCGAATGT-1	RCC-PR3-Normal	PR3	Normal	NA	No	2380	896	1.93115	Bcell	C3	2	2	2	0	0.000326808	0.268251
RCC-PR3-Normal_ACAGCCGGTGAAATCA-1	RCC-PR3-Normal	PR3	Normal	NA	No	1607	491	1.24224	Bcell	C2	2	2	2	0	0.0845672	0.0555539
RCC-PR3-Normal_ACATGGTGTTGAACTC-1	RCC-PR3-Normal	PR3	Normal	NA	No	1284	419	1.08865	Bcell	C2	2	2	2	0	0.0521805	0.046874
RCC-PR3-Normal_ACCCACTTCGCCGTGA-1	RCC-PR3-Normal	PR3	Normal	NA	No	1304	362	1.30368	Bcell	C2	2	2	0	0	0.0523596	0.0575644
RCC-PR3-Normal_ACCGTAAGTTCGGCAC-1	RCC-PR3-Normal	PR3	Normal	NA	No	3065	686	0.684932	Bcell	C3	2	0	0	0	0.0483503	0.141006
RCC-PR3-Normal_ACGATACGTCTTGCGG-1	RCC-PR3-Normal	PR3	Normal	NA	No	2473	887	0.8478	Bcell	C3	2	0	0	0	0.0150201	0.30887
RCC-PR3-Normal_ACGGAGACACTGAAGG-1	RCC-PR3-Normal	PR3	Normal	NA	No	1210	357	1.65153	Bcell	C2	2	0	0	0	0.0582464	0.0699852
RCC-PR3-Normal_ACGGCCAAGTAGATGT-1	RCC-PR3-Normal	PR3	Normal	NA	No	2979	893	1.20765	Bcell	C3	2	2	2	0	0.0321615	0.203978
RCC-PR3-Normal_ACTGAGTAGCCCAACC-1	RCC-PR3-Normal	PR3	Normal	NA	No	971	441	0.4111	Bcell	C1	1	1	0	0	0.0660139	0.112744
RCC-PR3-Normal_ACTTACTAGATGAGAG-1	RCC-PR3-Normal	PR3	Normal	NA	No	1112	441	0.718133	Bcell	C1	2	2	2	2	0.110105	0.0237968
RCC-PR3-Normal_ACTTTCATCCGCTGTT-1	RCC-PR3-Normal	PR3	Normal	NA	No	5373	1014	0.427589	Bcell	C3	2	2	2	0	0.0524517	0.243834
RCC-PR3-Normal_AGACGTTGTACTTGAC-1	RCC-PR3-Normal	PR3	Normal	NA	No	1479	513	0.810263	Bcell	C1	2	0	0	0	0.0493268	0.0620259
RCC-PR3-Normal_AGCATACTCTCTAGGA-1	RCC-PR3-Normal	PR3	Normal	NA	No	1654	514	0.785973	Bcell	C1	1	1	1	1	0.0579895	0.0997494
RCC-PR3-Normal_AGCTCCTCATGCGCAC-1	RCC-PR3-Normal	PR3	Normal	NA	No	1038	389	0.867052	Bcell	C2	1	1	1	0	0.0732954	0.0966808
RCC-PR3-Normal_AGCTCCTGTTCGTTGA-1	RCC-PR3-Normal	PR3	Normal	NA	No	1545	552	1.16429	Bcell	C0	2	2	2	0	0.0711344	0.0975631
RCC-PR3-Normal_AGCTCTCCAACACCCG-1	RCC-PR3-Normal	PR3	Normal	NA	No	1330	442	0.75188	Bcell	C1	1	1	1	0	0.0753577	0.0243487
RCC-PR3-Normal_AGGCCACAGGTGTTAA-1	RCC-PR3-Normal	PR3	Normal	NA	No	1091	409	0.915751	Bcell	C2	2	2	2	0	0.0768454	0.0325373
RCC-PR3-Normal_AGGGAGTTCGTTTAGG-1	RCC-PR3-Normal	PR3	Normal	NA	No	1548	571	0.645578	Bcell	C0	2	2	2	0	0.132224	0.0525424
RCC-PR3-Normal_AGGGTGACATGCCCGA-1	RCC-PR3-Normal	PR3	Normal	NA	No	1210	351	1.40496	Bcell	C2	1	1	0	0	0.040418	0.0673065
RCC-PR3-Normal_AGTTGGTCAGATCTGT-1	RCC-PR3-Normal	PR3	Normal	NA	No	1140	410	2.62927	Bcell	C2	1	1	1	1	0.0893922	0.0292227
RCC-PR3-Normal_ATAGACCCACCGTTGG-1	RCC-PR3-Normal	PR3	Normal	NA	No	2563	952	1.40242	Bcell	C3	1	1	1	0	0.0271024	0.266277
RCC-PR3-Normal_ATCACGATCAGCGACC-1	RCC-PR3-Normal	PR3	Normal	NA	No	896	282	2.00222	Bcell	C3	2	2	2	2	0.024471	0.0975297
RCC-PR3-Normal_ATCATGGTCGTCTGCT-1	RCC-PR3-Normal	PR3	Normal	NA	No	924	405	1.51025	Bcell	C0	0	0	0	0	0.0775661	0.0659532
RCC-PR3-Normal_ATCGAGTAGATGGCGT-1	RCC-PR3-Normal	PR3	Normal	NA	No	1120	387	1.5165	Bcell	C2	2	2	2	0	0.0613788	0.0383448
RCC-PR3-Normal_ATCTACTCATCTATGG-1	RCC-PR3-Normal	PR3	Normal	NA	No	1046	392	0.478011	Bcell	C0	2	2	2	0	0.0567898	0.0226014
RCC-PR3-Normal_ATGTGTGTCTTACCTA-1	RCC-PR3-Normal	PR3	Normal	NA	No	853	359	0.937866	Bcell	C0	1	1	1	1	0.0718425	0.0600776
RCC-PR3-Normal_CAACCTCTCGCAAACT-1	RCC-PR3-Normal	PR3	Normal	NA	No	1254	443	0.956938	Bcell	C2	1	0	0	0	0.0992901	0.0439977
RCC-PR3-Normal_CACACAAGTTGAGTTC-1	RCC-PR3-Normal	PR3	Normal	NA	No	886	372	2.47748	Bcell	C2	2	2	2	0	0.0678826	0.0168247
RCC-PR3-Normal_CACACCTGTCAAAGCG-1	RCC-PR3-Normal	PR3	Normal	NA	No	2035	645	1.66912	Bcell	C1	1	1	1	0	0.0957173	0.108973
RCC-PR3-Normal_CACCACTAGTATCGAA-1	RCC-PR3-Normal	PR3	Normal	NA	No	1352	564	1.32939	Bcell	C0	1	1	1	0	0.0994133	0.105874
RCC-PR3-Normal_CAGAGAGCAAAGGCGT-1	RCC-PR3-Normal	PR3	Normal	NA	No	1041	402	0.671141	Bcell	C0	1	1	1	0	0.0852237	0.0773351
RCC-PR3-Normal_CAGCATATCCTTCAAT-1	RCC-PR3-Normal	PR3	Normal	NA	No	1591	607	3.77121	Bcell	C0	2	2	2	2	0.0731161	0.0712905
RCC-PR3-Normal_CAGCGACAGGGCACTA-1	RCC-PR3-Normal	PR3	Normal	NA	No	2628	886	0.684671	Bcell	C3	2	2	2	0	0.0558154	0.247582
RCC-PR3-Normal_CATATGGAGCTCCTCT-1	RCC-PR3-Normal	PR3	Normal	NA	No	851	482	3.63423	Bcell	C3	1	0	0	0	0.0609135	0.244903
RCC-PR3-Normal_CATGGCGAGTGATCGG-1	RCC-PR3-Normal	PR3	Normal	NA	No	974	378	2.76639	Bcell	C1	2	2	2	2	0.0506652	0.0477795
RCC-PR3-Normal_CCCAATCTCCAGAGGA-1	RCC-PR3-Normal	PR3	Normal	NA	No	2575	687	0.854037	Bcell	C3	1	1	1	1	0.0285683	0.256772
RCC-PR3-Normal_CCGGGATCAAGCTGGA-1	RCC-PR3-Normal	PR3	Normal	NA	No	4170	892	0.502513	Bcell	C3	1	1	1	0	0.0525856	0.16103
RCC-PR3-Normal_CGCTGGAAGCGTGAAC-1	RCC-PR3-Normal	PR3	Normal	NA	No	925	416	0.75594	Bcell	C0	1	1	1	0	0.0712738	0.0525155
RCC-PR3-Normal_CGGACGTCATACCATG-1	RCC-PR3-Normal	PR3	Normal	NA	No	1904	627	1.31234	Bcell	C0	1	1	1	0	0.0907689	0.150422
RCC-PR3-Normal_CGGACTGAGACTGGGT-1	RCC-PR3-Normal	PR3	Normal	NA	No	3655	941	0.846763	Bcell	C3	1	0	0	0	0.0122729	0.270083
RCC-PR3-Normal_CGGAGTCAGGCAAAGA-1	RCC-PR3-Normal	PR3	Normal	NA	No	1022	379	2.44618	Bcell	C0	1	0	0	0	0.0919572	0.0645761
RCC-PR3-Normal_CGTCACTGTTATCCGA-1	RCC-PR3-Normal	PR3	Normal	NA	No	1400	474	1.64286	Bcell	C1	2	2	2	0	0.0706129	0.0999136
RCC-PR3-Normal_CGTCAGGGTTCACCTC-1	RCC-PR3-Normal	PR3	Normal	NA	No	1254	423	2.47209	Bcell	C0	1	1	0	0	0.0786432	0.106479
RCC-PR3-Normal_CGTCAGGTCCTACAGA-1	RCC-PR3-Normal	PR3	Normal	NA	No	1340	461	2.31171	Bcell	C0	1	1	1	0	0.0890505	0.0475231
RCC-PR3-Normal_CGTCTACCATGGATGG-1	RCC-PR3-Normal	PR3	Normal	NA	No	1093	468	1.0064	Bcell	C0	1	1	1	1	0.0935843	-0.00833672
RCC-PR3-Normal_CGTTCTGAGCTATGCT-1	RCC-PR3-Normal	PR3	Normal	NA	No	1945	630	1.43663	Bcell	C3	1	1	1	1	0.0452669	0.219994
RCC-PR3-Normal_CGTTGGGGTTTAAGCC-1	RCC-PR3-Normal	PR3	Normal	NA	No	1093	386	1.09689	Bcell	C1	1	1	0	0	0.0552734	0.0439032
RCC-PR3-Normal_CTAACTTCAGTCAGAG-1	RCC-PR3-Normal	PR3	Normal	NA	No	1329	468	0.902935	Bcell	C0	1	1	1	1	0.0890906	0.0361652
RCC-PR3-Normal_CTAATGGTCACTGGGC-1	RCC-PR3-Normal	PR3	Normal	NA	No	842	320	1.4218	Bcell	C2	0	0	0	0	0.0625869	0.014046
RCC-PR3-Normal_CTACACCGTCAACATC-1	RCC-PR3-Normal	PR3	Normal	NA	No	7100	1097	0.394311	Bcell	C3	1	1	1	0	0.0448198	0.194158
RCC-PR3-Normal_CTCCTAGTCTACTTAC-1	RCC-PR3-Normal	PR3	Normal	NA	No	1063	352	1.69014	Bcell	C0	1	1	1	1	0.0321515	0.0363558
RCC-PR3-Normal_CTCGAGGAGTGTGAAT-1	RCC-PR3-Normal	PR3	Normal	NA	No	1048	389	0.952381	Bcell	C1	1	0	0	0	0.0653494	0.043908
RCC-PR3-Normal_CTCGGAGGTTTGCATG-1	RCC-PR3-Normal	PR3	Normal	NA	No	2507	668	0.637959	Bcell	C3	1	1	1	0	0.0141752	0.146121
RCC-PR3-Normal_CTGAAGTTCCCTCTTT-1	RCC-PR3-Normal	PR3	Normal	NA	No	978	369	0.40858	Bcell	C0	1	1	1	0	0.0669695	0.045406
RCC-PR3-Normal_CTGAAGTTCGTCCGTT-1	RCC-PR3-Normal	PR3	Normal	NA	No	869	322	0.45977	Bcell	C1	1	1	1	0	0.0199002	0.0520216
RCC-PR3-Normal_CTGAAGTTCTAGCACA-1	RCC-PR3-Normal	PR3	Normal	NA	No	790	332	0.252845	Bcell	C1	0	0	0	0	0.0543544	0.00904902
RCC-PR3-Normal_CTGATAGAGTACGCGA-1	RCC-PR3-Normal	PR3	Normal	NA	No	1208	451	0.330579	Bcell	C1	2	2	2	0	0.0688346	0.0829888
RCC-PR3-Normal_CTGATAGTCGAACGGA-1	RCC-PR3-Normal	PR3	Normal	NA	No	1391	580	1.43472	Bcell	C1	0	0	0	0	0.0746809	0.115102
RCC-PR3-Normal_CTGATCCGTTCCTCCA-1	RCC-PR3-Normal	PR3	Normal	NA	No	1958	722	1.27616	Bcell	C0	1	1	1	1	0.103025	0.0997804
RCC-PR3-Normal_CTGTTTATCTCGGACG-1	RCC-PR3-Normal	PR3	Normal	NA	No	1409	421	0.283688	Bcell	C2	1	0	0	0	0.0300907	0.0611044
RCC-PR3-Normal_CTTAACTAGTCCTCCT-1	RCC-PR3-Normal	PR3	Normal	NA	No	6500	853	0.245927	Bcell	C3	1	1	0	0	0.0505129	0.144618
RCC-PR3-Normal_CTTACCGTCAGCACAT-1	RCC-PR3-Normal	PR3	Normal	NA	No	4466	1049	1.29783	Bcell	C0	1	1	1	1	0.0379046	0.352302
RCC-PR3-Normal_CTTTGCGGTCAAGCGA-1	RCC-PR3-Normal	PR3	Normal	NA	No	954	355	1.15183	Bcell	C1	1	1	1	0	0.0636499	0.0499029
RCC-PR3-Normal_GACGTTACAAGGACAC-1	RCC-PR3-Normal	PR3	Normal	NA	No	1421	669	1.47679	Bcell	C4	1	1	1	0	0.157472	0.076372
RCC-PR3-Normal_GATTCAGCACCCATTC-1	RCC-PR3-Normal	PR3	Normal	NA	No	1576	459	0.887199	Bcell	C2	1	1	0	0	0.0403202	0.0484313
RCC-PR3-Normal_GCACTCTGTACACCGC-1	RCC-PR3-Normal	PR3	Normal	NA	No	1127	359	1.33097	Bcell	C2	1	0	0	0	0.0532269	0.0407466
RCC-PR3-Normal_GCACTCTTCGGCTACG-1	RCC-PR3-Normal	PR3	Normal	NA	No	1757	529	0.796813	Bcell	C0	2	0	0	0	0.0783048	0.0629361
RCC-PR3-Normal_GCTGCAGCATCGGACC-1	RCC-PR3-Normal	PR3	Normal	NA	No	1410	464	0.780142	Bcell	C0	1	1	1	1	0.0971228	0.0425057
RCC-PR3-Normal_GCTGCTTGTCGAACAG-1	RCC-PR3-Normal	PR3	Normal	NA	No	828	332	0.966184	Bcell	C2	1	1	1	1	0.0795503	0.0259414
RCC-PR3-Normal_GCTGGGTCACTGTCGG-1	RCC-PR3-Normal	PR3	Normal	NA	No	854	405	0.817757	Bcell	C0	1	1	1	0	0.0960719	0.0469588
RCC-PR3-Normal_GCTTGAAAGGTGTGGT-1	RCC-PR3-Normal	PR3	Normal	NA	No	1245	532	2.16693	Bcell	C0	1	0	0	0	0.0648943	0.0434294
RCC-PR3-Normal_GGATGTTGTGCGATAG-1	RCC-PR3-Normal	PR3	Normal	NA	No	742	321	0.672948	Bcell	C2	1	1	1	0	0.066354	0.0553871
RCC-PR3-Normal_GGATTACTCCGGGTGT-1	RCC-PR3-Normal	PR3	Normal	NA	No	1826	545	1.25821	Bcell	C2	1	1	1	0	0.0543178	0.101069
RCC-PR3-Normal_GGCTGGTTCTCCCTGA-1	RCC-PR3-Normal	PR3	Normal	NA	No	1059	436	0.661001	Bcell	C0	2	2	2	0	0.083827	0.0652275
RCC-PR3-Normal_GGGCACTTCAAACCGT-1	RCC-PR3-Normal	PR3	Normal	NA	No	944	352	1.0582	Bcell	C2	1	0	0	0	0.0331286	-0.0121198
RCC-PR3-Normal_GGTGAAGTCATCATTC-1	RCC-PR3-Normal	PR3	Normal	NA	No	1394	605	0.858984	Bcell	C3	2	2	2	0	0.0601904	0.241086
RCC-PR3-Normal_GTAGTCAAGTGCCAGA-1	RCC-PR3-Normal	PR3	Normal	NA	No	1286	482	1.24224	Bcell	C2	2	2	2	2	0.105266	0.0882108
RCC-PR3-Normal_GTCGGGTAGCCATCGC-1	RCC-PR3-Normal	PR3	Normal	NA	No	1284	463	0.46729	Bcell	C3	1	1	0	0	0.0263109	0.118353
RCC-PR3-Normal_GTCTTCGTCCTCAACC-1	RCC-PR3-Normal	PR3	Normal	NA	No	1116	516	1.52057	Bcell	C1	2	2	2	0	0.111109	0.0298758
RCC-PR3-Normal_GTGCGGTTCAGCTCTC-1	RCC-PR3-Normal	PR3	Normal	NA	No	2688	783	0.74239	Bcell	C3	1	1	1	0	0.0385068	0.236553
RCC-PR3-Normal_GTGCTTCGTCGACTAT-1	RCC-PR3-Normal	PR3	Normal	NA	No	1327	397	0.60241	Bcell	C2	2	2	2	0	0.0604944	-0.00679742
RCC-PR3-Normal_GTTACAGAGTACGATA-1	RCC-PR3-Normal	PR3	Normal	NA	No	3206	896	1.0274	Bcell	C3	2	0	0	0	0.0449512	0.222906
RCC-PR3-Normal_TACGGATCATTGCGGC-1	RCC-PR3-Normal	PR3	Normal	NA	No	869	367	1.14943	Bcell	C2	2	0	0	0	0.0710383	0.0441256
RCC-PR3-Normal_TACGGGCTCCTGCCAT-1	RCC-PR3-Normal	PR3	Normal	NA	No	3974	1103	0.803616	Bcell	C3	1	1	1	1	0.0737176	0.171162
RCC-PR3-Normal_TACTTACTCAAGATCC-1	RCC-PR3-Normal	PR3	Normal	NA	No	1121	287	1.95904	Bcell	C3	1	1	1	1	0.0246259	0.069858
RCC-PR3-Normal_TAGTTGGTCCAAAGTC-1	RCC-PR3-Normal	PR3	Normal	NA	No	1585	505	6.04915	Bcell	C0	2	2	2	2	0.0814379	0.0718944
RCC-PR3-Normal_TATCAGGTCTGTGCAA-1	RCC-PR3-Normal	PR3	Normal	NA	No	1209	422	0.825764	Bcell	C2	2	2	2	0	0.0724867	0.01119
RCC-PR3-Normal_TATGCCCAGAATCTCC-1	RCC-PR3-Normal	PR3	Normal	NA	No	1325	479	0.452148	Bcell	C1	2	2	2	0	0.052531	0.0141831
RCC-PR3-Normal_TCAGATGAGTCATGCT-1	RCC-PR3-Normal	PR3	Normal	NA	No	1333	474	0.973783	Bcell	C2	1	1	1	1	0.0769156	0.0287418
RCC-PR3-Normal_TCAGGTAAGCTAAACA-1	RCC-PR3-Normal	PR3	Normal	NA	No	1433	444	1.3947	Bcell	C1	2	0	0	0	0.0474309	0.0788702
RCC-PR3-Normal_TCATTACTCGATAGAA-1	RCC-PR3-Normal	PR3	Normal	NA	No	1257	553	1.43084	Bcell	C0	1	1	0	0	0.107731	0.0559475
RCC-PR3-Normal_TCTCTAATCTATCCCG-1	RCC-PR3-Normal	PR3	Normal	NA	No	936	336	0.320513	Bcell	C0	0	0	0	0	0.0505269	0.0182805
RCC-PR3-Normal_TCTGAGACATCCTAGA-1	RCC-PR3-Normal	PR3	Normal	NA	No	1704	514	1.70188	Bcell	C1	1	1	0	0	0.0933796	0.0778068
RCC-PR3-Normal_TGAAAGAGTCTCCCTA-1	RCC-PR3-Normal	PR3	Normal	NA	No	837	440	1.07143	Bcell	C1	2	2	0	0	0.103211	0.0437063
RCC-PR3-Normal_TGACAACAGCAGGCTA-1	RCC-PR3-Normal	PR3	Normal	NA	No	1026	450	0.778968	Bcell	C1	1	1	1	1	0.0679353	0.0765313
RCC-PR3-Normal_TGAGCCGGTCCAGTGC-1	RCC-PR3-Normal	PR3	Normal	NA	No	1763	733	2.71801	Bcell	C3	2	2	2	2	0.111799	0.137859
RCC-PR3-Normal_TGCCCTACAGGGTTAG-1	RCC-PR3-Normal	PR3	Normal	NA	No	1552	476	1.41753	Bcell	C1	2	0	0	0	0.0572159	0.136584
RCC-PR3-Normal_TGCTACCTCTTAGCCC-1	RCC-PR3-Normal	PR3	Normal	NA	No	1040	461	0.767018	Bcell	C1	1	0	0	0	0.094603	0.0468585
RCC-PR3-Normal_TGGCCAGAGGACAGCT-1	RCC-PR3-Normal	PR3	Normal	NA	No	1099	390	0.907441	Bcell	C1	1	1	1	0	0.0891232	0.0496217
RCC-PR3-Normal_TGGGCGTGTGAACCTT-1	RCC-PR3-Normal	PR3	Normal	NA	No	1267	468	0.866824	Bcell	C1	1	0	0	0	0.0697519	0.0988675
RCC-PR3-Normal_TGGTTCCCAACAACCT-1	RCC-PR3-Normal	PR3	Normal	NA	No	1228	353	1.38211	Bcell	C2	1	1	1	1	0.0455919	0.0635201
RCC-PR3-Normal_TTAGGACAGGGAACGG-1	RCC-PR3-Normal	PR3	Normal	NA	No	1406	402	1.56361	Bcell	C2	1	1	1	0	0.0539741	0.0451769
RCC-PR3-Normal_TTCCCAGGTACGACCC-1	RCC-PR3-Normal	PR3	Normal	NA	No	1201	364	0.914381	Bcell	C1	1	1	1	1	0.0690491	0.0585879
RCC-PR3-Normal_TTGCCGTTCTTGCCGT-1	RCC-PR3-Normal	PR3	Normal	NA	No	2037	667	3.03624	Bcell	C2	0	0	0	0	0.101247	0.0538183
RCC-PR3-PTumor1_AAACGGGTCTGCCAGG-1	RCC-PR3-PTumor1	PR3	Tumor	No	No	1381	540	1.80766	Bcell	C1	1	1	1	1	0.121858	0.0733601
RCC-PR3-PTumor1_AACTCAGTCTATCGCC-1	RCC-PR3-PTumor1	PR3	Tumor	No	No	3433	852	1.86317	Bcell	C0	1	1	1	0	0.10986	0.130211
RCC-PR3-PTumor1_AAGCCGCGTATTACCG-1	RCC-PR3-PTumor1	PR3	Tumor	No	No	1707	616	1.87244	Bcell	C0	1	1	1	0	0.0866377	0.0837412
RCC-PR3-PTumor1_ACACCAATCCATTCTA-1	RCC-PR3-PTumor1	PR3	Tumor	No	No	1646	524	1.21433	Bcell	C1	1	1	1	0	0.0789888	0.0881724
RCC-PR3-PTumor1_ACACCGGCAAAGAATC-1	RCC-PR3-PTumor1	PR3	Tumor	No	No	1838	658	1.84883	Bcell	C0	1	1	1	0	0.0995505	0.140486
RCC-PR3-PTumor1_ACATGGTAGTTAGCGG-1	RCC-PR3-PTumor1	PR3	Tumor	No	No	2639	778	1.06061	Bcell	C2	2	0	0	0	0.149147	0.128476
RCC-PR3-PTumor1_ACGATACGTCCAGTAT-1	RCC-PR3-PTumor1	PR3	Tumor	No	No	2742	887	0.545852	Bcell	C0	1	1	1	0	0.155178	0.153113
RCC-PR3-PTumor1_ACGCCGACATGTCTCC-1	RCC-PR3-PTumor1	PR3	Tumor	No	No	2671	670	1.60988	Bcell	C0	1	1	1	0	0.095126	0.0974998
RCC-PR3-PTumor1_ACGCCGAGTACATGTC-1	RCC-PR3-PTumor1	PR3	Tumor	No	No	1374	591	3.26797	Bcell	C0	0	0	0	0	0.0720661	0.0683806
RCC-PR3-PTumor1_ACGGAGAGTCTTGCGG-1	RCC-PR3-PTumor1	PR3	Tumor	No	No	1375	551	1.45455	Bcell	C0	2	2	2	0	0.101281	0.0235676
RCC-PR3-PTumor1_ACTTACTAGCCACGCT-1	RCC-PR3-PTumor1	PR3	Tumor	No	No	1382	600	3.83225	Bcell	C0	2	0	0	0	0.147655	0.0282196
RCC-PR3-PTumor1_ACTTGTTGTCTGATCA-1	RCC-PR3-PTumor1	PR3	Tumor	No	No	2826	1222	0.353232	Bcell	C3	1	1	1	1	0.270238	0.228876
RCC-PR3-PTumor1_AGACGTTTCTGTGCAA-1	RCC-PR3-PTumor1	PR3	Tumor	No	No	3147	779	2.82809	Bcell	C3	2	2	2	2	0.102917	0.178001
RCC-PR3-PTumor1_AGAGTGGGTACTCAAC-1	RCC-PR3-PTumor1	PR3	Tumor	No	No	3547	1099	0.929577	Bcell	C4	1	1	1	0	0.13962	0.147271
RCC-PR3-PTumor1_AGCAGCCCACCACGTG-1	RCC-PR3-PTumor1	PR3	Tumor	No	No	1915	600	1.46062	Bcell	C0	1	1	1	0	0.132531	0.120937
RCC-PR3-PTumor1_AGCCTAACAAAGAATC-1	RCC-PR3-PTumor1	PR3	Tumor	No	No	2134	771	0.655124	Bcell	C2	1	1	1	1	0.168426	0.0921855
RCC-PR3-PTumor1_AGCTCCTAGATGCCAG-1	RCC-PR3-PTumor1	PR3	Tumor	No	No	1132	577	0.705467	Bcell	C4	2	0	0	0	0.168381	0.0322733
RCC-PR3-PTumor1_AGGGAGTTCAACTCTT-1	RCC-PR3-PTumor1	PR3	Tumor	No	No	1865	643	4.0107	Bcell	C0	1	1	1	1	0.087572	0.0868556
RCC-PR3-PTumor1_AGGTCATTCTGCGACG-1	RCC-PR3-PTumor1	PR3	Tumor	No	No	1221	500	1.14566	Bcell	C1	1	1	1	1	0.11363	0.105226
RCC-PR3-PTumor1_AGGTCCGCAGTATGCT-1	RCC-PR3-PTumor1	PR3	Tumor	No	No	1257	406	2.13608	Bcell	C3	2	2	2	2	0.0983488	0.063136
RCC-PR3-PTumor1_AGTGGGAGTCAGAAGC-1	RCC-PR3-PTumor1	PR3	Tumor	No	No	1245	409	0.562249	Bcell	C2	2	2	0	0	0.0755867	0.0937358
RCC-PR3-PTumor1_ATCGAGTGTCGCATAT-1	RCC-PR3-PTumor1	PR3	Tumor	No	No	1497	704	1.26751	Bcell	C3	1	1	1	0	0.0667961	0.196187
RCC-PR3-PTumor1_ATGGGAGGTATGCTTG-1	RCC-PR3-PTumor1	PR3	Tumor	No	No	1720	580	0.929152	Bcell	C0	2	0	0	0	0.119118	0.0822645
RCC-PR3-PTumor1_ATTACTCCAACTGCTA-1	RCC-PR3-PTumor1	PR3	Tumor	No	No	1923	647	0.780031	Bcell	C0	1	1	1	0	0.141556	0.0741354
RCC-PR3-PTumor1_CACACAAAGCACCGCT-1	RCC-PR3-PTumor1	PR3	Tumor	No	No	2073	626	1.15774	Bcell	C0	2	2	0	0	0.0826986	0.0360295
RCC-PR3-PTumor1_CACACCTCAGCTGTAT-1	RCC-PR3-PTumor1	PR3	Tumor	No	No	1330	542	1.05105	Bcell	C1	1	1	1	1	0.0997909	0.0528956
RCC-PR3-PTumor1_CACATAGGTGGTCTCG-1	RCC-PR3-PTumor1	PR3	Tumor	No	No	3156	813	1.20101	Bcell	C0	1	1	1	1	0.0767118	0.144884
RCC-PR3-PTumor1_CACCTTGCAAGCGTAG-1	RCC-PR3-PTumor1	PR3	Tumor	No	No	2186	649	1.1883	Bcell	C0	2	2	0	0	0.0844965	0.0557233
RCC-PR3-PTumor1_CACTCCAAGTCCTCCT-1	RCC-PR3-PTumor1	PR3	Tumor	No	No	1492	556	0.602813	Bcell	C2	1	0	0	0	0.100206	0.106432
RCC-PR3-PTumor1_CAGAATCCATATGCTG-1	RCC-PR3-PTumor1	PR3	Tumor	No	No	1483	568	1.81941	Bcell	C2	1	1	1	0	0.113275	0.110148
RCC-PR3-PTumor1_CAGCGACAGCCAGAAC-1	RCC-PR3-PTumor1	PR3	Tumor	No	No	1200	434	0.74813	Bcell	C1	1	1	1	0	0.1061	0.0299968
RCC-PR3-PTumor1_CAGTCCTGTGTAAGTA-1	RCC-PR3-PTumor1	PR3	Tumor	No	No	5870	983	0.187362	Bcell	C3	2	2	2	0	0.0533309	0.243743
RCC-PR3-PTumor1_CATATGGGTCGCTTCT-1	RCC-PR3-PTumor1	PR3	Tumor	No	No	1033	408	0.968054	Bcell	C2	2	0	0	0	0.101945	0.0825732
RCC-PR3-PTumor1_CATCAAGCATTGAGCT-1	RCC-PR3-PTumor1	PR3	Tumor	No	No	2443	969	1.39059	Bcell	C3	1	1	1	1	0.136783	0.190187
RCC-PR3-PTumor1_CATCGAAGTCCTGCTT-1	RCC-PR3-PTumor1	PR3	Tumor	No	No	1577	776	2.91693	Bcell	C4	2	2	2	0	0.171802	0.125432
RCC-PR3-PTumor1_CATTATCAGAGTGACC-1	RCC-PR3-PTumor1	PR3	Tumor	No	No	1736	677	0.345224	Bcell	C2	1	1	1	0	0.0982427	0.114739
RCC-PR3-PTumor1_CCATTCGGTCGCGAAA-1	RCC-PR3-PTumor1	PR3	Tumor	No	No	1326	539	1.50716	Bcell	C0	1	1	0	0	0.0947984	0.0358487
RCC-PR3-PTumor1_CCATTCGGTCTTGCGG-1	RCC-PR3-PTumor1	PR3	Tumor	No	No	1129	420	1.41593	Bcell	C2	1	0	0	0	0.0912827	0.0437894
RCC-PR3-PTumor1_CCGTTCAAGCCCGAAA-1	RCC-PR3-PTumor1	PR3	Tumor	No	No	1236	466	1.21261	Bcell	C0	1	1	1	1	0.0834993	0.0733684
RCC-PR3-PTumor1_CCGTTCACAAGCGAGT-1	RCC-PR3-PTumor1	PR3	Tumor	No	No	1805	633	1.49419	Bcell	C0	1	1	1	1	0.15635	0.0789174
RCC-PR3-PTumor1_CGAACATTCATGTCCC-1	RCC-PR3-PTumor1	PR3	Tumor	No	No	1677	569	0.954085	Bcell	C2	2	0	0	0	0.105002	0.105709
RCC-PR3-PTumor1_CGAATGTAGAGACTTA-1	RCC-PR3-PTumor1	PR3	Tumor	No	No	2773	1029	0.972973	Bcell	C4	2	2	2	0	0.140226	0.160831
RCC-PR3-PTumor1_CGACCTTTCGCCTGTT-1	RCC-PR3-PTumor1	PR3	Tumor	No	No	1572	597	1.97201	Bcell	C1	1	1	0	0	0.115203	0.0573547
RCC-PR3-PTumor1_CGACTTCTCGAACGGA-1	RCC-PR3-PTumor1	PR3	Tumor	No	No	2591	1070	2.46438	Bcell	C2	1	1	1	1	0.122102	0.200885
RCC-PR3-PTumor1_CGAGAAGCAGATCGGA-1	RCC-PR3-PTumor1	PR3	Tumor	No	No	1259	520	1.11111	Bcell	C0	2	2	0	0	0.103186	0.0889076
RCC-PR3-PTumor1_CGAGCACAGACACGAC-1	RCC-PR3-PTumor1	PR3	Tumor	No	No	1322	468	1.66163	Bcell	C0	1	1	1	0	0.0831974	0.0347779
RCC-PR3-PTumor1_CGCTATCTCGACCAGC-1	RCC-PR3-PTumor1	PR3	Tumor	No	No	1491	524	0.670241	Bcell	C1	1	1	1	0	0.0902754	0.0493046
RCC-PR3-PTumor1_CGGACACTCATGCAAC-1	RCC-PR3-PTumor1	PR3	Tumor	No	No	1621	703	4.24877	Bcell	C1	2	2	2	2	0.154137	0.04211
RCC-PR3-PTumor1_CGGAGCTAGCGATCCC-1	RCC-PR3-PTumor1	PR3	Tumor	No	No	2597	919	1.19323	Bcell	C4	2	2	2	0	0.164515	0.118297
RCC-PR3-PTumor1_CGTAGCGTCATCGGAT-1	RCC-PR3-PTumor1	PR3	Tumor	No	No	3775	1002	1.95923	Bcell	C0	1	1	1	1	0.125429	0.17058
RCC-PR3-PTumor1_CGTGTAAGTTCTGGTA-1	RCC-PR3-PTumor1	PR3	Tumor	No	No	3202	818	0.686642	Bcell	C0	2	2	2	0	0.0969669	0.0773072
RCC-PR3-PTumor1_CGTGTCTCAGATGGGT-1	RCC-PR3-PTumor1	PR3	Tumor	No	No	1032	431	1.06589	Bcell	C2	1	1	0	0	0.061944	-0.006322
RCC-PR3-PTumor1_CGTTAGAAGACAGAGA-1	RCC-PR3-PTumor1	PR3	Tumor	No	No	3324	1238	1.3818	Bcell	C4	1	1	1	0	0.250747	0.131603
RCC-PR3-PTumor1_CTACACCGTCTGCAAT-1	RCC-PR3-PTumor1	PR3	Tumor	No	No	3342	1246	0.896325	Bcell	C4	1	1	1	1	0.205209	0.110614
RCC-PR3-PTumor1_CTACATTGTATATGAG-1	RCC-PR3-PTumor1	PR3	Tumor	No	No	1464	527	1.1612	Bcell	C2	1	1	1	0	0.0894241	0.0429903
RCC-PR3-PTumor1_CTCAGAAGTACTCAAC-1	RCC-PR3-PTumor1	PR3	Tumor	No	No	1616	599	1.97897	Bcell	C0	2	2	0	0	0.131502	0.120969
RCC-PR3-PTumor1_CTCAGAAGTTCAGTAC-1	RCC-PR3-PTumor1	PR3	Tumor	No	No	3397	1129	1.79254	Bcell	C2	1	0	0	0	0.152184	0.112276
RCC-PR3-PTumor1_CTCTACGCATGGGAAC-1	RCC-PR3-PTumor1	PR3	Tumor	No	No	1649	506	1.03093	Bcell	C1	1	1	1	1	0.0966531	0.0535534
RCC-PR3-PTumor1_CTGTGCTCAGCCTGTG-1	RCC-PR3-PTumor1	PR3	Tumor	No	No	1477	555	1.21786	Bcell	C0	1	0	0	0	0.108231	0.0764652
RCC-PR3-PTumor1_CTTAGGAAGAACTCGG-1	RCC-PR3-PTumor1	PR3	Tumor	No	No	1828	548	0.765446	Bcell	C0	1	1	1	0	0.142274	0.0772493
RCC-PR3-PTumor1_GAACATCAGTGTACGG-1	RCC-PR3-PTumor1	PR3	Tumor	No	No	1164	617	2.06009	Bcell	C4	2	2	2	0	0.161646	0.103136
RCC-PR3-PTumor1_GAACATCTCAATAAGG-1	RCC-PR3-PTumor1	PR3	Tumor	No	No	948	374	1.36986	Bcell	C2	1	0	0	0	0.0199078	0.0225674
RCC-PR3-PTumor1_GAAGCAGGTACGACCC-1	RCC-PR3-PTumor1	PR3	Tumor	No	No	3205	1123	1.30923	Bcell	C4	1	1	1	0	0.177574	0.107568
RCC-PR3-PTumor1_GATGAGGAGTGTGGCA-1	RCC-PR3-PTumor1	PR3	Tumor	No	No	921	300	1.73724	Bcell	C2	1	1	0	0	0.0993299	0.0239602
RCC-PR3-PTumor1_GCAAACTAGCCCAACC-1	RCC-PR3-PTumor1	PR3	Tumor	No	No	1504	517	2.38885	Bcell	C0	2	0	0	0	0.121641	0.073242
RCC-PR3-PTumor1_GCATGTAAGTCGCCGT-1	RCC-PR3-PTumor1	PR3	Tumor	No	No	3738	1241	1.33511	Bcell	C2	1	1	1	0	0.161192	0.216639
RCC-PR3-PTumor1_GCGCAACCATGAGCGA-1	RCC-PR3-PTumor1	PR3	Tumor	No	No	1035	540	0.579151	Bcell	C4	1	1	1	1	0.178628	0.16122
RCC-PR3-PTumor1_GCGCAGTCACGGTTTA-1	RCC-PR3-PTumor1	PR3	Tumor	No	No	1339	506	0.970149	Bcell	C2	2	2	2	0	0.108657	0.0920422
RCC-PR3-PTumor1_GCGCCAAAGCCATCGC-1	RCC-PR3-PTumor1	PR3	Tumor	No	No	1663	542	0.721587	Bcell	C1	1	1	1	1	0.113539	0.0843526
RCC-PR3-PTumor1_GCGGGTTTCGCCGTGA-1	RCC-PR3-PTumor1	PR3	Tumor	No	No	1114	419	2.42152	Bcell	C2	1	1	1	1	0.075621	0.0435734
RCC-PR3-PTumor1_GCTCCTAAGCGATATA-1	RCC-PR3-PTumor1	PR3	Tumor	No	No	2611	680	0.229621	Bcell	C3	2	2	2	2	0.0656815	0.104573
RCC-PR3-PTumor1_GGATGTTGTATGCTTG-1	RCC-PR3-PTumor1	PR3	Tumor	No	No	1249	495	1.03917	Bcell	C2	1	1	0	0	0.10619	0.0662361
RCC-PR3-PTumor1_GGGACCTCAGGAATCG-1	RCC-PR3-PTumor1	PR3	Tumor	No	No	2214	757	1.62455	Bcell	C2	1	1	1	1	0.114864	0.14731
RCC-PR3-PTumor1_GGGTCTGCATGCCTAA-1	RCC-PR3-PTumor1	PR3	Tumor	No	No	1537	528	1.69051	Bcell	C0	1	1	1	1	0.11343	0.0211833
RCC-PR3-PTumor1_GTACTTTAGCGAGAAA-1	RCC-PR3-PTumor1	PR3	Tumor	No	No	2168	681	2.21096	Bcell	C0	1	1	1	1	0.10844	0.115127
RCC-PR3-PTumor1_GTCCTCACATGGATGG-1	RCC-PR3-PTumor1	PR3	Tumor	No	No	1556	664	1.28123	Bcell	C3	2	2	2	2	0.0810611	0.151932
RCC-PR3-PTumor1_GTCCTCAGTAAGGGAA-1	RCC-PR3-PTumor1	PR3	Tumor	No	No	1876	710	2.87693	Bcell	C2	2	0	0	0	0.124611	0.104667
RCC-PR3-PTumor1_GTCGTAATCAAGGTAA-1	RCC-PR3-PTumor1	PR3	Tumor	No	No	1397	553	0.572656	Bcell	C0	1	1	1	0	0.107118	0.0643675
RCC-PR3-PTumor1_GTCTTCGCACGAAACG-1	RCC-PR3-PTumor1	PR3	Tumor	No	No	1379	504	1.23099	Bcell	C0	1	1	1	1	0.0971941	0.0254511
RCC-PR3-PTumor1_GTGCGGTCAAGACGTG-1	RCC-PR3-PTumor1	PR3	Tumor	No	No	1389	504	1.43885	Bcell	C0	0	0	0	0	0.0933855	0.115312
RCC-PR3-PTumor1_GTTCATTCAAGCTGAG-1	RCC-PR3-PTumor1	PR3	Tumor	No	No	2243	805	2.13808	Bcell	C0	2	2	2	0	0.107235	0.114664
RCC-PR3-PTumor1_TAAGAGAAGATCCCGC-1	RCC-PR3-PTumor1	PR3	Tumor	No	No	1330	474	0.601052	Bcell	C0	2	2	2	0	0.102318	0.0554954
RCC-PR3-PTumor1_TACACGAAGGCCCTTG-1	RCC-PR3-PTumor1	PR3	Tumor	No	No	1754	510	1.31054	Bcell	C0	1	1	1	1	0.102974	0.0961502
RCC-PR3-PTumor1_TACTTGTTCCCTAACC-1	RCC-PR3-PTumor1	PR3	Tumor	No	No	1045	412	1.33715	Bcell	C1	1	1	1	1	0.0964178	0.04162
RCC-PR3-PTumor1_TAGACCATCCCTAACC-1	RCC-PR3-PTumor1	PR3	Tumor	No	No	1473	617	1.55932	Bcell	C1	1	1	1	0	0.131702	0.0948746
RCC-PR3-PTumor1_TATGCCCGTACTTCTT-1	RCC-PR3-PTumor1	PR3	Tumor	No	No	1120	493	0.891266	Bcell	C0	1	1	1	0	0.0827518	-0.00362559
RCC-PR3-PTumor1_TCAATCTAGGCTCTTA-1	RCC-PR3-PTumor1	PR3	Tumor	No	No	1444	531	1.03591	Bcell	C3	2	2	2	0	0.108757	0.085048
RCC-PR3-PTumor1_TCAGGATTCGGATGTT-1	RCC-PR3-PTumor1	PR3	Tumor	No	No	1677	653	3.15101	Bcell	C2	2	2	2	0	0.167436	0.0787365
RCC-PR3-PTumor1_TCATTACTCACGCGGT-1	RCC-PR3-PTumor1	PR3	Tumor	No	No	2537	779	1.53604	Bcell	C0	2	2	0	0	0.131255	0.081541
RCC-PR3-PTumor1_TCTCATACAGATCGGA-1	RCC-PR3-PTumor1	PR3	Tumor	No	No	1697	558	1.82675	Bcell	C0	1	1	1	0	0.114104	0.0696926
RCC-PR3-PTumor1_TCTCTAACAAAGTCAA-1	RCC-PR3-PTumor1	PR3	Tumor	No	No	2192	787	2.18778	Bcell	C1	1	1	1	0	0.126304	0.0874853
RCC-PR3-PTumor1_TCTGAGATCTGAGGGA-1	RCC-PR3-PTumor1	PR3	Tumor	No	No	1937	630	1.3409	Bcell	C0	2	0	0	0	0.113325	0.0859179
RCC-PR3-PTumor1_TCTTCGGCAGCTTCGG-1	RCC-PR3-PTumor1	PR3	Tumor	No	No	2016	613	0.644841	Bcell	C2	2	0	0	0	0.112094	0.171167
RCC-PR3-PTumor1_TCTTTCCAGACAGAGA-1	RCC-PR3-PTumor1	PR3	Tumor	No	No	2986	1004	1.60643	Bcell	C2	1	1	1	1	0.117516	0.103729
RCC-PR3-PTumor1_TGAAAGACAGGATTGG-1	RCC-PR3-PTumor1	PR3	Tumor	No	No	1697	528	0.706714	Bcell	C2	2	0	0	0	0.0895697	0.0805528
RCC-PR3-PTumor1_TGACGGCCAGATCCAT-1	RCC-PR3-PTumor1	PR3	Tumor	No	No	1723	628	0.812065	Bcell	C0	1	1	1	1	0.130234	0.0546173
RCC-PR3-PTumor1_TGACTAGCAGCTGTAT-1	RCC-PR3-PTumor1	PR3	Tumor	No	No	1970	651	0.862506	Bcell	C0	1	1	1	0	0.125723	0.0614444
RCC-PR3-PTumor1_TGACTTTCATCTGGTA-1	RCC-PR3-PTumor1	PR3	Tumor	No	No	2206	698	1.45059	Bcell	C0	1	1	1	1	0.0863647	0.108606
RCC-PR3-PTumor1_TGCCCTACAATACGCT-1	RCC-PR3-PTumor1	PR3	Tumor	No	No	1125	346	1.41844	Bcell	C3	2	2	2	2	0.0491461	0.0830854
RCC-PR3-PTumor1_TGGCGCAAGCGCCTCA-1	RCC-PR3-PTumor1	PR3	Tumor	No	No	1275	529	1.88235	Bcell	C0	1	1	1	1	0.100776	0.0561679
RCC-PR3-PTumor1_TGGCGCAGTTAAGACA-1	RCC-PR3-PTumor1	PR3	Tumor	No	No	3003	988	1.59521	Bcell	C2	2	0	0	0	0.121751	0.12506
RCC-PR3-PTumor1_TGTTCCGCATTGGGCC-1	RCC-PR3-PTumor1	PR3	Tumor	No	No	2213	744	1.17276	Bcell	C3	2	0	0	0	0.0576663	0.302578
RCC-PR3-PTumor1_TTCTCAATCATTTGGG-1	RCC-PR3-PTumor1	PR3	Tumor	No	No	1687	596	0.71048	Bcell	C2	2	2	0	0	0.0929485	0.108107
RCC-PR3-PTumor1_TTGAACGTCAGGTAAA-1	RCC-PR3-PTumor1	PR3	Tumor	No	No	1292	487	1.62413	Bcell	C2	1	1	1	1	0.0845907	0.0608274
RCC-PR3-PTumor1_TTGCGTCCACTGTGTA-1	RCC-PR3-PTumor1	PR3	Tumor	No	No	2562	946	1.87207	Bcell	C3	1	1	1	1	0.101624	0.343211
RCC-PR3-PTumor1_TTGGCAATCTTGTATC-1	RCC-PR3-PTumor1	PR3	Tumor	No	No	1971	602	0.659229	Bcell	C1	1	1	1	1	0.0870848	0.0697346
RCC-PR3-PTumor1_TTGTAGGAGGTAGCTG-1	RCC-PR3-PTumor1	PR3	Tumor	No	No	1819	601	0.769231	Bcell	C1	2	2	0	0	0.132447	0.0602764
RCC-PR3-PTumor1_TTTACTGAGAAACCAT-1	RCC-PR3-PTumor1	PR3	Tumor	No	No	2664	779	2.25056	Bcell	C0	1	1	1	0	0.0959011	0.0802059
RCC-PR3-PTumor1_TTTGCGCAGCACCGCT-1	RCC-PR3-PTumor1	PR3	Tumor	No	No	1449	582	1.65517	Bcell	C1	2	2	2	2	0.10764	0.0844137
RCC-PR3-PTumor2_AACACGTCATTAGGCT-1	RCC-PR3-PTumor2	PR3	Tumor	No	No	766	458	2.20493	Bcell	C2	2	2	2	2	0.125955	0.0839344
RCC-PR3-PTumor2_AACCGCGGTATAGGTA-1	RCC-PR3-PTumor2	PR3	Tumor	No	No	888	377	1.23874	Bcell	C0	2	2	2	0	0.106389	0.0142694
RCC-PR3-PTumor2_AAGCCGCCAGAAGCAC-1	RCC-PR3-PTumor2	PR3	Tumor	No	No	772	371	0.776197	Bcell	C0	1	1	1	0	0.0812115	0.0489892
RCC-PR3-PTumor2_ACGCCAGAGTTTGCGT-1	RCC-PR3-PTumor2	PR3	Tumor	No	No	938	407	1.81044	Bcell	C1	1	1	1	1	0.0623697	0.0737023
RCC-PR3-PTumor2_ACGGGTCTCCGATATG-1	RCC-PR3-PTumor2	PR3	Tumor	No	No	1160	421	0.862069	Bcell	C0	1	1	1	0	0.0408872	0.0161492
RCC-PR3-PTumor2_ACTATCTGTAGAGGAA-1	RCC-PR3-PTumor2	PR3	Tumor	No	No	755	378	1.98413	Bcell	C1	1	1	1	0	0.0577892	0.0242274
RCC-PR3-PTumor2_ACTGTCCGTGGACGAT-1	RCC-PR3-PTumor2	PR3	Tumor	No	No	766	397	1.69713	Bcell	C2	2	2	2	0	0.0843959	0.0471626
RCC-PR3-PTumor2_AGCATACGTCCATCCT-1	RCC-PR3-PTumor2	PR3	Tumor	No	No	947	377	1.58228	Bcell	C0	1	1	1	0	0.0611854	0.035134
RCC-PR3-PTumor2_AGTAGTCTCTGTTGAG-1	RCC-PR3-PTumor2	PR3	Tumor	No	No	1692	805	1.00295	Bcell	C2	1	1	1	0	0.130118	0.166803
RCC-PR3-PTumor2_ATCATGGGTAGGACAC-1	RCC-PR3-PTumor2	PR3	Tumor	No	No	4578	817	1.22271	Bcell	C3	1	1	1	0	0.0480624	0.276573
RCC-PR3-PTumor2_ATTATCCCAATGGAGC-1	RCC-PR3-PTumor2	PR3	Tumor	No	No	850	421	1.64512	Bcell	C0	1	1	1	1	0.062344	0.0966558
RCC-PR3-PTumor2_CACACCTGTTAGATGA-1	RCC-PR3-PTumor2	PR3	Tumor	No	No	5283	1133	0.945716	Bcell	C3	1	1	1	0	0.0734943	0.199883
RCC-PR3-PTumor2_CACCACTCATGTCCTC-1	RCC-PR3-PTumor2	PR3	Tumor	No	No	2561	862	1.59906	Bcell	C2	1	1	1	0	0.126278	0.0976763
RCC-PR3-PTumor2_CAGAATCAGAGAGCTC-1	RCC-PR3-PTumor2	PR3	Tumor	No	No	877	365	2.73349	Bcell	C0	1	1	1	0	0.0577184	0.0426518
RCC-PR3-PTumor2_CAGAATCGTTACGTCA-1	RCC-PR3-PTumor2	PR3	Tumor	No	No	2359	803	1.30802	Bcell	C2	1	1	1	1	0.0501064	0.152375
RCC-PR3-PTumor2_CAGAATCTCCACGACG-1	RCC-PR3-PTumor2	PR3	Tumor	No	No	957	413	1.97917	Bcell	C1	2	0	0	0	0.0622059	0.0764078
RCC-PR3-PTumor2_CAGATCAGTGGTCTCG-1	RCC-PR3-PTumor2	PR3	Tumor	No	No	943	379	0.106045	Bcell	C1	1	1	1	0	0.0603624	0.0092611
RCC-PR3-PTumor2_CATGACAAGTGCGATG-1	RCC-PR3-PTumor2	PR3	Tumor	No	No	1771	799	1.52198	Bcell	C2	1	1	1	0	0.122369	0.153526
RCC-PR3-PTumor2_CATGCCTCATCTACGA-1	RCC-PR3-PTumor2	PR3	Tumor	No	No	1322	308	0.755287	Bcell	C2	0	0	0	0	0.0941641	0.1258
RCC-PR3-PTumor2_CCCTCCTAGTGTGAAT-1	RCC-PR3-PTumor2	PR3	Tumor	No	No	810	327	1.47965	Bcell	C0	2	2	0	0	0.039177	-0.00165747
RCC-PR3-PTumor2_CCCTCCTGTGAGGCTA-1	RCC-PR3-PTumor2	PR3	Tumor	No	No	900	450	1.66482	Bcell	C2	1	1	0	0	0.0729737	0.0909165
RCC-PR3-PTumor2_CCGTACTAGTCTCCTC-1	RCC-PR3-PTumor2	PR3	Tumor	No	No	1223	512	2.44898	Bcell	C0	2	2	2	0	0.112186	0.0592857
RCC-PR3-PTumor2_CCGTGGAGTACAAGTA-1	RCC-PR3-PTumor2	PR3	Tumor	No	No	899	377	1.55729	Bcell	C2	1	1	1	1	0.0850734	-0.0218821
RCC-PR3-PTumor2_CCTTCGACATAAAGGT-1	RCC-PR3-PTumor2	PR3	Tumor	No	No	816	430	3.89769	Bcell	C0	2	2	0	0	0.0248283	0.0892669
RCC-PR3-PTumor2_CGTAGGCGTTACCAGT-1	RCC-PR3-PTumor2	PR3	Tumor	No	No	1601	443	1.4366	Bcell	C3	0	0	0	0	0.0715688	0.0579173
RCC-PR3-PTumor2_CGTCAGGGTAGATTAG-1	RCC-PR3-PTumor2	PR3	Tumor	No	No	920	391	2.06298	Bcell	C0	1	1	1	1	0.0900533	0.0753769
RCC-PR3-PTumor2_CGTGTAAAGCTTTGGT-1	RCC-PR3-PTumor2	PR3	Tumor	No	No	747	313	0.535475	Bcell	C1	2	2	0	0	0.0287652	0.00734119
RCC-PR3-PTumor2_CTCAGAATCCTTTCGG-1	RCC-PR3-PTumor2	PR3	Tumor	No	No	938	406	1.27796	Bcell	C2	2	2	2	0	0.0715212	0.0129907
RCC-PR3-PTumor2_CTCGTACCATGACATC-1	RCC-PR3-PTumor2	PR3	Tumor	No	No	980	438	1.83673	Bcell	C0	1	1	1	0	0.096746	-0.00623497
RCC-PR3-PTumor2_CTCTACGGTAGGCATG-1	RCC-PR3-PTumor2	PR3	Tumor	No	No	4323	1219	1.36007	Bcell	C3	1	1	0	0	-0.00370662	0.26574
RCC-PR3-PTumor2_CTGAAGTTCCCTCAGT-1	RCC-PR3-PTumor2	PR3	Tumor	No	No	717	482	2.36439	Bcell	C4	2	2	2	2	0.118191	0.0863365
RCC-PR3-PTumor2_CTGTGCTCAAGAGGCT-1	RCC-PR3-PTumor2	PR3	Tumor	No	No	1946	743	1.54083	Bcell	C4	1	1	1	0	0.124633	0.0756937
RCC-PR3-PTumor2_CTTTGCGTCTCAAGTG-1	RCC-PR3-PTumor2	PR3	Tumor	No	No	872	390	1.25428	Bcell	C2	1	1	0	0	0.0445786	0.0496028
RCC-PR3-PTumor2_GACACGCAGAGCCTAG-1	RCC-PR3-PTumor2	PR3	Tumor	No	No	1605	734	1.868	Bcell	C4	2	2	0	0	0.14425	0.0574757
RCC-PR3-PTumor2_GACACGCGTCCAGTTA-1	RCC-PR3-PTumor2	PR3	Tumor	No	No	1224	505	0.898693	Bcell	C0	0	0	0	0	0.0787228	0.0833516
RCC-PR3-PTumor2_GACCAATCAGGTCGTC-1	RCC-PR3-PTumor2	PR3	Tumor	No	No	3346	720	1.28473	Bcell	C3	1	1	1	1	0.0454353	0.200342
RCC-PR3-PTumor2_GACGCGTCATCCGTGG-1	RCC-PR3-PTumor2	PR3	Tumor	No	No	2265	1020	2.28571	Bcell	C3	0	0	0	0	0.101036	0.0404743
RCC-PR3-PTumor2_GATCGATGTGGCGAAT-1	RCC-PR3-PTumor2	PR3	Tumor	No	No	1613	799	1.85874	Bcell	C2	2	2	2	2	0.119006	0.160434
RCC-PR3-PTumor2_GATCGTACACCGGAAA-1	RCC-PR3-PTumor2	PR3	Tumor	No	No	1322	649	2.87009	Bcell	C4	2	2	2	0	0.150368	0.0451934
RCC-PR3-PTumor2_GATCTAGTCATTATCC-1	RCC-PR3-PTumor2	PR3	Tumor	No	No	1959	890	1.6285	Bcell	C4	2	2	2	0	0.138848	0.0865966
RCC-PR3-PTumor2_GATGAAAGTTAAGACA-1	RCC-PR3-PTumor2	PR3	Tumor	No	No	939	385	3.7234	Bcell	C3	1	1	1	1	0.0611417	0.0633065
RCC-PR3-PTumor2_GCGAGAAGTAGCGTGA-1	RCC-PR3-PTumor2	PR3	Tumor	No	No	2181	940	1.69492	Bcell	C3	2	2	2	2	0.0429333	0.279432
RCC-PR3-PTumor2_GCTGGGTGTCTTGTCC-1	RCC-PR3-PTumor2	PR3	Tumor	No	No	2115	765	2.02068	Bcell	C3	2	2	0	0	-0.00464031	0.179184
RCC-PR3-PTumor2_GGACAGAAGGCTCTTA-1	RCC-PR3-PTumor2	PR3	Tumor	No	No	969	435	1.13402	Bcell	C0	1	1	1	1	0.101041	0.0922068
RCC-PR3-PTumor2_GGCTGGTCATCGTCGG-1	RCC-PR3-PTumor2	PR3	Tumor	No	No	822	361	2.06813	Bcell	C1	1	0	0	0	0.0494512	0.0657634
RCC-PR3-PTumor2_GGGACCTCAAGCCCAC-1	RCC-PR3-PTumor2	PR3	Tumor	No	No	1060	372	1.22642	Bcell	C1	2	0	0	0	0.0872678	0.0537917
RCC-PR3-PTumor2_GGGATGACAAATACAG-1	RCC-PR3-PTumor2	PR3	Tumor	No	No	814	369	1.71359	Bcell	C0	2	2	2	0	0.0730455	0.0565737
RCC-PR3-PTumor2_GGGATGACACTATCTT-1	RCC-PR3-PTumor2	PR3	Tumor	No	No	1611	661	1.17647	Bcell	C3	1	1	0	0	0.0545138	0.12645
RCC-PR3-PTumor2_GGGTCTGGTCAGGACA-1	RCC-PR3-PTumor2	PR3	Tumor	No	No	886	373	2.59594	Bcell	C0	1	1	1	0	0.0788293	0.0104047
RCC-PR3-PTumor2_GGGTTGCAGAACAATC-1	RCC-PR3-PTumor2	PR3	Tumor	No	No	1047	436	1.52672	Bcell	C1	1	1	1	0	0.0844725	0.0295045
RCC-PR3-PTumor2_GGTGTTAAGCGATCCC-1	RCC-PR3-PTumor2	PR3	Tumor	No	No	705	368	0.70922	Bcell	C1	1	1	1	0	0.113089	0.0643289
RCC-PR3-PTumor2_GTTTCTACAAGAAGAG-1	RCC-PR3-PTumor2	PR3	Tumor	No	No	1568	786	1.40306	Bcell	C2	2	2	0	0	0.120817	0.155652
RCC-PR3-PTumor2_TAAACCGGTAATTGGA-1	RCC-PR3-PTumor2	PR3	Tumor	No	No	981	439	1.63099	Bcell	C0	1	1	1	0	0.103826	0.0497976
RCC-PR3-PTumor2_TAGGCATAGTCATGCT-1	RCC-PR3-PTumor2	PR3	Tumor	No	No	1103	446	2.89855	Bcell	C1	2	2	0	0	0.0721652	0.0796506
RCC-PR3-PTumor2_TATCTCAGTTCACCTC-1	RCC-PR3-PTumor2	PR3	Tumor	No	No	2341	904	1.49445	Bcell	C2	1	1	0	0	0.151814	0.122543
RCC-PR3-PTumor2_TATTACCGTGATAAGT-1	RCC-PR3-PTumor2	PR3	Tumor	No	No	2151	576	0.836431	Bcell	C3	2	2	2	0	0.054535	0.138023
RCC-PR3-PTumor2_TCGAGGCGTTAAAGAC-1	RCC-PR3-PTumor2	PR3	Tumor	No	No	3447	1153	1.59328	Bcell	C3	1	1	1	0	0.1056	0.298816
RCC-PR3-PTumor2_TCGTAGATCCACGAAT-1	RCC-PR3-PTumor2	PR3	Tumor	No	No	1037	557	2.30769	Bcell	C3	1	1	1	1	0.091719	0.146026
RCC-PR3-PTumor2_TGAAAGAGTCCAACTA-1	RCC-PR3-PTumor2	PR3	Tumor	No	No	1224	553	0.734095	Bcell	C0	2	2	2	0	0.11131	0.0645165
RCC-PR3-PTumor2_TGCCCTAGTGTTAAGA-1	RCC-PR3-PTumor2	PR3	Tumor	No	No	1009	418	1.88305	Bcell	C0	1	1	1	1	0.0773522	0.0345635
RCC-PR3-PTumor2_TGGTTAGTCGCCTGTT-1	RCC-PR3-PTumor2	PR3	Tumor	No	No	777	454	2.0592	Bcell	C2	2	2	2	0	0.160898	0.0256063
RCC-PR3-PTumor2_TTGGCAAGTAAGTGTA-1	RCC-PR3-PTumor2	PR3	Tumor	No	No	1251	448	2.23642	Bcell	C0	2	2	0	0	0.0626075	0.00567979
RCC-PR3-PTumor3_AAAGATGAGAGGGATA-1	RCC-PR3-PTumor3	PR3	Tumor	No	No	899	408	1.88889	Bcell	C2	1	1	1	0	0.0962032	0.0539367
RCC-PR3-PTumor3_AACTCCCCAGTCAGCC-1	RCC-PR3-PTumor3	PR3	Tumor	No	No	1145	453	2.00873	Bcell	C2	2	0	0	0	0.0564306	0.0549223
RCC-PR3-PTumor3_AACTGGTCATGTCTCC-1	RCC-PR3-PTumor3	PR3	Tumor	No	No	2960	1068	3.67746	Bcell	C3	1	1	1	1	0.0540789	0.218383
RCC-PR3-PTumor3_AACTGGTGTTTAGGAA-1	RCC-PR3-PTumor3	PR3	Tumor	No	No	1062	432	1.31703	Bcell	C2	1	1	0	0	0.0359361	0.0356455
RCC-PR3-PTumor3_AAGACCTCATTCTTAC-1	RCC-PR3-PTumor3	PR3	Tumor	No	No	1055	425	2.17803	Bcell	C2	1	1	1	0	0.112167	0.0633602
RCC-PR3-PTumor3_AAGTCTGTCCGTTGCT-1	RCC-PR3-PTumor3	PR3	Tumor	No	No	1324	557	2.87009	Bcell	C0	1	1	1	0	0.112371	0.0473939
RCC-PR3-PTumor3_AATCCAGTCTAACTCT-1	RCC-PR3-PTumor3	PR3	Tumor	No	No	1433	553	2.16329	Bcell	C0	0	0	0	0	0.0940855	0.0499494
RCC-PR3-PTumor3_AATCCAGTCTTGTCAT-1	RCC-PR3-PTumor3	PR3	Tumor	No	No	1668	545	4.13669	Bcell	C1	0	0	0	0	0.105542	0.060108
RCC-PR3-PTumor3_ACACCCTTCAAACCAC-1	RCC-PR3-PTumor3	PR3	Tumor	No	No	1272	512	2.67296	Bcell	C1	2	2	2	0	0.0942471	0.0514719
RCC-PR3-PTumor3_ACATCAGCAAGAAAGG-1	RCC-PR3-PTumor3	PR3	Tumor	No	No	1194	463	2.08855	Bcell	C0	1	1	1	0	0.106774	-0.018951
RCC-PR3-PTumor3_ACCTTTAAGTACGCCC-1	RCC-PR3-PTumor3	PR3	Tumor	No	No	1332	561	1.57539	Bcell	C2	2	2	2	0	0.118805	0.074902
RCC-PR3-PTumor3_ACGAGCCGTGAAAGAG-1	RCC-PR3-PTumor3	PR3	Tumor	No	No	936	352	0.747065	Bcell	C0	1	1	0	0	0.0936933	0.0304148
RCC-PR3-PTumor3_ACGAGGATCATCGATG-1	RCC-PR3-PTumor3	PR3	Tumor	No	No	1138	413	1.05448	Bcell	C2	1	1	1	1	0.0638414	0.0744602
RCC-PR3-PTumor3_ACGCCAGGTTACGGAG-1	RCC-PR3-PTumor3	PR3	Tumor	No	No	1390	564	2.08184	Bcell	C2	1	1	1	0	0.0449035	0.0665112
RCC-PR3-PTumor3_ACGCCGATCAGGCCCA-1	RCC-PR3-PTumor3	PR3	Tumor	No	No	925	404	2.37581	Bcell	C0	2	0	0	0	0.0720616	0.00946675
RCC-PR3-PTumor3_ACGGAGACACAGGTTT-1	RCC-PR3-PTumor3	PR3	Tumor	No	No	1342	502	1.63812	Bcell	C0	1	1	1	1	0.0996512	0.0719714
RCC-PR3-PTumor3_AGAATAGCAAAGTCAA-1	RCC-PR3-PTumor3	PR3	Tumor	No	No	1490	694	4.01338	Bcell	C3	1	1	1	1	0.128542	0.0829029
RCC-PR3-PTumor3_AGACGTTAGATCCTGT-1	RCC-PR3-PTumor3	PR3	Tumor	No	No	1502	499	1.86294	Bcell	C1	1	1	1	1	0.0981138	0.0193916
RCC-PR3-PTumor3_AGCATACAGCCACGTC-1	RCC-PR3-PTumor3	PR3	Tumor	No	No	2175	604	1.74632	Bcell	C3	1	1	0	0	0.0238737	0.186955
RCC-PR3-PTumor3_AGGCCACCAGGTGGAT-1	RCC-PR3-PTumor3	PR3	Tumor	No	No	1130	489	1.85512	Bcell	C1	2	2	2	0	0.155131	0.0311334
RCC-PR3-PTumor3_AGGCCACCATGCTGGC-1	RCC-PR3-PTumor3	PR3	Tumor	No	No	1089	423	2.19982	Bcell	C2	1	0	0	0	0.0514726	0.0920764
RCC-PR3-PTumor3_AGGGAGTCAATCCAAC-1	RCC-PR3-PTumor3	PR3	Tumor	No	No	970	386	1.75258	Bcell	C2	2	2	2	0	0.0923468	0.0236886
RCC-PR3-PTumor3_AGTGAGGAGATCGGGT-1	RCC-PR3-PTumor3	PR3	Tumor	No	No	1573	658	1.90355	Bcell	C3	1	1	1	0	0.0757623	0.290532
RCC-PR3-PTumor3_AGTGAGGCATGTTGAC-1	RCC-PR3-PTumor3	PR3	Tumor	No	No	1037	536	2.11742	Bcell	C0	1	1	1	1	0.105795	0.122344
RCC-PR3-PTumor3_ATCACGAGTACAGACG-1	RCC-PR3-PTumor3	PR3	Tumor	No	No	2274	842	2.50439	Bcell	C3	1	1	1	1	0.127597	0.144144
RCC-PR3-PTumor3_ATCACGAGTATGAATG-1	RCC-PR3-PTumor3	PR3	Tumor	No	No	1029	400	1.84287	Bcell	C2	1	1	0	0	0.0736352	0.0597396
RCC-PR3-PTumor3_ATCGAGTTCGACAGCC-1	RCC-PR3-PTumor3	PR3	Tumor	No	No	1234	479	1.69628	Bcell	C0	2	0	0	0	0.0823288	0.0272775
RCC-PR3-PTumor3_ATGAGGGCATATACGC-1	RCC-PR3-PTumor3	PR3	Tumor	No	No	9021	1005	0.775795	Bcell	C3	1	1	1	0	0.0183805	0.174781
RCC-PR3-PTumor3_ATGTGTGGTTAAAGAC-1	RCC-PR3-PTumor3	PR3	Tumor	No	No	897	399	1.44928	Bcell	C1	1	1	1	0	0.0743523	0.0298427
RCC-PR3-PTumor3_ATTGGTGGTAGCGTAG-1	RCC-PR3-PTumor3	PR3	Tumor	No	No	1428	506	3.08123	Bcell	C2	1	1	1	0	0.108335	0.0404848
RCC-PR3-PTumor3_ATTTCTGGTGGTGTAG-1	RCC-PR3-PTumor3	PR3	Tumor	No	No	1308	561	1.60183	Bcell	C2	2	2	0	0	0.0814528	0.0756337
RCC-PR3-PTumor3_CAACCAACATTCTTAC-1	RCC-PR3-PTumor3	PR3	Tumor	No	No	1275	454	1.01721	Bcell	C1	1	1	1	0	0.0942625	0.0505205
RCC-PR3-PTumor3_CAAGATCGTAAATACG-1	RCC-PR3-PTumor3	PR3	Tumor	No	No	1155	434	1.38289	Bcell	C1	2	0	0	0	0.0803441	0.0607646
RCC-PR3-PTumor3_CAAGTTGAGTATTGGA-1	RCC-PR3-PTumor3	PR3	Tumor	No	No	1276	474	1.25196	Bcell	C1	2	2	2	0	0.089856	0.0311482
RCC-PR3-PTumor3_CACAAACAGATAGTCA-1	RCC-PR3-PTumor3	PR3	Tumor	No	No	1099	460	0.727273	Bcell	C2	2	2	2	2	0.0675177	0.0665645
RCC-PR3-PTumor3_CACACAACATATGAGA-1	RCC-PR3-PTumor3	PR3	Tumor	No	No	956	416	0.732218	Bcell	C1	1	1	1	1	0.0778673	0.041926
RCC-PR3-PTumor3_CACACCTAGAGTTGGC-1	RCC-PR3-PTumor3	PR3	Tumor	No	No	884	385	2.59887	Bcell	C2	1	1	1	1	0.0710207	0.118939
RCC-PR3-PTumor3_CACACTCTCTGCCCTA-1	RCC-PR3-PTumor3	PR3	Tumor	No	No	5595	1098	0.446588	Bcell	C3	2	2	0	0	0.0491762	0.209333
RCC-PR3-PTumor3_CACATAGAGATCTGAA-1	RCC-PR3-PTumor3	PR3	Tumor	No	No	4224	854	1.01775	Bcell	C3	1	1	0	0	0.0134333	0.22785
RCC-PR3-PTumor3_CACATTTCACGACTCG-1	RCC-PR3-PTumor3	PR3	Tumor	No	No	1273	571	2.42947	Bcell	C0	1	1	1	1	0.107092	0.110696
RCC-PR3-PTumor3_CAGAATCCATAACCTG-1	RCC-PR3-PTumor3	PR3	Tumor	No	No	963	426	1.14226	Bcell	C0	0	0	0	0	0.0893603	0.0161806
RCC-PR3-PTumor3_CAGAATCCATTGCGGC-1	RCC-PR3-PTumor3	PR3	Tumor	No	No	1016	445	2.26155	Bcell	C0	2	2	0	0	0.074856	0.0552018
RCC-PR3-PTumor3_CAGATCATCGACAGCC-1	RCC-PR3-PTumor3	PR3	Tumor	No	No	1686	520	2.25252	Bcell	C0	1	1	0	0	0.0588837	0.0198979
RCC-PR3-PTumor3_CAGCTAAAGTTTCCTT-1	RCC-PR3-PTumor3	PR3	Tumor	No	No	936	417	2.9819	Bcell	C3	1	1	1	1	0.0500906	0.102585
RCC-PR3-PTumor3_CAGCTAATCCGCTGTT-1	RCC-PR3-PTumor3	PR3	Tumor	No	No	807	412	3.08642	Bcell	C0	2	2	2	0	0.101831	0.0143467
RCC-PR3-PTumor3_CAGCTAATCCTGCTTG-1	RCC-PR3-PTumor3	PR3	Tumor	No	No	883	234	3.72881	Bcell	C1	1	1	1	1	0.0425682	0.045072
RCC-PR3-PTumor3_CAGCTGGTCCTATGTT-1	RCC-PR3-PTumor3	PR3	Tumor	No	No	1490	478	0.603622	Bcell	C1	1	1	1	1	0.0696225	0.0314483
RCC-PR3-PTumor3_CATATTCGTTCGGCAC-1	RCC-PR3-PTumor3	PR3	Tumor	No	No	1579	553	2.27416	Bcell	C1	1	1	1	0	0.0618366	0.0779124
RCC-PR3-PTumor3_CATCCACCACGGTAGA-1	RCC-PR3-PTumor3	PR3	Tumor	No	No	1389	454	2.5198	Bcell	C0	1	1	0	0	0.080662	0.0325127
RCC-PR3-PTumor3_CATCGAAAGTGATCGG-1	RCC-PR3-PTumor3	PR3	Tumor	No	No	1038	448	2.6975	Bcell	C1	1	0	0	0	0.084426	0.0674948
RCC-PR3-PTumor3_CATGCCTGTCCGAATT-1	RCC-PR3-PTumor3	PR3	Tumor	No	No	1669	783	1.85629	Bcell	C4	2	2	2	0	0.156464	0.153421
RCC-PR3-PTumor3_CCCAGTTCAGCTCCGA-1	RCC-PR3-PTumor3	PR3	Tumor	No	No	783	341	1.27389	Bcell	C1	1	0	0	0	0.0803713	-0.00481292
RCC-PR3-PTumor3_CCGGGATGTCGAGATG-1	RCC-PR3-PTumor3	PR3	Tumor	No	No	986	373	1.01317	Bcell	C1	0	0	0	0	0.0699954	0.0589287
RCC-PR3-PTumor3_CCTACCAGTCCTCTTG-1	RCC-PR3-PTumor3	PR3	Tumor	No	No	1087	446	2.57353	Bcell	C0	1	1	1	1	0.0886601	-0.0104114
RCC-PR3-PTumor3_CCTAGCTGTGGCAAAC-1	RCC-PR3-PTumor3	PR3	Tumor	No	No	3243	760	0.863132	Bcell	C3	1	0	0	0	-0.0105651	0.250536
RCC-PR3-PTumor3_CCTCTGACAATCACAC-1	RCC-PR3-PTumor3	PR3	Tumor	No	No	1414	497	2.3338	Bcell	C2	1	1	1	0	0.0819089	0.0205078
RCC-PR3-PTumor3_CCTTCGAAGGGAACGG-1	RCC-PR3-PTumor3	PR3	Tumor	No	No	1350	494	2	Bcell	C0	1	1	1	1	0.0818557	0.0685828
RCC-PR3-PTumor3_CGACTTCAGAATTCCC-1	RCC-PR3-PTumor3	PR3	Tumor	No	No	938	368	1.38298	Bcell	C1	1	1	1	0	0.0727017	0.00442768
RCC-PR3-PTumor3_CGATGTAAGTTCGATC-1	RCC-PR3-PTumor3	PR3	Tumor	No	No	948	419	1.16034	Bcell	C0	1	1	1	0	0.102603	0.0258165
RCC-PR3-PTumor3_CGCCAAGCACAAGTAA-1	RCC-PR3-PTumor3	PR3	Tumor	No	No	1414	528	2.89548	Bcell	C1	1	1	1	1	0.113534	0.113695
RCC-PR3-PTumor3_CGCCAAGGTATAATGG-1	RCC-PR3-PTumor3	PR3	Tumor	No	No	1045	301	1.33971	Bcell	C2	1	1	1	1	0.0630393	0.187989
RCC-PR3-PTumor3_CGGCTAGTCATGTGGT-1	RCC-PR3-PTumor3	PR3	Tumor	No	No	923	400	3.45572	Bcell	C2	1	1	1	0	0.101663	0.0216903
RCC-PR3-PTumor3_CGGGTCACACGGTTTA-1	RCC-PR3-PTumor3	PR3	Tumor	No	No	1300	428	1.30368	Bcell	C2	1	1	1	1	0.0968358	0.0535143
RCC-PR3-PTumor3_CGTCACTAGGATGGTC-1	RCC-PR3-PTumor3	PR3	Tumor	No	No	1708	558	2.69163	Bcell	C0	1	1	1	0	0.0890764	0.0784086
RCC-PR3-PTumor3_CGTGAGCCACGGTAGA-1	RCC-PR3-PTumor3	PR3	Tumor	No	No	2111	721	2.17906	Bcell	C4	2	2	2	0	0.126904	0.0822031
RCC-PR3-PTumor3_CGTGTCTGTCAGGACA-1	RCC-PR3-PTumor3	PR3	Tumor	No	No	1209	494	2.97521	Bcell	C0	1	1	1	1	0.121324	0.0504123
RCC-PR3-PTumor3_CGTTAGAGTGTAACGG-1	RCC-PR3-PTumor3	PR3	Tumor	No	No	2733	497	0.47532	Bcell	C3	1	1	1	0	0.0550828	0.131383
RCC-PR3-PTumor3_CTACCCATCGCGCCAA-1	RCC-PR3-PTumor3	PR3	Tumor	No	No	1265	481	0.947119	Bcell	C1	1	1	1	0	0.0813664	0.0556605
RCC-PR3-PTumor3_CTACGTCGTTACCAGT-1	RCC-PR3-PTumor3	PR3	Tumor	No	No	988	470	1.31446	Bcell	C0	1	1	1	0	0.104048	0.0472508
RCC-PR3-PTumor3_CTAGTGAGTCGTTGTA-1	RCC-PR3-PTumor3	PR3	Tumor	No	No	2085	736	3.15941	Bcell	C4	2	2	2	0	0.157041	0.0703677
RCC-PR3-PTumor3_CTCGAAAAGAGTTGGC-1	RCC-PR3-PTumor3	PR3	Tumor	No	No	5397	913	0.55535	Bcell	C3	2	2	2	2	0.0211536	0.155241
RCC-PR3-PTumor3_CTCGAAACAGACACTT-1	RCC-PR3-PTumor3	PR3	Tumor	No	No	1172	467	3.41297	Bcell	C2	2	2	2	2	0.105787	0.0624878
RCC-PR3-PTumor3_CTCGAGGGTTGGAGGT-1	RCC-PR3-PTumor3	PR3	Tumor	No	No	1019	440	2.84593	Bcell	C0	1	1	0	0	0.0672593	-0.00862528
RCC-PR3-PTumor3_CTCGGGATCTCCGGTT-1	RCC-PR3-PTumor3	PR3	Tumor	No	No	868	364	0.576037	Bcell	C0	2	2	2	2	0.0732058	0.0327594
RCC-PR3-PTumor3_CTGAAGTAGGGTTTCT-1	RCC-PR3-PTumor3	PR3	Tumor	No	No	1114	496	3.2316	Bcell	C0	1	1	1	0	0.0836814	0.0367234
RCC-PR3-PTumor3_CTGATAGTCATGTAGC-1	RCC-PR3-PTumor3	PR3	Tumor	No	No	838	475	0.954654	Bcell	C0	2	0	0	0	0.138462	0.0230381
RCC-PR3-PTumor3_CTTAACTGTTCAGACT-1	RCC-PR3-PTumor3	PR3	Tumor	No	No	1200	455	0.75	Bcell	C0	1	0	0	0	0.054987	0.00697269
RCC-PR3-PTumor3_CTTAGGACATTGGCGC-1	RCC-PR3-PTumor3	PR3	Tumor	No	No	1545	573	2.65201	Bcell	C0	1	0	0	0	0.0796395	0.070842
RCC-PR3-PTumor3_CTTCTCTGTGCTAGCC-1	RCC-PR3-PTumor3	PR3	Tumor	No	No	1303	284	0.536398	Bcell	C3	1	1	1	0	0.0381358	0.0781701
RCC-PR3-PTumor3_CTTTGCGAGGTGCAAC-1	RCC-PR3-PTumor3	PR3	Tumor	No	No	14353	1355	0.710504	Bcell	C3	2	2	2	0	0.0464383	0.146391
RCC-PR3-PTumor3_GAAACTCGTGAACCTT-1	RCC-PR3-PTumor3	PR3	Tumor	No	No	1069	406	1.7757	Bcell	C0	0	0	0	0	0.0592482	0.0563458
RCC-PR3-PTumor3_GAAATGATCAAGGCTT-1	RCC-PR3-PTumor3	PR3	Tumor	No	No	792	315	1.88679	Bcell	C1	2	2	0	0	0.0569921	0.00696533
RCC-PR3-PTumor3_GAACGGACACCAGGCT-1	RCC-PR3-PTumor3	PR3	Tumor	No	No	3728	811	1.0992	Bcell	C3	1	1	1	0	0.0438101	0.184694
RCC-PR3-PTumor3_GAAGCAGTCAACACTG-1	RCC-PR3-PTumor3	PR3	Tumor	No	No	1108	504	3.24324	Bcell	C0	1	1	1	1	0.104225	0.028685
RCC-PR3-PTumor3_GAATGAAGTGTCGCTG-1	RCC-PR3-PTumor3	PR3	Tumor	No	No	1953	382	1.43369	Bcell	C3	2	2	2	2	0.0627267	0.125306
RCC-PR3-PTumor3_GACACGCTCCGATATG-1	RCC-PR3-PTumor3	PR3	Tumor	No	No	1033	433	0.871249	Bcell	C0	2	2	0	0	0.0334187	0.024212
RCC-PR3-PTumor3_GACAGAGCAACGCACC-1	RCC-PR3-PTumor3	PR3	Tumor	No	No	1386	506	2.0202	Bcell	C0	1	1	0	0	0.0966406	0.044487
RCC-PR3-PTumor3_GACAGAGTCCGTCATC-1	RCC-PR3-PTumor3	PR3	Tumor	No	No	5532	1027	0.758945	Bcell	C3	1	1	0	0	0.0287848	0.186093
RCC-PR3-PTumor3_GACTGCGTCGTTACAG-1	RCC-PR3-PTumor3	PR3	Tumor	No	No	833	379	1.92077	Bcell	C0	2	2	0	0	0.077516	0.0299594
RCC-PR3-PTumor3_GAGCAGATCCTTTACA-1	RCC-PR3-PTumor3	PR3	Tumor	No	No	949	420	2.10748	Bcell	C0	1	1	1	1	0.0535129	0.0337653
RCC-PR3-PTumor3_GCAGTTAAGCCTATGT-1	RCC-PR3-PTumor3	PR3	Tumor	No	No	1217	494	2.54307	Bcell	C2	1	1	1	1	0.0622907	0.113391
RCC-PR3-PTumor3_GCATGATAGCCTATGT-1	RCC-PR3-PTumor3	PR3	Tumor	No	No	1280	476	1.17096	Bcell	C2	2	2	0	0	0.0813282	0.0533129
RCC-PR3-PTumor3_GCATGTACAATGGATA-1	RCC-PR3-PTumor3	PR3	Tumor	No	No	1090	414	2.28938	Bcell	C1	1	1	1	1	0.0716393	0.0203135
RCC-PR3-PTumor3_GCTGCAGAGACTCGGA-1	RCC-PR3-PTumor3	PR3	Tumor	No	No	1627	540	2.45549	Bcell	C0	1	1	1	1	0.0849879	0.0199009
RCC-PR3-PTumor3_GCTTCCATCACCCGAG-1	RCC-PR3-PTumor3	PR3	Tumor	No	No	794	345	1.50565	Bcell	C2	1	0	0	0	0.0771485	0.0117218
RCC-PR3-PTumor3_GGACAGATCTATCCCG-1	RCC-PR3-PTumor3	PR3	Tumor	No	No	1768	186	1.24434	Bcell	C1	1	1	1	1	0.0565587	0.0575671
RCC-PR3-PTumor3_GGACATTGTGCACGAA-1	RCC-PR3-PTumor3	PR3	Tumor	No	No	892	390	1.4574	Bcell	C1	1	1	1	0	0.0423766	-0.0303488
RCC-PR3-PTumor3_GGCGACTCACCTATCC-1	RCC-PR3-PTumor3	PR3	Tumor	No	No	2074	658	1.97115	Bcell	C3	2	2	2	0	0.0500561	0.186164
RCC-PR3-PTumor3_GGCGTGTGTGAACCTT-1	RCC-PR3-PTumor3	PR3	Tumor	No	No	1893	703	1.63588	Bcell	C3	2	2	2	0	0.0493108	0.173369
RCC-PR3-PTumor3_GGCTCGAGTCTAGCCG-1	RCC-PR3-PTumor3	PR3	Tumor	No	No	888	364	2.81532	Bcell	C2	1	1	1	0	0.0556483	0.0252787
RCC-PR3-PTumor3_GGGCACTCATCTCGCT-1	RCC-PR3-PTumor3	PR3	Tumor	No	No	864	419	1.85185	Bcell	C0	2	2	2	0	0.107766	0.0219308
RCC-PR3-PTumor3_GTACTCCGTAGCTTGT-1	RCC-PR3-PTumor3	PR3	Tumor	No	No	1107	475	2.16802	Bcell	C0	1	1	1	0	0.146103	0.0327431
RCC-PR3-PTumor3_GTAGGCCCAGCTCGCA-1	RCC-PR3-PTumor3	PR3	Tumor	No	No	4769	770	0.67086	Bcell	C3	1	1	0	0	0.0377826	0.122645
RCC-PR3-PTumor3_GTAGTCAGTCGGCATC-1	RCC-PR3-PTumor3	PR3	Tumor	No	No	990	441	1.00908	Bcell	C0	1	0	0	0	0.0801291	0.0194261
RCC-PR3-PTumor3_GTCATTTTCAACACTG-1	RCC-PR3-PTumor3	PR3	Tumor	No	No	1525	506	1.63827	Bcell	C0	1	1	1	0	0.0592863	0.060745
RCC-PR3-PTumor3_GTCTCGTAGTGACATA-1	RCC-PR3-PTumor3	PR3	Tumor	No	No	1026	394	1.26582	Bcell	C2	1	1	1	0	0.0514674	0.0221255
RCC-PR3-PTumor3_GTGAAGGAGGGTTCCC-1	RCC-PR3-PTumor3	PR3	Tumor	No	No	823	433	1.57576	Bcell	C1	2	2	2	2	0.0910716	0.0523626
RCC-PR3-PTumor3_GTGTGCGTCTTGTCAT-1	RCC-PR3-PTumor3	PR3	Tumor	No	No	1362	496	1.83419	Bcell	C1	1	1	1	1	0.107985	0.0679414
RCC-PR3-PTumor3_GTGTTAGTCGCGGATC-1	RCC-PR3-PTumor3	PR3	Tumor	No	No	820	358	5.48112	Bcell	C1	2	2	2	2	0.10386	0.015681
RCC-PR3-PTumor3_GTTAAGCAGCTAGTTC-1	RCC-PR3-PTumor3	PR3	Tumor	No	No	998	435	3.50701	Bcell	C1	0	0	0	0	0.134763	0.117949
RCC-PR3-PTumor3_TAAACCGAGAGACTAT-1	RCC-PR3-PTumor3	PR3	Tumor	No	No	949	385	1.15668	Bcell	C1	1	1	1	0	0.074448	0.0109304
RCC-PR3-PTumor3_TAAACCGGTGCTGTAT-1	RCC-PR3-PTumor3	PR3	Tumor	No	No	3623	830	0.662252	Bcell	C3	1	1	1	1	0.0486577	0.217952
RCC-PR3-PTumor3_TAAGCGTAGGAGTCTG-1	RCC-PR3-PTumor3	PR3	Tumor	No	No	1404	570	1.9943	Bcell	C0	1	1	1	1	0.0974233	0.0666421
RCC-PR3-PTumor3_TAAGTGCAGGTCGGAT-1	RCC-PR3-PTumor3	PR3	Tumor	No	No	885	348	2.48588	Bcell	C2	2	2	0	0	0.0822437	-0.0143632
RCC-PR3-PTumor3_TACAGTGAGGGCTTCC-1	RCC-PR3-PTumor3	PR3	Tumor	No	No	1660	509	1.86635	Bcell	C1	1	1	1	1	0.0600855	0.0356505
RCC-PR3-PTumor3_TACCTTATCAGCACAT-1	RCC-PR3-PTumor3	PR3	Tumor	No	No	1476	595	2.57453	Bcell	C0	2	2	2	0	0.0958341	0.100426
RCC-PR3-PTumor3_TACGGTAGTACCGAGA-1	RCC-PR3-PTumor3	PR3	Tumor	No	No	5766	895	1.2656	Bcell	C3	2	2	2	0	0.0405614	0.175096
RCC-PR3-PTumor3_TACTCATTCTAACTCT-1	RCC-PR3-PTumor3	PR3	Tumor	No	No	977	416	2.55624	Bcell	C0	0	0	0	0	0.0537366	0.0169276
RCC-PR3-PTumor3_TACTCGCAGGACTGGT-1	RCC-PR3-PTumor3	PR3	Tumor	No	No	8279	968	0.748431	Bcell	C3	1	1	1	0	0.0375167	0.176423
RCC-PR3-PTumor3_TAGAGCTAGGCTACGA-1	RCC-PR3-PTumor3	PR3	Tumor	No	No	1277	455	3.6805	Bcell	C2	1	1	1	0	0.0911245	0.00775771
RCC-PR3-PTumor3_TAGGCATTCACAGGCC-1	RCC-PR3-PTumor3	PR3	Tumor	No	No	1105	463	1.62749	Bcell	C0	2	2	0	0	0.101627	0.116022
RCC-PR3-PTumor3_TCAACGAAGCAACGGT-1	RCC-PR3-PTumor3	PR3	Tumor	No	No	1193	409	2.51046	Bcell	C2	1	1	1	1	0.0910046	0.0560945
RCC-PR3-PTumor3_TCAACGAGTCACACGC-1	RCC-PR3-PTumor3	PR3	Tumor	No	No	822	401	0.485437	Bcell	C0	2	2	2	2	0.0942631	0.0122918
RCC-PR3-PTumor3_TCACGAATCGCCAAAT-1	RCC-PR3-PTumor3	PR3	Tumor	No	No	1208	599	1.81969	Bcell	C0	1	0	0	0	0.147105	0.0834173
RCC-PR3-PTumor3_TCAGATGAGCCAACAG-1	RCC-PR3-PTumor3	PR3	Tumor	No	No	785	290	4.7014	Bcell	C3	1	1	1	1	0.089168	0.091543
RCC-PR3-PTumor3_TCAGCAACATCGTCGG-1	RCC-PR3-PTumor3	PR3	Tumor	No	No	857	340	1.86698	Bcell	C1	2	0	0	0	0.055398	0.0963064
RCC-PR3-PTumor3_TCGTACCAGCGTCAAG-1	RCC-PR3-PTumor3	PR3	Tumor	No	No	1018	399	1.17878	Bcell	C1	2	0	0	0	0.0799035	0.0787954
RCC-PR3-PTumor3_TCGTACCTCGCTTAGA-1	RCC-PR3-PTumor3	PR3	Tumor	No	No	1194	554	4.43515	Bcell	C3	2	2	2	2	0.0743603	0.192642
RCC-PR3-PTumor3_TCTTCGGAGGCCATAG-1	RCC-PR3-PTumor3	PR3	Tumor	No	No	1502	569	1.66334	Bcell	C4	1	1	0	0	0.118493	0.0452863
RCC-PR3-PTumor3_TGACAACGTCGCGTGT-1	RCC-PR3-PTumor3	PR3	Tumor	No	No	883	356	1.0181	Bcell	C1	1	1	1	1	0.0683433	0.0316993
RCC-PR3-PTumor3_TGAGAGGCAATAAGCA-1	RCC-PR3-PTumor3	PR3	Tumor	No	No	1074	463	2.04651	Bcell	C2	1	1	0	0	0.0549751	0.0436946
RCC-PR3-PTumor3_TGAGCCGCAGACAAGC-1	RCC-PR3-PTumor3	PR3	Tumor	No	No	1191	400	2.68456	Bcell	C1	2	2	0	0	0.0679412	0.00658689
RCC-PR3-PTumor3_TGAGCCGGTTCACCTC-1	RCC-PR3-PTumor3	PR3	Tumor	No	No	1051	401	1.9962	Bcell	C2	1	1	1	1	0.0888206	0.0260219
RCC-PR3-PTumor3_TGAGCCGTCGCGATCG-1	RCC-PR3-PTumor3	PR3	Tumor	No	No	1689	663	2.36827	Bcell	C3	1	1	0	0	0.0862195	0.206486
RCC-PR3-PTumor3_TGATTTCCACGTGAGA-1	RCC-PR3-PTumor3	PR3	Tumor	No	No	2533	637	0.986972	Bcell	C3	1	1	1	0	0.0415045	0.253186
RCC-PR3-PTumor3_TGCACCTGTTATGTGC-1	RCC-PR3-PTumor3	PR3	Tumor	No	No	1131	464	4.49735	Bcell	C2	2	2	0	0	0.100064	0.0472889
RCC-PR3-PTumor3_TGCCCATTCATGCTCC-1	RCC-PR3-PTumor3	PR3	Tumor	No	No	976	406	1.73647	Bcell	C0	0	0	0	0	0.0901475	0.0660563
RCC-PR3-PTumor3_TGCTACCCATCACCCT-1	RCC-PR3-PTumor3	PR3	Tumor	No	No	1948	803	1.2314	Bcell	C3	2	2	2	0	0.0711831	0.265552
RCC-PR3-PTumor3_TGCTGCTGTATGGTTC-1	RCC-PR3-PTumor3	PR3	Tumor	No	No	1145	439	1.65217	Bcell	C2	1	1	1	1	0.104227	0.0860181
RCC-PR3-PTumor3_TGCTGCTTCACTCCTG-1	RCC-PR3-PTumor3	PR3	Tumor	No	No	5198	797	1.2303	Bcell	C3	2	2	2	0	0.0412247	0.188164
RCC-PR3-PTumor3_TGGTTCCGTCTCCCTA-1	RCC-PR3-PTumor3	PR3	Tumor	No	No	1289	534	2.09302	Bcell	C0	1	1	1	1	0.0902534	0.0480015
RCC-PR3-PTumor3_TGTCCCAAGGAGTACC-1	RCC-PR3-PTumor3	PR3	Tumor	No	No	3738	699	0.748463	Bcell	C3	2	2	2	0	0.0397958	0.132868
RCC-PR3-PTumor3_TGTGGTAAGTACATGA-1	RCC-PR3-PTumor3	PR3	Tumor	No	No	1124	433	0.8	Bcell	C1	1	1	1	1	0.0740557	0.0588771
RCC-PR3-PTumor3_TGTGGTAGTTTAAGCC-1	RCC-PR3-PTumor3	PR3	Tumor	No	No	5222	1048	1.07218	Bcell	C3	2	2	2	0	0.0582329	0.201849
RCC-PR3-PTumor3_TTAACTCGTAGCCTAT-1	RCC-PR3-PTumor3	PR3	Tumor	No	No	793	366	0.881612	Bcell	C0	2	2	2	2	0.0960454	0.00457516
RCC-PR3-PTumor3_TTAACTCGTCGTTGTA-1	RCC-PR3-PTumor3	PR3	Tumor	No	No	985	411	2.33503	Bcell	C2	2	0	0	0	0.0260462	0.0469264
RCC-PR3-PTumor3_TTAGGCAAGTAGGCCA-1	RCC-PR3-PTumor3	PR3	Tumor	No	No	1040	398	2.88184	Bcell	C0	2	2	0	0	0.0750279	0.0574028
RCC-PR3-PTumor3_TTCTCAACATGCGCAC-1	RCC-PR3-PTumor3	PR3	Tumor	No	No	1086	441	1.28913	Bcell	C0	1	0	0	0	0.0486475	0.0888851
RCC-PR3-PTumor3_TTGCGTCCAGTATAAG-1	RCC-PR3-PTumor3	PR3	Tumor	No	No	1362	451	0.733138	Bcell	C1	1	1	1	1	0.0699674	0.0274524
RCC-PR3-PTumor3_TTGCGTCGTTCCACAA-1	RCC-PR3-PTumor3	PR3	Tumor	No	No	3987	558	1.12782	Bcell	C3	1	1	1	0	0.0501524	0.14044
RCC-PR3-PTumor3_TTTACTGGTCTCCATC-1	RCC-PR3-PTumor3	PR3	Tumor	No	No	1178	422	1.01868	Bcell	C1	2	2	2	0	0.0693243	0.116292
RCC-PR3-PTumor3_TTTGGTTGTCATGCCG-1	RCC-PR3-PTumor3	PR3	Tumor	No	No	1629	548	2.20723	Bcell	C0	1	1	1	1	0.0695277	0.0481729
RCC-PR3-PTumor3_TTTGTCATCGATCCCT-1	RCC-PR3-PTumor3	PR3	Tumor	No	No	1868	587	2.24839	Bcell	C1	1	1	1	0	0.0630665	0.106306
RCC-PR4-Normal_AAACCTGTCAGCTCTC-1	RCC-PR4-Normal	PR4	Normal	NA	No	895	396	1.22768	Bcell	C1	2	0	0	0	0.0511311	0.0476168
RCC-PR4-Normal_AAACGGGCAGGGATTG-1	RCC-PR4-Normal	PR4	Normal	NA	No	1267	435	1.5748	Bcell	C0	2	2	0	0	0.0622565	0.0293616
RCC-PR4-Normal_AAACGGGGTTCGCTAA-1	RCC-PR4-Normal	PR4	Normal	NA	No	966	394	1.13872	Bcell	C2	1	1	0	0	0.0571918	0.0136393
RCC-PR4-Normal_AAAGCAAAGGTGCACA-1	RCC-PR4-Normal	PR4	Normal	NA	No	768	346	1.5625	Bcell	C2	1	1	1	0	0.0889828	0.0751092
RCC-PR4-Normal_AAAGCAATCCTGTAGA-1	RCC-PR4-Normal	PR4	Normal	NA	No	979	455	1.1236	Bcell	C1	2	2	2	0	0.0642069	0.0748773
RCC-PR4-Normal_AACACGTGTTACGGAG-1	RCC-PR4-Normal	PR4	Normal	NA	No	736	365	1.08696	Bcell	C4	1	1	0	0	0.0591795	-0.00318402
RCC-PR4-Normal_AACACGTTCCACGTTC-1	RCC-PR4-Normal	PR4	Normal	NA	No	1049	412	1.52236	Bcell	C0	2	2	2	0	0.0551747	0.0179775
RCC-PR4-Normal_AACGTTGAGTGTACCT-1	RCC-PR4-Normal	PR4	Normal	NA	No	769	361	1.68612	Bcell	C2	2	2	0	0	0.0687167	0.0674769
RCC-PR4-Normal_AACGTTGGTGAGTATA-1	RCC-PR4-Normal	PR4	Normal	NA	No	836	371	1.67264	Bcell	C0	2	2	2	0	0.0735903	0.0116062
RCC-PR4-Normal_AACTCCCGTACGCACC-1	RCC-PR4-Normal	PR4	Normal	NA	No	744	352	1.34409	Bcell	C2	1	1	1	0	0.0545282	0.0141678
RCC-PR4-Normal_AACTGGTTCTTGAGGT-1	RCC-PR4-Normal	PR4	Normal	NA	No	775	354	1.80645	Bcell	C0	2	2	2	0	0.0477658	0.0521137
RCC-PR4-Normal_AACTTTCAGGGATACC-1	RCC-PR4-Normal	PR4	Normal	NA	No	712	352	1.96629	Bcell	C1	1	1	1	0	0.0908533	0.0518367
RCC-PR4-Normal_AAGACCTGTTGCGCAC-1	RCC-PR4-Normal	PR4	Normal	NA	No	1264	451	1.10585	Bcell	C1	1	1	1	0	0.0682359	0.0492102
RCC-PR4-Normal_AAGACCTTCACTGGGC-1	RCC-PR4-Normal	PR4	Normal	NA	No	1281	610	3.27613	Bcell	C0	1	1	1	0	0.119883	0.0471899
RCC-PR4-Normal_AAGCCGCAGGTGCAAC-1	RCC-PR4-Normal	PR4	Normal	NA	No	1381	495	1.81028	Bcell	C0	2	0	0	0	0.0680602	0.0229824
RCC-PR4-Normal_AAGCCGCCACAACGCC-1	RCC-PR4-Normal	PR4	Normal	NA	No	1283	526	1.94856	Bcell	C1	1	0	0	0	0.0975532	0.0665524
RCC-PR4-Normal_AAGCCGCTCCCTTGTG-1	RCC-PR4-Normal	PR4	Normal	NA	No	1066	439	2.43674	Bcell	C0	1	1	1	0	0.111196	0.0542316
RCC-PR4-Normal_AAGCCGCTCGGTCTAA-1	RCC-PR4-Normal	PR4	Normal	NA	No	810	385	1.35301	Bcell	C0	1	1	1	0	0.0589312	0.0546017
RCC-PR4-Normal_AAGGTTCAGTCCATAC-1	RCC-PR4-Normal	PR4	Normal	NA	No	920	431	2.5	Bcell	C2	1	1	0	0	0.054059	0.034717
RCC-PR4-Normal_AAGGTTCAGTCGTACT-1	RCC-PR4-Normal	PR4	Normal	NA	No	925	418	0.971922	Bcell	C1	2	2	2	2	0.11594	0.0393434
RCC-PR4-Normal_AAGGTTCCAAGGTGTG-1	RCC-PR4-Normal	PR4	Normal	NA	No	763	372	1.83246	Bcell	C2	1	0	0	0	0.0478457	0.0244962
RCC-PR4-Normal_AAGGTTCGTTTGCATG-1	RCC-PR4-Normal	PR4	Normal	NA	No	1564	685	1.2747	Bcell	C0	2	2	2	2	0.105541	0.0470251
RCC-PR4-Normal_AAGGTTCTCGACCAGC-1	RCC-PR4-Normal	PR4	Normal	NA	No	1583	677	2.01511	Bcell	C4	1	1	1	0	0.174873	0.0387826
RCC-PR4-Normal_AAGTCTGCACTATCTT-1	RCC-PR4-Normal	PR4	Normal	NA	No	976	507	1.22699	Bcell	C3	2	2	2	2	-0.0150225	0.175414
RCC-PR4-Normal_AAGTCTGTCAAACAAG-1	RCC-PR4-Normal	PR4	Normal	NA	No	836	396	2.03349	Bcell	C0	2	0	0	0	0.0720694	0.0237621
RCC-PR4-Normal_AAGTCTGTCAGTGCAT-1	RCC-PR4-Normal	PR4	Normal	NA	No	971	476	0.924025	Bcell	C1	0	0	0	0	0.0898138	0.0118921
RCC-PR4-Normal_AATCCAGCACCAGATT-1	RCC-PR4-Normal	PR4	Normal	NA	No	822	386	1.82482	Bcell	C1	2	2	0	0	0.0957319	0.0369235
RCC-PR4-Normal_AATCGGTGTCAAACTC-1	RCC-PR4-Normal	PR4	Normal	NA	No	1434	530	1.95122	Bcell	C1	1	1	1	1	0.0674912	0.00653555
RCC-PR4-Normal_AATCGGTGTTTGTTGG-1	RCC-PR4-Normal	PR4	Normal	NA	No	882	430	0.451977	Bcell	C1	2	2	0	0	0.128199	0.0687226
RCC-PR4-Normal_AATCGGTTCTGAAAGA-1	RCC-PR4-Normal	PR4	Normal	NA	No	959	445	0.416667	Bcell	C1	1	1	1	1	0.109975	0.0197755
RCC-PR4-Normal_ACACCAACACTAGTAC-1	RCC-PR4-Normal	PR4	Normal	NA	No	782	377	0.895141	Bcell	C4	1	1	1	0	0.0462305	0.04111
RCC-PR4-Normal_ACACCAACATAAAGGT-1	RCC-PR4-Normal	PR4	Normal	NA	No	1006	423	1.4881	Bcell	C0	2	2	2	0	0.0344795	0.0131686
RCC-PR4-Normal_ACACCCTCAGTAAGCG-1	RCC-PR4-Normal	PR4	Normal	NA	No	974	422	1.43737	Bcell	C1	1	1	1	1	0.0607929	0.00982004
RCC-PR4-Normal_ACACTGATCTTCGAGA-1	RCC-PR4-Normal	PR4	Normal	NA	No	957	465	1.35841	Bcell	C0	1	0	0	0	0.0652236	0.0603961
RCC-PR4-Normal_ACAGCCGAGAGACTAT-1	RCC-PR4-Normal	PR4	Normal	NA	No	1629	749	1.83711	Bcell	C3	2	2	2	2	0.0285501	0.179126
RCC-PR4-Normal_ACAGCTAAGCTCCTTC-1	RCC-PR4-Normal	PR4	Normal	NA	No	855	379	1.0514	Bcell	C4	2	2	2	0	0.0543284	0.0294584
RCC-PR4-Normal_ACAGCTAGTGCCTGGT-1	RCC-PR4-Normal	PR4	Normal	NA	No	848	419	0.707547	Bcell	C1	1	1	1	0	0.0580047	0.077397
RCC-PR4-Normal_ACATACGAGTGAACAT-1	RCC-PR4-Normal	PR4	Normal	NA	No	850	425	1.40845	Bcell	C1	1	1	1	0	0.106566	-0.0109667
RCC-PR4-Normal_ACATACGGTCATGCCG-1	RCC-PR4-Normal	PR4	Normal	NA	No	981	426	0.815494	Bcell	C1	2	2	0	0	0.0881155	0.0262139
RCC-PR4-Normal_ACATCAGAGATCCCAT-1	RCC-PR4-Normal	PR4	Normal	NA	No	900	424	2	Bcell	C0	1	1	0	0	0.0844113	0.0337572
RCC-PR4-Normal_ACATCAGAGCGATCCC-1	RCC-PR4-Normal	PR4	Normal	NA	No	883	437	0.792752	Bcell	C0	2	2	2	0	0.0823592	0.0813421
RCC-PR4-Normal_ACATCAGGTCTGATCA-1	RCC-PR4-Normal	PR4	Normal	NA	No	770	362	1.2987	Bcell	C1	1	1	1	0	0.0553471	0.0178072
RCC-PR4-Normal_ACATGGTGTGACGGTA-1	RCC-PR4-Normal	PR4	Normal	NA	No	714	331	1.53846	Bcell	C4	1	1	1	0	0.0375207	-0.000836374
RCC-PR4-Normal_ACATGGTTCAACACCA-1	RCC-PR4-Normal	PR4	Normal	NA	No	775	390	1.6731	Bcell	C1	1	1	1	0	0.0603026	0.00933186
RCC-PR4-Normal_ACCAGTAAGCGTAGTG-1	RCC-PR4-Normal	PR4	Normal	NA	No	966	440	1.96687	Bcell	C2	2	0	0	0	0.0541687	0.109722
RCC-PR4-Normal_ACCAGTACATGTTGAC-1	RCC-PR4-Normal	PR4	Normal	NA	No	1736	787	1.20829	Bcell	C3	1	1	1	0	0.0367807	0.219968
RCC-PR4-Normal_ACCCACTCAACTGGCC-1	RCC-PR4-Normal	PR4	Normal	NA	No	1941	782	1.69666	Bcell	C2	2	2	0	0	0.102588	0.0661942
RCC-PR4-Normal_ACCCACTCAATTGCTG-1	RCC-PR4-Normal	PR4	Normal	NA	No	1245	491	1.60514	Bcell	C2	1	1	1	0	0.0858581	0.0808496
RCC-PR4-Normal_ACCGTAAAGTATCTCG-1	RCC-PR4-Normal	PR4	Normal	NA	No	1362	544	0.879765	Bcell	C0	2	2	2	0	0.099522	0.0117224
RCC-PR4-Normal_ACCTTTAAGAGGGATA-1	RCC-PR4-Normal	PR4	Normal	NA	No	903	416	0.663717	Bcell	C0	2	2	2	0	0.0729141	-0.0254027
RCC-PR4-Normal_ACCTTTAAGGCTCTTA-1	RCC-PR4-Normal	PR4	Normal	NA	No	1013	499	1.5748	Bcell	C3	2	2	2	2	0.0836246	0.0368855
RCC-PR4-Normal_ACGAGCCAGCACACAG-1	RCC-PR4-Normal	PR4	Normal	NA	No	1242	515	1.04586	Bcell	C1	2	2	2	0	0.0835091	0.0479288
RCC-PR4-Normal_ACGAGCCCAAGGCTCC-1	RCC-PR4-Normal	PR4	Normal	NA	No	897	387	0.556793	Bcell	C0	2	2	2	0	0.0661273	0.0485202
RCC-PR4-Normal_ACGAGGACAAGACACG-1	RCC-PR4-Normal	PR4	Normal	NA	No	1414	552	2.75035	Bcell	C0	1	1	0	0	0.0983472	0.0260687
RCC-PR4-Normal_ACGATACAGGAATCGC-1	RCC-PR4-Normal	PR4	Normal	NA	No	1608	552	1.80236	Bcell	C0	2	2	2	0	0.0567333	0.0282171
RCC-PR4-Normal_ACGATACGTGGTAACG-1	RCC-PR4-Normal	PR4	Normal	NA	No	908	409	1.0989	Bcell	C2	1	1	1	0	0.0701057	-0.00216251
RCC-PR4-Normal_ACGATACGTGTAACGG-1	RCC-PR4-Normal	PR4	Normal	NA	No	763	369	1.43979	Bcell	C1	1	1	0	0	0.0608781	0.0168627
RCC-PR4-Normal_ACGATGTTCCACGTGG-1	RCC-PR4-Normal	PR4	Normal	NA	No	1550	581	1.61186	Bcell	C0	1	1	1	0	0.0415929	0.0567884
RCC-PR4-Normal_ACGCCGAAGGATCGCA-1	RCC-PR4-Normal	PR4	Normal	NA	No	1402	529	2.067	Bcell	C0	2	2	2	2	0.102344	0.0283407
RCC-PR4-Normal_ACGCCGACAGTAGAGC-1	RCC-PR4-Normal	PR4	Normal	NA	No	1375	482	2.61628	Bcell	C1	1	1	1	0	0.0468655	0.0828178
RCC-PR4-Normal_ACGCCGATCTACGAGT-1	RCC-PR4-Normal	PR4	Normal	NA	No	1167	621	2.14041	Bcell	C0	2	2	2	0	0.0974335	0.0857492
RCC-PR4-Normal_ACGGAGAAGAGACGAA-1	RCC-PR4-Normal	PR4	Normal	NA	No	1062	467	1.78739	Bcell	C3	1	0	0	0	0.0697731	0.069613
RCC-PR4-Normal_ACGGCCACATTAGCCA-1	RCC-PR4-Normal	PR4	Normal	NA	No	2497	995	1.16046	Bcell	C3	2	2	2	0	0.0975154	0.193778
RCC-PR4-Normal_ACGGCCATCACAAACC-1	RCC-PR4-Normal	PR4	Normal	NA	No	881	361	2.27015	Bcell	C0	1	1	1	0	0.0609686	0.0324801
RCC-PR4-Normal_ACGTCAACAAGAGTCG-1	RCC-PR4-Normal	PR4	Normal	NA	No	895	371	1.67598	Bcell	C4	2	2	2	0	0.045218	0.0394137
RCC-PR4-Normal_ACGTCAATCAACGAAA-1	RCC-PR4-Normal	PR4	Normal	NA	No	980	444	1.53061	Bcell	C1	1	1	1	0	0.0533709	-0.000187822
RCC-PR4-Normal_ACTATCTGTATGAAAC-1	RCC-PR4-Normal	PR4	Normal	NA	No	811	353	1.35468	Bcell	C2	1	1	1	0	0.0977389	-0.00996623
RCC-PR4-Normal_ACTATCTTCACATGCA-1	RCC-PR4-Normal	PR4	Normal	NA	No	951	424	0.733753	Bcell	C1	2	2	2	0	0.075632	0.0396586
RCC-PR4-Normal_ACTATCTTCACCACCT-1	RCC-PR4-Normal	PR4	Normal	NA	No	1107	482	1.80505	Bcell	C2	1	1	1	1	0.06188	-0.00633065
RCC-PR4-Normal_ACTATCTTCACGACTA-1	RCC-PR4-Normal	PR4	Normal	NA	No	1168	436	1.36752	Bcell	C1	1	1	1	0	0.0879237	0.022367
RCC-PR4-Normal_ACTGAGTGTTGCGTTA-1	RCC-PR4-Normal	PR4	Normal	NA	No	1009	468	0.594059	Bcell	C1	2	2	2	0	0.114356	0.0567679
RCC-PR4-Normal_ACTGATGAGCAATCTC-1	RCC-PR4-Normal	PR4	Normal	NA	No	1079	430	1.48011	Bcell	C1	1	1	0	0	0.0613001	0.0123921
RCC-PR4-Normal_ACTGATGGTCGGCACT-1	RCC-PR4-Normal	PR4	Normal	NA	No	1249	591	1.2	Bcell	C1	1	1	1	0	0.0660604	0.100172
RCC-PR4-Normal_ACTGTCCGTCAATACC-1	RCC-PR4-Normal	PR4	Normal	NA	No	712	328	1.1236	Bcell	C2	1	0	0	0	0.0748895	-0.0231384
RCC-PR4-Normal_ACTGTCCGTTCGTCTC-1	RCC-PR4-Normal	PR4	Normal	NA	No	1075	472	1.57993	Bcell	C1	1	1	1	1	0.0855985	0.0760849
RCC-PR4-Normal_ACTGTCCTCACCACCT-1	RCC-PR4-Normal	PR4	Normal	NA	No	946	419	1.58395	Bcell	C2	1	1	1	0	0.04877	0.0447437
RCC-PR4-Normal_ACTGTCCTCCCACTTG-1	RCC-PR4-Normal	PR4	Normal	NA	No	1258	495	1.82685	Bcell	C1	2	2	0	0	0.0542526	0.0596064
RCC-PR4-Normal_ACTGTCCTCTCGGACG-1	RCC-PR4-Normal	PR4	Normal	NA	No	713	356	1.25874	Bcell	C2	2	2	0	0	0.0668645	0.0691351
RCC-PR4-Normal_ACTTACTGTAATCGTC-1	RCC-PR4-Normal	PR4	Normal	NA	No	794	408	0.881612	Bcell	C1	1	1	1	1	0.0656981	0.0336051
RCC-PR4-Normal_ACTTACTTCCAGAAGG-1	RCC-PR4-Normal	PR4	Normal	NA	No	776	317	1.67526	Bcell	C0	1	0	0	0	0.0782083	0.0497371
RCC-PR4-Normal_ACTTGTTAGGCTAGAC-1	RCC-PR4-Normal	PR4	Normal	NA	No	1261	563	1.50674	Bcell	C2	1	1	1	0	0.0691701	0.0763439
RCC-PR4-Normal_ACTTGTTGTTAAAGAC-1	RCC-PR4-Normal	PR4	Normal	NA	No	851	391	1.64512	Bcell	C1	1	1	1	0	0.0628391	-0.00106852
RCC-PR4-Normal_ACTTGTTTCTCTGCTG-1	RCC-PR4-Normal	PR4	Normal	NA	No	888	388	1.23874	Bcell	C0	1	1	0	0	0.0687876	-0.00220871
RCC-PR4-Normal_ACTTTCACAAACAACA-1	RCC-PR4-Normal	PR4	Normal	NA	No	1053	461	0.56926	Bcell	C0	1	1	1	1	0.0897139	-0.0119099
RCC-PR4-Normal_ACTTTCACAAGGTTTC-1	RCC-PR4-Normal	PR4	Normal	NA	No	975	445	2.04918	Bcell	C1	1	0	0	0	0.0752128	0.0384122
RCC-PR4-Normal_ACTTTCAGTTACCGAT-1	RCC-PR4-Normal	PR4	Normal	NA	No	1096	405	0.729262	Bcell	C1	1	0	0	0	0.0406793	0.0115347
RCC-PR4-Normal_AGAATAGCACAGACAG-1	RCC-PR4-Normal	PR4	Normal	NA	No	827	416	0.967352	Bcell	C2	1	1	1	1	0.069144	0.0654111
RCC-PR4-Normal_AGACGTTCATTGGTAC-1	RCC-PR4-Normal	PR4	Normal	NA	No	735	372	0.407056	Bcell	C1	1	1	1	0	0.072465	0.01593
RCC-PR4-Normal_AGACGTTGTCACCTAA-1	RCC-PR4-Normal	PR4	Normal	NA	No	707	307	0.848656	Bcell	C4	1	0	0	0	0.0345633	-0.00436931
RCC-PR4-Normal_AGACGTTGTTACAGAA-1	RCC-PR4-Normal	PR4	Normal	NA	No	805	362	2.8536	Bcell	C4	1	1	1	1	0.0806853	0.0665521
RCC-PR4-Normal_AGACGTTGTTTAGGAA-1	RCC-PR4-Normal	PR4	Normal	NA	No	1190	461	1.42617	Bcell	C1	1	1	0	0	0.0852508	-0.00775839
RCC-PR4-Normal_AGAGCGAAGGACACCA-1	RCC-PR4-Normal	PR4	Normal	NA	No	708	323	3.08989	Bcell	C2	1	1	1	1	0.0556207	0.0428137
RCC-PR4-Normal_AGAGCGATCTGGAGCC-1	RCC-PR4-Normal	PR4	Normal	NA	No	1403	478	1.7819	Bcell	C0	2	2	2	0	0.0483488	0.0462421
RCC-PR4-Normal_AGAGCTTAGATCCCGC-1	RCC-PR4-Normal	PR4	Normal	NA	No	954	432	1.04603	Bcell	C1	1	1	0	0	0.0587176	0.0598312
RCC-PR4-Normal_AGAGTGGCAATCAGAA-1	RCC-PR4-Normal	PR4	Normal	NA	No	948	442	1.37131	Bcell	C0	1	1	0	0	0.0826648	0.0858105
RCC-PR4-Normal_AGATCTGGTACCGTTA-1	RCC-PR4-Normal	PR4	Normal	NA	No	973	394	1.23077	Bcell	C2	1	1	1	1	0.0379348	0.00928978
RCC-PR4-Normal_AGATCTGTCTACCTGC-1	RCC-PR4-Normal	PR4	Normal	NA	No	3029	435	1.05541	Bcell	C3	2	0	0	0	0.0444849	0.092691
RCC-PR4-Normal_AGATTGCGTGTTGGGA-1	RCC-PR4-Normal	PR4	Normal	NA	No	807	290	2.3544	Bcell	C4	1	1	1	0	0.0318819	-0.000700933
RCC-PR4-Normal_AGCAGCCAGGACCACA-1	RCC-PR4-Normal	PR4	Normal	NA	No	888	359	2.02247	Bcell	C4	1	1	1	0	0.0722419	0.0370134
RCC-PR4-Normal_AGCAGCCCATCCGTGG-1	RCC-PR4-Normal	PR4	Normal	NA	No	751	336	1.1984	Bcell	C0	1	1	1	0	0.0604021	0.0113146
RCC-PR4-Normal_AGCATACCACCGAAAG-1	RCC-PR4-Normal	PR4	Normal	NA	No	900	373	1.33333	Bcell	C2	2	2	2	0	0.0462802	0.0288279
RCC-PR4-Normal_AGCATACCAGCGTCCA-1	RCC-PR4-Normal	PR4	Normal	NA	No	714	319	1.53631	Bcell	C4	1	1	1	1	0.0529655	-0.00600381
RCC-PR4-Normal_AGCATACGTGGACGAT-1	RCC-PR4-Normal	PR4	Normal	NA	No	714	360	1.11888	Bcell	C4	2	2	2	2	0.0681156	0.0478721
RCC-PR4-Normal_AGCATACTCATACGGT-1	RCC-PR4-Normal	PR4	Normal	NA	No	721	402	2.77393	Bcell	C1	1	1	1	1	0.0873758	0.0253085
RCC-PR4-Normal_AGCGGTCTCTGTCTAT-1	RCC-PR4-Normal	PR4	Normal	NA	No	940	436	2.23167	Bcell	C1	1	1	1	1	0.06542	0.0492234
RCC-PR4-Normal_AGCGTATCACTCGACG-1	RCC-PR4-Normal	PR4	Normal	NA	No	817	382	0.854701	Bcell	C1	1	1	0	0	0.0576436	0.0413132
RCC-PR4-Normal_AGCGTATCAGTTAACC-1	RCC-PR4-Normal	PR4	Normal	NA	No	835	241	2.97974	Bcell	C3	1	1	1	1	0.0373377	0.0880251
RCC-PR4-Normal_AGCGTATTCCGTAGGC-1	RCC-PR4-Normal	PR4	Normal	NA	No	927	383	1.507	Bcell	C0	2	2	2	0	0.094532	0.0220148
RCC-PR4-Normal_AGCGTCGCAATCGAAA-1	RCC-PR4-Normal	PR4	Normal	NA	No	809	352	0.988875	Bcell	C1	0	0	0	0	0.0823614	0.0448234
RCC-PR4-Normal_AGCTCCTGTGTCTGAT-1	RCC-PR4-Normal	PR4	Normal	NA	No	792	344	3.28283	Bcell	C3	1	1	1	1	0.028808	0.172269
RCC-PR4-Normal_AGGCCACGTCATGCAT-1	RCC-PR4-Normal	PR4	Normal	NA	No	1565	365	2.42502	Bcell	C3	2	2	2	2	0.0278303	0.111321
RCC-PR4-Normal_AGGCCACTCAGAAATG-1	RCC-PR4-Normal	PR4	Normal	NA	No	797	370	1.25313	Bcell	C2	1	0	0	0	0.055806	0.0681241
RCC-PR4-Normal_AGGGAGTAGTTAGGTA-1	RCC-PR4-Normal	PR4	Normal	NA	No	843	379	2.72512	Bcell	C2	2	2	2	0	0.0606825	0.0224677
RCC-PR4-Normal_AGGGATGCAAGCGATG-1	RCC-PR4-Normal	PR4	Normal	NA	No	953	423	2.09424	Bcell	C1	2	0	0	0	0.0724353	0.0460858
RCC-PR4-Normal_AGGGTGACATCACGAT-1	RCC-PR4-Normal	PR4	Normal	NA	No	1168	484	1.88195	Bcell	C4	1	1	1	0	0.0480622	0.054277
RCC-PR4-Normal_AGGGTGAGTATATCCG-1	RCC-PR4-Normal	PR4	Normal	NA	No	710	360	1.82841	Bcell	C1	1	1	1	1	0.0631499	0.0193461
RCC-PR4-Normal_AGGGTGAGTCAAACTC-1	RCC-PR4-Normal	PR4	Normal	NA	No	1759	617	0.965909	Bcell	C1	2	2	2	0	0.0907333	0.0545798
RCC-PR4-Normal_AGGTCATCACGGCCAT-1	RCC-PR4-Normal	PR4	Normal	NA	No	1042	381	0.575264	Bcell	C1	2	0	0	0	0.0513331	0.025564
RCC-PR4-Normal_AGTAGTCGTCTCTTTA-1	RCC-PR4-Normal	PR4	Normal	NA	No	1143	523	1.92476	Bcell	C0	1	0	0	0	0.087689	0.0759382
RCC-PR4-Normal_AGTCTTTAGTGAAGAG-1	RCC-PR4-Normal	PR4	Normal	NA	No	1177	479	0.849618	Bcell	C1	1	1	0	0	0.103568	0.0232683
RCC-PR4-Normal_AGTGAGGTCACAGGCC-1	RCC-PR4-Normal	PR4	Normal	NA	No	782	374	1.6624	Bcell	C1	1	1	1	1	0.0761768	0.034771
RCC-PR4-Normal_AGTTGGTAGAATGTGT-1	RCC-PR4-Normal	PR4	Normal	NA	No	1076	427	1.20818	Bcell	C2	1	1	0	0	0.0596235	0.0304393
RCC-PR4-Normal_AGTTGGTGTTGGTTTG-1	RCC-PR4-Normal	PR4	Normal	NA	No	899	433	0.887902	Bcell	C0	1	1	1	0	0.107739	0.033759
RCC-PR4-Normal_AGTTGGTTCTAAGCCA-1	RCC-PR4-Normal	PR4	Normal	NA	No	786	409	1.52672	Bcell	C0	0	0	0	0	0.040989	0.0788276
RCC-PR4-Normal_AGTTGGTTCTGGGCCA-1	RCC-PR4-Normal	PR4	Normal	NA	No	713	383	3.64146	Bcell	C0	1	1	1	1	0.09338	-0.0168061
RCC-PR4-Normal_ATAACGCGTATTCTCT-1	RCC-PR4-Normal	PR4	Normal	NA	No	1244	498	1.68675	Bcell	C0	1	1	1	0	0.0982396	0.0547221
RCC-PR4-Normal_ATAACGCGTCATATGC-1	RCC-PR4-Normal	PR4	Normal	NA	No	873	383	1.71429	Bcell	C4	1	1	1	1	0.0403014	0.0536082
RCC-PR4-Normal_ATAACGCGTTGCTCCT-1	RCC-PR4-Normal	PR4	Normal	NA	No	899	407	1.44605	Bcell	C1	2	2	2	0	0.0937283	-0.0156872
RCC-PR4-Normal_ATAGACCTCGTCACGG-1	RCC-PR4-Normal	PR4	Normal	NA	No	1509	689	1.71844	Bcell	C3	1	1	1	1	0.0376218	0.210393
RCC-PR4-Normal_ATCATCTCACTTAACG-1	RCC-PR4-Normal	PR4	Normal	NA	No	881	414	0.906002	Bcell	C1	1	1	1	0	0.0687667	-0.00408237
RCC-PR4-Normal_ATCATCTCAGCTGTGC-1	RCC-PR4-Normal	PR4	Normal	NA	No	1057	393	1.13422	Bcell	C1	1	1	1	0	0.0477245	0.0131476
RCC-PR4-Normal_ATCATGGCATGCAATC-1	RCC-PR4-Normal	PR4	Normal	NA	No	887	384	2.69966	Bcell	C2	1	0	0	0	0.0806028	0.0418212
RCC-PR4-Normal_ATCATGGTCGTTTAGG-1	RCC-PR4-Normal	PR4	Normal	NA	No	1266	474	0.552923	Bcell	C1	1	1	1	0	0.0547995	0.0591479
RCC-PR4-Normal_ATCCACCAGTTGCAGG-1	RCC-PR4-Normal	PR4	Normal	NA	No	1514	579	0.858653	Bcell	C0	1	1	1	0	0.0622763	0.0619858
RCC-PR4-Normal_ATCCACCTCTTTACAC-1	RCC-PR4-Normal	PR4	Normal	NA	No	1401	614	1.56695	Bcell	C3	1	0	0	0	0.0453392	0.0934696
RCC-PR4-Normal_ATCCGAAAGGGAAACA-1	RCC-PR4-Normal	PR4	Normal	NA	No	946	400	0.739176	Bcell	C1	2	2	0	0	0.034623	0.0255097
RCC-PR4-Normal_ATCCGAATCATTGCGA-1	RCC-PR4-Normal	PR4	Normal	NA	No	1160	425	1.29199	Bcell	C2	1	0	0	0	0.043008	0.0147067
RCC-PR4-Normal_ATCTACTCACATTCGA-1	RCC-PR4-Normal	PR4	Normal	NA	No	1310	539	1.67939	Bcell	C0	1	0	0	0	0.0820315	0.0607396
RCC-PR4-Normal_ATGAGGGAGCCAACAG-1	RCC-PR4-Normal	PR4	Normal	NA	No	827	341	1.69287	Bcell	C1	2	2	2	0	0.0746913	0.0182409
RCC-PR4-Normal_ATGAGGGCACCAGTTA-1	RCC-PR4-Normal	PR4	Normal	NA	No	802	381	0.74813	Bcell	C2	2	2	2	0	0.0917794	0.033281
RCC-PR4-Normal_ATGCGATTCTTGAGGT-1	RCC-PR4-Normal	PR4	Normal	NA	No	947	373	0.95037	Bcell	C0	1	1	1	0	0.0495635	0.0054074
RCC-PR4-Normal_ATGGGAGGTCAGCTAT-1	RCC-PR4-Normal	PR4	Normal	NA	No	906	401	2.20751	Bcell	C1	2	2	0	0	0.0852847	0.0191982
RCC-PR4-Normal_ATGGGAGGTTTGGCGC-1	RCC-PR4-Normal	PR4	Normal	NA	No	850	367	0.940071	Bcell	C1	2	2	2	0	0.0443105	0.0622419
RCC-PR4-Normal_ATGGGAGTCCTTTACA-1	RCC-PR4-Normal	PR4	Normal	NA	No	860	394	1.04408	Bcell	C0	2	2	2	0	0.081114	-0.00266515
RCC-PR4-Normal_ATGTGTGAGTTTCCTT-1	RCC-PR4-Normal	PR4	Normal	NA	No	780	355	2.17949	Bcell	C2	2	2	2	0	0.0892285	-0.00595522
RCC-PR4-Normal_ATGTGTGCACACCGAC-1	RCC-PR4-Normal	PR4	Normal	NA	No	926	407	2.05184	Bcell	C0	2	2	2	2	0.0454123	0.0620469
RCC-PR4-Normal_ATGTGTGCACGAAATA-1	RCC-PR4-Normal	PR4	Normal	NA	No	1138	439	1.05448	Bcell	C1	1	1	1	0	0.0460824	0.0593848
RCC-PR4-Normal_ATTACTCCAAGGCTCC-1	RCC-PR4-Normal	PR4	Normal	NA	No	1510	556	2.51656	Bcell	C0	1	1	1	0	0.100282	0.0501194
RCC-PR4-Normal_ATTACTCGTGACGCCT-1	RCC-PR4-Normal	PR4	Normal	NA	No	805	421	1.85874	Bcell	C0	2	2	2	0	0.0493446	0.00568641
RCC-PR4-Normal_ATTATCCTCAATCACG-1	RCC-PR4-Normal	PR4	Normal	NA	No	794	342	1.00756	Bcell	C4	1	1	1	0	0.0354832	-0.0100631
RCC-PR4-Normal_ATTCTACAGGTCGGAT-1	RCC-PR4-Normal	PR4	Normal	NA	No	1020	460	2.05681	Bcell	C0	0	0	0	0	0.0885224	0.0307123
RCC-PR4-Normal_ATTCTACTCTCCAACC-1	RCC-PR4-Normal	PR4	Normal	NA	No	718	354	0.557103	Bcell	C2	2	2	2	0	0.0770838	0.00754505
RCC-PR4-Normal_ATTGGTGCAAGCCGTC-1	RCC-PR4-Normal	PR4	Normal	NA	No	1118	444	2.67857	Bcell	C0	2	2	0	0	0.0582051	-0.00525483
RCC-PR4-Normal_ATTTCTGAGGATATAC-1	RCC-PR4-Normal	PR4	Normal	NA	No	749	315	2.13618	Bcell	C4	2	2	2	0	0.0565767	0.0186304
RCC-PR4-Normal_ATTTCTGCAGTAGAGC-1	RCC-PR4-Normal	PR4	Normal	NA	No	1005	374	1.59046	Bcell	C1	1	1	1	0	0.0602716	0.0976872
RCC-PR4-Normal_ATTTCTGGTTGGTTTG-1	RCC-PR4-Normal	PR4	Normal	NA	No	796	388	1.13065	Bcell	C2	2	2	0	0	0.0741397	0.0350378
RCC-PR4-Normal_CAACCAAAGACTGTAA-1	RCC-PR4-Normal	PR4	Normal	NA	No	728	359	0.546448	Bcell	C3	1	1	0	0	0.0621153	0.0510156
RCC-PR4-Normal_CAACCAAGTTCACCTC-1	RCC-PR4-Normal	PR4	Normal	NA	No	1571	476	1.14577	Bcell	C4	1	1	1	1	0.0704917	0.0236311
RCC-PR4-Normal_CAACCAAGTTGGAGGT-1	RCC-PR4-Normal	PR4	Normal	NA	No	798	364	2.50627	Bcell	C1	1	1	1	0	0.0546773	-0.000868638
RCC-PR4-Normal_CAACTAGGTACGCACC-1	RCC-PR4-Normal	PR4	Normal	NA	No	1098	452	1.45719	Bcell	C2	2	2	2	2	0.0384179	0.0246163
RCC-PR4-Normal_CAAGAAAGTGTTCTTT-1	RCC-PR4-Normal	PR4	Normal	NA	No	709	405	0.840336	Bcell	C1	2	0	0	0	0.0344713	0.0929272
RCC-PR4-Normal_CAAGAAATCCTTTACA-1	RCC-PR4-Normal	PR4	Normal	NA	No	900	447	0.776915	Bcell	C3	1	1	0	0	0.0546551	0.0559117
RCC-PR4-Normal_CAAGATCAGACTAAGT-1	RCC-PR4-Normal	PR4	Normal	NA	No	1003	444	0.895522	Bcell	C0	2	0	0	0	0.0883192	0.0594288
RCC-PR4-Normal_CAAGGCCAGCTGAACG-1	RCC-PR4-Normal	PR4	Normal	NA	No	928	359	1.39935	Bcell	C4	1	1	1	0	0.0589207	0.0369382
RCC-PR4-Normal_CAAGGCCAGTCCTCCT-1	RCC-PR4-Normal	PR4	Normal	NA	No	1234	496	1.45867	Bcell	C1	1	1	1	0	0.0759738	0.00353936
RCC-PR4-Normal_CAAGGCCGTGGCAAAC-1	RCC-PR4-Normal	PR4	Normal	NA	No	778	351	1.66881	Bcell	C0	2	2	2	0	0.0707617	0.0461263
RCC-PR4-Normal_CAAGGCCTCTGTTTGT-1	RCC-PR4-Normal	PR4	Normal	NA	No	756	334	2.37467	Bcell	C2	1	1	1	0	0.057298	0.0740921
RCC-PR4-Normal_CAAGTTGAGGGCTCTC-1	RCC-PR4-Normal	PR4	Normal	NA	No	707	350	0.706215	Bcell	C1	1	1	0	0	0.0714913	0.0313342
RCC-PR4-Normal_CAAGTTGCAAATACAG-1	RCC-PR4-Normal	PR4	Normal	NA	No	780	348	2.30769	Bcell	C4	2	2	2	0	0.088608	-0.00752165
RCC-PR4-Normal_CACAAACCAATTGCTG-1	RCC-PR4-Normal	PR4	Normal	NA	No	817	418	2.31707	Bcell	C1	1	1	1	0	0.0901243	0.0468866
RCC-PR4-Normal_CACACAACAATGGTCT-1	RCC-PR4-Normal	PR4	Normal	NA	No	718	340	0.835655	Bcell	C0	1	1	1	1	0.0604452	0.00310938
RCC-PR4-Normal_CACACTCTCGTAGATC-1	RCC-PR4-Normal	PR4	Normal	NA	No	1138	473	1.3181	Bcell	C1	2	2	0	0	0.0818133	0.0401574
RCC-PR4-Normal_CACAGGCAGTTCGATC-1	RCC-PR4-Normal	PR4	Normal	NA	No	1491	548	1.80844	Bcell	C2	1	0	0	0	0.0708086	0.0447625
RCC-PR4-Normal_CACAGGCTCCTATGTT-1	RCC-PR4-Normal	PR4	Normal	NA	No	731	343	1.36799	Bcell	C2	2	2	2	0	0.0799827	0.0238125
RCC-PR4-Normal_CACAGGCTCTTACCTA-1	RCC-PR4-Normal	PR4	Normal	NA	No	888	388	1.46396	Bcell	C1	2	2	2	0	0.0650352	0.0295731
RCC-PR4-Normal_CACATAGAGACTTTCG-1	RCC-PR4-Normal	PR4	Normal	NA	No	1229	483	3.08943	Bcell	C1	1	1	1	1	0.0685569	0.0350521
RCC-PR4-Normal_CACATAGCAAGTCTAC-1	RCC-PR4-Normal	PR4	Normal	NA	No	945	416	1.79704	Bcell	C1	2	0	0	0	0.0566919	0.0378186
RCC-PR4-Normal_CACCACTAGAAGGCCT-1	RCC-PR4-Normal	PR4	Normal	NA	No	1846	715	1.57096	Bcell	C0	1	0	0	0	0.106004	0.039369
RCC-PR4-Normal_CACCACTCACATGGGA-1	RCC-PR4-Normal	PR4	Normal	NA	No	743	381	0.269179	Bcell	C1	2	2	2	2	0.0722779	0.0258509
RCC-PR4-Normal_CACCAGGCAGTTCCCT-1	RCC-PR4-Normal	PR4	Normal	NA	No	1009	424	2.37624	Bcell	C0	1	1	1	0	0.0701155	0.0374015
RCC-PR4-Normal_CACCAGGGTATCGCAT-1	RCC-PR4-Normal	PR4	Normal	NA	No	711	367	1.26404	Bcell	C2	2	2	2	2	0.0719032	0.0608744
RCC-PR4-Normal_CACCTTGCATGCGCAC-1	RCC-PR4-Normal	PR4	Normal	NA	No	1295	491	1.54321	Bcell	C4	2	0	0	0	0.0746047	0.0382105
RCC-PR4-Normal_CACCTTGGTCCGCTGA-1	RCC-PR4-Normal	PR4	Normal	NA	No	1145	450	1.83246	Bcell	C1	1	1	0	0	0.0855411	0.038329
RCC-PR4-Normal_CACCTTGTCCTTCAAT-1	RCC-PR4-Normal	PR4	Normal	NA	No	760	334	1.18421	Bcell	C4	1	1	1	0	0.0466707	-0.0206764
RCC-PR4-Normal_CACTCCAGTTCAGTAC-1	RCC-PR4-Normal	PR4	Normal	NA	No	888	401	0.900901	Bcell	C2	2	2	2	0	0.0929492	0.131798
RCC-PR4-Normal_CACTCCATCATTCACT-1	RCC-PR4-Normal	PR4	Normal	NA	No	786	367	1.14504	Bcell	C4	1	0	0	0	0.0534215	0.036453
RCC-PR4-Normal_CAGAATCAGTCCCACG-1	RCC-PR4-Normal	PR4	Normal	NA	No	1100	431	3.35753	Bcell	C0	1	1	1	1	0.0670373	0.0382857
RCC-PR4-Normal_CAGAATCCAGCATGAG-1	RCC-PR4-Normal	PR4	Normal	NA	No	1275	551	1.56617	Bcell	C1	1	0	0	0	0.097129	0.0432625
RCC-PR4-Normal_CAGAGAGTCGGCGCTA-1	RCC-PR4-Normal	PR4	Normal	NA	No	889	391	1.23596	Bcell	C1	1	1	1	1	0.0941994	0.0574575
RCC-PR4-Normal_CAGCAGCGTGGTCCGT-1	RCC-PR4-Normal	PR4	Normal	NA	No	928	386	1.72228	Bcell	C1	1	1	1	0	0.0552616	0.0183133
RCC-PR4-Normal_CAGCATAAGGTGATTA-1	RCC-PR4-Normal	PR4	Normal	NA	No	1036	463	1.25483	Bcell	C0	0	0	0	0	0.0586484	0.0697743
RCC-PR4-Normal_CAGCATATCATGCTCC-1	RCC-PR4-Normal	PR4	Normal	NA	No	1819	683	1.70236	Bcell	C1	2	2	2	0	0.0935703	0.0818136
RCC-PR4-Normal_CAGCTGGGTAAATGTG-1	RCC-PR4-Normal	PR4	Normal	NA	No	916	371	2.39651	Bcell	C0	2	2	2	2	0.0297577	0.0360124
RCC-PR4-Normal_CAGGTGCCAGCATGAG-1	RCC-PR4-Normal	PR4	Normal	NA	No	905	422	2.09945	Bcell	C1	1	1	1	0	0.0518366	0.0340033
RCC-PR4-Normal_CAGGTGCTCTACGAGT-1	RCC-PR4-Normal	PR4	Normal	NA	No	1160	462	1.11972	Bcell	C1	1	1	1	0	0.110907	0.0339845
RCC-PR4-Normal_CATATGGTCGCCTGAG-1	RCC-PR4-Normal	PR4	Normal	NA	No	966	433	2.17166	Bcell	C1	2	2	2	2	0.038733	0.0212928
RCC-PR4-Normal_CATATGGTCTCTGTCG-1	RCC-PR4-Normal	PR4	Normal	NA	No	1888	675	0.688559	Bcell	C0	1	0	0	0	0.0927237	0.0715068
RCC-PR4-Normal_CATATTCTCAATAAGG-1	RCC-PR4-Normal	PR4	Normal	NA	No	846	402	1.06257	Bcell	C0	0	0	0	0	0.0573224	0.0318165
RCC-PR4-Normal_CATCAAGAGTTCGCAT-1	RCC-PR4-Normal	PR4	Normal	NA	No	911	392	1.97368	Bcell	C1	1	1	1	0	0.049932	-0.0192291
RCC-PR4-Normal_CATCAAGTCCACTCCA-1	RCC-PR4-Normal	PR4	Normal	NA	No	860	389	1.97445	Bcell	C1	2	0	0	0	0.0433524	0.0164098
RCC-PR4-Normal_CATCAAGTCTAACTGG-1	RCC-PR4-Normal	PR4	Normal	NA	No	1115	453	2.24215	Bcell	C2	1	1	0	0	0.0820171	0.0219363
RCC-PR4-Normal_CATCAAGTCTTCATGT-1	RCC-PR4-Normal	PR4	Normal	NA	No	703	356	0.852273	Bcell	C1	2	2	2	0	0.0629551	0.0469845
RCC-PR4-Normal_CATCAGAGTACCCAAT-1	RCC-PR4-Normal	PR4	Normal	NA	No	792	350	1.88917	Bcell	C1	1	1	1	1	0.0671846	-0.00230926
RCC-PR4-Normal_CATCCACAGAACTGTA-1	RCC-PR4-Normal	PR4	Normal	NA	No	736	377	1.35501	Bcell	C2	2	2	2	0	0.0387227	0.0710201
RCC-PR4-Normal_CATCCACCAGATGGCA-1	RCC-PR4-Normal	PR4	Normal	NA	No	1008	401	1.78394	Bcell	C2	1	0	0	0	0.0586043	0.0656295
RCC-PR4-Normal_CATCCACGTGCAGTAG-1	RCC-PR4-Normal	PR4	Normal	NA	No	803	370	1.36816	Bcell	C1	2	2	2	0	0.0641947	0.0370198
RCC-PR4-Normal_CATCCACGTTCCCTTG-1	RCC-PR4-Normal	PR4	Normal	NA	No	855	373	1.05263	Bcell	C1	2	2	2	0	0.0683868	0.0441138
RCC-PR4-Normal_CATCGAAGTTCGGCAC-1	RCC-PR4-Normal	PR4	Normal	NA	No	1061	384	2.25989	Bcell	C2	1	1	0	0	0.0627554	-0.00977485
RCC-PR4-Normal_CATCGGGGTAACGACG-1	RCC-PR4-Normal	PR4	Normal	NA	No	891	373	1.67973	Bcell	C1	1	1	1	1	0.0650653	0.0191497
RCC-PR4-Normal_CATCGGGTCCGATATG-1	RCC-PR4-Normal	PR4	Normal	NA	No	991	422	1.00705	Bcell	C1	1	1	1	0	0.0611029	0.0785948
RCC-PR4-Normal_CATGACAGTCCGAACC-1	RCC-PR4-Normal	PR4	Normal	NA	No	1299	550	1.15473	Bcell	C2	1	1	1	0	0.111129	0.104826
RCC-PR4-Normal_CATGCCTTCGTATCAG-1	RCC-PR4-Normal	PR4	Normal	NA	No	1139	436	1.31694	Bcell	C0	1	1	1	1	0.0595368	0.0335272
RCC-PR4-Normal_CATGGCGAGTGAATTG-1	RCC-PR4-Normal	PR4	Normal	NA	No	863	366	1.62225	Bcell	C2	1	0	0	0	0.0663635	0.018172
RCC-PR4-Normal_CATTATCCATTAGCCA-1	RCC-PR4-Normal	PR4	Normal	NA	No	767	420	1.30208	Bcell	C1	1	1	1	0	0.0444482	0.0439842
RCC-PR4-Normal_CCACGGAGTAGCGTCC-1	RCC-PR4-Normal	PR4	Normal	NA	No	2320	957	1.50732	Bcell	C3	2	2	2	0	0.0236342	0.278145
RCC-PR4-Normal_CCACGGATCGGATGTT-1	RCC-PR4-Normal	PR4	Normal	NA	No	988	406	1.51668	Bcell	C1	1	1	0	0	0.0714852	0.0568678
RCC-PR4-Normal_CCACGGATCTACCTGC-1	RCC-PR4-Normal	PR4	Normal	NA	No	1166	469	1.54374	Bcell	C2	1	1	1	0	0.0758382	0.0177154
RCC-PR4-Normal_CCACTACGTCTCTCGT-1	RCC-PR4-Normal	PR4	Normal	NA	No	1108	410	1.80505	Bcell	C1	2	2	2	2	0.0586646	-0.00889314
RCC-PR4-Normal_CCACTACTCAGAGCTT-1	RCC-PR4-Normal	PR4	Normal	NA	No	888	402	1.01237	Bcell	C1	0	0	0	0	0.0890243	0.0323226
RCC-PR4-Normal_CCACTACTCCCATTTA-1	RCC-PR4-Normal	PR4	Normal	NA	No	1283	500	1.87062	Bcell	C1	0	0	0	0	0.0924206	0.0229168
RCC-PR4-Normal_CCAGCGAGTGCAACTT-1	RCC-PR4-Normal	PR4	Normal	NA	No	1396	586	2.149	Bcell	C0	1	0	0	0	0.108204	0.00165946
RCC-PR4-Normal_CCATGTCCAACGATCT-1	RCC-PR4-Normal	PR4	Normal	NA	No	2562	875	1.13149	Bcell	C3	2	2	2	0	0.0380756	0.16564
RCC-PR4-Normal_CCATTCGAGACATAAC-1	RCC-PR4-Normal	PR4	Normal	NA	No	840	404	1.18906	Bcell	C1	2	2	2	0	0.0464376	0.0726526
RCC-PR4-Normal_CCATTCGGTATGAATG-1	RCC-PR4-Normal	PR4	Normal	NA	No	957	412	1.25	Bcell	C1	1	1	1	0	0.0631653	0.00603405
RCC-PR4-Normal_CCCAATCAGGAGTTGC-1	RCC-PR4-Normal	PR4	Normal	NA	No	952	418	1.98953	Bcell	C2	1	1	0	0	0.0737342	0.0399209
RCC-PR4-Normal_CCCATACAGAGCCTAG-1	RCC-PR4-Normal	PR4	Normal	NA	No	898	454	1.11235	Bcell	C0	2	2	2	0	0.0805205	0.0555999
RCC-PR4-Normal_CCCATACGTGCAACGA-1	RCC-PR4-Normal	PR4	Normal	NA	No	1361	437	0.734214	Bcell	C0	1	0	0	0	0.0607517	0.0511129
RCC-PR4-Normal_CCCTCCTAGTTTAGGA-1	RCC-PR4-Normal	PR4	Normal	NA	No	991	462	1.00908	Bcell	C0	1	1	0	0	0.093233	0.00928614
RCC-PR4-Normal_CCCTCCTGTTGTGGCC-1	RCC-PR4-Normal	PR4	Normal	NA	No	1014	424	1.57791	Bcell	C2	1	1	1	1	0.0412332	0.0465002
RCC-PR4-Normal_CCGGTAGAGACTTTCG-1	RCC-PR4-Normal	PR4	Normal	NA	No	804	351	0.870647	Bcell	C1	1	0	0	0	0.0776865	-0.00685491
RCC-PR4-Normal_CCGTACTTCTCCAACC-1	RCC-PR4-Normal	PR4	Normal	NA	No	1133	499	0.528169	Bcell	C1	2	2	0	0	0.0623251	0.0290037
RCC-PR4-Normal_CCGTGGAAGATATACG-1	RCC-PR4-Normal	PR4	Normal	NA	No	1167	504	2.31164	Bcell	C2	2	2	2	0	0.0669834	0.0469276
RCC-PR4-Normal_CCGTGGACACAGCGTC-1	RCC-PR4-Normal	PR4	Normal	NA	No	792	377	2.14646	Bcell	C0	1	1	1	0	0.0994807	0.0509797
RCC-PR4-Normal_CCGTGGAGTTGTACAC-1	RCC-PR4-Normal	PR4	Normal	NA	No	8226	902	0.474049	Bcell	C3	1	0	0	0	0.0317839	0.169266
RCC-PR4-Normal_CCGTTCAAGCTAGGCA-1	RCC-PR4-Normal	PR4	Normal	NA	No	4047	726	0.716403	Bcell	C3	1	1	0	0	0.0171934	0.17905
RCC-PR4-Normal_CCGTTCATCTCCAGGG-1	RCC-PR4-Normal	PR4	Normal	NA	No	812	371	1.22699	Bcell	C1	1	1	1	1	0.0654151	0.0382736
RCC-PR4-Normal_CCTAAAGGTTTGGGCC-1	RCC-PR4-Normal	PR4	Normal	NA	No	818	363	1.22249	Bcell	C2	0	0	0	0	0.0716374	0.0430599
RCC-PR4-Normal_CCTAAAGTCCGCGTTT-1	RCC-PR4-Normal	PR4	Normal	NA	No	8926	800	0.504032	Bcell	C3	2	2	0	0	0.0208254	0.161646
RCC-PR4-Normal_CCTACACAGCTTTGGT-1	RCC-PR4-Normal	PR4	Normal	NA	No	765	415	1.17493	Bcell	C0	2	2	0	0	0.0786397	0.0100613
RCC-PR4-Normal_CCTACCAAGCGCCTCA-1	RCC-PR4-Normal	PR4	Normal	NA	No	1129	483	1.59292	Bcell	C2	1	1	1	1	0.0832865	0.0271798
RCC-PR4-Normal_CCTAGCTCACGTTGGC-1	RCC-PR4-Normal	PR4	Normal	NA	No	844	381	1.53846	Bcell	C0	2	2	2	0	0.059543	0.0455986
RCC-PR4-Normal_CCTAGCTCAGTCACTA-1	RCC-PR4-Normal	PR4	Normal	NA	No	991	457	2.82543	Bcell	C1	1	1	1	1	0.0791084	0.0136814
RCC-PR4-Normal_CCTAGCTCATCCCATC-1	RCC-PR4-Normal	PR4	Normal	NA	No	1045	441	1.24402	Bcell	C2	1	1	1	0	0.0782368	0.0501878
RCC-PR4-Normal_CCTCAGTCATCTGGTA-1	RCC-PR4-Normal	PR4	Normal	NA	No	1018	395	1.96464	Bcell	C0	1	1	1	0	0.0465321	0.00294785
RCC-PR4-Normal_CCTCTGAGTGATAAGT-1	RCC-PR4-Normal	PR4	Normal	NA	No	968	427	0.929752	Bcell	C0	2	2	2	2	0.0775084	0.0802716
RCC-PR4-Normal_CCTTACGCAAACTGTC-1	RCC-PR4-Normal	PR4	Normal	NA	No	1479	616	0.607287	Bcell	C0	1	0	0	0	0.0493735	0.037982
RCC-PR4-Normal_CCTTCCCTCGAGAGCA-1	RCC-PR4-Normal	PR4	Normal	NA	No	801	347	2.36908	Bcell	C2	1	1	0	0	0.0705885	0.0150347
RCC-PR4-Normal_CCTTCGAAGACTAGGC-1	RCC-PR4-Normal	PR4	Normal	NA	No	2280	369	1.13786	Bcell	C3	1	1	1	1	0.0528483	0.0670064
RCC-PR4-Normal_CCTTCGAAGGGCTCTC-1	RCC-PR4-Normal	PR4	Normal	NA	No	5024	942	0.716418	Bcell	C3	1	1	1	0	0.0305878	0.138099
RCC-PR4-Normal_CCTTCGAAGTCTTGCA-1	RCC-PR4-Normal	PR4	Normal	NA	No	1240	451	2.17391	Bcell	C2	2	2	2	0	0.0758675	0.0339368
RCC-PR4-Normal_CCTTCGATCCCACTTG-1	RCC-PR4-Normal	PR4	Normal	NA	No	1837	756	2.81996	Bcell	C2	2	2	2	2	0.0979886	0.0907997
RCC-PR4-Normal_CCTTTCTGTAGCTTGT-1	RCC-PR4-Normal	PR4	Normal	NA	No	1056	445	1.51515	Bcell	C2	2	2	2	0	0.0407797	0.00587
RCC-PR4-Normal_CCTTTCTTCCGCGTTT-1	RCC-PR4-Normal	PR4	Normal	NA	No	954	449	2.30608	Bcell	C1	2	2	0	0	0.0907869	0.0329079
RCC-PR4-Normal_CCTTTCTTCTAAGCCA-1	RCC-PR4-Normal	PR4	Normal	NA	No	2669	941	1.72027	Bcell	C2	0	0	0	0	0.0796277	0.0594293
RCC-PR4-Normal_CGAACATAGATCACGG-1	RCC-PR4-Normal	PR4	Normal	NA	No	766	367	2.21066	Bcell	C2	1	1	1	1	0.092677	0.0742051
RCC-PR4-Normal_CGAATGTAGTTTCCTT-1	RCC-PR4-Normal	PR4	Normal	NA	No	1075	450	1.86047	Bcell	C0	2	2	2	0	0.0604185	0.0142343
RCC-PR4-Normal_CGAATGTCAAGAAGAG-1	RCC-PR4-Normal	PR4	Normal	NA	No	907	432	1.21012	Bcell	C0	0	0	0	0	0.0690858	-0.00565498
RCC-PR4-Normal_CGAATGTCATTCTCAT-1	RCC-PR4-Normal	PR4	Normal	NA	No	804	365	0.620347	Bcell	C4	2	2	0	0	0.0832448	-0.0120278
RCC-PR4-Normal_CGAATGTGTCTTTCAT-1	RCC-PR4-Normal	PR4	Normal	NA	No	721	348	1.10957	Bcell	C2	0	0	0	0	0.0561794	0.0201348
RCC-PR4-Normal_CGACCTTCATATACGC-1	RCC-PR4-Normal	PR4	Normal	NA	No	818	371	1.09756	Bcell	C1	0	0	0	0	0.0754187	0.0578386
RCC-PR4-Normal_CGACTTCGTGCGGTAA-1	RCC-PR4-Normal	PR4	Normal	NA	No	761	335	1.04987	Bcell	C2	1	0	0	0	0.0921944	0.0128601
RCC-PR4-Normal_CGACTTCTCTTGCAAG-1	RCC-PR4-Normal	PR4	Normal	NA	No	1096	475	0.911577	Bcell	C1	1	1	1	0	0.0808281	0.0408944
RCC-PR4-Normal_CGAGCACCACTTAACG-1	RCC-PR4-Normal	PR4	Normal	NA	No	779	389	1.2837	Bcell	C2	1	1	1	0	0.0639642	0.0459437
RCC-PR4-Normal_CGAGCACCAGTAGAGC-1	RCC-PR4-Normal	PR4	Normal	NA	No	706	314	1.55587	Bcell	C2	1	1	1	0	0.0493001	0.0465449
RCC-PR4-Normal_CGAGCCACAGCTGCTG-1	RCC-PR4-Normal	PR4	Normal	NA	No	838	333	1.43198	Bcell	C4	1	1	1	1	0.0717591	0.0346156
RCC-PR4-Normal_CGAGCCATCACGCATA-1	RCC-PR4-Normal	PR4	Normal	NA	No	1022	529	1.56403	Bcell	C0	1	1	0	0	0.128058	0.078341
RCC-PR4-Normal_CGATCGGTCTGGCGAC-1	RCC-PR4-Normal	PR4	Normal	NA	No	1039	415	1.34486	Bcell	C0	1	0	0	0	0.0848626	0.0488715
RCC-PR4-Normal_CGATGGCGTTGGACCC-1	RCC-PR4-Normal	PR4	Normal	NA	No	899	391	2	Bcell	C0	2	2	0	0	0.086417	-0.014881
RCC-PR4-Normal_CGATGGCTCGTACGGC-1	RCC-PR4-Normal	PR4	Normal	NA	No	803	351	1.36816	Bcell	C1	1	1	1	1	0.0546829	0.0464929
RCC-PR4-Normal_CGATGTAAGTGCGATG-1	RCC-PR4-Normal	PR4	Normal	NA	No	723	342	2.07469	Bcell	C2	2	0	0	0	0.0322609	0.0045644
RCC-PR4-Normal_CGATGTAGTGGGTATG-1	RCC-PR4-Normal	PR4	Normal	NA	No	4112	964	1.5534	Bcell	C3	1	1	1	1	0.0568769	0.120183
RCC-PR4-Normal_CGATGTATCGGAAACG-1	RCC-PR4-Normal	PR4	Normal	NA	No	941	371	1.27524	Bcell	C1	1	1	1	0	0.0596668	-0.013383
RCC-PR4-Normal_CGATTGAGTCACAAGG-1	RCC-PR4-Normal	PR4	Normal	NA	No	1036	443	1.06075	Bcell	C0	0	0	0	0	0.107577	0.0345542
RCC-PR4-Normal_CGATTGATCGTGGGAA-1	RCC-PR4-Normal	PR4	Normal	NA	No	956	370	0.523013	Bcell	C2	1	1	1	1	0.0753787	0.0342911
RCC-PR4-Normal_CGATTGATCTGCCAGG-1	RCC-PR4-Normal	PR4	Normal	NA	No	950	431	1.89076	Bcell	C0	0	0	0	0	0.080775	0.0127151
RCC-PR4-Normal_CGCCAAGCAAGTTGTC-1	RCC-PR4-Normal	PR4	Normal	NA	No	883	436	2.26501	Bcell	C1	2	2	2	0	0.0791851	0.0897612
RCC-PR4-Normal_CGCGGTACAATCACAC-1	RCC-PR4-Normal	PR4	Normal	NA	No	778	335	1.54242	Bcell	C1	1	1	1	1	0.0754658	0.0500442
RCC-PR4-Normal_CGCTATCAGTTAGGTA-1	RCC-PR4-Normal	PR4	Normal	NA	No	753	372	0.927152	Bcell	C2	1	1	1	0	0.060914	0.0149384
RCC-PR4-Normal_CGCTATCTCAAGCCTA-1	RCC-PR4-Normal	PR4	Normal	NA	No	854	367	0.936768	Bcell	C0	1	1	1	1	0.0724874	0.00473414
RCC-PR4-Normal_CGCTGGACAAGTTCTG-1	RCC-PR4-Normal	PR4	Normal	NA	No	1251	555	0.796178	Bcell	C2	1	0	0	0	0.127244	0.0649078
RCC-PR4-Normal_CGCTGGACATGGTCTA-1	RCC-PR4-Normal	PR4	Normal	NA	No	862	364	2.43337	Bcell	C1	2	2	0	0	0.0518914	0.0026559
RCC-PR4-Normal_CGCTGGATCAACCAAC-1	RCC-PR4-Normal	PR4	Normal	NA	No	1027	437	1.55491	Bcell	C2	1	0	0	0	0.0973056	0.0321497
RCC-PR4-Normal_CGGACGTCAATGGAAT-1	RCC-PR4-Normal	PR4	Normal	NA	No	721	358	1.80055	Bcell	C1	2	0	0	0	0.0892693	0.0661323
RCC-PR4-Normal_CGGACTGGTCGAATCT-1	RCC-PR4-Normal	PR4	Normal	NA	No	847	341	1.17925	Bcell	C2	1	0	0	0	0.100359	0.0502281
RCC-PR4-Normal_CGGGTCAAGATCTGAA-1	RCC-PR4-Normal	PR4	Normal	NA	No	1047	309	2.3855	Bcell	C3	1	1	1	0	0.0446094	0.09298
RCC-PR4-Normal_CGGGTCACACGGACAA-1	RCC-PR4-Normal	PR4	Normal	NA	No	867	356	0.576037	Bcell	C4	1	0	0	0	0.0579335	0.0501824
RCC-PR4-Normal_CGGGTCACATGCCTAA-1	RCC-PR4-Normal	PR4	Normal	NA	No	702	359	1.28205	Bcell	C1	1	0	0	0	0.0211259	0.0594534
RCC-PR4-Normal_CGGGTCATCACCTTAT-1	RCC-PR4-Normal	PR4	Normal	NA	No	854	401	0.46729	Bcell	C1	1	1	1	0	0.0933247	-0.016208
RCC-PR4-Normal_CGGTTAACAGACACTT-1	RCC-PR4-Normal	PR4	Normal	NA	No	1077	431	1.48423	Bcell	C1	1	1	1	0	0.0358332	0.0132227
RCC-PR4-Normal_CGGTTAACAGCTGTGC-1	RCC-PR4-Normal	PR4	Normal	NA	No	1103	402	1.44928	Bcell	C1	2	2	2	0	0.0621671	0.0520129
RCC-PR4-Normal_CGTAGCGCACCTTGTC-1	RCC-PR4-Normal	PR4	Normal	NA	No	1765	586	0.963173	Bcell	C0	0	0	0	0	0.104781	0.0605802
RCC-PR4-Normal_CGTAGGCCATTAGGCT-1	RCC-PR4-Normal	PR4	Normal	NA	No	1190	505	1.42617	Bcell	C4	1	1	1	0	0.0603733	0.0719791
RCC-PR4-Normal_CGTCACTGTCTAGAGG-1	RCC-PR4-Normal	PR4	Normal	NA	No	702	342	1.13636	Bcell	C1	1	1	1	0	0.0232696	0.0315317
RCC-PR4-Normal_CGTCACTTCCGCGTTT-1	RCC-PR4-Normal	PR4	Normal	NA	No	1095	421	2.00913	Bcell	C0	2	2	2	0	0.0819685	0.0475129
RCC-PR4-Normal_CGTCAGGAGACGACGT-1	RCC-PR4-Normal	PR4	Normal	NA	No	843	404	2.24852	Bcell	C4	2	2	0	0	0.0738511	0.0389255
RCC-PR4-Normal_CGTCAGGAGCCAACAG-1	RCC-PR4-Normal	PR4	Normal	NA	No	965	405	2.17617	Bcell	C1	1	1	0	0	0.0675419	0.0191867
RCC-PR4-Normal_CGTCCATCAATCGAAA-1	RCC-PR4-Normal	PR4	Normal	NA	No	1867	736	0.802568	Bcell	C2	1	1	1	0	0.101833	0.116681
RCC-PR4-Normal_CGTCTACCACCAGGTC-1	RCC-PR4-Normal	PR4	Normal	NA	No	827	408	2.05066	Bcell	C2	2	0	0	0	0.0642717	0.0182137
RCC-PR4-Normal_CGTCTACCAGCGTAAG-1	RCC-PR4-Normal	PR4	Normal	NA	No	770	341	1.2987	Bcell	C4	1	1	1	0	0.0436895	0.00695694
RCC-PR4-Normal_CGTGAGCCAAGCCGTC-1	RCC-PR4-Normal	PR4	Normal	NA	No	1000	424	1.2	Bcell	C0	2	0	0	0	0.0396306	0.0567346
RCC-PR4-Normal_CGTGTAACATGTTGAC-1	RCC-PR4-Normal	PR4	Normal	NA	No	1049	419	1.52236	Bcell	C1	2	0	0	0	0.0498982	-0.00434947
RCC-PR4-Normal_CGTGTCTCAGCTGTTA-1	RCC-PR4-Normal	PR4	Normal	NA	No	2333	866	1.19863	Bcell	C3	2	2	2	0	0.00702472	0.291842
RCC-PR4-Normal_CGTGTCTTCGCGTAGC-1	RCC-PR4-Normal	PR4	Normal	NA	No	1389	455	1.87185	Bcell	C1	1	1	1	1	0.0799189	0.077702
RCC-PR4-Normal_CGTTAGAAGTTGTCGT-1	RCC-PR4-Normal	PR4	Normal	NA	No	736	411	0.674764	Bcell	C3	1	1	1	0	0.0489385	0.100968
RCC-PR4-Normal_CGTTAGACATCTATGG-1	RCC-PR4-Normal	PR4	Normal	NA	No	1011	457	1.87747	Bcell	C1	1	1	1	0	0.0704225	0.0424614
RCC-PR4-Normal_CGTTCTGAGTGTACCT-1	RCC-PR4-Normal	PR4	Normal	NA	No	854	412	1.52225	Bcell	C1	1	1	1	0	0.0694539	0.0642131
RCC-PR4-Normal_CGTTCTGGTACAGCAG-1	RCC-PR4-Normal	PR4	Normal	NA	No	702	349	2.9872	Bcell	C2	2	2	2	0	0.036478	0.0397467
RCC-PR4-Normal_CTAACTTTCTGGTATG-1	RCC-PR4-Normal	PR4	Normal	NA	No	732	390	1.0929	Bcell	C0	2	2	0	0	0.0390475	0.0643851
RCC-PR4-Normal_CTAAGACAGTATCGAA-1	RCC-PR4-Normal	PR4	Normal	NA	No	1194	470	1.17253	Bcell	C2	1	1	1	1	0.0681932	0.0398772
RCC-PR4-Normal_CTAATGGGTGACTACT-1	RCC-PR4-Normal	PR4	Normal	NA	No	930	381	0.430108	Bcell	C1	2	0	0	0	0.0855692	0.0365152
RCC-PR4-Normal_CTACATTAGGAGCGAG-1	RCC-PR4-Normal	PR4	Normal	NA	No	1945	772	1.48947	Bcell	C3	2	0	0	0	0.0726189	0.144461
RCC-PR4-Normal_CTACATTCAATACGCT-1	RCC-PR4-Normal	PR4	Normal	NA	No	804	364	1.49068	Bcell	C1	1	0	0	0	0.0598536	0.00494914
RCC-PR4-Normal_CTACCCAGTAAGTGTA-1	RCC-PR4-Normal	PR4	Normal	NA	No	948	417	2.32068	Bcell	C2	1	0	0	0	0.0726759	0.0187592
RCC-PR4-Normal_CTACCCATCGATCCCT-1	RCC-PR4-Normal	PR4	Normal	NA	No	825	463	1.69492	Bcell	C0	2	0	0	0	0.0837711	0.0619949
RCC-PR4-Normal_CTACGTCCAGGAACGT-1	RCC-PR4-Normal	PR4	Normal	NA	No	737	356	1.35685	Bcell	C1	1	0	0	0	0.0723941	0.0982169
RCC-PR4-Normal_CTAGAGTAGTACGTAA-1	RCC-PR4-Normal	PR4	Normal	NA	No	1443	508	1.86722	Bcell	C0	1	1	1	1	0.075175	0.0384339
RCC-PR4-Normal_CTAGCCTCAAGTTAAG-1	RCC-PR4-Normal	PR4	Normal	NA	No	908	403	1.0989	Bcell	C1	2	0	0	0	0.060548	0.0559517
RCC-PR4-Normal_CTCACACGTAATAGCA-1	RCC-PR4-Normal	PR4	Normal	NA	No	818	393	2.0757	Bcell	C0	2	0	0	0	0.0873271	0.0346832
RCC-PR4-Normal_CTCACACTCTGAAAGA-1	RCC-PR4-Normal	PR4	Normal	NA	No	1097	417	1.91431	Bcell	C2	1	0	0	0	0.0512147	0.0385208
RCC-PR4-Normal_CTCAGAAGTGCACGAA-1	RCC-PR4-Normal	PR4	Normal	NA	No	1093	410	2.00913	Bcell	C3	2	2	2	0	0.0461018	0.147564
RCC-PR4-Normal_CTCATTAAGAGGTAGA-1	RCC-PR4-Normal	PR4	Normal	NA	No	821	419	2.43605	Bcell	C0	2	2	2	0	0.0411581	0.00185212
RCC-PR4-Normal_CTCGAAAAGACGACGT-1	RCC-PR4-Normal	PR4	Normal	NA	No	798	364	1.75439	Bcell	C1	1	1	0	0	0.0621595	0.0404993
RCC-PR4-Normal_CTCGAGGTCCAGGGCT-1	RCC-PR4-Normal	PR4	Normal	NA	No	776	367	2.0592	Bcell	C2	1	0	0	0	0.0473601	0.00331152
RCC-PR4-Normal_CTCGGAGCACAGATTC-1	RCC-PR4-Normal	PR4	Normal	NA	No	895	377	1.11732	Bcell	C1	1	1	1	1	0.0724739	-0.00307697
RCC-PR4-Normal_CTCGTACGTAAACCTC-1	RCC-PR4-Normal	PR4	Normal	NA	No	895	378	1.56425	Bcell	C2	1	1	0	0	0.0802119	0.0889068
RCC-PR4-Normal_CTCGTCACAGACAAAT-1	RCC-PR4-Normal	PR4	Normal	NA	No	774	417	1.93798	Bcell	C2	1	1	1	0	0.12381	0.03173
RCC-PR4-Normal_CTCTAATCAGCGTAAG-1	RCC-PR4-Normal	PR4	Normal	NA	No	1407	607	1.91761	Bcell	C3	1	1	1	0	0.0574876	0.154411
RCC-PR4-Normal_CTCTAATGTCGCATCG-1	RCC-PR4-Normal	PR4	Normal	NA	No	869	395	1.83486	Bcell	C0	1	1	1	1	0.0614174	-0.0111135
RCC-PR4-Normal_CTCTAATGTTAAAGAC-1	RCC-PR4-Normal	PR4	Normal	NA	No	1296	462	2.46533	Bcell	C1	1	1	0	0	0.0729595	0.0555479
RCC-PR4-Normal_CTCTAATTCTAAGCCA-1	RCC-PR4-Normal	PR4	Normal	NA	No	1004	463	0.695134	Bcell	C1	1	1	1	1	0.0844571	0.0289056
RCC-PR4-Normal_CTCTACGGTCTCATCC-1	RCC-PR4-Normal	PR4	Normal	NA	No	1613	642	1.17574	Bcell	C2	1	1	0	0	0.0961453	0.14613
RCC-PR4-Normal_CTCTGGTAGTCTTGCA-1	RCC-PR4-Normal	PR4	Normal	NA	No	1170	452	1.70794	Bcell	C4	2	2	0	0	0.0726221	0.064238
RCC-PR4-Normal_CTGAAGTGTGATGCCC-1	RCC-PR4-Normal	PR4	Normal	NA	No	821	334	2.07065	Bcell	C0	1	1	1	1	0.0402952	0.0159616
RCC-PR4-Normal_CTGATAGTCGGAATCT-1	RCC-PR4-Normal	PR4	Normal	NA	No	799	352	0.75	Bcell	C1	1	1	1	1	0.0753314	0.0531379
RCC-PR4-Normal_CTGATCCTCGTTTGCC-1	RCC-PR4-Normal	PR4	Normal	NA	No	738	376	0.813008	Bcell	C0	1	1	1	0	0.0994683	0.0509648
RCC-PR4-Normal_CTGCTGTAGGCTAGCA-1	RCC-PR4-Normal	PR4	Normal	NA	No	1109	496	2.25428	Bcell	C3	2	2	2	2	0.0624931	0.142436
RCC-PR4-Normal_CTGCTGTCACACCGCA-1	RCC-PR4-Normal	PR4	Normal	NA	No	761	348	1.05125	Bcell	C2	2	2	2	0	0.086917	0.0228809
RCC-PR4-Normal_CTGCTGTGTAGGACAC-1	RCC-PR4-Normal	PR4	Normal	NA	No	804	341	1.24224	Bcell	C2	0	0	0	0	0.0230726	0.0578184
RCC-PR4-Normal_CTGGTCTAGAATCTCC-1	RCC-PR4-Normal	PR4	Normal	NA	No	1509	610	2.51656	Bcell	C0	1	1	1	1	0.0911418	0.0714036
RCC-PR4-Normal_CTGTTTACAGGAATGC-1	RCC-PR4-Normal	PR4	Normal	NA	No	741	330	1.61507	Bcell	C4	1	0	0	0	0.0530157	0.0385943
RCC-PR4-Normal_CTGTTTAGTAGAAGGA-1	RCC-PR4-Normal	PR4	Normal	NA	No	1103	507	2.08522	Bcell	C1	1	1	1	0	0.0725172	0.0255268
RCC-PR4-Normal_CTTAACTAGCAATCTC-1	RCC-PR4-Normal	PR4	Normal	NA	No	1153	525	0.779896	Bcell	C1	2	2	2	0	0.0934394	0.038997
RCC-PR4-Normal_CTTAACTAGCAGGCTA-1	RCC-PR4-Normal	PR4	Normal	NA	No	4133	1166	0.411025	Bcell	C3	2	2	2	2	0.0672765	0.288456
RCC-PR4-Normal_CTTACCGTCGATGAGG-1	RCC-PR4-Normal	PR4	Normal	NA	No	1385	656	0.937275	Bcell	C3	2	2	0	0	0.041517	0.225105
RCC-PR4-Normal_CTTAGGACACGGTTTA-1	RCC-PR4-Normal	PR4	Normal	NA	No	1043	418	1.05465	Bcell	C1	1	0	0	0	0.0648953	0.0317814
RCC-PR4-Normal_CTTCTCTCACAAGACG-1	RCC-PR4-Normal	PR4	Normal	NA	No	941	459	1.0627	Bcell	C0	0	0	0	0	0.0758737	0.00760896
RCC-PR4-Normal_CTTCTCTGTTCGTCTC-1	RCC-PR4-Normal	PR4	Normal	NA	No	1223	528	0.897227	Bcell	C2	2	2	2	0	0.0255434	0.0544143
RCC-PR4-Normal_CTTGGCTGTATAGGTA-1	RCC-PR4-Normal	PR4	Normal	NA	No	746	354	1.34048	Bcell	C4	1	1	1	0	0.06769	-0.0050407
RCC-PR4-Normal_CTTGGCTTCCGCGTTT-1	RCC-PR4-Normal	PR4	Normal	NA	No	1121	433	1.33809	Bcell	C2	1	1	1	0	0.102418	0.0185413
RCC-PR4-Normal_CTTTGCGGTCTCATCC-1	RCC-PR4-Normal	PR4	Normal	NA	No	1226	495	1.7101	Bcell	C2	2	0	0	0	0.0947104	0.0113182
RCC-PR4-Normal_CTTTGCGGTTCAACCA-1	RCC-PR4-Normal	PR4	Normal	NA	No	744	352	2.41935	Bcell	C2	1	1	1	1	0.0785257	0.0597141
RCC-PR4-Normal_GAAATGACATTACCTT-1	RCC-PR4-Normal	PR4	Normal	NA	No	773	452	0.776197	Bcell	C1	2	2	2	0	0.0709128	0.00350925
RCC-PR4-Normal_GAAATGATCATTTGGG-1	RCC-PR4-Normal	PR4	Normal	NA	No	748	347	0.667557	Bcell	C2	1	1	0	0	0.0571353	0.0347893
RCC-PR4-Normal_GAACATCAGCTGCCCA-1	RCC-PR4-Normal	PR4	Normal	NA	No	930	374	0.645161	Bcell	C1	0	0	0	0	0.0787436	-0.00143147
RCC-PR4-Normal_GAACCTACACAGACTT-1	RCC-PR4-Normal	PR4	Normal	NA	No	1016	418	1.08268	Bcell	C0	1	1	0	0	0.0881445	0.0447326
RCC-PR4-Normal_GAACGGACATCACGAT-1	RCC-PR4-Normal	PR4	Normal	NA	No	1067	473	1.78069	Bcell	C1	2	2	2	0	0.0788482	0.0549042
RCC-PR4-Normal_GAAGCAGGTTAAAGTG-1	RCC-PR4-Normal	PR4	Normal	NA	No	986	410	0.910931	Bcell	C0	2	2	2	0	0.0976041	0.0416238
RCC-PR4-Normal_GAATAAGCACTTACGA-1	RCC-PR4-Normal	PR4	Normal	NA	No	770	386	1.94301	Bcell	C2	2	2	2	2	0.0553573	0.0265119
RCC-PR4-Normal_GAATAAGGTCGTCTTC-1	RCC-PR4-Normal	PR4	Normal	NA	No	1492	586	1.9437	Bcell	C2	2	2	2	0	0.0805047	0.0280923
RCC-PR4-Normal_GAATAAGTCGCATGGC-1	RCC-PR4-Normal	PR4	Normal	NA	No	1191	420	1.59396	Bcell	C1	1	1	1	1	0.0595824	0.0516138
RCC-PR4-Normal_GAATGAAGTAGATTAG-1	RCC-PR4-Normal	PR4	Normal	NA	No	1903	726	1.67891	Bcell	C0	1	1	1	0	0.0677721	0.153226
RCC-PR4-Normal_GAATGAAGTGAGGCTA-1	RCC-PR4-Normal	PR4	Normal	NA	No	794	326	3.14465	Bcell	C2	1	1	0	0	0.0523767	0.0213493
RCC-PR4-Normal_GACACGCTCTAGAGTC-1	RCC-PR4-Normal	PR4	Normal	NA	No	839	349	1.07143	Bcell	C0	2	2	2	2	0.0711726	-0.00383948
RCC-PR4-Normal_GACACGCTCTGGCGTG-1	RCC-PR4-Normal	PR4	Normal	NA	No	1014	450	2.26824	Bcell	C1	2	2	2	2	0.0679267	0.019089
RCC-PR4-Normal_GACAGAGTCCATGAAC-1	RCC-PR4-Normal	PR4	Normal	NA	No	1133	414	1.94004	Bcell	C1	1	1	1	1	0.0581373	0.0876909
RCC-PR4-Normal_GACCAATCACATGTGT-1	RCC-PR4-Normal	PR4	Normal	NA	No	880	428	1.02273	Bcell	C1	1	1	0	0	0.033532	-0.00206187
RCC-PR4-Normal_GACCAATTCTGAGGGA-1	RCC-PR4-Normal	PR4	Normal	NA	No	868	422	0.921659	Bcell	C1	2	2	2	2	0.0906832	-0.00749787
RCC-PR4-Normal_GACCTGGTCTGCCCTA-1	RCC-PR4-Normal	PR4	Normal	NA	No	1715	555	2.2714	Bcell	C0	1	0	0	0	0.0927917	0.0387537
RCC-PR4-Normal_GACGGCTAGTACATGA-1	RCC-PR4-Normal	PR4	Normal	NA	No	1524	549	1.11549	Bcell	C1	0	0	0	0	0.0557432	0.103115
RCC-PR4-Normal_GACGGCTGTATGAATG-1	RCC-PR4-Normal	PR4	Normal	NA	No	1109	445	1.44144	Bcell	C2	2	2	2	2	0.0448067	0.023477
RCC-PR4-Normal_GACGGCTTCTTGTATC-1	RCC-PR4-Normal	PR4	Normal	NA	No	944	422	1.69312	Bcell	C0	2	0	0	0	0.054962	0.091088
RCC-PR4-Normal_GACGTGCCACTAAGTC-1	RCC-PR4-Normal	PR4	Normal	NA	No	728	346	2.19178	Bcell	C2	1	1	1	0	0.0733638	0.0511841
RCC-PR4-Normal_GACGTTAAGCGTGAAC-1	RCC-PR4-Normal	PR4	Normal	NA	No	800	346	1.74782	Bcell	C2	2	2	2	0	0.0646222	0.0147038
RCC-PR4-Normal_GACGTTACAAGGCTCC-1	RCC-PR4-Normal	PR4	Normal	NA	No	1929	737	1.50026	Bcell	C2	1	1	1	0	0.110722	0.126468
RCC-PR4-Normal_GACGTTACAGTCAGAG-1	RCC-PR4-Normal	PR4	Normal	NA	No	716	344	1.53417	Bcell	C1	2	2	0	0	0.0470762	0.0413442
RCC-PR4-Normal_GACGTTAGTCAGTGGA-1	RCC-PR4-Normal	PR4	Normal	NA	No	1933	681	1.54959	Bcell	C3	1	1	1	0	0.0326913	0.176087
RCC-PR4-Normal_GACGTTATCAGCTCGG-1	RCC-PR4-Normal	PR4	Normal	NA	No	961	420	1.97505	Bcell	C0	2	0	0	0	0.101127	0.0492259
RCC-PR4-Normal_GACTAACAGGGCTCTC-1	RCC-PR4-Normal	PR4	Normal	NA	No	841	358	1.30641	Bcell	C2	1	1	1	0	0.0478784	0.0761034
RCC-PR4-Normal_GACTAACCACGCGAAA-1	RCC-PR4-Normal	PR4	Normal	NA	No	1020	406	0.685602	Bcell	C1	1	1	1	0	0.0716185	0.0208381
RCC-PR4-Normal_GACTAACGTCACTGGC-1	RCC-PR4-Normal	PR4	Normal	NA	No	738	361	1.75913	Bcell	C2	1	1	1	0	0.0672971	0.0243362
RCC-PR4-Normal_GACTAACTCGATCCCT-1	RCC-PR4-Normal	PR4	Normal	NA	No	842	374	1.66271	Bcell	C0	2	2	2	0	0.0532024	0.0260762
RCC-PR4-Normal_GACTACAAGCGTTGCC-1	RCC-PR4-Normal	PR4	Normal	NA	No	918	412	1.19695	Bcell	C1	1	1	1	1	0.087398	0.064478
RCC-PR4-Normal_GACTGCGCACGCGAAA-1	RCC-PR4-Normal	PR4	Normal	NA	No	766	294	0.522193	Bcell	C4	2	2	2	0	0.0530006	0.0344307
RCC-PR4-Normal_GACTGCGGTCTTCAAG-1	RCC-PR4-Normal	PR4	Normal	NA	No	1074	491	1.95531	Bcell	C0	1	1	0	0	0.0729796	0.0440828
RCC-PR4-Normal_GACTGCGGTGATGCCC-1	RCC-PR4-Normal	PR4	Normal	NA	No	806	325	1.48331	Bcell	C1	2	0	0	0	0.0663618	0.017099
RCC-PR4-Normal_GAGCAGACACTGTTAG-1	RCC-PR4-Normal	PR4	Normal	NA	No	3562	690	0.982318	Bcell	C3	2	2	0	0	0.0508782	0.168541
RCC-PR4-Normal_GAGCAGAGTCATCGGC-1	RCC-PR4-Normal	PR4	Normal	NA	No	1038	420	1.2512	Bcell	C2	2	0	0	0	0.0590601	0.0722638
RCC-PR4-Normal_GAGGTGAAGCTTATCG-1	RCC-PR4-Normal	PR4	Normal	NA	No	1043	453	1.91388	Bcell	C1	2	0	0	0	0.0782641	0.0642347
RCC-PR4-Normal_GAGGTGAAGGCTAGGT-1	RCC-PR4-Normal	PR4	Normal	NA	No	822	371	0.972053	Bcell	C0	1	1	1	1	0.0432251	0.055192
RCC-PR4-Normal_GAGTCCGGTCAAGCGA-1	RCC-PR4-Normal	PR4	Normal	NA	No	1016	396	0.688976	Bcell	C1	1	0	0	0	0.0698348	0.0144353
RCC-PR4-Normal_GATCGATCACAGGTTT-1	RCC-PR4-Normal	PR4	Normal	NA	No	720	343	0.694444	Bcell	C2	2	2	2	0	0.0651186	0.0359206
RCC-PR4-Normal_GATCGATTCTTTCCTC-1	RCC-PR4-Normal	PR4	Normal	NA	No	873	386	1.94731	Bcell	C1	1	1	1	0	0.0409836	0.0411115
RCC-PR4-Normal_GATCGCGTCTTCATGT-1	RCC-PR4-Normal	PR4	Normal	NA	No	1053	434	1.70778	Bcell	C1	2	0	0	0	0.0689899	-0.0022267
RCC-PR4-Normal_GATCGTAGTCCAACTA-1	RCC-PR4-Normal	PR4	Normal	NA	No	1124	493	1.42349	Bcell	C0	2	2	2	0	0.0761822	0.0826123
RCC-PR4-Normal_GATCTAGGTTCCACAA-1	RCC-PR4-Normal	PR4	Normal	NA	No	1271	586	2.59638	Bcell	C3	1	1	1	1	0.0495891	0.200006
RCC-PR4-Normal_GATCTAGTCTTAACCT-1	RCC-PR4-Normal	PR4	Normal	NA	No	993	460	1.40987	Bcell	C0	2	0	0	0	0.0864316	0.0387694
RCC-PR4-Normal_GATGAAATCAACGCTA-1	RCC-PR4-Normal	PR4	Normal	NA	No	860	366	2.44186	Bcell	C1	2	0	0	0	0.0702845	0.0198414
RCC-PR4-Normal_GATGAAATCTGCGACG-1	RCC-PR4-Normal	PR4	Normal	NA	No	1237	507	1.77706	Bcell	C1	2	2	2	0	0.0777391	0.0442761
RCC-PR4-Normal_GATGAGGAGCACCGCT-1	RCC-PR4-Normal	PR4	Normal	NA	No	1032	410	1.45349	Bcell	C0	2	2	2	0	0.0854731	-0.00469376
RCC-PR4-Normal_GATGCTATCGTTTAGG-1	RCC-PR4-Normal	PR4	Normal	NA	No	848	395	0.940071	Bcell	C2	2	2	0	0	0.0380902	0.0205537
RCC-PR4-Normal_GCAAACTAGTGGTAAT-1	RCC-PR4-Normal	PR4	Normal	NA	No	858	394	2.32558	Bcell	C0	2	2	0	0	0.102368	0.0505533
RCC-PR4-Normal_GCACATAGTTATTCTC-1	RCC-PR4-Normal	PR4	Normal	NA	No	1923	812	0.935065	Bcell	C3	1	1	1	1	0.0978784	0.0810258
RCC-PR4-Normal_GCACTCTAGATGTTAG-1	RCC-PR4-Normal	PR4	Normal	NA	No	862	397	0.695249	Bcell	C2	1	1	1	0	0.0939195	0.0106483
RCC-PR4-Normal_GCACTCTAGTCAATAG-1	RCC-PR4-Normal	PR4	Normal	NA	No	889	441	2.13723	Bcell	C0	2	2	2	0	0.0968899	0.0185092
RCC-PR4-Normal_GCACTCTGTGAAAGAG-1	RCC-PR4-Normal	PR4	Normal	NA	No	1269	431	1.97006	Bcell	C4	2	0	0	0	0.0552133	-0.000789193
RCC-PR4-Normal_GCAGCCAAGGAATTAC-1	RCC-PR4-Normal	PR4	Normal	NA	No	1192	442	1.84564	Bcell	C1	1	1	0	0	0.0859217	0.0800626
RCC-PR4-Normal_GCAGCCAGTAAGAGAG-1	RCC-PR4-Normal	PR4	Normal	NA	No	1058	420	1.79415	Bcell	C2	1	1	1	0	0.0857012	-0.000438887
RCC-PR4-Normal_GCAGCCAGTCAAAGCG-1	RCC-PR4-Normal	PR4	Normal	NA	No	781	380	1.79257	Bcell	C0	1	1	1	0	0.0873614	0.0622626
RCC-PR4-Normal_GCAGCCATCACAATGC-1	RCC-PR4-Normal	PR4	Normal	NA	No	1142	466	0.786026	Bcell	C2	1	0	0	0	0.12392	0.011924
RCC-PR4-Normal_GCAGTTAGTGGTCTCG-1	RCC-PR4-Normal	PR4	Normal	NA	No	1064	486	1.31579	Bcell	C0	1	1	0	0	0.0857003	0.0734913
RCC-PR4-Normal_GCAGTTATCAAGGCTT-1	RCC-PR4-Normal	PR4	Normal	NA	No	1369	488	1.68006	Bcell	C0	2	2	0	0	0.064451	0.0259013
RCC-PR4-Normal_GCAGTTATCTTGAGAC-1	RCC-PR4-Normal	PR4	Normal	NA	No	845	356	0.710059	Bcell	C2	1	1	1	0	0.0621685	0.0429968
RCC-PR4-Normal_GCATACAAGTATCTCG-1	RCC-PR4-Normal	PR4	Normal	NA	No	1720	725	1.39535	Bcell	C2	1	1	1	1	0.0369289	0.172988
RCC-PR4-Normal_GCATGATGTGGTGTAG-1	RCC-PR4-Normal	PR4	Normal	NA	No	1331	561	2.02855	Bcell	C1	1	1	1	0	0.0763296	0.0560738
RCC-PR4-Normal_GCATGATGTTGTACAC-1	RCC-PR4-Normal	PR4	Normal	NA	No	1220	445	1.7199	Bcell	C0	2	0	0	0	0.0838072	0.0310512
RCC-PR4-Normal_GCATGCGGTGCTCTTC-1	RCC-PR4-Normal	PR4	Normal	NA	No	916	439	0.873362	Bcell	C0	2	2	2	0	0.10558	0.065359
RCC-PR4-Normal_GCCAAATTCTTGCATT-1	RCC-PR4-Normal	PR4	Normal	NA	No	1102	452	3.35449	Bcell	C2	0	0	0	0	0.0576896	-0.0169903
RCC-PR4-Normal_GCCTCTAAGCTACCTA-1	RCC-PR4-Normal	PR4	Normal	NA	No	1927	685	1.55682	Bcell	C0	2	2	0	0	0.10927	0.0593519
RCC-PR4-Normal_GCGAGAACAAGCGCTC-1	RCC-PR4-Normal	PR4	Normal	NA	No	1087	434	1.28795	Bcell	C1	2	2	0	0	0.0517649	0.0854518
RCC-PR4-Normal_GCGCAACCACCAACCG-1	RCC-PR4-Normal	PR4	Normal	NA	No	1214	479	2.14168	Bcell	C1	1	0	0	0	0.0601392	0.0645521
RCC-PR4-Normal_GCGCAGTCAACCGCCA-1	RCC-PR4-Normal	PR4	Normal	NA	No	791	357	2.14918	Bcell	C4	2	2	2	0	0.0273434	0.0359234
RCC-PR4-Normal_GCGCAGTGTATATGAG-1	RCC-PR4-Normal	PR4	Normal	NA	No	1001	440	1.1976	Bcell	C1	2	2	2	0	0.0503339	0.0705805
RCC-PR4-Normal_GCGCGATAGTTTAGGA-1	RCC-PR4-Normal	PR4	Normal	NA	No	1129	401	1.06289	Bcell	C1	2	2	2	0	0.0351478	0.0680547
RCC-PR4-Normal_GCGCGATCATTTGCTT-1	RCC-PR4-Normal	PR4	Normal	NA	No	1015	420	1.1811	Bcell	C2	2	2	2	2	0.083336	0.0537206
RCC-PR4-Normal_GCGGGTTGTGCCTGTG-1	RCC-PR4-Normal	PR4	Normal	NA	No	1006	382	1.19284	Bcell	C2	1	1	1	0	0.0507863	0.0725962
RCC-PR4-Normal_GCTCTGTAGAGTAATC-1	RCC-PR4-Normal	PR4	Normal	NA	No	703	375	1.98582	Bcell	C1	1	0	0	0	0.0758806	0.0206467
RCC-PR4-Normal_GCTGCAGGTCATACTG-1	RCC-PR4-Normal	PR4	Normal	NA	No	715	348	1.81818	Bcell	C0	1	0	0	0	0.0600985	0.0166451
RCC-PR4-Normal_GCTGCGACATATGGTC-1	RCC-PR4-Normal	PR4	Normal	NA	No	771	341	1.29366	Bcell	C0	2	2	2	0	0.0527926	0.0493989
RCC-PR4-Normal_GCTGCGATCTCTTGAT-1	RCC-PR4-Normal	PR4	Normal	NA	No	798	439	2.125	Bcell	C1	2	2	2	0	0.0680956	0.073514
RCC-PR4-Normal_GCTGGGTGTGGCTCCA-1	RCC-PR4-Normal	PR4	Normal	NA	No	958	342	1.56576	Bcell	C0	2	2	2	0	0.0821846	0.0352431
RCC-PR4-Normal_GCTGGGTTCTGCGGCA-1	RCC-PR4-Normal	PR4	Normal	NA	No	1005	396	1.09344	Bcell	C1	1	0	0	0	0.0619472	0.0312293
RCC-PR4-Normal_GCTTCCAAGAATGTGT-1	RCC-PR4-Normal	PR4	Normal	NA	No	881	391	1.13379	Bcell	C0	1	1	1	1	0.0404092	0.0339271
RCC-PR4-Normal_GCTTCCATCTATCCCG-1	RCC-PR4-Normal	PR4	Normal	NA	No	1125	403	1.24334	Bcell	C1	1	1	1	0	0.0342893	0.0433105
RCC-PR4-Normal_GCTTGAAGTTACCGAT-1	RCC-PR4-Normal	PR4	Normal	NA	No	1120	447	1.33809	Bcell	C0	1	1	1	0	0.0804687	0.0252873
RCC-PR4-Normal_GGAAAGCAGACCCACC-1	RCC-PR4-Normal	PR4	Normal	NA	No	1310	544	2.06107	Bcell	C0	1	1	0	0	0.0964263	0.045225
RCC-PR4-Normal_GGAACTTCACGTTGGC-1	RCC-PR4-Normal	PR4	Normal	NA	No	946	412	1.16156	Bcell	C4	1	1	1	0	0.0788478	0.0216068
RCC-PR4-Normal_GGAACTTTCCTTTCTC-1	RCC-PR4-Normal	PR4	Normal	NA	No	1051	415	1.61751	Bcell	C1	1	1	0	0	0.0884202	0.0416121
RCC-PR4-Normal_GGACAAGCATCGATGT-1	RCC-PR4-Normal	PR4	Normal	NA	No	794	351	0.878294	Bcell	C3	1	1	1	1	0.0955981	0.0267776
RCC-PR4-Normal_GGACAGAAGGAATCGC-1	RCC-PR4-Normal	PR4	Normal	NA	No	1148	452	0.522193	Bcell	C0	2	0	0	0	0.0660116	0.0323891
RCC-PR4-Normal_GGACAGAAGGATGGAA-1	RCC-PR4-Normal	PR4	Normal	NA	No	1619	568	2.40741	Bcell	C0	1	1	1	1	0.0729789	0.037951
RCC-PR4-Normal_GGACATTCAAACTGTC-1	RCC-PR4-Normal	PR4	Normal	NA	No	1114	495	3.05206	Bcell	C1	0	0	0	0	0.0918971	0.0478649
RCC-PR4-Normal_GGAGCAAAGCGGATCA-1	RCC-PR4-Normal	PR4	Normal	NA	No	712	331	0.981767	Bcell	C4	1	1	1	1	0.0464741	0.0628632
RCC-PR4-Normal_GGAGCAATCAGTACGT-1	RCC-PR4-Normal	PR4	Normal	NA	No	844	371	1.77515	Bcell	C0	1	1	1	0	0.0368102	0.0818805
RCC-PR4-Normal_GGATTACCACCATCCT-1	RCC-PR4-Normal	PR4	Normal	NA	No	777	368	2.82413	Bcell	C0	1	1	1	0	0.0666187	0.0151821
RCC-PR4-Normal_GGATTACGTCTCTCGT-1	RCC-PR4-Normal	PR4	Normal	NA	No	1174	432	0.680851	Bcell	C0	1	1	1	1	0.0741662	0.0388621
RCC-PR4-Normal_GGCAATTTCGAATGGG-1	RCC-PR4-Normal	PR4	Normal	NA	No	847	358	1.06007	Bcell	C4	1	0	0	0	0.0734488	0.00407172
RCC-PR4-Normal_GGCCGATCAGCGTCCA-1	RCC-PR4-Normal	PR4	Normal	NA	No	1030	451	1.25847	Bcell	C1	2	2	2	0	0.061354	0.101876
RCC-PR4-Normal_GGCCGATCATCACGAT-1	RCC-PR4-Normal	PR4	Normal	NA	No	1072	241	3.35821	Bcell	C3	1	1	1	1	0.034236	0.100389
RCC-PR4-Normal_GGCGACTAGGCTACGA-1	RCC-PR4-Normal	PR4	Normal	NA	No	809	382	1.97287	Bcell	C2	1	1	1	1	0.0669894	0.0614296
RCC-PR4-Normal_GGCGTGTGTATAGTAG-1	RCC-PR4-Normal	PR4	Normal	NA	No	1274	454	0.706436	Bcell	C1	2	2	2	0	0.0704184	0.0627495
RCC-PR4-Normal_GGCGTGTGTCCAGTGC-1	RCC-PR4-Normal	PR4	Normal	NA	No	707	334	1.69731	Bcell	C4	1	1	1	0	0.0353925	0.0249694
RCC-PR4-Normal_GGCTCGAGTTAGATGA-1	RCC-PR4-Normal	PR4	Normal	NA	No	758	320	0.395778	Bcell	C2	0	0	0	0	0.0267655	0.0589481
RCC-PR4-Normal_GGCTGGTCATTCCTCG-1	RCC-PR4-Normal	PR4	Normal	NA	No	738	334	1.76152	Bcell	C1	2	2	0	0	0.0900517	0.0325802
RCC-PR4-Normal_GGCTGGTGTCGCTTTC-1	RCC-PR4-Normal	PR4	Normal	NA	No	962	378	1.55925	Bcell	C2	1	1	1	0	0.0659453	-0.00718328
RCC-PR4-Normal_GGGACCTCAGAGCCAA-1	RCC-PR4-Normal	PR4	Normal	NA	No	806	368	2.23325	Bcell	C1	2	2	2	2	0.0936244	0.00787179
RCC-PR4-Normal_GGGACCTTCTGTGCAA-1	RCC-PR4-Normal	PR4	Normal	NA	No	1553	255	0.900901	Bcell	C3	1	1	1	0	0.043859	0.0820214
RCC-PR4-Normal_GGGAGATGTACGACCC-1	RCC-PR4-Normal	PR4	Normal	NA	No	1379	474	1.95794	Bcell	C0	2	2	2	0	0.0787573	0.0391935
RCC-PR4-Normal_GGGAGATGTCGAGTTT-1	RCC-PR4-Normal	PR4	Normal	NA	No	725	334	1.37741	Bcell	C0	2	2	2	0	0.0524777	0.0112929
RCC-PR4-Normal_GGGAGATTCCGATATG-1	RCC-PR4-Normal	PR4	Normal	NA	No	857	428	1.1655	Bcell	C0	2	2	2	2	0.123018	0.062858
RCC-PR4-Normal_GGGCACTAGGCTCAGA-1	RCC-PR4-Normal	PR4	Normal	NA	No	816	344	1.59119	Bcell	C0	1	1	1	0	0.0753075	0.0143949
RCC-PR4-Normal_GGGCACTGTGTCTGAT-1	RCC-PR4-Normal	PR4	Normal	NA	No	1024	449	1.85547	Bcell	C1	1	1	1	0	0.064627	0.058659
RCC-PR4-Normal_GGGCATCCAAACTGCT-1	RCC-PR4-Normal	PR4	Normal	NA	No	1014	399	1.97044	Bcell	C0	2	2	0	0	0.0630285	0.0376145
RCC-PR4-Normal_GGGTTGCAGCTGCGAA-1	RCC-PR4-Normal	PR4	Normal	NA	No	1138	418	1.84534	Bcell	C1	1	0	0	0	0.0476575	0.0288403
RCC-PR4-Normal_GGTATTGCATGGGACA-1	RCC-PR4-Normal	PR4	Normal	NA	No	914	415	4.36681	Bcell	C1	1	1	0	0	0.0861842	0.0127633
RCC-PR4-Normal_GGTATTGGTCGCCATG-1	RCC-PR4-Normal	PR4	Normal	NA	No	1026	421	1.75097	Bcell	C0	1	1	1	0	0.0351425	0.0446552
RCC-PR4-Normal_GGTGCGTGTGATGATA-1	RCC-PR4-Normal	PR4	Normal	NA	No	7400	788	0.486486	Bcell	C3	2	0	0	0	0.0363464	0.122349
RCC-PR4-Normal_GTAACGTAGAAACCAT-1	RCC-PR4-Normal	PR4	Normal	NA	No	1033	451	1.83752	Bcell	C4	1	0	0	0	0.0658465	0.0650312
RCC-PR4-Normal_GTAACGTAGATCGGGT-1	RCC-PR4-Normal	PR4	Normal	NA	No	723	332	1.1065	Bcell	C1	1	1	1	0	0.0657733	-0.00877708
RCC-PR4-Normal_GTAACGTGTGTTAAGA-1	RCC-PR4-Normal	PR4	Normal	NA	No	771	364	1.5544	Bcell	C0	1	1	0	0	0.0631514	0.0251406
RCC-PR4-Normal_GTAACGTTCGATCCCT-1	RCC-PR4-Normal	PR4	Normal	NA	No	700	333	1.85449	Bcell	C1	1	1	0	0	0.0547614	0.0570661
RCC-PR4-Normal_GTAACTGTCAGTCAGT-1	RCC-PR4-Normal	PR4	Normal	NA	No	721	334	0.970874	Bcell	C4	1	0	0	0	0.0487623	0.0253189
RCC-PR4-Normal_GTACGTACATGGGAAC-1	RCC-PR4-Normal	PR4	Normal	NA	No	862	398	1.50812	Bcell	C2	0	0	0	0	0.0558637	0.0823067
RCC-PR4-Normal_GTACTTTAGCTGTCTA-1	RCC-PR4-Normal	PR4	Normal	NA	No	1061	501	1.13101	Bcell	C0	1	1	1	0	0.0605425	0.0313415
RCC-PR4-Normal_GTACTTTAGGTGACCA-1	RCC-PR4-Normal	PR4	Normal	NA	No	813	424	1.35135	Bcell	C1	2	2	2	0	0.0525648	0.0380259
RCC-PR4-Normal_GTACTTTCAAATCCGT-1	RCC-PR4-Normal	PR4	Normal	NA	No	763	363	0.915033	Bcell	C0	1	1	1	0	0.0751763	-0.00349706
RCC-PR4-Normal_GTAGGCCAGATATGGT-1	RCC-PR4-Normal	PR4	Normal	NA	No	721	335	1.93906	Bcell	C0	0	0	0	0	0.0529619	0.00884499
RCC-PR4-Normal_GTAGGCCGTAGGGTAC-1	RCC-PR4-Normal	PR4	Normal	NA	No	775	334	2.06452	Bcell	C1	1	1	1	0	0.0563649	0.0328379
RCC-PR4-Normal_GTAGGCCGTCCGAAGA-1	RCC-PR4-Normal	PR4	Normal	NA	No	992	461	0.905433	Bcell	C1	2	2	2	0	0.0646339	0.0173186
RCC-PR4-Normal_GTAGGCCTCGGCGCAT-1	RCC-PR4-Normal	PR4	Normal	NA	No	1107	475	1.44535	Bcell	C1	2	0	0	0	0.0806758	0.0104493
RCC-PR4-Normal_GTAGTCAGTACAGCAG-1	RCC-PR4-Normal	PR4	Normal	NA	No	832	397	0.60024	Bcell	C0	2	2	0	0	0.0979872	0.0298301
RCC-PR4-Normal_GTAGTCAGTTTGGCGC-1	RCC-PR4-Normal	PR4	Normal	NA	No	998	427	1.4014	Bcell	C1	1	1	1	0	0.0640464	0.0643888
RCC-PR4-Normal_GTATCTTCAGCGTCCA-1	RCC-PR4-Normal	PR4	Normal	NA	No	800	444	2	Bcell	C1	0	0	0	0	0.0834724	0.0848842
RCC-PR4-Normal_GTATTCTCAAAGTGCG-1	RCC-PR4-Normal	PR4	Normal	NA	No	1052	396	0.665399	Bcell	C1	2	0	0	0	0.0547037	0.0218886
RCC-PR4-Normal_GTATTCTCAACTGGCC-1	RCC-PR4-Normal	PR4	Normal	NA	No	1695	710	1.76783	Bcell	C2	1	0	0	0	0.113538	0.0335407
RCC-PR4-Normal_GTATTCTCAGTCACTA-1	RCC-PR4-Normal	PR4	Normal	NA	No	706	355	0.988701	Bcell	C1	1	1	1	0	0.0768111	0.0529744
RCC-PR4-Normal_GTCACAAAGGTGACCA-1	RCC-PR4-Normal	PR4	Normal	NA	No	946	390	2.00846	Bcell	C4	2	2	0	0	0.0618692	0.031546
RCC-PR4-Normal_GTCACAACAAGTTCTG-1	RCC-PR4-Normal	PR4	Normal	NA	No	1221	468	0.654664	Bcell	C0	1	1	1	0	0.0856189	0.0264819
RCC-PR4-Normal_GTCATTTAGCCGGTAA-1	RCC-PR4-Normal	PR4	Normal	NA	No	822	341	0.72904	Bcell	C2	1	1	1	1	0.0711511	-0.0168922
RCC-PR4-Normal_GTCATTTGTTAGATGA-1	RCC-PR4-Normal	PR4	Normal	NA	No	1076	442	1.39405	Bcell	C1	1	1	1	0	0.0526286	0.043343
RCC-PR4-Normal_GTCCTCAGTGCAGTAG-1	RCC-PR4-Normal	PR4	Normal	NA	No	750	377	0.666667	Bcell	C0	1	1	1	1	0.0493335	0.0618588
RCC-PR4-Normal_GTCGGGTGTGAGGGTT-1	RCC-PR4-Normal	PR4	Normal	NA	No	930	438	2.7927	Bcell	C0	2	2	2	2	0.0473322	0.0436969
RCC-PR4-Normal_GTCGTAACAAACGTGG-1	RCC-PR4-Normal	PR4	Normal	NA	No	724	356	1.65289	Bcell	C0	1	1	1	1	0.0795192	0.0228809
RCC-PR4-Normal_GTCGTAACACCGAAAG-1	RCC-PR4-Normal	PR4	Normal	NA	No	722	340	0.969529	Bcell	C4	2	2	2	0	0.0687091	0.0622662
RCC-PR4-Normal_GTCTTCGTCTACCTGC-1	RCC-PR4-Normal	PR4	Normal	NA	No	946	380	1.05485	Bcell	C2	2	2	0	0	0.0822715	0.0657878
RCC-PR4-Normal_GTGCATAAGTATCGAA-1	RCC-PR4-Normal	PR4	Normal	NA	No	1456	648	0.82361	Bcell	C3	2	2	2	0	0.0698073	0.11088
RCC-PR4-Normal_GTGCGGTAGAGAACAG-1	RCC-PR4-Normal	PR4	Normal	NA	No	773	368	1.29032	Bcell	C4	1	1	1	1	0.0810894	0.00544319
RCC-PR4-Normal_GTGCGGTAGGAGTTGC-1	RCC-PR4-Normal	PR4	Normal	NA	No	865	382	1.50289	Bcell	C2	1	1	1	0	0.0777651	0.0680755
RCC-PR4-Normal_GTGCGGTGTCATCGGC-1	RCC-PR4-Normal	PR4	Normal	NA	No	1097	487	1.73042	Bcell	C2	1	1	1	0	0.0890523	0.0571388
RCC-PR4-Normal_GTGGGTCCACCACGTG-1	RCC-PR4-Normal	PR4	Normal	NA	No	1199	575	2.08507	Bcell	C0	2	0	0	0	0.127648	0.0395991
RCC-PR4-Normal_GTGGGTCGTTGTGGAG-1	RCC-PR4-Normal	PR4	Normal	NA	No	2013	711	2.08437	Bcell	C3	2	2	2	0	0.0221735	0.231106
RCC-PR4-Normal_GTGTTAGTCACCGGGT-1	RCC-PR4-Normal	PR4	Normal	NA	No	1159	458	1.20794	Bcell	C0	2	0	0	0	0.069165	0.0205175
RCC-PR4-Normal_GTTACAGCAGTCACTA-1	RCC-PR4-Normal	PR4	Normal	NA	No	1037	455	1.63934	Bcell	C1	1	0	0	0	0.0726001	-0.0066952
RCC-PR4-Normal_GTTCATTCACCTCGGA-1	RCC-PR4-Normal	PR4	Normal	NA	No	823	360	1.33495	Bcell	C0	2	2	2	0	0.0298331	0.0509645
RCC-PR4-Normal_GTTCATTTCAGCTCGG-1	RCC-PR4-Normal	PR4	Normal	NA	No	1602	687	2.43142	Bcell	C1	1	1	0	0	0.0647165	0.0496883
RCC-PR4-Normal_GTTCGGGCAGGTGCCT-1	RCC-PR4-Normal	PR4	Normal	NA	No	939	413	2.23642	Bcell	C2	2	0	0	0	0.0719643	-0.0053598
RCC-PR4-Normal_GTTCGGGGTAGATTAG-1	RCC-PR4-Normal	PR4	Normal	NA	No	728	227	2.06044	Bcell	C3	1	1	1	1	0.0296694	0.0413042
RCC-PR4-Normal_GTTCGGGTCCACTGGG-1	RCC-PR4-Normal	PR4	Normal	NA	No	827	447	1.3285	Bcell	C0	1	1	1	0	0.0806862	0.0168349
RCC-PR4-Normal_GTTCTCGGTGTTTGTG-1	RCC-PR4-Normal	PR4	Normal	NA	No	3402	517	0.411523	Bcell	C3	1	0	0	0	0.0530284	0.0895936
RCC-PR4-Normal_GTTCTCGTCAGTTAGC-1	RCC-PR4-Normal	PR4	Normal	NA	No	854	407	1.75439	Bcell	C0	1	1	1	1	0.115502	0.00962521
RCC-PR4-Normal_GTTTCTAGTCAGGACA-1	RCC-PR4-Normal	PR4	Normal	NA	No	949	439	1.9979	Bcell	C2	1	1	0	0	0.0689055	0.0622289
RCC-PR4-Normal_TAAGAGAGTATCGCAT-1	RCC-PR4-Normal	PR4	Normal	NA	No	738	377	1.4885	Bcell	C1	2	2	2	0	0.0531913	0.0368717
RCC-PR4-Normal_TAAGAGAGTCATATGC-1	RCC-PR4-Normal	PR4	Normal	NA	No	1062	460	1.03481	Bcell	C1	1	1	1	1	0.0570501	0.0242174
RCC-PR4-Normal_TAAGTGCTCTGATACG-1	RCC-PR4-Normal	PR4	Normal	NA	No	895	405	1.34078	Bcell	C1	1	0	0	0	0.0491139	0.0626823
RCC-PR4-Normal_TACACGATCAAGGTAA-1	RCC-PR4-Normal	PR4	Normal	NA	No	706	321	0.566572	Bcell	C4	2	2	2	0	0.026551	0.0521148
RCC-PR4-Normal_TACAGTGAGGTGGGTT-1	RCC-PR4-Normal	PR4	Normal	NA	No	1090	441	2.01835	Bcell	C2	2	2	2	2	0.0813726	0.00692802
RCC-PR4-Normal_TACAGTGAGTGTTAGA-1	RCC-PR4-Normal	PR4	Normal	NA	No	1277	569	2.50195	Bcell	C0	2	2	2	0	0.077661	0.0132523
RCC-PR4-Normal_TACCTATGTAGCGCAA-1	RCC-PR4-Normal	PR4	Normal	NA	No	870	414	1.60735	Bcell	C0	1	0	0	0	0.0836473	0.042596
RCC-PR4-Normal_TACGGATCAATGTAAG-1	RCC-PR4-Normal	PR4	Normal	NA	No	754	358	1.84697	Bcell	C1	1	1	1	0	0.0859846	0.00758052
RCC-PR4-Normal_TACGGGCCATCGACGC-1	RCC-PR4-Normal	PR4	Normal	NA	No	1609	664	1.4268	Bcell	C3	0	0	0	0	0.0353019	0.169539
RCC-PR4-Normal_TACGGGCCATGAGCGA-1	RCC-PR4-Normal	PR4	Normal	NA	No	1916	763	1.9802	Bcell	C0	1	1	1	1	0.139249	0.119109
RCC-PR4-Normal_TACGGTACAGCTTAAC-1	RCC-PR4-Normal	PR4	Normal	NA	No	860	381	1.51163	Bcell	C2	1	1	1	0	0.0561399	0.0221195
RCC-PR4-Normal_TACGGTAGTTGTGGCC-1	RCC-PR4-Normal	PR4	Normal	NA	No	1354	523	2.28782	Bcell	C0	2	0	0	0	0.0843836	0.0480792
RCC-PR4-Normal_TACTCATCATATGAGA-1	RCC-PR4-Normal	PR4	Normal	NA	No	1157	434	1.55306	Bcell	C4	0	0	0	0	0.0622087	0.0625466
RCC-PR4-Normal_TACTTACAGGAGCGAG-1	RCC-PR4-Normal	PR4	Normal	NA	No	834	424	1.91847	Bcell	C1	1	0	0	0	0.0840046	0.0330617
RCC-PR4-Normal_TACTTACTCAGAGGTG-1	RCC-PR4-Normal	PR4	Normal	NA	No	1153	440	1.04076	Bcell	C1	1	1	1	1	0.0338031	0.0562008
RCC-PR4-Normal_TACTTGTAGCCACCTG-1	RCC-PR4-Normal	PR4	Normal	NA	No	767	331	3.25945	Bcell	C0	2	2	2	0	0.0512994	0.0324342
RCC-PR4-Normal_TAGACCACAGTCAGAG-1	RCC-PR4-Normal	PR4	Normal	NA	No	815	366	1.47239	Bcell	C0	1	1	0	0	0.083684	0.0577607
RCC-PR4-Normal_TAGAGCTAGTAACCCT-1	RCC-PR4-Normal	PR4	Normal	NA	No	846	265	2.83353	Bcell	C3	1	1	1	1	0.0447897	0.0557962
RCC-PR4-Normal_TAGAGCTCACACAGAG-1	RCC-PR4-Normal	PR4	Normal	NA	No	1274	511	1.01801	Bcell	C1	2	0	0	0	0.0711877	0.058825
RCC-PR4-Normal_TAGAGCTCATATACGC-1	RCC-PR4-Normal	PR4	Normal	NA	No	826	355	1.93705	Bcell	C2	0	0	0	0	0.0737903	0.048761
RCC-PR4-Normal_TAGAGCTTCGACCAGC-1	RCC-PR4-Normal	PR4	Normal	NA	No	1184	473	2.36287	Bcell	C0	1	1	1	1	0.0725189	0.0121452
RCC-PR4-Normal_TAGAGCTTCTCACATT-1	RCC-PR4-Normal	PR4	Normal	NA	No	897	373	1.00334	Bcell	C1	2	2	2	0	0.0732947	0.00678334
RCC-PR4-Normal_TAGGCATTCAAAGTAG-1	RCC-PR4-Normal	PR4	Normal	NA	No	1004	451	2.0854	Bcell	C0	1	1	0	0	0.107931	0.0391764
RCC-PR4-Normal_TATCTCAAGGAGTACC-1	RCC-PR4-Normal	PR4	Normal	NA	No	711	321	2.1097	Bcell	C2	1	1	1	0	0.0656769	0.0274044
RCC-PR4-Normal_TCAACGACAGAAGCAC-1	RCC-PR4-Normal	PR4	Normal	NA	No	791	356	2.14918	Bcell	C1	2	0	0	0	0.0888466	0.0645106
RCC-PR4-Normal_TCACAAGAGCCGGTAA-1	RCC-PR4-Normal	PR4	Normal	NA	No	858	366	2.331	Bcell	C0	2	2	2	0	0.0677041	0.00869269
RCC-PR4-Normal_TCAGCAAAGACGCACA-1	RCC-PR4-Normal	PR4	Normal	NA	No	952	406	1.2605	Bcell	C0	1	1	1	1	0.0836069	0.0584378
RCC-PR4-Normal_TCAGCAAGTCCCTTGT-1	RCC-PR4-Normal	PR4	Normal	NA	No	865	375	1.8412	Bcell	C0	1	1	1	0	0.070812	0.0184917
RCC-PR4-Normal_TCAGCTCTCAAACCGT-1	RCC-PR4-Normal	PR4	Normal	NA	No	1462	582	1.70999	Bcell	C2	1	0	0	0	0.0929527	0.0740991
RCC-PR4-Normal_TCAGCTCTCGCATGGC-1	RCC-PR4-Normal	PR4	Normal	NA	No	1296	480	1.54083	Bcell	C0	2	2	2	0	0.0748423	0.0429351
RCC-PR4-Normal_TCAGGATCAGATGGCA-1	RCC-PR4-Normal	PR4	Normal	NA	No	735	313	0.680272	Bcell	C4	2	2	0	0	0.0450041	0.0445504
RCC-PR4-Normal_TCAGGTACACGTCTCT-1	RCC-PR4-Normal	PR4	Normal	NA	No	725	270	2.2069	Bcell	C3	1	1	1	1	0.0431029	0.0495043
RCC-PR4-Normal_TCCACACAGGACTGGT-1	RCC-PR4-Normal	PR4	Normal	NA	No	1129	419	1.68291	Bcell	C2	2	0	0	0	0.065955	0.0533926
RCC-PR4-Normal_TCCACACTCCTCGCAT-1	RCC-PR4-Normal	PR4	Normal	NA	No	851	413	2.8169	Bcell	C2	1	1	1	1	0.0672843	-0.00435278
RCC-PR4-Normal_TCCCGATCATGAAGTA-1	RCC-PR4-Normal	PR4	Normal	NA	No	814	372	1.59509	Bcell	C1	0	0	0	0	0.0762887	0.0538172
RCC-PR4-Normal_TCCCGATGTGGGTCAA-1	RCC-PR4-Normal	PR4	Normal	NA	No	1068	415	1.02804	Bcell	C0	1	1	1	0	0.0852857	0.053545
RCC-PR4-Normal_TCGAGGCAGTATCTCG-1	RCC-PR4-Normal	PR4	Normal	NA	No	1023	450	0.976562	Bcell	C1	2	2	2	0	0.0797907	0.063924
RCC-PR4-Normal_TCGAGGCCAAGGTGTG-1	RCC-PR4-Normal	PR4	Normal	NA	No	796	393	1.88206	Bcell	C2	1	1	1	0	0.062454	0.0130358
RCC-PR4-Normal_TCGAGGCCAGCCTATA-1	RCC-PR4-Normal	PR4	Normal	NA	No	786	352	1.01781	Bcell	C0	1	1	1	0	0.0495306	0.0520266
RCC-PR4-Normal_TCGAGGCTCCTAAGTG-1	RCC-PR4-Normal	PR4	Normal	NA	No	888	394	1.01237	Bcell	C1	2	2	2	0	0.127396	0.0298139
RCC-PR4-Normal_TCGCGAGCAGGTCGTC-1	RCC-PR4-Normal	PR4	Normal	NA	No	929	388	1.507	Bcell	C1	1	1	1	0	0.0668682	0.0483404
RCC-PR4-Normal_TCGCGAGGTGCTAGCC-1	RCC-PR4-Normal	PR4	Normal	NA	No	863	398	3.23699	Bcell	C0	1	0	0	0	0.0873508	0.0191906
RCC-PR4-Normal_TCGCGAGTCCGCAAGC-1	RCC-PR4-Normal	PR4	Normal	NA	No	993	399	2.21551	Bcell	C1	1	1	1	1	0.0418543	0.0621705
RCC-PR4-Normal_TCGGGACAGTGATCGG-1	RCC-PR4-Normal	PR4	Normal	NA	No	872	373	0.917431	Bcell	C0	1	0	0	0	0.0576853	0.0285294
RCC-PR4-Normal_TCGGGACCAGCGAACA-1	RCC-PR4-Normal	PR4	Normal	NA	No	1165	454	1.37339	Bcell	C2	1	1	1	1	0.0821839	-0.00798621
RCC-PR4-Normal_TCGGTAAAGTACGACG-1	RCC-PR4-Normal	PR4	Normal	NA	No	908	404	1.87225	Bcell	C2	2	0	0	0	0.0617413	0.0429454
RCC-PR4-Normal_TCGGTAACACAACGCC-1	RCC-PR4-Normal	PR4	Normal	NA	No	996	429	1.80723	Bcell	C1	1	1	0	0	0.103869	-0.00607967
RCC-PR4-Normal_TCGTACCTCTTAGAGC-1	RCC-PR4-Normal	PR4	Normal	NA	No	1069	399	1.77736	Bcell	C0	1	0	0	0	0.0568977	0.0267433
RCC-PR4-Normal_TCGTAGAAGGTGCAAC-1	RCC-PR4-Normal	PR4	Normal	NA	No	1018	404	0.981354	Bcell	C2	1	0	0	0	0.0495367	0.0329952
RCC-PR4-Normal_TCGTAGATCCATGAAC-1	RCC-PR4-Normal	PR4	Normal	NA	No	945	405	2.21987	Bcell	C1	0	0	0	0	0.0580956	0.0346748
RCC-PR4-Normal_TCTATTGGTCGCCATG-1	RCC-PR4-Normal	PR4	Normal	NA	No	910	417	1.53846	Bcell	C0	2	2	0	0	0.0628705	0.0462958
RCC-PR4-Normal_TCTATTGTCCTATTCA-1	RCC-PR4-Normal	PR4	Normal	NA	No	982	456	1.22075	Bcell	C2	1	1	1	1	0.059454	0.0141058
RCC-PR4-Normal_TCTCTAAGTTCGCGAC-1	RCC-PR4-Normal	PR4	Normal	NA	No	2294	837	2.00261	Bcell	C0	2	2	0	0	0.0738999	0.0902474
RCC-PR4-Normal_TCTGAGAAGTGACTCT-1	RCC-PR4-Normal	PR4	Normal	NA	No	1360	579	2.20426	Bcell	C1	2	2	2	0	0.100724	0.0419007
RCC-PR4-Normal_TCTGAGAGTCGAAAGC-1	RCC-PR4-Normal	PR4	Normal	NA	No	942	438	1.69851	Bcell	C0	2	2	2	0	0.0970504	0.0662438
RCC-PR4-Normal_TCTGAGATCGCTTGTC-1	RCC-PR4-Normal	PR4	Normal	NA	No	760	334	3.15789	Bcell	C2	2	2	2	0	0.068444	0.0139981
RCC-PR4-Normal_TCTGGAAAGAAGGCCT-1	RCC-PR4-Normal	PR4	Normal	NA	No	2285	669	2.27472	Bcell	C0	2	0	0	0	0.0749937	0.0978178
RCC-PR4-Normal_TCTGGAAGTGCTGTAT-1	RCC-PR4-Normal	PR4	Normal	NA	No	743	317	2.15343	Bcell	C4	1	1	1	0	0.0449877	0.0426094
RCC-PR4-Normal_TCTGGAATCATGTGGT-1	RCC-PR4-Normal	PR4	Normal	NA	No	852	394	0.821596	Bcell	C2	1	1	1	1	0.0545326	0.00795383
RCC-PR4-Normal_TCTTCGGAGAAACCGC-1	RCC-PR4-Normal	PR4	Normal	NA	No	761	371	2.75953	Bcell	C1	2	2	2	0	0.0501801	0.0743413
RCC-PR4-Normal_TCTTCGGGTCTACCTC-1	RCC-PR4-Normal	PR4	Normal	NA	No	1375	495	1.38182	Bcell	C2	2	2	0	0	0.0604876	0.0448985
RCC-PR4-Normal_TCTTTCCCAGACGTAG-1	RCC-PR4-Normal	PR4	Normal	NA	No	743	310	2.01884	Bcell	C2	1	1	1	0	0.0394282	0.0253585
RCC-PR4-Normal_TCTTTCCCATCTACGA-1	RCC-PR4-Normal	PR4	Normal	NA	No	953	373	1.57398	Bcell	C0	2	2	2	0	0.0855164	-0.00385374
RCC-PR4-Normal_TGAAAGACACAGGAGT-1	RCC-PR4-Normal	PR4	Normal	NA	No	793	360	1.63522	Bcell	C1	2	2	2	0	0.0630776	-0.0223991
RCC-PR4-Normal_TGAAAGACATATGGTC-1	RCC-PR4-Normal	PR4	Normal	NA	No	901	428	1.33185	Bcell	C1	1	1	1	0	0.0758866	0.0197296
RCC-PR4-Normal_TGACAACAGCGTGAGT-1	RCC-PR4-Normal	PR4	Normal	NA	No	743	357	2.01613	Bcell	C1	1	1	1	0	0.0865354	0.012095
RCC-PR4-Normal_TGACGGCAGCTAGTTC-1	RCC-PR4-Normal	PR4	Normal	NA	No	796	333	2.00501	Bcell	C4	0	0	0	0	0.0630698	0.0309441
RCC-PR4-Normal_TGACGGCCAAGGACAC-1	RCC-PR4-Normal	PR4	Normal	NA	No	880	359	0.795455	Bcell	C1	2	2	2	0	0.0948363	0.0177231
RCC-PR4-Normal_TGACGGCGTAACGACG-1	RCC-PR4-Normal	PR4	Normal	NA	No	1246	511	2.56822	Bcell	C0	2	2	2	0	0.0863591	0.0988885
RCC-PR4-Normal_TGACGGCTCCGTCATC-1	RCC-PR4-Normal	PR4	Normal	NA	No	915	383	2.18341	Bcell	C1	2	2	2	0	0.0893549	0.0436632
RCC-PR4-Normal_TGACTAGAGCCAGAAC-1	RCC-PR4-Normal	PR4	Normal	NA	No	1476	594	1.89573	Bcell	C0	1	1	1	1	0.0568649	0.0690696
RCC-PR4-Normal_TGACTAGCATGAAGTA-1	RCC-PR4-Normal	PR4	Normal	NA	No	773	339	0.905563	Bcell	C1	2	2	2	0	0.059803	0.0562293
RCC-PR4-Normal_TGACTAGGTAAGAGAG-1	RCC-PR4-Normal	PR4	Normal	NA	No	1353	604	2.43363	Bcell	C3	1	1	1	0	0.0362287	0.162859
RCC-PR4-Normal_TGACTAGGTATGAAAC-1	RCC-PR4-Normal	PR4	Normal	NA	No	1340	488	1.78838	Bcell	C0	2	2	0	0	0.0760535	0.0232345
RCC-PR4-Normal_TGACTAGTCCAGGGCT-1	RCC-PR4-Normal	PR4	Normal	NA	No	1199	446	1.16764	Bcell	C1	2	2	2	0	0.0499072	0.0625882
RCC-PR4-Normal_TGACTTTGTAGCTGCC-1	RCC-PR4-Normal	PR4	Normal	NA	No	972	456	1.95473	Bcell	C0	1	1	1	0	0.0986177	0.015777
RCC-PR4-Normal_TGACTTTTCTCTGAGA-1	RCC-PR4-Normal	PR4	Normal	NA	No	2338	972	0.982067	Bcell	C0	1	1	1	1	0.131895	0.140043
RCC-PR4-Normal_TGAGCATAGACGACGT-1	RCC-PR4-Normal	PR4	Normal	NA	No	705	343	0.565771	Bcell	C1	2	2	0	0	0.0498704	0.0264111
RCC-PR4-Normal_TGAGCATTCATTGCGA-1	RCC-PR4-Normal	PR4	Normal	NA	No	1673	722	0.537634	Bcell	C0	1	1	1	1	0.0502607	0.161367
RCC-PR4-Normal_TGAGCCGCAGCGTTCG-1	RCC-PR4-Normal	PR4	Normal	NA	No	941	443	0.955414	Bcell	C2	1	0	0	0	0.0882367	0.0420816
RCC-PR4-Normal_TGAGCCGGTCATCCCT-1	RCC-PR4-Normal	PR4	Normal	NA	No	870	358	0.802752	Bcell	C4	2	2	0	0	0.066909	0.0581473
RCC-PR4-Normal_TGAGGGACACATAACC-1	RCC-PR4-Normal	PR4	Normal	NA	No	969	403	2.47678	Bcell	C0	1	1	1	0	0.0595413	0.0475417
RCC-PR4-Normal_TGAGGGAGTGCGAAAC-1	RCC-PR4-Normal	PR4	Normal	NA	No	2370	167	0.210881	Bcell	C3	2	2	2	0	0.0291359	0.0342372
RCC-PR4-Normal_TGATTTCAGTCCGGTC-1	RCC-PR4-Normal	PR4	Normal	NA	No	729	326	1.50685	Bcell	C2	2	2	2	0	0.0584694	0.0309287
RCC-PR4-Normal_TGCACCTGTGAGTATA-1	RCC-PR4-Normal	PR4	Normal	NA	No	1075	416	0.744186	Bcell	C1	1	1	1	1	0.0486521	0.0577681
RCC-PR4-Normal_TGCACCTTCACCGTAA-1	RCC-PR4-Normal	PR4	Normal	NA	No	862	422	1.15875	Bcell	C2	2	2	2	0	0.0759699	0.0206396
RCC-PR4-Normal_TGCACCTTCAGTACGT-1	RCC-PR4-Normal	PR4	Normal	NA	No	956	377	1.46138	Bcell	C1	1	1	0	0	0.0628912	-0.00851347
RCC-PR4-Normal_TGCCCTATCCTTTACA-1	RCC-PR4-Normal	PR4	Normal	NA	No	782	382	1.02041	Bcell	C0	2	2	2	0	0.0716725	0.033759
RCC-PR4-Normal_TGCCCTATCGGCGCTA-1	RCC-PR4-Normal	PR4	Normal	NA	No	757	387	1.05541	Bcell	C1	1	1	1	0	0.0795425	-0.0167996
RCC-PR4-Normal_TGGACGCAGTCCCACG-1	RCC-PR4-Normal	PR4	Normal	NA	No	904	449	1.65929	Bcell	C0	1	1	0	0	0.0682861	0.0737131
RCC-PR4-Normal_TGGACGCCATGCCTTC-1	RCC-PR4-Normal	PR4	Normal	NA	No	931	390	1.39635	Bcell	C2	0	0	0	0	0.0556549	0.0191526
RCC-PR4-Normal_TGGCCAGTCTCTTGAT-1	RCC-PR4-Normal	PR4	Normal	NA	No	860	360	1.04651	Bcell	C0	2	0	0	0	0.0570389	0.0046717
RCC-PR4-Normal_TGGCGCACAAACGCGA-1	RCC-PR4-Normal	PR4	Normal	NA	No	1070	408	2.14953	Bcell	C0	1	1	1	0	0.0813758	0.0142352
RCC-PR4-Normal_TGGGAAGGTCTCTTTA-1	RCC-PR4-Normal	PR4	Normal	NA	No	1086	470	1.47194	Bcell	C0	0	0	0	0	0.0648784	0.0242564
RCC-PR4-Normal_TGGGAAGGTGAACCTT-1	RCC-PR4-Normal	PR4	Normal	NA	No	857	356	1.40023	Bcell	C0	1	1	1	0	0.0522992	0.0318526
RCC-PR4-Normal_TGGGCGTCAAGCCGTC-1	RCC-PR4-Normal	PR4	Normal	NA	No	1138	490	2.19491	Bcell	C1	2	2	2	2	0.0657668	0.0763457
RCC-PR4-Normal_TGGGCGTCACAGAGGT-1	RCC-PR4-Normal	PR4	Normal	NA	No	724	344	2.20994	Bcell	C0	2	2	2	2	0.0605461	0.0182837
RCC-PR4-Normal_TGGGCGTTCCGTCAAA-1	RCC-PR4-Normal	PR4	Normal	NA	No	2019	587	0.791687	Bcell	C3	2	2	2	0	0.0446642	0.16441
RCC-PR4-Normal_TGGTTAGCATTAACCG-1	RCC-PR4-Normal	PR4	Normal	NA	No	1184	445	1.43339	Bcell	C1	1	0	0	0	0.102956	0.0572407
RCC-PR4-Normal_TGTATTCTCCGCGTTT-1	RCC-PR4-Normal	PR4	Normal	NA	No	969	376	2.06398	Bcell	C2	1	1	1	1	0.0682653	0.0206358
RCC-PR4-Normal_TGTATTCTCGTCCGTT-1	RCC-PR4-Normal	PR4	Normal	NA	No	1133	483	3.4331	Bcell	C0	2	2	0	0	0.093902	0.0201423
RCC-PR4-Normal_TGTCCCACACCTTGTC-1	RCC-PR4-Normal	PR4	Normal	NA	No	827	354	1.56815	Bcell	C0	1	1	1	0	0.0516331	-0.018419
RCC-PR4-Normal_TGTCCCACATCACCCT-1	RCC-PR4-Normal	PR4	Normal	NA	No	1082	406	2.49077	Bcell	C1	2	0	0	0	0.0708169	0.0413743
RCC-PR4-Normal_TGTCCCAGTAAGCACG-1	RCC-PR4-Normal	PR4	Normal	NA	No	1789	630	1.61921	Bcell	C0	2	2	2	0	0.0851714	0.0623012
RCC-PR4-Normal_TGTCCCAGTATCACCA-1	RCC-PR4-Normal	PR4	Normal	NA	No	807	395	0.742574	Bcell	C1	1	1	0	0	0.0839756	0.0656332
RCC-PR4-Normal_TGTGGTAGTCTAAACC-1	RCC-PR4-Normal	PR4	Normal	NA	No	1746	827	1.65714	Bcell	C4	1	0	0	0	0.158716	0.0719231
RCC-PR4-Normal_TGTGTTTAGCCCTAAT-1	RCC-PR4-Normal	PR4	Normal	NA	No	956	383	1.4629	Bcell	C2	1	1	1	0	0.0694604	0.0390857
RCC-PR4-Normal_TGTGTTTGTCCAGTAT-1	RCC-PR4-Normal	PR4	Normal	NA	No	809	346	1.97775	Bcell	C1	2	2	0	0	0.0576324	0.0233149
RCC-PR4-Normal_TGTGTTTTCCGCAGTG-1	RCC-PR4-Normal	PR4	Normal	NA	No	831	365	1.20192	Bcell	C0	2	2	2	0	0.103895	0.0336242
RCC-PR4-Normal_TGTTCCGTCACCCGAG-1	RCC-PR4-Normal	PR4	Normal	NA	No	839	401	1.42857	Bcell	C0	1	1	1	1	0.112925	0.0686568
RCC-PR4-Normal_TTAACTCGTTCGAATC-1	RCC-PR4-Normal	PR4	Normal	NA	No	746	389	1.07095	Bcell	C1	0	0	0	0	0.0934895	0.0220358
RCC-PR4-Normal_TTAACTCTCCAGATCA-1	RCC-PR4-Normal	PR4	Normal	NA	No	903	396	1.99336	Bcell	C1	1	1	1	1	0.0942729	0.0280769
RCC-PR4-Normal_TTAGGACAGACGCACA-1	RCC-PR4-Normal	PR4	Normal	NA	No	1158	499	2.24525	Bcell	C2	2	2	2	2	0.0717579	0.0734404
RCC-PR4-Normal_TTATGCTTCACCATAG-1	RCC-PR4-Normal	PR4	Normal	NA	No	807	379	0.742574	Bcell	C1	2	2	2	0	0.0921365	0.0349377
RCC-PR4-Normal_TTCGAAGAGATATGGT-1	RCC-PR4-Normal	PR4	Normal	NA	No	1970	725	1.11562	Bcell	C1	1	1	1	0	0.0907859	0.0713986
RCC-PR4-Normal_TTCGAAGAGCCAGAAC-1	RCC-PR4-Normal	PR4	Normal	NA	No	904	360	1.54696	Bcell	C0	1	0	0	0	0.0720621	-0.00211019
RCC-PR4-Normal_TTCGAAGGTCAATACC-1	RCC-PR4-Normal	PR4	Normal	NA	No	783	402	1.53061	Bcell	C2	1	1	1	0	0.0681984	0.0536305
RCC-PR4-Normal_TTCGGTCCAACTGGCC-1	RCC-PR4-Normal	PR4	Normal	NA	No	2039	681	1.52035	Bcell	C0	1	1	1	1	0.0924804	0.0493468
RCC-PR4-Normal_TTCGGTCCAGGACGTA-1	RCC-PR4-Normal	PR4	Normal	NA	No	2021	804	1.53162	Bcell	C3	2	2	2	0	0.0426695	0.25687
RCC-PR4-Normal_TTCTACACAAGAGTCG-1	RCC-PR4-Normal	PR4	Normal	NA	No	1887	798	1.37639	Bcell	C4	2	0	0	0	0.182425	0.0734827
RCC-PR4-Normal_TTCTACATCAGGTTCA-1	RCC-PR4-Normal	PR4	Normal	NA	No	1349	531	2.2963	Bcell	C0	2	2	2	0	0.081587	0.000321765
RCC-PR4-Normal_TTCTCAAAGGTTACCT-1	RCC-PR4-Normal	PR4	Normal	NA	No	816	369	1.83374	Bcell	C1	1	1	1	0	0.0261741	0.0350581
RCC-PR4-Normal_TTCTCAACAGATCGGA-1	RCC-PR4-Normal	PR4	Normal	NA	No	1010	473	1.87933	Bcell	C1	1	1	0	0	0.0709323	0.0640847
RCC-PR4-Normal_TTCTCAACATACCATG-1	RCC-PR4-Normal	PR4	Normal	NA	No	724	363	2.20994	Bcell	C1	2	2	0	0	0.0324173	0.00776164
RCC-PR4-Normal_TTCTCCTAGTGGAGTC-1	RCC-PR4-Normal	PR4	Normal	NA	No	1148	445	0.870322	Bcell	C0	1	1	1	1	0.0994992	0.0439063
RCC-PR4-Normal_TTCTTAGTCATCTGCC-1	RCC-PR4-Normal	PR4	Normal	NA	No	755	368	2.38095	Bcell	C1	2	2	2	0	0.0782393	-0.011518
RCC-PR4-Normal_TTCTTAGTCCTGCAGG-1	RCC-PR4-Normal	PR4	Normal	NA	No	1151	460	1.90972	Bcell	C1	2	2	2	0	0.061012	0.0197056
RCC-PR4-Normal_TTGACTTAGATCTGAA-1	RCC-PR4-Normal	PR4	Normal	NA	No	731	361	2.05198	Bcell	C1	2	2	2	2	0.0940903	0.0217582
RCC-PR4-Normal_TTGACTTGTAGAGCTG-1	RCC-PR4-Normal	PR4	Normal	NA	No	846	385	2.12766	Bcell	C2	1	1	1	0	0.0815587	0.030984
RCC-PR4-Normal_TTGCCGTCACAGCCCA-1	RCC-PR4-Normal	PR4	Normal	NA	No	710	345	1.40845	Bcell	C0	2	2	2	0	0.0870577	0.00539419
RCC-PR4-Normal_TTGCCGTTCTCATTCA-1	RCC-PR4-Normal	PR4	Normal	NA	No	730	397	2.73598	Bcell	C4	1	1	1	1	0.0542177	0.0397052
RCC-PR4-Normal_TTGCGTCCATTAGCCA-1	RCC-PR4-Normal	PR4	Normal	NA	No	843	389	1.30486	Bcell	C1	1	1	1	1	0.072773	0.0653654
RCC-PR4-Normal_TTGGAACGTTAAAGAC-1	RCC-PR4-Normal	PR4	Normal	NA	No	855	398	1.52047	Bcell	C4	2	0	0	0	0.0655937	0.0626149
RCC-PR4-Normal_TTGGAACGTTATTCTC-1	RCC-PR4-Normal	PR4	Normal	NA	No	1186	483	1.43098	Bcell	C0	1	0	0	0	0.0996417	0.0111778
RCC-PR4-Normal_TTGGAACTCTGTCAAG-1	RCC-PR4-Normal	PR4	Normal	NA	No	709	365	0.84507	Bcell	C1	1	1	1	0	0.0626002	-0.0306988
RCC-PR4-Normal_TTGTAGGCAGTTTACG-1	RCC-PR4-Normal	PR4	Normal	NA	No	1165	448	1.03004	Bcell	C1	2	2	2	0	0.104072	0.0262346
RCC-PR4-Normal_TTTACTGTCATTGCCC-1	RCC-PR4-Normal	PR4	Normal	NA	No	3484	747	0.745841	Bcell	C3	1	0	0	0	0.0562409	0.148815
RCC-PR4-Normal_TTTATGCTCTACCAGA-1	RCC-PR4-Normal	PR4	Normal	NA	No	721	339	1.52355	Bcell	C0	2	2	2	2	0.0947736	0.0251923
RCC-PR4-Normal_TTTCCTCCATGACGGA-1	RCC-PR4-Normal	PR4	Normal	NA	No	951	405	2.10305	Bcell	C0	2	2	2	0	0.0639758	0.0260131
RCC-PR4-Normal_TTTCCTCTCGGGAGTA-1	RCC-PR4-Normal	PR4	Normal	NA	No	781	328	1.27877	Bcell	C2	1	1	1	0	0.0654762	0.0477069
RCC-PR4-Normal_TTTGGTTGTCAAAGAT-1	RCC-PR4-Normal	PR4	Normal	NA	No	1059	436	1.69811	Bcell	C0	1	1	0	0	0.0849335	-0.0131898
RCC-PR4-Normal_TTTGTCAGTCCGACGT-1	RCC-PR4-Normal	PR4	Normal	NA	No	3126	1020	1.82283	Bcell	C4	1	0	0	0	0.166435	0.0338462
RCC-PR4-PTumor_AACCATGAGCAGCGTA-1	RCC-PR4-PTumor	PR4	Tumor	No	No	1985	731	3.11714	Bcell	C1	1	1	1	0	0.0817562	0.0821193
RCC-PR4-PTumor_AACTGGTTCCAGAAGG-1	RCC-PR4-PTumor	PR4	Tumor	No	No	800	365	1.99501	Bcell	C1	0	0	0	0	0.0803109	0.0518333
RCC-PR4-PTumor_AAGCCGCGTCTGCAAT-1	RCC-PR4-PTumor	PR4	Tumor	No	No	1826	774	1.4231	Bcell	C3	1	1	1	0	0.0655199	0.202537
RCC-PR4-PTumor_AATCCAGAGCGTTTAC-1	RCC-PR4-PTumor	PR4	Tumor	No	No	986	531	1.6178	Bcell	C4	1	1	0	0	0.122605	0.123398
RCC-PR4-PTumor_AATCCAGGTGCAACTT-1	RCC-PR4-PTumor	PR4	Tumor	No	No	1682	788	0.534759	Bcell	C3	2	0	0	0	0.141132	0.236601
RCC-PR4-PTumor_AATCGGTTCACCATAG-1	RCC-PR4-PTumor	PR4	Tumor	No	No	1712	647	1.34033	Bcell	C3	1	1	1	0	0.0776593	0.184004
RCC-PR4-PTumor_ACATGGTGTTAAGGGC-1	RCC-PR4-PTumor	PR4	Tumor	No	No	859	331	1.15741	Bcell	C1	1	1	1	0	0.0263019	0.113172
RCC-PR4-PTumor_ACGCCAGGTGCGGTAA-1	RCC-PR4-PTumor	PR4	Tumor	No	No	729	325	2.19479	Bcell	C2	2	2	2	0	0.101778	0.0151285
RCC-PR4-PTumor_ACGCCAGTCTTGGGTA-1	RCC-PR4-PTumor	PR4	Tumor	No	No	1758	663	1.19386	Bcell	C3	2	2	2	0	0.0597353	0.185038
RCC-PR4-PTumor_ACGCCGACACCAGATT-1	RCC-PR4-PTumor	PR4	Tumor	No	No	1638	618	0.793167	Bcell	C3	1	1	1	0	0.0889839	0.18221
RCC-PR4-PTumor_ACGCCGATCGAACTGT-1	RCC-PR4-PTumor	PR4	Tumor	No	No	2377	681	1.38772	Bcell	C3	1	1	1	0	0.0485753	0.235707
RCC-PR4-PTumor_ACGCCGATCTTGTACT-1	RCC-PR4-PTumor	PR4	Tumor	No	No	866	488	1.38568	Bcell	C3	2	2	2	0	0.067636	0.160221
RCC-PR4-PTumor_ACGGCCACATGTTGAC-1	RCC-PR4-PTumor	PR4	Tumor	No	No	762	443	1.3089	Bcell	C2	2	0	0	0	0.117432	0.175842
RCC-PR4-PTumor_ACTATCTCAGAGTGTG-1	RCC-PR4-PTumor	PR4	Tumor	No	No	2799	658	1.81883	Bcell	C3	1	1	1	1	0.0378451	0.245685
RCC-PR4-PTumor_ACTGTCCGTCAAAGAT-1	RCC-PR4-PTumor	PR4	Tumor	No	No	721	316	2.49307	Bcell	C0	1	1	1	0	0.0652084	0.00971429
RCC-PR4-PTumor_ACTTGTTAGTGTCCCG-1	RCC-PR4-PTumor	PR4	Tumor	No	No	2765	995	2.05628	Bcell	C3	2	2	0	0	0.139582	0.158285
RCC-PR4-PTumor_ACTTTCACACTCTGTC-1	RCC-PR4-PTumor	PR4	Tumor	No	No	3011	894	0.630601	Bcell	C3	2	2	2	2	0.0615814	0.256348
RCC-PR4-PTumor_AGAATAGCATTACGAC-1	RCC-PR4-PTumor	PR4	Tumor	No	No	935	335	1.60428	Bcell	C3	1	1	1	0	0.0648196	0.0878019
RCC-PR4-PTumor_AGAGCGAGTTAAGAAC-1	RCC-PR4-PTumor	PR4	Tumor	No	No	995	441	1.80723	Bcell	C2	1	1	1	0	0.100713	0.0693552
RCC-PR4-PTumor_AGAGCTTAGAGAGCTC-1	RCC-PR4-PTumor	PR4	Tumor	No	No	2301	589	0.564236	Bcell	C3	2	2	2	0	0.0408371	0.179759
RCC-PR4-PTumor_AGCATACGTTTCCACC-1	RCC-PR4-PTumor	PR4	Tumor	No	No	751	357	1.32979	Bcell	C0	1	1	1	1	0.0611571	0.0562516
RCC-PR4-PTumor_AGCGTCGTCAAGAAGT-1	RCC-PR4-PTumor	PR4	Tumor	No	No	1017	415	2.06084	Bcell	C2	2	2	2	0	0.0809322	0.0966198
RCC-PR4-PTumor_AGCTCCTTCTGTCTCG-1	RCC-PR4-PTumor	PR4	Tumor	No	No	2490	758	0.722022	Bcell	C3	2	2	0	0	0.0473516	0.183446
RCC-PR4-PTumor_AGCTCTCAGGACTGGT-1	RCC-PR4-PTumor	PR4	Tumor	No	No	730	396	1.64159	Bcell	C2	1	1	1	1	0.109135	0.0672862
RCC-PR4-PTumor_AGCTTGACAAGTCTAC-1	RCC-PR4-PTumor	PR4	Tumor	No	No	1370	546	1.38686	Bcell	C0	1	1	1	0	0.0782157	0.116549
RCC-PR4-PTumor_AGCTTGATCAATAAGG-1	RCC-PR4-PTumor	PR4	Tumor	No	No	2162	630	1.66282	Bcell	C3	1	1	1	0	0.0118521	0.238186
RCC-PR4-PTumor_AGGCCGTAGTTGTAGA-1	RCC-PR4-PTumor	PR4	Tumor	No	No	2114	502	0.519603	Bcell	C3	2	2	2	0	0.0282296	0.17223
RCC-PR4-PTumor_AGGGATGTCCGTAGTA-1	RCC-PR4-PTumor	PR4	Tumor	No	No	1524	688	1.57377	Bcell	C3	2	2	2	0	0.0644857	0.202144
RCC-PR4-PTumor_AGTGAGGAGGCTCATT-1	RCC-PR4-PTumor	PR4	Tumor	No	No	811	359	1.84957	Bcell	C1	2	2	2	0	0.0658239	-0.00220922
RCC-PR4-PTumor_AGTGTCAAGGGTCTCC-1	RCC-PR4-PTumor	PR4	Tumor	No	No	2500	557	0.599281	Bcell	C3	2	2	2	0	0.0239799	0.127126
RCC-PR4-PTumor_AGTTGGTAGCCACCTG-1	RCC-PR4-PTumor	PR4	Tumor	No	No	3020	722	0.595435	Bcell	C3	2	2	2	0	0.0880832	0.2008
RCC-PR4-PTumor_ATCATCTTCCGAAGAG-1	RCC-PR4-PTumor	PR4	Tumor	No	No	2963	639	1.11261	Bcell	C3	2	2	0	0	0.0451452	0.160166
RCC-PR4-PTumor_ATCGAGTTCAAGGTAA-1	RCC-PR4-PTumor	PR4	Tumor	No	No	925	411	1.83585	Bcell	C1	1	1	1	0	0.0948971	0.061027
RCC-PR4-PTumor_ATCGAGTTCTTTAGTC-1	RCC-PR4-PTumor	PR4	Tumor	No	No	1845	751	0.973499	Bcell	C3	1	0	0	0	0.0234871	0.249631
RCC-PR4-PTumor_ATGTGTGCACGGCCAT-1	RCC-PR4-PTumor	PR4	Tumor	No	No	812	427	1.35135	Bcell	C2	1	1	0	0	0.109295	0.109012
RCC-PR4-PTumor_ATTGGACCATGTCCTC-1	RCC-PR4-PTumor	PR4	Tumor	No	No	697	395	1.28388	Bcell	C2	1	1	1	0	0.109417	0.122682
RCC-PR4-PTumor_ATTGGACGTAAATGAC-1	RCC-PR4-PTumor	PR4	Tumor	No	No	874	432	1.36986	Bcell	C0	1	1	1	1	0.102759	0.101523
RCC-PR4-PTumor_ATTGGTGGTACAGACG-1	RCC-PR4-PTumor	PR4	Tumor	No	No	1796	775	1.11111	Bcell	C2	1	1	1	0	0.121666	0.124195
RCC-PR4-PTumor_ATTTCTGGTAGCTAAA-1	RCC-PR4-PTumor	PR4	Tumor	No	No	2195	464	0.318616	Bcell	C3	1	1	1	0	0.0460017	0.0739737
RCC-PR4-PTumor_CAACCAACATCGACGC-1	RCC-PR4-PTumor	PR4	Tumor	No	No	1078	535	1.2037	Bcell	C1	1	1	1	0	0.115664	0.089164
RCC-PR4-PTumor_CACACCTGTGAGTGAC-1	RCC-PR4-PTumor	PR4	Tumor	No	No	786	437	4.06091	Bcell	C2	2	2	2	2	0.111036	0.0948345
RCC-PR4-PTumor_CACAGGCCAATACGCT-1	RCC-PR4-PTumor	PR4	Tumor	No	No	5647	941	0.903134	Bcell	C3	2	2	2	0	0.0862429	0.140944
RCC-PR4-PTumor_CACAGGCCATCACGTA-1	RCC-PR4-PTumor	PR4	Tumor	No	No	801	399	2.1197	Bcell	C1	1	0	0	0	0.0593715	-0.00790478
RCC-PR4-PTumor_CAGTCCTGTCCGACGT-1	RCC-PR4-PTumor	PR4	Tumor	No	No	1784	802	2.23714	Bcell	C3	1	1	1	0	0.0883948	0.221128
RCC-PR4-PTumor_CATCAGACAGACGCTC-1	RCC-PR4-PTumor	PR4	Tumor	No	No	741	452	1.74731	Bcell	C2	2	0	0	0	0.0837688	0.128938
RCC-PR4-PTumor_CATCCACAGTGGTAAT-1	RCC-PR4-PTumor	PR4	Tumor	No	No	927	428	1.51025	Bcell	C1	1	1	1	1	0.0746109	0.0550806
RCC-PR4-PTumor_CATCGAACACCTGGTG-1	RCC-PR4-PTumor	PR4	Tumor	No	No	2067	516	0.628627	Bcell	C3	2	2	2	0	0.00329253	0.206473
RCC-PR4-PTumor_CATCGAACATTCACTT-1	RCC-PR4-PTumor	PR4	Tumor	No	No	1040	570	6.99234	Bcell	C2	2	2	2	2	0.156439	0.0334049
RCC-PR4-PTumor_CATCGAATCGCGATCG-1	RCC-PR4-PTumor	PR4	Tumor	No	No	3788	712	0.501187	Bcell	C3	1	1	0	0	0.0611754	0.181617
RCC-PR4-PTumor_CATCGGGTCAGGCAAG-1	RCC-PR4-PTumor	PR4	Tumor	No	No	820	447	2.07317	Bcell	C3	1	1	1	0	0.0239849	0.165091
RCC-PR4-PTumor_CATGCCTAGCACACAG-1	RCC-PR4-PTumor	PR4	Tumor	No	No	2326	1032	3.3462	Bcell	C3	2	2	2	0	0.142636	0.207274
RCC-PR4-PTumor_CCAATCCCAAAGTCAA-1	RCC-PR4-PTumor	PR4	Tumor	No	No	706	329	1.27298	Bcell	C1	1	1	1	1	0.0422063	-0.0138986
RCC-PR4-PTumor_CCAGCGAGTAGCGCTC-1	RCC-PR4-PTumor	PR4	Tumor	No	No	1305	595	2.59939	Bcell	C0	2	2	2	2	0.094041	0.0522567
RCC-PR4-PTumor_CCTCTGAGTGTGAAAT-1	RCC-PR4-PTumor	PR4	Tumor	No	No	857	380	1.97674	Bcell	C0	2	2	0	0	0.0771463	0.0302545
RCC-PR4-PTumor_CCTTCCCGTAAGTGTA-1	RCC-PR4-PTumor	PR4	Tumor	No	No	2225	472	1.25786	Bcell	C3	2	2	0	0	0.0381986	0.15693
RCC-PR4-PTumor_CGAGAAGTCCACGAAT-1	RCC-PR4-PTumor	PR4	Tumor	No	No	1250	508	1.83853	Bcell	C0	2	2	2	0	0.108957	0.0475287
RCC-PR4-PTumor_CGAGCACGTCGAATCT-1	RCC-PR4-PTumor	PR4	Tumor	No	No	1611	579	1.23993	Bcell	C3	2	2	2	2	0.0313065	0.15787
RCC-PR4-PTumor_CGAGCACTCAGCAACT-1	RCC-PR4-PTumor	PR4	Tumor	No	No	3014	692	0.763106	Bcell	C3	1	1	1	0	0.0680148	0.14949
RCC-PR4-PTumor_CGATCGGGTTGAACTC-1	RCC-PR4-PTumor	PR4	Tumor	No	No	3163	895	0.978844	Bcell	C0	1	1	1	0	0.0894639	0.148717
RCC-PR4-PTumor_CGATGGCCACTAGTAC-1	RCC-PR4-PTumor	PR4	Tumor	No	No	2587	622	0.889061	Bcell	C3	2	2	2	0	0.0287342	0.169855
RCC-PR4-PTumor_CGATGTATCAAGGCTT-1	RCC-PR4-PTumor	PR4	Tumor	No	No	1002	432	0.898204	Bcell	C2	1	1	1	0	0.086625	0.0969468
RCC-PR4-PTumor_CGGAGCTGTCCCGACA-1	RCC-PR4-PTumor	PR4	Tumor	No	No	2674	1187	1.86846	Bcell	C2	1	1	1	1	0.19357	0.188519
RCC-PR4-PTumor_CGTAGCGTCCCTAACC-1	RCC-PR4-PTumor	PR4	Tumor	No	No	4078	718	0.882569	Bcell	C3	0	0	0	0	0.0389674	0.175523
RCC-PR4-PTumor_CGTCAGGTCGCTGATA-1	RCC-PR4-PTumor	PR4	Tumor	No	No	702	388	1.56028	Bcell	C0	1	1	1	0	0.102343	0.0570211
RCC-PR4-PTumor_CGTGTCTAGGAGTTGC-1	RCC-PR4-PTumor	PR4	Tumor	No	No	811	361	1.10974	Bcell	C0	1	1	1	0	0.0729307	0.0933131
RCC-PR4-PTumor_CGTGTCTAGTGACTCT-1	RCC-PR4-PTumor	PR4	Tumor	No	No	2591	653	0.539915	Bcell	C3	1	1	1	0	0.00881216	0.202242
RCC-PR4-PTumor_CGTTAGATCGCTAGCG-1	RCC-PR4-PTumor	PR4	Tumor	No	No	3135	655	1.05196	Bcell	C3	1	1	1	0	0.0591444	0.157396
RCC-PR4-PTumor_CTAACTTGTCCGAACC-1	RCC-PR4-PTumor	PR4	Tumor	No	No	4144	1324	1.10843	Bcell	C3	1	0	0	0	0.138133	0.168236
RCC-PR4-PTumor_CTAACTTTCTTGAGAC-1	RCC-PR4-PTumor	PR4	Tumor	No	No	1032	493	1.64251	Bcell	C0	1	1	1	1	0.0872161	0.0738806
RCC-PR4-PTumor_CTACCCACATATGGTC-1	RCC-PR4-PTumor	PR4	Tumor	No	No	2880	1088	1.24783	Bcell	C3	2	2	0	0	0.069969	0.244455
RCC-PR4-PTumor_CTAGTGACAGTACACT-1	RCC-PR4-PTumor	PR4	Tumor	No	No	1520	736	2.03813	Bcell	C0	1	1	1	0	0.202758	0.104282
RCC-PR4-PTumor_CTCCTAGGTTACGCGC-1	RCC-PR4-PTumor	PR4	Tumor	No	No	1600	638	0.999375	Bcell	C1	1	1	1	1	0.106467	0.099032
RCC-PR4-PTumor_CTCCTAGTCAAGGCTT-1	RCC-PR4-PTumor	PR4	Tumor	No	No	1608	664	1.24301	Bcell	C2	1	1	1	0	0.105896	0.138018
RCC-PR4-PTumor_CTCGAAACAGGTCTCG-1	RCC-PR4-PTumor	PR4	Tumor	No	No	1058	485	1.41643	Bcell	C0	2	0	0	0	0.134838	0.111845
RCC-PR4-PTumor_CTCGAGGCAGCTGTTA-1	RCC-PR4-PTumor	PR4	Tumor	No	No	2778	782	1.11511	Bcell	C3	1	1	1	1	0.0409834	0.227103
RCC-PR4-PTumor_CTCGAGGTCTACTTAC-1	RCC-PR4-PTumor	PR4	Tumor	No	No	4803	858	0.415973	Bcell	C3	2	2	0	0	0.0594156	0.206597
RCC-PR4-PTumor_CTCGGGAGTCTAGCGC-1	RCC-PR4-PTumor	PR4	Tumor	No	No	1101	559	0.726612	Bcell	C2	1	1	1	0	0.126799	0.105925
RCC-PR4-PTumor_CTCGTACAGGTCATCT-1	RCC-PR4-PTumor	PR4	Tumor	No	No	798	373	9.7622	Bcell	C2	2	2	2	2	0.089462	0.0601428
RCC-PR4-PTumor_CTGATAGAGTCGATAA-1	RCC-PR4-PTumor	PR4	Tumor	No	No	1003	514	2.09372	Bcell	C0	2	2	2	0	0.133813	0.0160494
RCC-PR4-PTumor_CTGCTGTCAGCTGCTG-1	RCC-PR4-PTumor	PR4	Tumor	No	No	1265	620	1.89573	Bcell	C1	0	0	0	0	0.124512	0.112216
RCC-PR4-PTumor_CTGGTCTTCGTCACGG-1	RCC-PR4-PTumor	PR4	Tumor	No	No	861	414	1.27758	Bcell	C1	1	1	1	1	0.0539954	0.106272
RCC-PR4-PTumor_CTTACCGCAGTATAAG-1	RCC-PR4-PTumor	PR4	Tumor	No	No	1251	563	1.75719	Bcell	C1	1	0	0	0	0.102175	0.0542984
RCC-PR4-PTumor_CTTGGCTTCAACCATG-1	RCC-PR4-PTumor	PR4	Tumor	No	No	1133	496	1.14537	Bcell	C3	2	2	2	0	0.0878228	0.134624
RCC-PR4-PTumor_GAACCTACACGTCTCT-1	RCC-PR4-PTumor	PR4	Tumor	No	No	2933	1052	2.81642	Bcell	C3	2	2	2	2	0.0922993	0.221171
RCC-PR4-PTumor_GAAGCAGAGCTAACTC-1	RCC-PR4-PTumor	PR4	Tumor	No	No	849	478	1.06007	Bcell	C1	1	0	0	0	0.132629	0.166796
RCC-PR4-PTumor_GAATGAACACTCAGGC-1	RCC-PR4-PTumor	PR4	Tumor	No	No	856	446	1.98598	Bcell	C0	1	1	1	1	0.112408	0.1144
RCC-PR4-PTumor_GACGCGTTCACCCTCA-1	RCC-PR4-PTumor	PR4	Tumor	No	No	924	432	0.541126	Bcell	C0	1	1	1	0	0.0958902	0.0720621
RCC-PR4-PTumor_GAGCAGACACGCCAGT-1	RCC-PR4-PTumor	PR4	Tumor	No	No	2860	763	0.279427	Bcell	C3	1	0	0	0	0.0330407	0.206545
RCC-PR4-PTumor_GAGGTGATCACTCTTA-1	RCC-PR4-PTumor	PR4	Tumor	No	No	1511	799	2.44224	Bcell	C3	1	1	1	1	0.171732	0.177951
RCC-PR4-PTumor_GATCGTACAGCGTAAG-1	RCC-PR4-PTumor	PR4	Tumor	No	No	1733	614	5.42099	Bcell	C1	2	2	2	2	0.0614366	0.161019
RCC-PR4-PTumor_GCACTCTCAGGCTCAC-1	RCC-PR4-PTumor	PR4	Tumor	No	No	1427	727	1.2605	Bcell	C4	2	2	2	2	0.149492	0.16441
RCC-PR4-PTumor_GCATGCGGTTGGTAAA-1	RCC-PR4-PTumor	PR4	Tumor	No	No	726	354	1.37741	Bcell	C1	1	1	1	0	0.0598445	0.0598479
RCC-PR4-PTumor_GCCAAATAGATGTGTA-1	RCC-PR4-PTumor	PR4	Tumor	No	No	1437	610	1.8043	Bcell	C3	1	1	1	0	0.00318333	0.219127
RCC-PR4-PTumor_GCCTCTACAGCCTGTG-1	RCC-PR4-PTumor	PR4	Tumor	No	No	1215	550	1.39573	Bcell	C1	2	0	0	0	0.0582976	0.084363
RCC-PR4-PTumor_GCTCCTACACTATCTT-1	RCC-PR4-PTumor	PR4	Tumor	No	No	1418	486	1.97183	Bcell	C3	2	2	2	2	0.0844605	0.158728
RCC-PR4-PTumor_GCTCCTATCCAGTATG-1	RCC-PR4-PTumor	PR4	Tumor	No	No	956	501	1.46444	Bcell	C2	2	2	2	2	0.0885079	0.0794512
RCC-PR4-PTumor_GCTGCAGCAAGCTGGA-1	RCC-PR4-PTumor	PR4	Tumor	No	No	755	354	1.72185	Bcell	C2	1	1	1	0	0.070584	0.0606034
RCC-PR4-PTumor_GCTGCGAGTCGACTAT-1	RCC-PR4-PTumor	PR4	Tumor	No	No	1222	496	1.87755	Bcell	C0	2	0	0	0	0.053007	0.0526283
RCC-PR4-PTumor_GCTGCTTCATCCAACA-1	RCC-PR4-PTumor	PR4	Tumor	No	No	2195	554	0.774135	Bcell	C3	1	0	0	0	0.0435794	0.148668
RCC-PR4-PTumor_GGAAAGCGTCACAAGG-1	RCC-PR4-PTumor	PR4	Tumor	No	No	753	367	1.0596	Bcell	C1	2	2	2	0	0.111643	0.027652
RCC-PR4-PTumor_GGAATAAGTCGCGAAA-1	RCC-PR4-PTumor	PR4	Tumor	No	No	916	363	1.19956	Bcell	C0	1	1	0	0	0.108814	0.0661171
RCC-PR4-PTumor_GGACAGAAGCGTCTAT-1	RCC-PR4-PTumor	PR4	Tumor	No	No	990	440	2.82828	Bcell	C0	1	1	1	1	0.0824261	0.0694242
RCC-PR4-PTumor_GGACGTCGTACATGTC-1	RCC-PR4-PTumor	PR4	Tumor	No	No	3602	665	0.610772	Bcell	C3	2	2	2	2	0.0311363	0.123775
RCC-PR4-PTumor_GGCTGGTAGTTACCCA-1	RCC-PR4-PTumor	PR4	Tumor	No	No	703	340	1.84922	Bcell	C2	0	0	0	0	0.0302053	0.0564659
RCC-PR4-PTumor_GGGACCTAGAGCCCAA-1	RCC-PR4-PTumor	PR4	Tumor	No	No	1681	755	1.84195	Bcell	C1	2	2	2	0	0.114467	0.0790409
RCC-PR4-PTumor_GGGATGACACGGTGTC-1	RCC-PR4-PTumor	PR4	Tumor	No	No	2078	878	0.961538	Bcell	C3	1	1	1	0	0.0872344	0.245639
RCC-PR4-PTumor_GGGTCTGAGAGTGACC-1	RCC-PR4-PTumor	PR4	Tumor	No	No	1148	507	1.39373	Bcell	C0	1	1	1	0	0.0615109	0.112332
RCC-PR4-PTumor_GGTATTGCAGACTCGC-1	RCC-PR4-PTumor	PR4	Tumor	No	No	2270	636	1.01188	Bcell	C3	2	2	0	0	0.0447708	0.198324
RCC-PR4-PTumor_GGTGTTACACATTAGC-1	RCC-PR4-PTumor	PR4	Tumor	No	No	1238	530	1.77563	Bcell	C3	2	2	2	0	0.0458412	0.0940622
RCC-PR4-PTumor_GTATTCTCAAGGTTCT-1	RCC-PR4-PTumor	PR4	Tumor	No	No	903	440	2.20751	Bcell	C0	2	0	0	0	0.0877248	0.0495562
RCC-PR4-PTumor_GTATTCTTCGCAAGCC-1	RCC-PR4-PTumor	PR4	Tumor	No	No	1109	487	2.34234	Bcell	C0	1	1	1	0	0.0668323	0.0943839
RCC-PR4-PTumor_GTCACAAAGGGATGGG-1	RCC-PR4-PTumor	PR4	Tumor	No	No	908	401	1.54015	Bcell	C0	1	1	1	1	0.0312682	0.0544063
RCC-PR4-PTumor_GTCACGGGTACCTACA-1	RCC-PR4-PTumor	PR4	Tumor	No	No	1268	577	1.73092	Bcell	C0	1	1	1	1	0.102133	0.0762939
RCC-PR4-PTumor_GTGAAGGCATCGTCGG-1	RCC-PR4-PTumor	PR4	Tumor	No	No	1145	493	1.3089	Bcell	C0	1	1	1	1	0.0821673	0.109091
RCC-PR4-PTumor_GTGCGGTGTGTGCGTC-1	RCC-PR4-PTumor	PR4	Tumor	No	No	908	380	2.64317	Bcell	C0	0	0	0	0	0.0954503	0.0708151
RCC-PR4-PTumor_GTGTGCGAGTAAGTAC-1	RCC-PR4-PTumor	PR4	Tumor	No	No	4111	1041	0.218765	Bcell	C3	0	0	0	0	0.038524	0.256904
RCC-PR4-PTumor_GTGTTAGAGTGTCCCG-1	RCC-PR4-PTumor	PR4	Tumor	No	No	855	389	1.16822	Bcell	C0	2	2	2	0	0.0488298	0.120451
RCC-PR4-PTumor_GTTCATTAGCTACCGC-1	RCC-PR4-PTumor	PR4	Tumor	No	No	2546	1042	1.21616	Bcell	C4	1	1	1	0	0.164601	0.137072
RCC-PR4-PTumor_GTTCGGGAGGTCGGAT-1	RCC-PR4-PTumor	PR4	Tumor	No	No	741	461	1.47453	Bcell	C2	1	1	1	1	0.123984	0.202798
RCC-PR4-PTumor_TACGGGCTCGAATGCT-1	RCC-PR4-PTumor	PR4	Tumor	No	No	752	358	1.8617	Bcell	C0	1	1	1	1	0.108838	0.0518229
RCC-PR4-PTumor_TAGACCATCCATTCTA-1	RCC-PR4-PTumor	PR4	Tumor	No	No	1212	625	1.4827	Bcell	C2	1	1	0	0	0.128997	0.120331
RCC-PR4-PTumor_TAGAGCTCACGGCTAC-1	RCC-PR4-PTumor	PR4	Tumor	No	No	1023	467	0.878049	Bcell	C3	1	1	1	0	0.124317	0.0416944
RCC-PR4-PTumor_TAGGCATAGCCCTAAT-1	RCC-PR4-PTumor	PR4	Tumor	No	No	4903	991	1.93483	Bcell	C3	2	2	2	2	0.051048	0.168462
RCC-PR4-PTumor_TCACAAGCAAACGCGA-1	RCC-PR4-PTumor	PR4	Tumor	No	No	816	331	1.34804	Bcell	C0	1	1	1	1	0.0316564	0.045425
RCC-PR4-PTumor_TCACGAAGTTCAACCA-1	RCC-PR4-PTumor	PR4	Tumor	No	No	1593	616	1.25549	Bcell	C3	1	1	0	0	0.122391	0.0853035
RCC-PR4-PTumor_TCAGATGCAGCTGGCT-1	RCC-PR4-PTumor	PR4	Tumor	No	No	990	445	1.41271	Bcell	C0	2	2	2	2	0.105415	0.0403159
RCC-PR4-PTumor_TCAGATGGTTGTGGCC-1	RCC-PR4-PTumor	PR4	Tumor	No	No	787	448	1.39594	Bcell	C2	1	1	1	1	0.141998	0.13385
RCC-PR4-PTumor_TCATTACAGGTGGGTT-1	RCC-PR4-PTumor	PR4	Tumor	No	No	3052	974	0.915631	Bcell	C3	2	0	0	0	0.0779526	0.176932
RCC-PR4-PTumor_TCATTTGGTTCCCTTG-1	RCC-PR4-PTumor	PR4	Tumor	No	No	3082	650	0.453809	Bcell	C3	2	0	0	0	0.0569786	0.162306
RCC-PR4-PTumor_TCCACACTCCTGTAGA-1	RCC-PR4-PTumor	PR4	Tumor	No	No	3124	629	0.672215	Bcell	C3	2	0	0	0	0.0702087	0.190328
RCC-PR4-PTumor_TCTATTGAGTTAACGA-1	RCC-PR4-PTumor	PR4	Tumor	No	No	816	386	1.58924	Bcell	C1	1	1	1	0	0.0798726	0.0428164
RCC-PR4-PTumor_TCTCTAACATGCAACT-1	RCC-PR4-PTumor	PR4	Tumor	No	No	783	352	1.01652	Bcell	C0	1	1	1	1	0.0712838	0.0295033
RCC-PR4-PTumor_TCTGAGAAGCGATCCC-1	RCC-PR4-PTumor	PR4	Tumor	No	No	757	413	2.5	Bcell	C4	2	2	2	2	0.123631	0.201435
RCC-PR4-PTumor_TCTTTCCGTGAAAGAG-1	RCC-PR4-PTumor	PR4	Tumor	No	No	1549	615	0.643915	Bcell	C3	2	2	2	0	0.0179721	0.188319
RCC-PR4-PTumor_TGACGGCAGTGACTCT-1	RCC-PR4-PTumor	PR4	Tumor	No	No	932	466	1.07066	Bcell	C2	1	1	1	0	0.146315	0.0995738
RCC-PR4-PTumor_TGACGGCCATTGGTAC-1	RCC-PR4-PTumor	PR4	Tumor	No	No	959	446	0.938478	Bcell	C2	1	1	1	1	0.0720867	0.100197
RCC-PR4-PTumor_TGAGAGGGTTAAGATG-1	RCC-PR4-PTumor	PR4	Tumor	No	No	1134	443	2.7193	Bcell	C1	1	1	1	1	0.131659	0.0931084
RCC-PR4-PTumor_TGATTTCAGGATATAC-1	RCC-PR4-PTumor	PR4	Tumor	No	No	706	392	0.707214	Bcell	C2	1	1	1	0	0.107576	0.0920296
RCC-PR4-PTumor_TGCTACCGTATGCTTG-1	RCC-PR4-PTumor	PR4	Tumor	No	No	1018	505	3.22266	Bcell	C0	2	2	2	0	0.11558	0.0869172
RCC-PR4-PTumor_TGCTGCTAGATACACA-1	RCC-PR4-PTumor	PR4	Tumor	No	No	2650	1124	1.72997	Bcell	C3	2	2	2	0	0.124929	0.240015
RCC-PR4-PTumor_TGGACGCCATATGGTC-1	RCC-PR4-PTumor	PR4	Tumor	No	No	949	515	0.842105	Bcell	C2	1	1	1	1	0.146871	0.109177
RCC-PR4-PTumor_TGGTTCCAGTGTGGCA-1	RCC-PR4-PTumor	PR4	Tumor	No	No	2958	1041	9.527	Bcell	C3	2	2	2	2	0.0768954	0.180154
RCC-PR4-PTumor_TGTCCCAAGGATCGCA-1	RCC-PR4-PTumor	PR4	Tumor	No	No	1209	572	0.412541	Bcell	C3	1	1	1	0	0.0441539	0.208408
RCC-PR4-PTumor_TGTGTTTAGCTTTGGT-1	RCC-PR4-PTumor	PR4	Tumor	No	No	2865	653	0.83682	Bcell	C3	2	0	0	0	0.0787112	0.113787
RCC-PR4-PTumor_TTAGTTCCATCGGACC-1	RCC-PR4-PTumor	PR4	Tumor	No	No	2562	600	0.546022	Bcell	C3	2	2	2	0	0.0235348	0.185906
RCC-PR4-PTumor_TTCTACAAGATCCCGC-1	RCC-PR4-PTumor	PR4	Tumor	No	No	832	459	5.52885	Bcell	C0	2	2	2	2	0.0545417	0.0758686
RCC-PR4-PTumor_TTGGAACGTAACGTTC-1	RCC-PR4-PTumor	PR4	Tumor	No	No	7425	1018	0.390362	Bcell	C3	1	0	0	0	0.0692841	0.216202
RCC-PR4-PTumor_TTTGTCAAGCGGATCA-1	RCC-PR4-PTumor	PR4	Tumor	No	No	1723	634	2.26087	Bcell	C0	1	1	1	1	0.0969149	0.085371
RCC-PR5-Normal_AAACGGGCACGCTTTC-1	RCC-PR5-Normal	PR5	Normal	NA	No	1229	541	1.13914	Bcell	C0	1	1	1	1	0.0781486	0.0406836
RCC-PR5-Normal_AAAGATGCAAGCGCTC-1	RCC-PR5-Normal	PR5	Normal	NA	No	2166	696	1.01429	Bcell	C2	1	1	1	1	0.0762552	0.0642013
RCC-PR5-Normal_AAAGCAACATCCGTGG-1	RCC-PR5-Normal	PR5	Normal	NA	No	1577	572	1.26743	Bcell	C1	1	1	1	0	0.0794075	0.116844
RCC-PR5-Normal_AAAGCAATCTGTCTCG-1	RCC-PR5-Normal	PR5	Normal	NA	No	785	334	1.39949	Bcell	C2	1	1	1	1	0.0578345	0.0276028
RCC-PR5-Normal_AAAGTAGTCACCGGGT-1	RCC-PR5-Normal	PR5	Normal	NA	No	1341	575	1.19314	Bcell	C1	2	2	2	0	0.121582	0.0670982
RCC-PR5-Normal_AAAGTAGTCGGTTCGG-1	RCC-PR5-Normal	PR5	Normal	NA	No	1409	556	0.993612	Bcell	C1	1	1	1	0	0.0895752	0.149184
RCC-PR5-Normal_AAATGCCCAACACCCG-1	RCC-PR5-Normal	PR5	Normal	NA	No	1659	638	1.38554	Bcell	C0	1	1	1	0	0.0933658	0.0766843
RCC-PR5-Normal_AAATGCCCACGACGAA-1	RCC-PR5-Normal	PR5	Normal	NA	No	835	457	3.33731	Bcell	C1	1	1	1	1	0.0953067	0.127584
RCC-PR5-Normal_AAATGCCCATTCACTT-1	RCC-PR5-Normal	PR5	Normal	NA	No	1905	490	0.891453	Bcell	C3	2	2	2	2	0.029856	0.193279
RCC-PR5-Normal_AACACGTAGAGACTAT-1	RCC-PR5-Normal	PR5	Normal	NA	No	1117	536	1.07335	Bcell	C0	2	2	2	2	0.111122	0.107667
RCC-PR5-Normal_AACACGTAGGGATCTG-1	RCC-PR5-Normal	PR5	Normal	NA	No	1196	452	0.334169	Bcell	C1	2	2	0	0	0.0777297	0.047654
RCC-PR5-Normal_AACCATGTCACTTACT-1	RCC-PR5-Normal	PR5	Normal	NA	No	1785	642	0.671517	Bcell	C1	1	1	1	1	0.111613	0.0616728
RCC-PR5-Normal_AACCGCGAGCTGCAAG-1	RCC-PR5-Normal	PR5	Normal	NA	No	832	392	1.92077	Bcell	C1	1	1	1	0	0.0725065	0.0423934
RCC-PR5-Normal_AACGTTGTCCTCCTAG-1	RCC-PR5-Normal	PR5	Normal	NA	No	936	444	0.960512	Bcell	C1	1	1	1	0	0.101119	0.114734
RCC-PR5-Normal_AACTCAGTCGTGACAT-1	RCC-PR5-Normal	PR5	Normal	NA	No	884	387	1.35747	Bcell	C1	1	1	1	1	0.086177	0.0345655
RCC-PR5-Normal_AAGGCAGTCTCAACTT-1	RCC-PR5-Normal	PR5	Normal	NA	No	1909	793	0.731835	Bcell	C2	2	0	0	0	0.123223	0.112302
RCC-PR5-Normal_AAGGTTCAGTCGAGTG-1	RCC-PR5-Normal	PR5	Normal	NA	No	1307	472	0.6886	Bcell	C2	1	1	0	0	0.0570231	0.0999392
RCC-PR5-Normal_AATCCAGAGGAGTTTA-1	RCC-PR5-Normal	PR5	Normal	NA	No	1876	677	0.745474	Bcell	C2	1	1	1	0	0.118649	0.129078
RCC-PR5-Normal_AATCGGTGTTTACTCT-1	RCC-PR5-Normal	PR5	Normal	NA	No	1593	615	1.25392	Bcell	C1	1	1	1	0	0.105336	0.0452432
RCC-PR5-Normal_ACACCAAGTAAAGTCA-1	RCC-PR5-Normal	PR5	Normal	NA	No	1581	561	1.20177	Bcell	C0	2	2	2	0	0.0659474	0.0826614
RCC-PR5-Normal_ACAGCCGCACTCGACG-1	RCC-PR5-Normal	PR5	Normal	NA	No	1093	477	1.92132	Bcell	C2	1	0	0	0	0.0674844	0.0714949
RCC-PR5-Normal_ACAGCTACAAGTAATG-1	RCC-PR5-Normal	PR5	Normal	NA	No	2205	704	1.13327	Bcell	C2	1	1	1	1	0.0981543	0.092091
RCC-PR5-Normal_ACAGCTATCTAACCGA-1	RCC-PR5-Normal	PR5	Normal	NA	No	1831	812	0.873839	Bcell	C2	2	1	1	0	0.0952708	0.0870193
RCC-PR5-Normal_ACATACGCATACTCTT-1	RCC-PR5-Normal	PR5	Normal	NA	No	2764	932	2.45487	Bcell	C0	1	1	1	0	0.107195	0.135146
RCC-PR5-Normal_ACATACGGTTGTGGCC-1	RCC-PR5-Normal	PR5	Normal	NA	No	1018	402	0.0982318	Bcell	C1	1	1	1	0	0.0780759	0.0801549
RCC-PR5-Normal_ACATGGTGTAGCGTGA-1	RCC-PR5-Normal	PR5	Normal	NA	No	1051	381	1.52236	Bcell	C1	1	1	0	0	0.0723363	0.0536252
RCC-PR5-Normal_ACCCACTGTTCCCTTG-1	RCC-PR5-Normal	PR5	Normal	NA	No	1532	504	0.652316	Bcell	C2	2	2	2	0	0.0843839	0.109167
RCC-PR5-Normal_ACCCACTTCACAGTAC-1	RCC-PR5-Normal	PR5	Normal	NA	No	1314	575	1.5186	Bcell	C1	2	0	0	0	0.0957362	0.101777
RCC-PR5-Normal_ACCTTTAGTTCCCGAG-1	RCC-PR5-Normal	PR5	Normal	NA	No	1498	498	0.934579	Bcell	C2	1	1	1	1	0.0992031	0.0784068
RCC-PR5-Normal_ACGAGCCAGCACCGCT-1	RCC-PR5-Normal	PR5	Normal	NA	No	1153	498	0.693842	Bcell	C4	1	1	1	0	0.157004	0.104223
RCC-PR5-Normal_ACGAGCCCATGGGAAC-1	RCC-PR5-Normal	PR5	Normal	NA	No	1087	441	1.47194	Bcell	C1	1	1	1	0	0.0598578	0.0707851
RCC-PR5-Normal_ACGATACCAATGCCAT-1	RCC-PR5-Normal	PR5	Normal	NA	No	1778	614	1.34983	Bcell	C1	2	2	0	0	0.0597972	0.0826715
RCC-PR5-Normal_ACGATGTCAACACCCG-1	RCC-PR5-Normal	PR5	Normal	NA	No	764	341	2.09424	Bcell	C2	1	1	1	1	0.0427603	0.0241098
RCC-PR5-Normal_ACGATGTCACACATGT-1	RCC-PR5-Normal	PR5	Normal	NA	No	2125	688	1.6	Bcell	C1	1	1	1	0	0.0896091	0.0986707
RCC-PR5-Normal_ACGCAGCAGTGAACGC-1	RCC-PR5-Normal	PR5	Normal	NA	No	1142	466	1.74978	Bcell	C0	1	1	1	0	0.0823799	0.142795
RCC-PR5-Normal_ACGCAGCCACGACGAA-1	RCC-PR5-Normal	PR5	Normal	NA	No	1712	652	0.816327	Bcell	C0	2	0	0	0	0.105064	0.0689168
RCC-PR5-Normal_ACGCAGCTCTTCATGT-1	RCC-PR5-Normal	PR5	Normal	NA	No	1189	518	1.76471	Bcell	C0	1	1	1	1	0.086113	0.0444669
RCC-PR5-Normal_ACGCCGACATACTACG-1	RCC-PR5-Normal	PR5	Normal	NA	No	997	445	2.50501	Bcell	C0	1	0	0	0	0.0726045	0.0195743
RCC-PR5-Normal_ACGCCGATCGTTTATC-1	RCC-PR5-Normal	PR5	Normal	NA	No	1714	535	1.05018	Bcell	C1	1	1	1	1	0.0657085	0.0727189
RCC-PR5-Normal_ACGGAGAAGACAAGCC-1	RCC-PR5-Normal	PR5	Normal	NA	No	1451	577	0.895317	Bcell	C0	1	1	1	1	0.0911985	0.0710138
RCC-PR5-Normal_ACGTCAAGTAATAGCA-1	RCC-PR5-Normal	PR5	Normal	NA	No	1252	524	1.03668	Bcell	C1	2	2	2	0	0.0833638	0.101649
RCC-PR5-Normal_ACTATCTAGGCACATG-1	RCC-PR5-Normal	PR5	Normal	NA	No	2046	723	0.830484	Bcell	C1	1	1	0	0	0.0930712	0.120119
RCC-PR5-Normal_ACTGATGGTCAGAGGT-1	RCC-PR5-Normal	PR5	Normal	NA	No	1358	521	0.589102	Bcell	C1	1	1	1	1	0.0737134	0.0994022
RCC-PR5-Normal_ACTGTCCTCTTATCTG-1	RCC-PR5-Normal	PR5	Normal	NA	No	1397	610	0.715308	Bcell	C0	1	1	1	0	0.10627	0.0417591
RCC-PR5-Normal_ACTTGTTAGAAGAAGC-1	RCC-PR5-Normal	PR5	Normal	NA	No	2215	930	1.43885	Bcell	C2	2	2	2	0	0.0630871	0.114634
RCC-PR5-Normal_ACTTGTTAGAGCTATA-1	RCC-PR5-Normal	PR5	Normal	NA	No	2671	1054	1.3463	Bcell	C0	2	2	2	0	0.151242	0.193637
RCC-PR5-Normal_ACTTGTTTCCGTTGTC-1	RCC-PR5-Normal	PR5	Normal	NA	No	1013	402	0.690335	Bcell	C1	1	1	0	0	0.0795351	0.061308
RCC-PR5-Normal_AGACGTTCAGACGCCT-1	RCC-PR5-Normal	PR5	Normal	NA	No	1229	472	0.488202	Bcell	C2	2	2	2	0	0.113038	0.0549206
RCC-PR5-Normal_AGACGTTGTCAAAGCG-1	RCC-PR5-Normal	PR5	Normal	NA	No	1476	504	1.15176	Bcell	C0	2	0	0	0	0.0675535	0.0684521
RCC-PR5-Normal_AGACGTTGTCCAGTAT-1	RCC-PR5-Normal	PR5	Normal	NA	No	1640	652	1.21803	Bcell	C1	1	1	1	0	0.106784	0.147809
RCC-PR5-Normal_AGACGTTGTGCTGTAT-1	RCC-PR5-Normal	PR5	Normal	NA	No	1220	449	2.13115	Bcell	C2	2	0	0	0	0.0534045	0.0844395
RCC-PR5-Normal_AGAGTGGTCCGCATCT-1	RCC-PR5-Normal	PR5	Normal	NA	No	1136	436	3.4331	Bcell	C2	2	0	0	0	0.0571602	0.129837
RCC-PR5-Normal_AGATCTGGTTATCACG-1	RCC-PR5-Normal	PR5	Normal	NA	No	892	420	1.68161	Bcell	C1	2	0	0	0	0.0835643	-0.0131389
RCC-PR5-Normal_AGATTGCGTATAGGTA-1	RCC-PR5-Normal	PR5	Normal	NA	No	780	409	3.84615	Bcell	C1	1	1	0	0	0.0553254	0.0230929
RCC-PR5-Normal_AGCATACCATATGGTC-1	RCC-PR5-Normal	PR5	Normal	NA	No	1422	560	1.33521	Bcell	C1	1	1	1	1	0.0650105	0.0606362
RCC-PR5-Normal_AGCATACTCCACGAAT-1	RCC-PR5-Normal	PR5	Normal	NA	No	1366	604	0.585223	Bcell	C1	1	1	1	1	0.0970906	0.0932266
RCC-PR5-Normal_AGCCTAACAACACCCG-1	RCC-PR5-Normal	PR5	Normal	NA	No	3145	1261	1.45893	Bcell	C3	1	1	0	0	0.16903	0.22914
RCC-PR5-Normal_AGCGGTCTCGACGGAA-1	RCC-PR5-Normal	PR5	Normal	NA	No	897	339	1.33779	Bcell	C2	1	1	1	1	0.0481099	0.024445
RCC-PR5-Normal_AGCGTCGGTACCAGTT-1	RCC-PR5-Normal	PR5	Normal	NA	No	1241	478	0.885668	Bcell	C1	2	2	2	0	0.0888645	0.0469769
RCC-PR5-Normal_AGCTCCTGTCGCATAT-1	RCC-PR5-Normal	PR5	Normal	NA	No	1788	594	0.615213	Bcell	C1	1	1	1	1	0.0634218	0.154067
RCC-PR5-Normal_AGCTTGAAGTGGGCTA-1	RCC-PR5-Normal	PR5	Normal	NA	No	1564	590	1.08626	Bcell	C2	1	1	1	0	0.0743953	0.131026
RCC-PR5-Normal_AGCTTGATCGCCGTGA-1	RCC-PR5-Normal	PR5	Normal	NA	No	962	446	1.24611	Bcell	C0	1	1	1	1	0.0827033	0.0621434
RCC-PR5-Normal_AGGTCCGTCTTTAGTC-1	RCC-PR5-Normal	PR5	Normal	NA	No	1091	438	0.733272	Bcell	C2	1	1	1	0	0.0562972	0.0719982
RCC-PR5-Normal_AGTCTTTCATCGGAAG-1	RCC-PR5-Normal	PR5	Normal	NA	No	1519	516	0.658328	Bcell	C1	2	0	0	0	0.101044	0.0197218
RCC-PR5-Normal_AGTGAGGTCTTGTTTG-1	RCC-PR5-Normal	PR5	Normal	NA	No	1066	395	0.468604	Bcell	C1	1	1	1	1	0.111718	0.0860876
RCC-PR5-Normal_AGTGTCACATCGATTG-1	RCC-PR5-Normal	PR5	Normal	NA	No	1893	603	0.791975	Bcell	C0	1	0	0	0	0.0788626	0.112538
RCC-PR5-Normal_ATAACGCCATGAAGTA-1	RCC-PR5-Normal	PR5	Normal	NA	No	2140	738	1.07426	Bcell	C0	0	0	0	0	0.0950936	0.116217
RCC-PR5-Normal_ATAAGAGCATCTACGA-1	RCC-PR5-Normal	PR5	Normal	NA	No	1632	767	1.28519	Bcell	C0	1	1	1	1	0.149921	0.101406
RCC-PR5-Normal_ATAAGAGTCCTCCTAG-1	RCC-PR5-Normal	PR5	Normal	NA	No	2189	859	0.455373	Bcell	C3	1	1	1	1	0.115527	0.199574
RCC-PR5-Normal_ATCACGAAGCGCTTAT-1	RCC-PR5-Normal	PR5	Normal	NA	No	2098	602	1.28694	Bcell	C1	0	0	0	0	0.0976561	0.113583
RCC-PR5-Normal_ATCCACCCAACTGCTA-1	RCC-PR5-Normal	PR5	Normal	NA	No	1126	418	0.71048	Bcell	C0	2	0	0	0	0.106242	0.0171536
RCC-PR5-Normal_ATCCACCCACAAGTAA-1	RCC-PR5-Normal	PR5	Normal	NA	No	1651	697	1.93705	Bcell	C1	2	0	0	0	0.100579	0.0220021
RCC-PR5-Normal_ATCCGAAGTCCCTACT-1	RCC-PR5-Normal	PR5	Normal	NA	No	2273	774	1.40783	Bcell	C1	2	2	0	0	0.121687	0.1172
RCC-PR5-Normal_ATCGAGTCAGCGTTCG-1	RCC-PR5-Normal	PR5	Normal	NA	No	1269	519	0.551615	Bcell	C0	0	0	0	0	0.10539	0.0767182
RCC-PR5-Normal_ATCGAGTCAGCTGTGC-1	RCC-PR5-Normal	PR5	Normal	NA	No	1024	518	1.07212	Bcell	C1	2	2	2	0	0.125921	0.0465218
RCC-PR5-Normal_ATCTACTAGTGGTAAT-1	RCC-PR5-Normal	PR5	Normal	NA	No	1512	655	0.660502	Bcell	C0	1	1	1	0	0.128265	0.0783596
RCC-PR5-Normal_ATCTACTAGTTGTCGT-1	RCC-PR5-Normal	PR5	Normal	NA	No	1331	541	1.42643	Bcell	C0	1	1	1	0	0.119397	0.0769076
RCC-PR5-Normal_ATCTACTCACTAGTAC-1	RCC-PR5-Normal	PR5	Normal	NA	No	1123	524	0.355872	Bcell	C2	2	2	0	0	0.0759189	0.0555697
RCC-PR5-Normal_ATCTGCCAGCTTATCG-1	RCC-PR5-Normal	PR5	Normal	NA	No	1634	588	0.550459	Bcell	C0	1	1	0	0	0.0768922	0.0671217
RCC-PR5-Normal_ATCTGCCAGTGTACTC-1	RCC-PR5-Normal	PR5	Normal	NA	No	1781	510	1.12108	Bcell	C1	2	0	0	0	0.0581049	0.0971847
RCC-PR5-Normal_ATCTGCCCACACAGAG-1	RCC-PR5-Normal	PR5	Normal	NA	No	2115	634	1.41844	Bcell	C2	2	0	0	0	0.0885575	0.0890483
RCC-PR5-Normal_ATGTGTGAGGTGTTAA-1	RCC-PR5-Normal	PR5	Normal	NA	No	1764	513	1.13379	Bcell	C0	2	2	2	0	0.083234	0.0586219
RCC-PR5-Normal_ATTACTCAGACCTTTG-1	RCC-PR5-Normal	PR5	Normal	NA	No	1314	506	0.986343	Bcell	C2	1	1	0	0	0.0788625	0.0800575
RCC-PR5-Normal_ATTACTCGTACATGTC-1	RCC-PR5-Normal	PR5	Normal	NA	No	1740	696	1.0907	Bcell	C3	1	1	1	1	0.084859	0.117756
RCC-PR5-Normal_ATTATCCCATCCGTGG-1	RCC-PR5-Normal	PR5	Normal	NA	No	2232	742	0.447227	Bcell	C3	1	1	0	0	0.0408654	0.275503
RCC-PR5-Normal_ATTCTACGTTACTGAC-1	RCC-PR5-Normal	PR5	Normal	NA	No	1489	576	1.67898	Bcell	C0	1	1	1	0	0.0853809	0.0368486
RCC-PR5-Normal_ATTGGACTCCAAGCCG-1	RCC-PR5-Normal	PR5	Normal	NA	No	880	353	1.24858	Bcell	C2	0	0	0	0	0.0857598	0.0106264
RCC-PR5-Normal_CAACCTCTCCACGTGG-1	RCC-PR5-Normal	PR5	Normal	NA	No	1792	601	2.28795	Bcell	C0	2	0	0	0	0.0614137	0.0285784
RCC-PR5-Normal_CAACCTCTCTATCCCG-1	RCC-PR5-Normal	PR5	Normal	NA	No	1881	589	1.48857	Bcell	C0	2	2	0	0	0.0602183	0.0757195
RCC-PR5-Normal_CAAGAAACATTGTGCA-1	RCC-PR5-Normal	PR5	Normal	NA	No	1506	588	1.26162	Bcell	C0	2	2	0	0	0.092443	0.0811855
RCC-PR5-Normal_CAAGATCGTATGAATG-1	RCC-PR5-Normal	PR5	Normal	NA	No	1459	545	0.822481	Bcell	C0	1	0	0	0	0.0873717	0.0683838
RCC-PR5-Normal_CAAGGCCCAGACGCTC-1	RCC-PR5-Normal	PR5	Normal	NA	No	911	441	0.987925	Bcell	C0	1	1	0	0	0.0851263	0.102647
RCC-PR5-Normal_CACAAACCACTGCCAG-1	RCC-PR5-Normal	PR5	Normal	NA	No	1531	529	2.02218	Bcell	C0	1	1	1	1	0.081651	0.0958742
RCC-PR5-Normal_CACACAAGTCGAATCT-1	RCC-PR5-Normal	PR5	Normal	NA	No	900	434	1	Bcell	C1	1	1	1	0	0.078318	0.00602131
RCC-PR5-Normal_CACACAATCAGCGATT-1	RCC-PR5-Normal	PR5	Normal	NA	No	897	378	0.891862	Bcell	C1	2	0	0	0	0.0715121	-0.00841835
RCC-PR5-Normal_CACACCTCAAACGCGA-1	RCC-PR5-Normal	PR5	Normal	NA	No	1476	592	0.877785	Bcell	C0	1	1	1	1	0.102638	0.102247
RCC-PR5-Normal_CACACCTCACGACTCG-1	RCC-PR5-Normal	PR5	Normal	NA	No	2106	690	1.51803	Bcell	C1	2	2	2	0	0.0742369	0.0998044
RCC-PR5-Normal_CACACCTCAGTTTACG-1	RCC-PR5-Normal	PR5	Normal	NA	No	2276	685	1.05402	Bcell	C0	1	1	1	1	0.0580086	0.071061
RCC-PR5-Normal_CACACTCTCCGGGTGT-1	RCC-PR5-Normal	PR5	Normal	NA	No	1250	502	1.12	Bcell	C2	1	1	1	0	0.0952284	0.0990293
RCC-PR5-Normal_CACCACTTCGGAGCAA-1	RCC-PR5-Normal	PR5	Normal	NA	No	1560	540	0.960922	Bcell	C0	2	0	0	0	0.0731816	0.114482
RCC-PR5-Normal_CACCAGGCATGCTAGT-1	RCC-PR5-Normal	PR5	Normal	NA	No	1627	586	1.04423	Bcell	C2	1	1	1	0	0.0992022	0.041743
RCC-PR5-Normal_CAGAATCGTAGGCATG-1	RCC-PR5-Normal	PR5	Normal	NA	No	898	375	1.11235	Bcell	C2	1	1	1	1	0.0895458	-0.00846748
RCC-PR5-Normal_CAGAATCGTGCAGTAG-1	RCC-PR5-Normal	PR5	Normal	NA	No	1231	512	1.13452	Bcell	C2	1	1	1	0	0.0737978	0.0810435
RCC-PR5-Normal_CAGAGAGGTCTTGATG-1	RCC-PR5-Normal	PR5	Normal	NA	No	979	502	1.94076	Bcell	C2	2	2	2	2	0.0466698	0.143374
RCC-PR5-Normal_CAGATCATCCCGGATG-1	RCC-PR5-Normal	PR5	Normal	NA	No	1561	579	1.15237	Bcell	C1	1	1	1	0	0.120192	0.0957487
RCC-PR5-Normal_CAGCAGCAGCATGGCA-1	RCC-PR5-Normal	PR5	Normal	NA	No	1696	737	1.87904	Bcell	C3	2	2	2	0	0.0913085	0.0739563
RCC-PR5-Normal_CAGCAGCTCCGTCAAA-1	RCC-PR5-Normal	PR5	Normal	NA	No	1433	558	0.976971	Bcell	C2	1	1	1	1	0.0619783	0.174758
RCC-PR5-Normal_CAGCATAAGACTAGAT-1	RCC-PR5-Normal	PR5	Normal	NA	No	1533	554	0.456026	Bcell	C0	2	2	2	0	0.0753045	0.0867682
RCC-PR5-Normal_CAGCGACTCAGTTAGC-1	RCC-PR5-Normal	PR5	Normal	NA	No	1896	632	1.52954	Bcell	C1	1	1	1	0	0.0752391	0.0508022
RCC-PR5-Normal_CAGCTAATCGTAGGAG-1	RCC-PR5-Normal	PR5	Normal	NA	No	1637	568	1.89371	Bcell	C2	1	1	1	0	0.0872385	0.0389078
RCC-PR5-Normal_CAGCTGGGTAGGGTAC-1	RCC-PR5-Normal	PR5	Normal	NA	No	1191	481	1.08969	Bcell	C2	2	2	2	0	0.0781015	0.0910131
RCC-PR5-Normal_CAGTAACGTTTGGCGC-1	RCC-PR5-Normal	PR5	Normal	NA	No	1870	696	2.24479	Bcell	C0	1	1	1	1	0.0889016	0.0984769
RCC-PR5-Normal_CATATGGAGTACCGGA-1	RCC-PR5-Normal	PR5	Normal	NA	No	884	442	1.46893	Bcell	C4	1	1	1	0	0.13759	0.110403
RCC-PR5-Normal_CATATTCCATGCATGT-1	RCC-PR5-Normal	PR5	Normal	NA	No	926	386	0.431965	Bcell	C2	1	1	1	0	0.0562071	0.0569494
RCC-PR5-Normal_CATCAAGTCAGTTGAC-1	RCC-PR5-Normal	PR5	Normal	NA	No	1817	721	1.92413	Bcell	C3	1	1	1	1	0.122729	0.171943
RCC-PR5-Normal_CATCGAATCAATCTCT-1	RCC-PR5-Normal	PR5	Normal	NA	No	2099	680	1.90386	Bcell	C0	1	1	1	1	0.112477	0.0434771
RCC-PR5-Normal_CATCGGGAGGTGCAAC-1	RCC-PR5-Normal	PR5	Normal	NA	No	1328	421	1.50602	Bcell	C2	2	2	2	0	0.116524	0.042144
RCC-PR5-Normal_CATGACAAGTGAAGTT-1	RCC-PR5-Normal	PR5	Normal	NA	No	852	366	1.05386	Bcell	C2	1	1	1	1	0.0440829	0.0501758
RCC-PR5-Normal_CATGCCTCACATGTGT-1	RCC-PR5-Normal	PR5	Normal	NA	No	834	427	3.35329	Bcell	C2	2	2	2	2	0.104508	0.00961018
RCC-PR5-Normal_CATTATCCAGCTGTTA-1	RCC-PR5-Normal	PR5	Normal	NA	No	1436	478	2.22686	Bcell	C0	0	1	0	0	0.0829269	0.0340802
RCC-PR5-Normal_CATTCGCCACACCGAC-1	RCC-PR5-Normal	PR5	Normal	NA	No	1025	421	0.682927	Bcell	C2	1	1	1	0	0.0874215	0.0305426
RCC-PR5-Normal_CATTCGCTCTTGGGTA-1	RCC-PR5-Normal	PR5	Normal	NA	No	1971	693	1.47059	Bcell	C0	0	0	0	0	0.0717856	0.0858686
RCC-PR5-Normal_CCAATCCAGTGGCACA-1	RCC-PR5-Normal	PR5	Normal	NA	No	2263	652	1.19258	Bcell	C0	1	1	1	0	0.0904464	0.0803805
RCC-PR5-Normal_CCAATCCGTTATTCTC-1	RCC-PR5-Normal	PR5	Normal	NA	No	1507	694	0.796284	Bcell	C0	2	0	0	0	0.0800737	0.124476
RCC-PR5-Normal_CCAATCCGTTGCTCCT-1	RCC-PR5-Normal	PR5	Normal	NA	No	723	350	2.2069	Bcell	C0	1	0	0	0	0.0737786	0.0189205
RCC-PR5-Normal_CCACCTACACTGCCAG-1	RCC-PR5-Normal	PR5	Normal	NA	No	1899	735	1.79042	Bcell	C0	1	0	0	0	0.143837	0.0546081
RCC-PR5-Normal_CCACGGATCTTGCAAG-1	RCC-PR5-Normal	PR5	Normal	NA	No	1055	440	0.473485	Bcell	C1	1	1	1	0	0.104839	0.0787473
RCC-PR5-Normal_CCACTACAGCCTATGT-1	RCC-PR5-Normal	PR5	Normal	NA	No	1321	570	0.529902	Bcell	C0	1	1	1	1	0.10766	0.0921596
RCC-PR5-Normal_CCACTACAGCTAAGAT-1	RCC-PR5-Normal	PR5	Normal	NA	No	1522	530	1.97109	Bcell	C2	1	1	1	0	0.0917019	0.0780139
RCC-PR5-Normal_CCAGCGAGTAAATACG-1	RCC-PR5-Normal	PR5	Normal	NA	No	2024	696	1.23518	Bcell	C0	1	1	1	0	0.0823313	0.0772639
RCC-PR5-Normal_CCAGCGATCCTTGCCA-1	RCC-PR5-Normal	PR5	Normal	NA	No	1532	593	2.41357	Bcell	C2	1	1	1	1	0.110669	0.0476766
RCC-PR5-Normal_CCCAATCCAATGAATG-1	RCC-PR5-Normal	PR5	Normal	NA	No	980	433	0.918367	Bcell	C1	1	1	1	0	0.0718578	0.0504196
RCC-PR5-Normal_CCCAATCGTTTAGGAA-1	RCC-PR5-Normal	PR5	Normal	NA	No	1221	430	1.06383	Bcell	C2	1	1	1	0	0.0848287	0.00984196
RCC-PR5-Normal_CCCAGTTCACCAACCG-1	RCC-PR5-Normal	PR5	Normal	NA	No	1698	727	1.17647	Bcell	C3	1	1	1	1	0.0993998	0.114986
RCC-PR5-Normal_CCCATACCAATCTACG-1	RCC-PR5-Normal	PR5	Normal	NA	No	2048	789	1.60897	Bcell	C0	2	2	2	0	0.113447	0.130529
RCC-PR5-Normal_CCGGTAGAGTTCGCAT-1	RCC-PR5-Normal	PR5	Normal	NA	No	718	376	2.49307	Bcell	C3	2	2	2	2	0.0875057	0.04407
RCC-PR5-Normal_CCGTACTAGAGACTTA-1	RCC-PR5-Normal	PR5	Normal	NA	No	1666	672	0.658683	Bcell	C3	1	1	1	1	0.109273	0.113311
RCC-PR5-Normal_CCGTACTGTGCCTGGT-1	RCC-PR5-Normal	PR5	Normal	NA	No	1293	538	1.23743	Bcell	C2	1	1	1	1	0.0951111	0.109247
RCC-PR5-Normal_CCGTGGAAGACTGTAA-1	RCC-PR5-Normal	PR5	Normal	NA	No	1250	521	0.8	Bcell	C1	0	1	0	0	0.0613517	0.130846
RCC-PR5-Normal_CCGTGGAGTCAAGCGA-1	RCC-PR5-Normal	PR5	Normal	NA	No	1197	350	2.08681	Bcell	C0	1	1	1	1	0.0439324	0.0654267
RCC-PR5-Normal_CCTAAAGAGGTACTCT-1	RCC-PR5-Normal	PR5	Normal	NA	No	1302	544	1.30568	Bcell	C1	1	1	1	0	0.0834442	0.0550484
RCC-PR5-Normal_CCTACACCATCACGAT-1	RCC-PR5-Normal	PR5	Normal	NA	No	1529	578	1.11111	Bcell	C1	1	1	1	0	0.062489	0.0630508
RCC-PR5-Normal_CCTACCACAACTGCTA-1	RCC-PR5-Normal	PR5	Normal	NA	No	2162	655	1.43319	Bcell	C1	2	2	2	0	0.0839836	0.0842122
RCC-PR5-Normal_CCTAGCTTCTTGCCGT-1	RCC-PR5-Normal	PR5	Normal	NA	No	1848	757	1.08167	Bcell	C0	1	1	1	0	0.104899	0.0632567
RCC-PR5-Normal_CCTATTACAAGGTGTG-1	RCC-PR5-Normal	PR5	Normal	NA	No	972	421	1.02775	Bcell	C0	1	1	1	0	0.0670579	0.0703038
RCC-PR5-Normal_CCTCAGTGTAGCGATG-1	RCC-PR5-Normal	PR5	Normal	NA	No	2071	692	1.05718	Bcell	C3	1	1	1	0	0.0779969	0.169583
RCC-PR5-Normal_CCTCAGTTCTGCAAGT-1	RCC-PR5-Normal	PR5	Normal	NA	No	1794	536	0.83612	Bcell	C1	0	0	0	0	0.085626	0.0228721
RCC-PR5-Normal_CCTCAGTTCTGTTTGT-1	RCC-PR5-Normal	PR5	Normal	NA	No	2243	678	1.24833	Bcell	C0	1	1	1	0	0.084647	0.0597033
RCC-PR5-Normal_CCTCTGAGTAGCCTCG-1	RCC-PR5-Normal	PR5	Normal	NA	No	786	355	1.14358	Bcell	C2	2	2	0	0	0.0500388	0.0748448
RCC-PR5-Normal_CCTCTGAGTCTGCAAT-1	RCC-PR5-Normal	PR5	Normal	NA	No	1101	468	1.7257	Bcell	C1	1	1	0	0	0.110638	0.0732995
RCC-PR5-Normal_CCTTACGTCCAATGGT-1	RCC-PR5-Normal	PR5	Normal	NA	No	1357	545	0.957996	Bcell	C0	2	2	2	0	0.106516	0.0867469
RCC-PR5-Normal_CCTTTCTTCCAAGTAC-1	RCC-PR5-Normal	PR5	Normal	NA	No	1690	621	0.768322	Bcell	C2	2	2	2	0	0.107802	0.0865726
RCC-PR5-Normal_CGAATGTGTTCCACGG-1	RCC-PR5-Normal	PR5	Normal	NA	No	1049	402	0.571973	Bcell	C1	1	1	1	1	0.0817298	0.035132
RCC-PR5-Normal_CGAATGTTCCGAATGT-1	RCC-PR5-Normal	PR5	Normal	NA	No	1192	523	1.42379	Bcell	C1	1	0	0	0	0.105569	0.0642399
RCC-PR5-Normal_CGACCTTAGTTCGCGC-1	RCC-PR5-Normal	PR5	Normal	NA	No	1226	474	0.652529	Bcell	C1	1	1	1	1	0.0690731	0.0653224
RCC-PR5-Normal_CGAGAAGCACATGTGT-1	RCC-PR5-Normal	PR5	Normal	NA	No	1278	518	2.57611	Bcell	C2	1	1	1	0	0.0918125	0.0911641
RCC-PR5-Normal_CGAGCACCAAGGGTCA-1	RCC-PR5-Normal	PR5	Normal	NA	No	1678	588	0.77381	Bcell	C0	2	2	0	0	0.145006	0.0548384
RCC-PR5-Normal_CGATCGGAGCAATATG-1	RCC-PR5-Normal	PR5	Normal	NA	No	1225	463	1.14286	Bcell	C0	1	1	1	0	0.0969517	0.0683934
RCC-PR5-Normal_CGATCGGAGGGTTTCT-1	RCC-PR5-Normal	PR5	Normal	NA	No	1996	767	2.14893	Bcell	C3	1	1	1	0	0.0684589	0.116047
RCC-PR5-Normal_CGATCGGGTGTGACGA-1	RCC-PR5-Normal	PR5	Normal	NA	No	1336	623	0.598355	Bcell	C0	1	1	1	1	0.115108	0.136508
RCC-PR5-Normal_CGCGGTAAGTCGTACT-1	RCC-PR5-Normal	PR5	Normal	NA	No	1145	521	1.21845	Bcell	C3	1	1	1	1	0.0946888	0.194062
RCC-PR5-Normal_CGCGGTAGTCGACTAT-1	RCC-PR5-Normal	PR5	Normal	NA	No	1165	399	0.599315	Bcell	C2	2	0	0	0	0.0826704	0.00662796
RCC-PR5-Normal_CGCGTTTAGTCGTACT-1	RCC-PR5-Normal	PR5	Normal	NA	No	1558	647	2.43902	Bcell	C2	1	1	1	1	0.0841757	0.120852
RCC-PR5-Normal_CGCGTTTTCACAGTAC-1	RCC-PR5-Normal	PR5	Normal	NA	No	870	455	0.688073	Bcell	C0	2	2	2	0	0.0621663	0.0699983
RCC-PR5-Normal_CGCTTCAGTCACCCAG-1	RCC-PR5-Normal	PR5	Normal	NA	No	1323	493	0.528701	Bcell	C2	1	1	1	0	0.0708842	0.0336057
RCC-PR5-Normal_CGGACACGTTCAACCA-1	RCC-PR5-Normal	PR5	Normal	NA	No	1332	515	1.27628	Bcell	C2	1	0	0	0	0.0882966	0.0283033
RCC-PR5-Normal_CGGAGCTTCCTATGTT-1	RCC-PR5-Normal	PR5	Normal	NA	No	1202	431	1.41431	Bcell	C2	2	0	0	0	0.0591291	0.0487698
RCC-PR5-Normal_CGGAGTCTCTATCCTA-1	RCC-PR5-Normal	PR5	Normal	NA	No	4286	1288	0.861667	Bcell	C3	1	1	1	0	0.168588	0.239735
RCC-PR5-Normal_CGGTTAACATGGTTGT-1	RCC-PR5-Normal	PR5	Normal	NA	No	1128	498	1.50709	Bcell	C0	2	0	0	0	0.117615	0.0379002
RCC-PR5-Normal_CGTAGCGGTCGAACAG-1	RCC-PR5-Normal	PR5	Normal	NA	No	2090	632	1.48254	Bcell	C0	1	0	0	0	0.088613	0.119853
RCC-PR5-Normal_CGTAGGCAGATCGGGT-1	RCC-PR5-Normal	PR5	Normal	NA	No	1361	447	1.76341	Bcell	C1	1	1	1	0	0.0704617	0.0806815
RCC-PR5-Normal_CGTCACTCATGGTCTA-1	RCC-PR5-Normal	PR5	Normal	NA	No	1525	540	0.52356	Bcell	C1	1	0	0	0	0.0506025	0.0541854
RCC-PR5-Normal_CGTCTACCAATGGACG-1	RCC-PR5-Normal	PR5	Normal	NA	No	1441	534	2.4255	Bcell	C2	1	1	0	0	0.0789329	0.0918571
RCC-PR5-Normal_CGTGTAAGTGGGTCAA-1	RCC-PR5-Normal	PR5	Normal	NA	No	876	426	1.93843	Bcell	C2	1	1	1	0	0.136871	0.0363644
RCC-PR5-Normal_CGTGTCTCAGCCACCA-1	RCC-PR5-Normal	PR5	Normal	NA	No	1054	384	1.51372	Bcell	C2	1	1	1	1	0.077105	0.0415726
RCC-PR5-Normal_CGTTAGACAGCTGTTA-1	RCC-PR5-Normal	PR5	Normal	NA	No	948	385	2	Bcell	C0	2	2	0	0	0.0627936	0.0933548
RCC-PR5-Normal_CGTTAGATCCACGACG-1	RCC-PR5-Normal	PR5	Normal	NA	No	820	384	0.853659	Bcell	C2	1	1	1	1	0.0865886	0.0609948
RCC-PR5-Normal_CGTTCTGTCGGATGGA-1	RCC-PR5-Normal	PR5	Normal	NA	No	774	355	0.775194	Bcell	C2	1	1	1	1	0.0672487	0.0433172
RCC-PR5-Normal_CGTTGGGAGAAGGTGA-1	RCC-PR5-Normal	PR5	Normal	NA	No	2192	669	1.41423	Bcell	C2	1	1	1	1	0.0907564	0.0941133
RCC-PR5-Normal_CTAATGGAGGGCTTGA-1	RCC-PR5-Normal	PR5	Normal	NA	No	2405	885	0.705394	Bcell	C3	1	1	0	0	0.138221	0.22467
RCC-PR5-Normal_CTAGCCTAGATCCCGC-1	RCC-PR5-Normal	PR5	Normal	NA	No	1367	592	1.31579	Bcell	C0	1	1	1	1	0.0856607	0.061701
RCC-PR5-Normal_CTAGCCTCAGCAGTTT-1	RCC-PR5-Normal	PR5	Normal	NA	No	964	474	0.829016	Bcell	C2	1	1	1	0	0.100037	0.109664
RCC-PR5-Normal_CTCAGAACAAACAACA-1	RCC-PR5-Normal	PR5	Normal	NA	No	2117	884	2.91902	Bcell	C0	2	2	2	2	0.0753935	0.0490623
RCC-PR5-Normal_CTCAGAACAGCATACT-1	RCC-PR5-Normal	PR5	Normal	NA	No	1564	661	1.01911	Bcell	C3	1	1	1	0	0.113847	0.146578
RCC-PR5-Normal_CTCAGAATCCATTCTA-1	RCC-PR5-Normal	PR5	Normal	NA	No	1954	561	1.48338	Bcell	C1	1	1	1	0	0.0859591	0.0469241
RCC-PR5-Normal_CTCATTAAGCATCATC-1	RCC-PR5-Normal	PR5	Normal	NA	No	2157	724	1.25116	Bcell	C0	1	1	1	1	0.109589	0.0758237
RCC-PR5-Normal_CTCATTAAGGAATCGC-1	RCC-PR5-Normal	PR5	Normal	NA	No	1723	659	2.4942	Bcell	C1	2	2	2	0	0.159656	0.0592542
RCC-PR5-Normal_CTCATTAAGTACGATA-1	RCC-PR5-Normal	PR5	Normal	NA	No	1723	684	0.69646	Bcell	C1	1	1	1	0	0.0966803	0.0659961
RCC-PR5-Normal_CTCCTAGCACTTCGAA-1	RCC-PR5-Normal	PR5	Normal	NA	No	1335	533	1.1976	Bcell	C2	2	2	2	0	0.101843	0.100034
RCC-PR5-Normal_CTCCTAGTCTAACGGT-1	RCC-PR5-Normal	PR5	Normal	NA	No	1457	452	0.823045	Bcell	C2	2	0	0	0	0.0763004	0.116827
RCC-PR5-Normal_CTCGAAATCCCAGGTG-1	RCC-PR5-Normal	PR5	Normal	NA	No	1166	472	1.37221	Bcell	C1	1	1	1	1	0.117539	0.0634512
RCC-PR5-Normal_CTCGGAGTCTCTGTCG-1	RCC-PR5-Normal	PR5	Normal	NA	No	903	377	1.76991	Bcell	C3	1	1	0	0	0.0359709	0.0689937
RCC-PR5-Normal_CTCGGGAGTCCGTGAC-1	RCC-PR5-Normal	PR5	Normal	NA	No	1044	464	1.5311	Bcell	C0	1	1	1	0	0.129723	0.0516345
RCC-PR5-Normal_CTCGTACCAATAACGA-1	RCC-PR5-Normal	PR5	Normal	NA	No	1682	623	2.72997	Bcell	C3	2	2	2	2	0.112088	0.183711
RCC-PR5-Normal_CTCTGGTAGATGGGTC-1	RCC-PR5-Normal	PR5	Normal	NA	No	1835	690	4.02393	Bcell	C2	1	1	1	1	0.109103	0.128802
RCC-PR5-Normal_CTCTGGTAGGGAACGG-1	RCC-PR5-Normal	PR5	Normal	NA	No	861	413	0.348028	Bcell	C0	2	0	0	0	0.0771542	0.00841834
RCC-PR5-Normal_CTGATAGAGCAGGCTA-1	RCC-PR5-Normal	PR5	Normal	NA	No	1291	528	1.54919	Bcell	C0	1	0	0	0	0.0674768	0.0377964
RCC-PR5-Normal_CTGCCTAAGGTGTTAA-1	RCC-PR5-Normal	PR5	Normal	NA	No	2613	1081	1.26243	Bcell	C0	1	1	1	1	0.134636	0.0284287
RCC-PR5-Normal_CTGCCTAAGTTCCACA-1	RCC-PR5-Normal	PR5	Normal	NA	No	1963	676	0.509165	Bcell	C0	0	0	0	0	0.089483	0.103732
RCC-PR5-Normal_CTGCCTATCGCACTCT-1	RCC-PR5-Normal	PR5	Normal	NA	No	1318	574	0.834598	Bcell	C1	1	1	1	1	0.126316	0.0972476
RCC-PR5-Normal_CTGCTGTTCGCCAGCA-1	RCC-PR5-Normal	PR5	Normal	NA	No	1730	668	1.84864	Bcell	C0	1	1	0	0	0.140776	0.0972669
RCC-PR5-Normal_CTGGTCTGTTCAACCA-1	RCC-PR5-Normal	PR5	Normal	NA	No	1119	480	0.357462	Bcell	C1	2	0	0	0	0.0848139	0.0487323
RCC-PR5-Normal_CTGGTCTTCGCCTGAG-1	RCC-PR5-Normal	PR5	Normal	NA	No	1549	537	1.29116	Bcell	C1	2	2	2	0	0.111633	0.0256059
RCC-PR5-Normal_CTGTGCTGTAGTACCT-1	RCC-PR5-Normal	PR5	Normal	NA	No	895	442	1.22768	Bcell	C1	1	1	1	1	0.104753	0.0625286
RCC-PR5-Normal_CTTACCGAGGATGGAA-1	RCC-PR5-Normal	PR5	Normal	NA	No	936	444	2.12993	Bcell	C3	1	1	1	1	0.079292	0.104978
RCC-PR5-Normal_CTTACCGAGTTGCAGG-1	RCC-PR5-Normal	PR5	Normal	NA	No	1603	667	1.93267	Bcell	C0	1	1	1	0	0.12313	0.0800308
RCC-PR5-Normal_CTTAGGAAGTGCCAGA-1	RCC-PR5-Normal	PR5	Normal	NA	No	1670	652	1.07591	Bcell	C1	1	1	1	1	0.109294	0.116158
RCC-PR5-Normal_CTTGGCTTCAGTCAGT-1	RCC-PR5-Normal	PR5	Normal	NA	No	1183	485	0.929839	Bcell	C1	1	1	1	0	0.101003	0.0852655
RCC-PR5-Normal_GAAATGAGTGTTGAGG-1	RCC-PR5-Normal	PR5	Normal	NA	No	1436	568	1.53097	Bcell	C2	1	1	0	0	0.11581	0.104622
RCC-PR5-Normal_GAACATCAGCTTATCG-1	RCC-PR5-Normal	PR5	Normal	NA	No	1742	614	6.36833	Bcell	C1	2	2	2	2	0.0249073	0.0972768
RCC-PR5-Normal_GAACATCAGTGTTGAA-1	RCC-PR5-Normal	PR5	Normal	NA	No	2016	669	1.33862	Bcell	C0	1	1	1	0	0.0671856	0.0633549
RCC-PR5-Normal_GAACATCTCCGGCACA-1	RCC-PR5-Normal	PR5	Normal	NA	No	1698	639	0.235433	Bcell	C0	1	1	0	0	0.0821913	0.0926461
RCC-PR5-Normal_GAACCTACAAACGCGA-1	RCC-PR5-Normal	PR5	Normal	NA	No	1779	556	1.00953	Bcell	C2	1	1	1	1	0.0865931	0.0663482
RCC-PR5-Normal_GAATGAAAGTTCGCGC-1	RCC-PR5-Normal	PR5	Normal	NA	No	1164	456	0.687285	Bcell	C1	2	0	0	0	0.0952809	0.055862
RCC-PR5-Normal_GAATGAACATCTATGG-1	RCC-PR5-Normal	PR5	Normal	NA	No	1738	725	0.631458	Bcell	C3	1	1	1	1	0.115637	0.180663
RCC-PR5-Normal_GACGGCTAGCCGTCGT-1	RCC-PR5-Normal	PR5	Normal	NA	No	1468	525	0.749319	Bcell	C0	2	2	2	0	0.0924993	0.0914033
RCC-PR5-Normal_GACGGCTAGGCAATTA-1	RCC-PR5-Normal	PR5	Normal	NA	No	1495	551	1.27005	Bcell	C1	1	1	1	1	0.0927644	0.0872581
RCC-PR5-Normal_GACGGCTTCTTGCCGT-1	RCC-PR5-Normal	PR5	Normal	NA	No	1049	444	1.52526	Bcell	C2	1	1	1	1	0.0482418	0.0184119
RCC-PR5-Normal_GACGTTAGTCTAAACC-1	RCC-PR5-Normal	PR5	Normal	NA	No	1319	550	0.90978	Bcell	C1	1	1	1	1	0.0828168	0.0767003
RCC-PR5-Normal_GACTAACTCCACGTGG-1	RCC-PR5-Normal	PR5	Normal	NA	No	2166	656	1.06138	Bcell	C2	1	1	1	0	0.138529	0.126548
RCC-PR5-Normal_GACTACAAGTGTTAGA-1	RCC-PR5-Normal	PR5	Normal	NA	No	1535	623	0.521173	Bcell	C1	2	2	2	0	0.0879429	0.0785749
RCC-PR5-Normal_GACTACACAAGAGGCT-1	RCC-PR5-Normal	PR5	Normal	NA	No	1091	499	1.55535	Bcell	C1	1	1	1	0	0.0747166	0.0796598
RCC-PR5-Normal_GAGCAGAAGGCAATTA-1	RCC-PR5-Normal	PR5	Normal	NA	No	1130	469	0.618921	Bcell	C4	1	1	1	1	0.1087	0.125749
RCC-PR5-Normal_GAGGTGACATATGGTC-1	RCC-PR5-Normal	PR5	Normal	NA	No	1135	477	1.05727	Bcell	C1	2	2	2	0	0.0671802	0.0880301
RCC-PR5-Normal_GAGGTGATCAGTTAGC-1	RCC-PR5-Normal	PR5	Normal	NA	No	1481	480	1.61943	Bcell	C2	1	0	0	0	0.06888	0.0731509
RCC-PR5-Normal_GATCGATCATCGATGT-1	RCC-PR5-Normal	PR5	Normal	NA	No	1318	549	0.60698	Bcell	C0	1	1	1	1	0.117681	0.0872651
RCC-PR5-Normal_GATCGTACACACTGCG-1	RCC-PR5-Normal	PR5	Normal	NA	No	1410	534	0.991501	Bcell	C0	1	1	1	0	0.0941296	0.0859267
RCC-PR5-Normal_GATCGTACAGCCAATT-1	RCC-PR5-Normal	PR5	Normal	NA	No	1789	585	0.950252	Bcell	C0	2	2	2	0	0.0668556	0.0324262
RCC-PR5-Normal_GATCGTATCCTCAACC-1	RCC-PR5-Normal	PR5	Normal	NA	No	1907	676	2.41217	Bcell	C2	1	1	0	0	0.0715227	0.049888
RCC-PR5-Normal_GATGAAAGTGTGACGA-1	RCC-PR5-Normal	PR5	Normal	NA	No	1663	646	0.962117	Bcell	C2	0	0	0	0	0.0655448	0.0968398
RCC-PR5-Normal_GATGCTAAGTGATCGG-1	RCC-PR5-Normal	PR5	Normal	NA	No	742	451	3.22581	Bcell	C2	2	2	2	2	0.115434	0.106
RCC-PR5-Normal_GATTCAGGTGACAAAT-1	RCC-PR5-Normal	PR5	Normal	NA	No	2010	754	1.89055	Bcell	C1	2	2	2	0	0.0955999	0.0702061
RCC-PR5-Normal_GCAAACTCAGAGCCAA-1	RCC-PR5-Normal	PR5	Normal	NA	No	1339	521	1.56833	Bcell	C0	1	1	1	1	0.0754817	0.0956779
RCC-PR5-Normal_GCACTCTTCTGTTGAG-1	RCC-PR5-Normal	PR5	Normal	NA	No	742	316	0.537634	Bcell	C2	1	1	1	1	0.0746936	0.0275389
RCC-PR5-Normal_GCAGCCACACCGCTAG-1	RCC-PR5-Normal	PR5	Normal	NA	No	1871	588	0.961538	Bcell	C2	1	0	0	0	0.0581818	0.0996771
RCC-PR5-Normal_GCATACAGTTGAGGTG-1	RCC-PR5-Normal	PR5	Normal	NA	No	1513	612	0.922266	Bcell	C2	2	2	0	0	0.0504106	0.100575
RCC-PR5-Normal_GCATACATCGCTAGCG-1	RCC-PR5-Normal	PR5	Normal	NA	No	1514	525	0.462351	Bcell	C0	1	1	1	0	0.0631749	0.0670462
RCC-PR5-Normal_GCATACATCTCTGTCG-1	RCC-PR5-Normal	PR5	Normal	NA	No	2206	773	0.768188	Bcell	C3	1	1	1	1	0.106582	0.164617
RCC-PR5-Normal_GCATGATAGAAAGTGG-1	RCC-PR5-Normal	PR5	Normal	NA	No	2349	627	1.2766	Bcell	C1	2	2	0	0	0.0983042	0.0171574
RCC-PR5-Normal_GCATGATTCAGAGACG-1	RCC-PR5-Normal	PR5	Normal	NA	No	899	525	1.33333	Bcell	C0	1	1	0	0	0.125582	0.0246371
RCC-PR5-Normal_GCATGTAGTCATACTG-1	RCC-PR5-Normal	PR5	Normal	NA	No	1663	626	2.16346	Bcell	C1	1	1	1	1	0.0730159	0.143461
RCC-PR5-Normal_GCATGTATCTTTACGT-1	RCC-PR5-Normal	PR5	Normal	NA	No	1443	539	0.623701	Bcell	C0	1	1	1	1	0.0740618	0.0601967
RCC-PR5-Normal_GCCTCTAAGATGTTAG-1	RCC-PR5-Normal	PR5	Normal	NA	No	1315	517	1.52091	Bcell	C1	2	2	0	0	0.0742491	0.126398
RCC-PR5-Normal_GCCTCTAAGCAGGTCA-1	RCC-PR5-Normal	PR5	Normal	NA	No	846	369	1.30024	Bcell	C2	1	1	1	1	0.0634903	0.0717938
RCC-PR5-Normal_GCCTCTACAAGGTTCT-1	RCC-PR5-Normal	PR5	Normal	NA	No	944	441	1.58395	Bcell	C1	2	0	0	0	0.076475	0.0191663
RCC-PR5-Normal_GCCTCTATCCGTTGCT-1	RCC-PR5-Normal	PR5	Normal	NA	No	1725	606	0.985507	Bcell	C0	0	0	0	0	0.0691409	0.0406338
RCC-PR5-Normal_GCCTCTATCGGAAACG-1	RCC-PR5-Normal	PR5	Normal	NA	No	2103	821	1.61214	Bcell	C3	2	2	2	0	0.0743695	0.0786086
RCC-PR5-Normal_GCGACCACAACACGCC-1	RCC-PR5-Normal	PR5	Normal	NA	No	1379	521	0.941347	Bcell	C1	1	1	1	0	0.0798872	0.0470825
RCC-PR5-Normal_GCGAGAAAGGACCACA-1	RCC-PR5-Normal	PR5	Normal	NA	No	1280	456	0.936768	Bcell	C2	1	1	1	1	0.0989586	0.0908916
RCC-PR5-Normal_GCGAGAAGTATAGGTA-1	RCC-PR5-Normal	PR5	Normal	NA	No	1165	459	0.600343	Bcell	C0	0	0	0	0	0.0948715	0.00129115
RCC-PR5-Normal_GCGCCAATCACCTTAT-1	RCC-PR5-Normal	PR5	Normal	NA	No	1944	760	0.66838	Bcell	C1	2	2	2	0	0.146302	0.0775901
RCC-PR5-Normal_GCTGCGAAGACGCAAC-1	RCC-PR5-Normal	PR5	Normal	NA	No	1675	530	0.656325	Bcell	C2	2	0	0	0	0.0868034	0.0925432
RCC-PR5-Normal_GCTGCTTCATGAACCT-1	RCC-PR5-Normal	PR5	Normal	NA	No	1150	469	0.521739	Bcell	C2	1	1	0	0	0.0711543	0.114053
RCC-PR5-Normal_GCTGCTTTCTTCGAGA-1	RCC-PR5-Normal	PR5	Normal	NA	No	1659	566	1.38554	Bcell	C1	1	1	1	1	0.104912	0.112002
RCC-PR5-Normal_GGAAAGCCAACAACCT-1	RCC-PR5-Normal	PR5	Normal	NA	No	1304	533	1.07198	Bcell	C1	2	2	2	2	0.0886913	0.103792
RCC-PR5-Normal_GGAAAGCGTTCAGTAC-1	RCC-PR5-Normal	PR5	Normal	NA	No	1390	544	1.22126	Bcell	C2	1	1	0	0	0.0878548	0.0634571
RCC-PR5-Normal_GGAATAACAAAGCAAT-1	RCC-PR5-Normal	PR5	Normal	NA	No	2017	704	2.0297	Bcell	C1	0	0	0	0	0.123626	0.127577
RCC-PR5-Normal_GGACAAGGTAGGGTAC-1	RCC-PR5-Normal	PR5	Normal	NA	No	2010	623	0.895522	Bcell	C1	2	0	0	0	0.0546635	0.102233
RCC-PR5-Normal_GGACAAGTCCGCTGTT-1	RCC-PR5-Normal	PR5	Normal	NA	No	1234	491	1.7004	Bcell	C0	1	1	1	1	0.0806609	0.0846203
RCC-PR5-Normal_GGACATTTCTCTTGAT-1	RCC-PR5-Normal	PR5	Normal	NA	No	1453	565	1.65062	Bcell	C2	1	0	0	0	0.0886922	0.0678202
RCC-PR5-Normal_GGACGTCCAGTTAACC-1	RCC-PR5-Normal	PR5	Normal	NA	No	2230	613	1.1654	Bcell	C1	1	1	1	0	0.0487259	0.155997
RCC-PR5-Normal_GGACGTCGTATATCCG-1	RCC-PR5-Normal	PR5	Normal	NA	No	1230	502	2.84553	Bcell	C1	2	2	2	2	0.113342	0.121209
RCC-PR5-Normal_GGACGTCGTGAACCTT-1	RCC-PR5-Normal	PR5	Normal	NA	No	1523	663	0.983607	Bcell	C2	1	1	0	0	0.145999	0.0756409
RCC-PR5-Normal_GGACGTCTCCACGAAT-1	RCC-PR5-Normal	PR5	Normal	NA	No	709	298	1.97183	Bcell	C2	1	1	1	1	0.0761181	0.0573228
RCC-PR5-Normal_GGAGCAAGTTCAGCGC-1	RCC-PR5-Normal	PR5	Normal	NA	No	1072	542	1.95531	Bcell	C1	2	2	0	0	0.0850652	0.0802887
RCC-PR5-Normal_GGAGCAAGTTGGACCC-1	RCC-PR5-Normal	PR5	Normal	NA	No	1495	493	0.602007	Bcell	C1	1	1	1	0	0.0959004	0.0794412
RCC-PR5-Normal_GGATGTTCATGGTAGG-1	RCC-PR5-Normal	PR5	Normal	NA	No	1171	407	0.59676	Bcell	C0	1	1	1	0	0.0617471	0.0923305
RCC-PR5-Normal_GGATGTTTCACAATGC-1	RCC-PR5-Normal	PR5	Normal	NA	No	2558	1045	3.04094	Bcell	C3	2	2	2	2	0.156317	0.098948
RCC-PR5-Normal_GGATTACAGTCAAGGC-1	RCC-PR5-Normal	PR5	Normal	NA	No	1270	555	0.944138	Bcell	C1	0	0	0	0	0.0760981	0.135909
RCC-PR5-Normal_GGCAATTGTCGAACAG-1	RCC-PR5-Normal	PR5	Normal	NA	No	1164	529	1.53978	Bcell	C3	1	1	1	1	0.108688	0.14105
RCC-PR5-Normal_GGCCGATCACCCTATC-1	RCC-PR5-Normal	PR5	Normal	NA	No	1074	480	1.85874	Bcell	C1	2	2	2	2	0.0810496	0.0374569
[truncated: 1,342 more rows]

## Sheet: CellphoneDB
id_cp_interaction	interacting_pair	partner_a	partner_b	gene_a	gene_b	secreted	receptor_a	receptor_b	annotation_strategy	is_integrin	rank	Bcell|Bcell	Bcell|Endothelial	Bcell|Epithelial	Bcell|Fibroblast	Bcell|Mast	Bcell|Myeloid	Bcell|Tcell	Endothelial|Bcell	Epithelial|Bcell	Fibroblast|Bcell	Mast|Bcell	Myeloid|Bcell	Tcell|Bcell	condition
CPI-SS0AA47D179	TNFRSF13B_CD70	simple:O14836	simple:P32970	TNFRSF13B	CD70	TRUE	TRUE	FALSE	InnateDB-All	FALSE	0.02	0.24	NA	NA	NA	NA	NA	NA	NA	NA	NA	NA	NA	NA	Normal
CPI-SS03C51D352	TNFRSF13B_TNFSF13B	simple:O14836	simple:Q9Y275	TNFRSF13B	TNFSF13B	TRUE	TRUE	FALSE	curated	FALSE	0.02	NA	NA	NA	NA	NA	0.421	NA	NA	NA	NA	NA	NA	NA	Normal
CPI-SS08920B6FF	PODXL_SELL	simple:O00592	simple:P14151	PODXL	SELL	FALSE	FALSE	FALSE	curated	FALSE	0.041	NA	NA	NA	NA	NA	NA	NA	NA	0.633	NA	NA	NA	NA	Normal
CPI-CS087E1C654	LipoxinA4_byALOX5_CYSLTR1	complex:LipoxinA4_byALOX5	simple:Q9Y271		CYSLTR1	TRUE	FALSE	TRUE	curated	FALSE	0.041	NA	NA	NA	NA	NA	NA	NA	NA	NA	NA	0.328	NA	NA	Normal
CPI-CS0150916A7	LeukotrieneE4_byDPEP1_CYSLTR1	complex:LeukotrieneE4_byDPEP1	simple:Q9Y271		CYSLTR1	TRUE	FALSE	TRUE	curated	FALSE	0.041	NA	NA	NA	NA	NA	NA	NA	0.212	NA	NA	NA	NA	NA	Normal
CPI-CS0891F5216	LeukotrieneC4_byLTC4S_CYSLTR1	complex:LeukotrieneC4_byLTC4S	simple:Q9Y271		CYSLTR1	TRUE	FALSE	TRUE	curated	FALSE	0.041	NA	NA	NA	NA	NA	NA	NA	NA	NA	NA	0.328	NA	NA	Normal
CPI-SS0EB5AEC83	SELL_CD34	simple:P14151	simple:P28906	SELL	CD34	FALSE	FALSE	FALSE	curated	FALSE	0.041	NA	NA	0.476	NA	NA	NA	NA	NA	NA	NA	NA	NA	NA	Normal
CPI-SS087321EB5	SELL_SELPLG	simple:P14151	simple:Q14242	SELL	SELPLG	FALSE	FALSE	TRUE	curated	FALSE	0.041	NA	NA	NA	NA	NA	0.289	NA	NA	NA	NA	NA	NA	NA	Normal
CPI-SS083296041	CD40_CD40LG	simple:P25942	simple:P29965	CD40	CD40LG	TRUE	TRUE	FALSE	curated	FALSE	0.041	NA	NA	NA	NA	NA	NA	0.223	NA	NA	NA	NA	NA	NA	Normal
CPI-SS0F00D756A	CD40_TNFSF13B	simple:P25942	simple:Q9Y275	CD40	TNFSF13B	TRUE	TRUE	FALSE	I2D,InnateDB	FALSE	0.041	NA	NA	NA	NA	NA	0.403	NA	NA	NA	NA	NA	NA	NA	Normal
CPI-SS0D4BF6CA3	CD27_CD70	simple:P26842	simple:P32970	CD27	CD70	TRUE	TRUE	FALSE	curated	FALSE	0.041	0.237	NA	NA	NA	NA	NA	NA	NA	NA	NA	NA	NA	0.237	Normal
CPI-SS0CBC7840D	PTPRC_CD22	simple:P08575	simple:P20273	PTPRC	CD22	FALSE	FALSE	TRUE	curated	FALSE	0.061	0.411	NA	NA	NA	NA	NA	NA	NA	NA	NA	NA	0.621	0.838	Normal
CPI-SS073C1B796	CD52_SIGLEC10	simple:P31358	simple:Q96LC7	CD52	SIGLEC10	TRUE	FALSE	FALSE	curated	FALSE	0.061	NA	NA	NA	NA	NA	1.188	NA	NA	NA	NA	NA	NA	NA	Normal
CPI-SS05D23BCE8	HLA-DPB1_TNFSF13B	simple:HLADPB1	simple:Q9Y275	HLA-DPB1	TNFSF13B	TRUE	TRUE	FALSE	InnateDB-All	FALSE	0.061	NA	NA	NA	NA	NA	1.394	NA	NA	NA	NA	NA	NA	NA	Normal
CPI-SS03EF699C7	HLA-E_KLRC1	simple:P13747	simple:P26715	HLA-E	KLRC1	FALSE	FALSE	TRUE	curated	FALSE	0.082	NA	NA	NA	NA	NA	NA	0.939	NA	NA	NA	NA	NA	NA	Normal
CPI-SS02ACCF1F7	MIF_TNFRSF14	simple:P14174	simple:Q92956	MIF	TNFRSF14	TRUE	FALSE	TRUE	I2D,IntAct	FALSE	0.082	NA	NA	NA	NA	NA	NA	NA	0.832	NA	NA	NA	NA	NA	Normal
CPI-SS033CB0BB2	CXADR_FAM3C	simple:P78310	simple:Q92520	CXADR	FAM3C	TRUE	TRUE	FALSE	IMEx,IntAct	FALSE	0.082	NA	NA	NA	NA	NA	NA	NA	0.283	NA	NA	NA	NA	NA	Normal
CPI-SS0669CC233	CXCL14_CXCR4	simple:O95715	simple:P61073	CXCL14	CXCR4	TRUE	FALSE	TRUE	curated	FALSE	0.082	NA	NA	NA	NA	NA	NA	NA	1.793	NA	NA	NA	NA	NA	Normal
CPI-SS02A0FF87F	FAM3C_CLEC2D	simple:Q92520	simple:Q9UHP7	FAM3C	CLEC2D	TRUE	FALSE	TRUE	IMEx,InnateDB-All,IntAct	FALSE	0.082	NA	NA	NA	NA	NA	NA	0.257	NA	NA	NA	NA	NA	NA	Normal
CPI-SS06CBC985C	LTBR_LTB	simple:P36941	simple:Q06643	LTBR	LTB	FALSE	TRUE	FALSE	curated	FALSE	0.082	NA	NA	NA	NA	NA	NA	NA	0.798	0.824	NA	NA	NA	NA	Normal
CPI-CS0715DE78D	CD94:NKG2A_HLA-E	complex:CD94:NKG2A	simple:P13747		HLA-E	FALSE	TRUE	FALSE	curated	FALSE	0.082	NA	NA	NA	NA	NA	NA	NA	NA	NA	NA	NA	NA	0.939	Normal
CPI-SS059EEFDC6	MIF_TNFRSF10D	simple:P14174	simple:Q9UBN6	MIF	TNFRSF10D	TRUE	FALSE	TRUE	I2D,IntAct	FALSE	0.102	NA	NA	0.401	NA	NA	NA	NA	NA	NA	NA	NA	NA	NA	Normal
CPI-SS06F83AE58	CD44_SELE	simple:P16070	simple:P16581	CD44	SELE	FALSE	TRUE	FALSE	curated	FALSE	0.102	NA	NA	0.644	NA	NA	NA	NA	NA	NA	NA	NA	NA	NA	Normal
CPI-SS02AB0C3E0	SPP1_CD44	simple:P10451	simple:P16070	SPP1	CD44	TRUE	FALSE	TRUE	I2D,IMEx,InnateDB-All,IntAct	FALSE	0.122	NA	NA	NA	NA	NA	NA	NA	0.922	NA	NA	NA	NA	NA	Normal
CPI-SS014958F32	LGALS9_CD47	simple:O00182	simple:Q08722	LGALS9	CD47	TRUE	FALSE	TRUE	InnateDB-All	FALSE	0.122	NA	NA	NA	NA	NA	NA	NA	NA	NA	NA	NA	0.441	NA	Normal
CPI-SC0976EF8E9	PTGER3_ProstaglandinE2_byPTGES3	simple:P43115	complex:ProstaglandinE2_byPTGES3	PTGER3		TRUE	TRUE	FALSE	curated	FALSE	0.122	NA	NA	NA	NA	NA	NA	NA	0.503	NA	NA	NA	NA	NA	Normal
CPI-SS01946BE5C	C5AR1_RPS19	simple:P21730	simple:P39019	C5AR1	RPS19	FALSE	TRUE	FALSE	guidetopharmacology.org	FALSE	0.122	NA	NA	NA	NA	NA	NA	NA	NA	NA	NA	NA	2.714	NA	Normal
CPI-SS0A76A8E97	HLA-F_LILRB2	simple:P30511	simple:Q8N423	HLA-F	LILRB2	FALSE	FALSE	TRUE	curated	FALSE	0.122	NA	NA	NA	NA	NA	0.38	NA	NA	NA	NA	NA	NA	NA	Normal
CPI-SS0703338F5	LGALS9_CD44	simple:O00182	simple:P16070	LGALS9	CD44	TRUE	FALSE	TRUE	InnateDB	FALSE	0.143	NA	NA	NA	NA	NA	NA	NA	NA	NA	NA	NA	0.573	NA	Normal
CPI-SS055E061C9	LAMP1_FAM3C	simple:P11279	simple:Q92520	LAMP1	FAM3C	TRUE	TRUE	FALSE	InnateDB-All	FALSE	0.163	NA	NA	NA	NA	NA	NA	NA	0.242	0.254	NA	NA	NA	NA	Normal
CPI-SS0302E8E8F	CD74_COPA	simple:P04233	simple:P53621	CD74	COPA	TRUE	TRUE	FALSE	IMEx,IntAct	FALSE	0.184	NA	2.095	NA	NA	2.11	2.09	NA	NA	NA	NA	NA	NA	NA	Normal
CPI-SS014C07723	TYROBP_CD44	simple:O43914	simple:P16070	TYROBP	CD44	FALSE	FALSE	TRUE	curated	FALSE	0.204	NA	NA	NA	NA	NA	NA	NA	NA	NA	NA	NA	2.041	NA	Normal
CPI-SS034D36D2F	HLA-C_FAM3C	simple:HLAC	simple:Q92520	HLA-C	FAM3C	TRUE	TRUE	FALSE	InnateDB-All	FALSE	0.224	NA	NA	NA	NA	NA	NA	NA	NA	1.564	NA	NA	NA	1.516	Normal
CPI-SS09808DEAE	CD74_APP	simple:P04233	simple:P05067	CD74	APP	FALSE	TRUE	FALSE	curated	FALSE	0.245	NA	2.606	2.921	2.46	NA	2.077	NA	NA	NA	NA	NA	NA	NA	Normal
CPI-SS0632A027A	CD44_HBEGF	simple:P16070	simple:Q99075	CD44	HBEGF	TRUE	TRUE	TRUE	I2D,InnateDB-All	FALSE	0.286	NA	NA	NA	NA	NA	0.783	NA	NA	NA	NA	NA	NA	NA	Normal
CPI-SS02DA892C8	BSG_PPIA	simple:P35613	simple:P62937	BSG	PPIA	TRUE	FALSE	FALSE	curated	FALSE	0.286	NA	NA	NA	NA	NA	NA	NA	1.448	NA	NA	NA	NA	NA	Normal
CPI-SS0ABC5C1B8	CD74_MIF	simple:P04233	simple:P14174	CD74	MIF	TRUE	TRUE	FALSE	I2D,InnateDB-All	FALSE	0.429	2.229	2.703	2.203	2.261	2.143	2.172	2.222	NA	2.058	NA	NA	2.156	NA	Normal
CPI-SS03C51D352	TNFRSF13B_TNFSF13B	simple:O14836	simple:Q9Y275	TNFRSF13B	TNFSF13B	TRUE	TRUE	FALSE	curated	FALSE	0.02	NA	NA	NA	NA	NA	0.402	NA	NA	NA	NA	NA	NA	NA	Tumor
CPI-SS0EB5AEC83	SELL_CD34	simple:P14151	simple:P28906	SELL	CD34	FALSE	FALSE	FALSE	curated	FALSE	0.02	NA	NA	0.569	NA	NA	NA	NA	NA	NA	NA	NA	NA	NA	Tumor
CPI-SS08920B6FF	PODXL_SELL	simple:O00592	simple:P14151	PODXL	SELL	FALSE	FALSE	FALSE	curated	FALSE	0.02	NA	NA	NA	NA	NA	NA	NA	NA	0.659	NA	NA	NA	NA	Tumor
CPI-SS087321EB5	SELL_SELPLG	simple:P14151	simple:Q14242	SELL	SELPLG	FALSE	FALSE	TRUE	curated	FALSE	0.041	NA	NA	NA	NA	NA	0.292	0.297	NA	NA	NA	NA	NA	NA	Tumor
CPI-SS06CBC985C	LTBR_LTB	simple:P36941	simple:Q06643	LTBR	LTB	FALSE	TRUE	FALSE	curated	FALSE	0.041	NA	NA	NA	NA	NA	NA	NA	NA	NA	0.716	NA	NA	NA	Tumor
CPI-SS073C1B796	CD52_SIGLEC10	simple:P31358	simple:Q96LC7	CD52	SIGLEC10	TRUE	FALSE	FALSE	curated	FALSE	0.061	NA	NA	NA	NA	NA	1.198	NA	NA	NA	NA	NA	NA	NA	Tumor
CPI-SS05D23BCE8	HLA-DPB1_TNFSF13B	simple:HLADPB1	simple:Q9Y275	HLA-DPB1	TNFSF13B	TRUE	TRUE	FALSE	InnateDB-All	FALSE	0.061	NA	NA	NA	NA	NA	1.291	NA	NA	NA	NA	NA	NA	NA	Tumor
CPI-SS0AA47D179	TNFRSF13B_CD70	simple:O14836	simple:P32970	TNFRSF13B	CD70	TRUE	TRUE	FALSE	InnateDB-All	FALSE	0.061	0.214	0.501	NA	NA	NA	NA	0.213	NA	NA	NA	NA	NA	NA	Tumor
CPI-SS0F00D756A	CD40_TNFSF13B	simple:P25942	simple:Q9Y275	CD40	TNFSF13B	TRUE	TRUE	FALSE	I2D,InnateDB	FALSE	0.061	NA	NA	NA	NA	NA	0.412	NA	NA	NA	NA	NA	NA	NA	Tumor
CPI-CS0715DE78D	CD94:NKG2A_HLA-E	complex:CD94:NKG2A	simple:P13747		HLA-E	FALSE	TRUE	FALSE	curated	FALSE	0.082	NA	NA	NA	NA	NA	NA	NA	NA	NA	NA	NA	NA	1.008	Tumor
CPI-SS03EF699C7	HLA-E_KLRC1	simple:P13747	simple:P26715	HLA-E	KLRC1	FALSE	FALSE	TRUE	curated	FALSE	0.082	NA	NA	NA	NA	NA	NA	1.008	NA	NA	NA	NA	NA	NA	Tumor
CPI-SS0669CC233	CXCL14_CXCR4	simple:O95715	simple:P61073	CXCL14	CXCR4	TRUE	FALSE	TRUE	curated	FALSE	0.082	NA	NA	NA	NA	NA	NA	NA	1.91	NA	NA	NA	NA	NA	Tumor
CPI-SS0302E8E8F	CD74_COPA	simple:P04233	simple:P53621	CD74	COPA	TRUE	TRUE	FALSE	IMEx,IntAct	FALSE	0.082	NA	NA	2.032	NA	NA	2.011	NA	NA	NA	NA	NA	NA	NA	Tumor
CPI-SS055E061C9	LAMP1_FAM3C	simple:P11279	simple:Q92520	LAMP1	FAM3C	TRUE	TRUE	FALSE	InnateDB-All	FALSE	0.082	NA	NA	NA	NA	NA	NA	NA	NA	0.347	NA	NA	NA	NA	Tumor
CPI-SS025C8F785	CLEC2B_KLRF1	simple:Q92478	simple:Q9NZS2	CLEC2B	KLRF1	FALSE	TRUE	TRUE	curated	FALSE	0.102	NA	NA	NA	NA	NA	NA	0.295	NA	NA	NA	NA	NA	NA	Tumor
CPI-SS0E292C126	KLRB1_CLEC2D	simple:Q12918	simple:Q9UHP7	KLRB1	CLEC2D	FALSE	TRUE	TRUE	curated	FALSE	0.102	NA	NA	NA	NA	NA	NA	0.331	NA	NA	NA	NA	NA	0.781	Tumor
CPI-SS02AB0C3E0	SPP1_CD44	simple:P10451	simple:P16070	SPP1	CD44	TRUE	FALSE	TRUE	I2D,IMEx,InnateDB-All,IntAct	FALSE	0.122	NA	NA	NA	NA	NA	NA	NA	0.966	NA	NA	NA	NA	NA	Tumor
CPI-SS0D4BF6CA3	CD27_CD70	simple:P26842	simple:P32970	CD27	CD70	TRUE	TRUE	FALSE	curated	FALSE	0.122	0.28	0.567	NA	NA	NA	NA	0.279	NA	NA	NA	NA	NA	0.4	Tumor
CPI-SS0055264F3	EGFR_TGFB1	simple:P00533	simple:P01137	EGFR	TGFB1	TRUE	TRUE	FALSE	IMEx,InnateDB-All,MINT	FALSE	0.143	NA	NA	NA	NA	NA	NA	NA	0.196	NA	NA	NA	NA	NA	Tumor
CPI-SS085EE60B1	TGFB1_TGFBR3	simple:P01137	simple:Q03167	TGFB1	TGFBR3	TRUE	FALSE	TRUE	curated	FALSE	0.143	NA	NA	0.246	NA	NA	NA	NA	NA	NA	NA	NA	NA	NA	Tumor
CPI-SS0703338F5	LGALS9_CD44	simple:O00182	simple:P16070	LGALS9	CD44	TRUE	FALSE	TRUE	InnateDB	FALSE	0.143	NA	NA	NA	NA	NA	NA	NA	NA	NA	NA	NA	0.498	NA	Tumor
CPI-SS0A76A8E97	HLA-F_LILRB2	simple:P30511	simple:Q8N423	HLA-F	LILRB2	FALSE	FALSE	TRUE	curated	FALSE	0.143	NA	NA	NA	NA	NA	0.376	NA	NA	NA	NA	NA	NA	NA	Tumor
CPI-SS0632A027A	CD44_HBEGF	simple:P16070	simple:Q99075	CD44	HBEGF	TRUE	TRUE	TRUE	I2D,InnateDB-All	FALSE	0.163	NA	NA	NA	NA	NA	0.592	NA	NA	NA	NA	NA	NA	NA	Tumor
CPI-SS02A0FF87F	FAM3C_CLEC2D	simple:Q92520	simple:Q9UHP7	FAM3C	CLEC2D	TRUE	FALSE	TRUE	IMEx,InnateDB-All,IntAct	FALSE	0.163	0.247	NA	NA	NA	NA	NA	0.346	0.206	0.246	0.287	NA	NA	NA	Tumor
CPI-SS034D36D2F	HLA-C_FAM3C	simple:HLAC	simple:Q92520	HLA-C	FAM3C	TRUE	TRUE	FALSE	InnateDB-All	FALSE	0.184	NA	NA	NA	NA	NA	NA	NA	NA	1.567	NA	NA	NA	1.626	Tumor
CPI-SS02ACCF1F7	MIF_TNFRSF14	simple:P14174	simple:Q92956	MIF	TNFRSF14	TRUE	FALSE	TRUE	I2D,IntAct	FALSE	0.184	NA	NA	NA	NA	NA	NA	NA	1.037	NA	NA	NA	NA	NA	Tumor
CPI-SS014958F32	LGALS9_CD47	simple:O00182	simple:Q08722	LGALS9	CD47	TRUE	FALSE	TRUE	InnateDB-All	FALSE	0.204	NA	NA	NA	NA	NA	NA	NA	NA	0.376	NA	NA	0.471	NA	Tumor
CPI-SS01946BE5C	C5AR1_RPS19	simple:P21730	simple:P39019	C5AR1	RPS19	FALSE	TRUE	FALSE	guidetopharmacology.org	FALSE	0.204	NA	NA	NA	NA	NA	NA	NA	NA	NA	2.256	NA	2.712	NA	Tumor
CPI-SS0CE693E3E	LGALS9_P4HB	simple:O00182	simple:P07237	LGALS9	P4HB	TRUE	FALSE	FALSE	curated	FALSE	0.204	NA	NA	NA	NA	NA	NA	NA	NA	NA	NA	NA	0.313	NA	Tumor
CPI-SS09808DEAE	CD74_APP	simple:P04233	simple:P05067	CD74	APP	FALSE	TRUE	FALSE	curated	FALSE	0.224	NA	2.169	3.007	2.271	NA	NA	NA	NA	NA	NA	NA	NA	NA	Tumor
CPI-SS014C07723	TYROBP_CD44	simple:O43914	simple:P16070	TYROBP	CD44	FALSE	FALSE	TRUE	curated	FALSE	0.245	NA	NA	NA	NA	NA	NA	NA	NA	NA	NA	1.414	2.067	NA	Tumor
CPI-SS099ACF7FB	IGFBP3_TMEM219	simple:P17936	simple:Q86XT9	IGFBP3	TMEM219	TRUE	FALSE	TRUE	curated	FALSE	0.286	NA	NA	NA	NA	NA	NA	NA	0.46	0.671	NA	NA	NA	NA	Tumor
CPI-SS0ABC5C1B8	CD74_MIF	simple:P04233	simple:P14174	CD74	MIF	TRUE	TRUE	FALSE	I2D,InnateDB-All	FALSE	0.347	2.144	2.832	2.167	2.24	2.182	2.092	2.209	NA	NA	NA	NA	2.215	NA	Tumor
CPI-SS02DA892C8	BSG_PPIA	simple:P35613	simple:P62937	BSG	PPIA	TRUE	FALSE	FALSE	curated	FALSE	0.449	NA	NA	NA	NA	NA	NA	NA	NA	NA	1.119	NA	NA	NA	Tumor

## Sheet: Deg_Bcell_tumorVSnormal
gene	p_val	avg_log2FC	pct.1	pct.2	p_val_adj
RPS26	2.16459e-40	-0.949025	0.675	0.768	3.01355e-36
MT-CYB	5.8682e-35	-0.633837	0.67	0.774	8.16971e-31
TMSB4X	4.79289e-33	0.350655	0.998	0.987	6.67266e-29
CCL5	6.8357e-33	1.13309	0.176	0.045	9.51666e-29
NKG7	1.8719e-27	1.10526	0.136	0.031	2.60605e-23
RGS5	3.68737e-27	0.89292	0.101	0.013	5.13356e-23
HLA-C	4.88726e-27	0.537707	0.737	0.585	6.80405e-23
RPS29	5.85421e-27	-0.378405	0.986	0.961	8.15023e-23
RPS2	1.04989e-26	0.306055	0.984	0.968	1.46166e-22
IL32	6.18867e-26	0.832671	0.137	0.034	8.61586e-22
SRGN	1.13781e-25	0.498553	0.551	0.364	1.58406e-21
S100A11	4.36504e-25	0.654331	0.232	0.098	6.07701e-21
MALAT1	1.32823e-24	-0.201828	0.997	0.999	1.84916e-20
NBEAL1	2.18818e-23	-0.738787	0.329	0.458	3.04638e-19
KLRB1	3.2176e-23	0.809515	0.113	0.024	4.47955e-19
RPL10A	7.46089e-21	-0.258763	0.961	0.973	1.0387e-16
HSP90AB1	1.00221e-19	-0.579787	0.524	0.61	1.39528e-15
MT-ND4L	3.54423e-18	-0.70869	0.261	0.384	4.93428e-14
RPL39	3.55941e-18	0.223875	0.985	0.986	4.95541e-14
S100A4	5.77981e-18	0.646916	0.349	0.215	8.04666e-14
HLA-B	1.01541e-17	0.376575	0.874	0.795	1.41365e-13
CCL4	1.98182e-17	0.555341	0.239	0.122	2.75909e-13
FOS	4.43888e-17	-0.619337	0.371	0.489	6.17981e-13
JUND	6.49346e-17	-0.637569	0.318	0.429	9.04019e-13
IFI44L	7.45289e-17	0.60625	0.201	0.096	1.03759e-12
FOSB	1.80015e-16	-0.625372	0.269	0.38	2.50617e-12
RPS10	2.75557e-16	-0.429862	0.695	0.719	3.8363e-12
RPL12	1.11569e-15	-0.240867	0.974	0.983	1.55326e-11
RGS1	9.06056e-15	0.587832	0.329	0.209	1.26141e-10
HLA-A	9.22863e-15	0.334139	0.838	0.75	1.28481e-10
PPP1R15A	1.76766e-14	-0.479417	0.392	0.499	2.46093e-10
MT2A	3.80415e-14	0.528949	0.234	0.132	5.29614e-10
CYBA	6.92081e-14	0.371063	0.705	0.566	9.63515e-10
HSP90AA1	1.32376e-13	-0.644075	0.48	0.567	1.84294e-09
RALGPS2	2.18844e-13	-0.663093	0.109	0.194	3.04675e-09
RPL36A	3.72289e-13	-0.448031	0.566	0.614	5.18301e-09
SAMSN1	3.90514e-13	0.492524	0.241	0.14	5.43673e-09
S100A6	4.27864e-13	0.362652	0.447	0.317	5.95673e-09
ITM2B	8.26631e-13	0.38787	0.406	0.279	1.15084e-08
IFI6	1.31241e-12	0.41892	0.132	0.058	1.82714e-08
HLA-DRB5	1.87906e-12	0.472284	0.328	0.218	2.61602e-08
HCST	2.69771e-12	0.496805	0.166	0.084	3.75575e-08
S100A10	2.93822e-12	0.442233	0.221	0.128	4.09059e-08
H3F3B	3.57394e-12	-0.309534	0.878	0.874	4.97565e-08
LY6E	4.55795e-12	0.351633	0.32	0.205	6.34558e-08
DRAP1	6.68272e-12	0.354307	0.213	0.119	9.30368e-08
RP5-887A10.1	1.23302e-11	0.512136	0.263	0.166	1.71661e-07
CD63	1.34497e-11	0.395702	0.228	0.134	1.87247e-07
GAPDH	5.52105e-11	0.375153	0.525	0.403	7.6864e-07
CD83	1.08617e-10	-0.331792	0.44	0.535	1.51217e-06
LPIN1	1.52596e-10	0.386199	0.162	0.087	2.12444e-06
CD99	2.95631e-10	0.357739	0.22	0.134	4.11578e-06
ZFP36L2	4.18044e-10	0.279798	0.401	0.286	5.82001e-06
ITGB1	4.67229e-10	0.361208	0.19	0.11	6.50477e-06
CYCS	4.79325e-10	-0.45319	0.443	0.511	6.67317e-06
RAB11FIP1	1.7452e-09	-0.517101	0.114	0.183	2.42967e-05
TP53INP1	2.07636e-09	0.328879	0.136	0.071	2.89071e-05
LINC00152	3.07724e-09	0.33101	0.114	0.056	4.28414e-05
HSPD1	3.78657e-09	-0.533762	0.24	0.317	5.27166e-05
COX7B	4.70493e-09	0.286579	0.236	0.151	6.5502e-05
SERF2	5.33235e-09	0.224378	0.813	0.729	7.4237e-05
SNX29P2	7.80586e-09	-0.511632	0.076	0.135	0.000108673
ARID5B	8.07138e-09	0.332659	0.284	0.196	0.00011237
COX14	1.27732e-08	0.306171	0.209	0.132	0.000177829
ZNF90	1.31764e-08	-0.432438	0.078	0.137	0.000183442
ISG20	2.85842e-08	0.283543	0.607	0.502	0.000397949
AP3S1	4.98289e-08	0.30443	0.205	0.131	0.000693719
TMEM59	5.01215e-08	0.316229	0.259	0.177	0.000697792
CYTIP	5.47569e-08	0.267601	0.318	0.227	0.000762326
MYL12A	6.47156e-08	0.246312	0.507	0.397	0.000900971
RPSAP58	7.42432e-08	-0.437272	0.202	0.273	0.00103361
HSPH1	7.46323e-08	-0.555433	0.174	0.239	0.00103903
CCND3	9.181e-08	0.332356	0.199	0.129	0.00127818
C19orf66	9.21117e-08	0.296672	0.111	0.059	0.00128238
PTPN7	1.01145e-07	0.281667	0.125	0.069	0.00140815
PSME1	1.19244e-07	0.231979	0.35	0.256	0.00166012
IFITM2	1.3506e-07	0.321409	0.316	0.23	0.0018803
CD69	1.45422e-07	-0.390034	0.565	0.608	0.00202456
HLA-DRB1	1.56846e-07	-0.260412	0.735	0.766	0.00218361
TXN	2.03467e-07	0.225836	0.161	0.099	0.00283266
HLA-DPB1	2.06577e-07	-0.28737	0.717	0.76	0.00287597
TRABD	2.08921e-07	0.336856	0.155	0.096	0.0029086
GMFG	2.10186e-07	0.24805	0.267	0.186	0.00292621
SSR4	2.5359e-07	0.534552	0.396	0.31	0.00353049
SH3BGRL3	2.61036e-07	0.269552	0.465	0.37	0.00363415
HNRNPU	3.43311e-07	-0.500007	0.159	0.22	0.00477958
USMG5	3.58605e-07	0.285062	0.224	0.153	0.0049925
GYPC	4.48186e-07	0.218796	0.211	0.141	0.00623964
NEAT1	4.78445e-07	0.336406	0.448	0.357	0.00666092
VIM	5.09265e-07	0.213056	0.372	0.287	0.00708999
TMEM123	5.5689e-07	0.335614	0.258	0.186	0.00775302
MT-ND2	6.55305e-07	-0.278661	0.706	0.726	0.00912316
MS4A1	8.33505e-07	-0.297734	0.512	0.559	0.0116041
KLF6	1.05004e-06	-0.328802	0.378	0.45	0.0146187
RPL17	1.12395e-06	-0.378998	0.326	0.382	0.0156477
ALDOA	1.16876e-06	0.223994	0.309	0.225	0.0162715
IRF8	1.3466e-06	-0.352353	0.292	0.355	0.0187474
GLIPR1	1.37595e-06	0.241974	0.153	0.096	0.019156
RAP1A	1.38684e-06	0.293492	0.13	0.079	0.0193076
RPSA	1.42258e-06	-0.216886	0.802	0.81	0.0198052
LEPROTL1	1.58786e-06	0.26961	0.141	0.086	0.0221062
FKBP2	2.02044e-06	0.392015	0.189	0.128	0.0281286
MYL6	2.31421e-06	0.217133	0.626	0.522	0.0322184
DERL3	2.73536e-06	0.548252	0.152	0.099	0.0380817
RABAC1	2.84645e-06	0.247786	0.23	0.163	0.0396283
CHORDC1	3.00238e-06	-0.481442	0.116	0.167	0.0417991
HSPA1A	3.05032e-06	-0.53567	0.237	0.299	0.0424666
SSR3	4.12523e-06	0.25347	0.17	0.111	0.0574315
HSPB1	5.37743e-06	-0.536418	0.23	0.287	0.0748646
CLIC1	5.89276e-06	0.207236	0.397	0.31	0.082039
TMEM66	6.23842e-06	0.207515	0.46	0.37	0.0868513
DPP7	9.19073e-06	0.220713	0.165	0.111	0.127953
TMED9	1.03315e-05	0.208952	0.169	0.113	0.143835
VOPP1	1.04417e-05	0.272356	0.133	0.086	0.145369
LDHA	1.08675e-05	0.252355	0.183	0.126	0.151297
RBX1	1.09531e-05	0.238226	0.194	0.134	0.152489
ERH	1.12734e-05	0.201032	0.212	0.149	0.156949
NFKBIA	1.16061e-05	0.226832	0.436	0.354	0.16158
CD79B	1.19152e-05	-0.506287	0.214	0.264	0.165883
COX5A	1.21013e-05	0.249299	0.166	0.112	0.168475
ACADVL	1.42987e-05	0.202899	0.117	0.071	0.199066
LY9	1.45038e-05	-0.418324	0.222	0.275	0.201921
PMAIP1	1.63436e-05	-0.299684	0.351	0.407	0.227536
RP11-138A9.1	1.71604e-05	0.208877	0.16	0.107	0.238908
TGIF1	2.08512e-05	0.244212	0.246	0.181	0.290291
XBP1	2.20188e-05	0.465823	0.205	0.15	0.306545
CAPZB	2.306e-05	0.233264	0.194	0.136	0.321041
ATP5G3	2.35277e-05	0.213698	0.218	0.158	0.327553
PRDM1	2.4356e-05	0.2436	0.105	0.064	0.339085
THEMIS2	2.53775e-05	0.238843	0.141	0.094	0.353306
YWHAZ	2.5946e-05	-0.324433	0.395	0.442	0.36122
ALOX5AP	2.70309e-05	0.215087	0.182	0.126	0.376324
ARL4A	3.14925e-05	-0.451328	0.13	0.175	0.438439
ARID5A	3.16387e-05	0.243213	0.152	0.103	0.440474
ARRDC3	3.49909e-05	-0.46621	0.081	0.121	0.487143
IER2	3.81927e-05	0.234102	0.472	0.391	0.531719
RILPL2	4.75067e-05	0.234005	0.26	0.196	0.661388
RNF7	5.60379e-05	0.208235	0.159	0.109	0.78016
LY96	6.17893e-05	0.217828	0.118	0.077	0.86023
DNAJB1	7.32081e-05	-0.51759	0.3	0.34	1
ZNF331	9.31378e-05	-0.405065	0.303	0.348	1
PDIA6	0.000103766	0.217603	0.157	0.109	1
CELF2	0.000107568	0.210173	0.248	0.189	1
LTB	0.000112645	-0.302054	0.508	0.542	1
HSPA8	0.000117665	-0.329529	0.425	0.457	1
DNAJA1	0.000123701	-0.407166	0.343	0.375	1
TOB2	0.000145226	-0.333692	0.098	0.137	1
TUBB	0.000147264	0.232403	0.169	0.122	1
MYL12B	0.000174149	0.226536	0.251	0.196	1
CD27	0.000184845	0.200948	0.168	0.122	1
SEC61G	0.000185025	0.227008	0.275	0.215	1
ZFAND2A	0.000200771	-0.601857	0.091	0.127	1
MZT2B	0.000204393	0.200502	0.194	0.144	1
NR4A1	0.000235714	-0.311859	0.266	0.309	1
NFKBID	0.000242931	-0.351232	0.216	0.262	1
YPEL5	0.000243255	-0.328423	0.452	0.48	1
REL	0.000278872	-0.334199	0.376	0.413	1
P4HB	0.000280924	0.200686	0.124	0.085	1
RP11-138A9.2	0.000297433	0.236925	0.179	0.132	1
SNHG8	0.000350813	-0.342598	0.35	0.376	1
ARF6	0.000388491	0.211247	0.182	0.136	1
DEDD2	0.000389845	-0.395475	0.094	0.129	1
DUSP1	0.000420415	-0.247838	0.18	0.223	1
P2RX5	0.000461245	-0.218073	0.076	0.111	1
EIF5A	0.000474734	0.211845	0.217	0.167	1
SWAP70	0.000477075	-0.324806	0.098	0.135	1
RP11-693J15.5	0.000671449	-0.267844	0.106	0.144	1
2023-03-01	0.000787741	0.246789	0.222	0.173	1
CD22	0.00093688	-0.332308	0.074	0.105	1
CD55	0.00111123	-0.284219	0.387	0.414	1
FOXP1	0.0012551	-0.386046	0.233	0.267	1
SRSF5	0.0013038	-0.26298	0.472	0.489	1
GPR183	0.00130406	-0.340054	0.457	0.482	1
MT-ATP6	0.00135712	-0.245899	0.711	0.689	1
SLC2A3	0.00135916	-0.305785	0.258	0.293	1
MTRNR2L12	0.00150409	-0.328579	0.143	0.18	1
HSPE1	0.00150767	-0.408546	0.52	0.523	1
DDX5	0.00151917	-0.247726	0.545	0.548	1
PHACTR1	0.00176271	-0.300445	0.101	0.134	1
CD44	0.00272988	-0.311114	0.286	0.313	1
SRSF7	0.00303578	-0.243238	0.41	0.43	1
TAF7	0.0031033	-0.28485	0.197	0.231	1
MRPL18	0.00310746	-0.419006	0.098	0.127	1
SRSF6	0.00312915	-0.274317	0.111	0.143	1
HLA-DQB1	0.00357936	-0.200304	0.494	0.507	1
WSB1	0.00384683	-0.255718	0.253	0.288	1
SMDT1	0.00430093	-0.314232	0.318	0.337	1
TRA2B	0.00461005	-0.31608	0.244	0.276	1
AC079767.4	0.00536629	-0.262491	0.119	0.149	1
FAM65B	0.00543554	-0.251782	0.097	0.126	1
DDIT3	0.00543968	-0.301604	0.143	0.174	1
HSP90B1	0.00627171	0.227524	0.237	0.197	1
CHMP1B	0.0072539	-0.354125	0.224	0.253	1
CCNH	0.00737492	-0.330843	0.209	0.235	1
IGJ	0.00764733	0.776018	0.284	0.249	1
SLC38A1	0.00774233	-0.300642	0.133	0.161	1
SERTAD1	0.00776377	-0.251513	0.152	0.182	1
COBLL1	0.00786044	-0.265519	0.098	0.125	1
MEF2C	0.00821532	-0.304647	0.295	0.319	1
TSPYL2	0.00844624	-0.282699	0.179	0.207	1
MTRNR2L8	0.00889054	-0.328132	0.243	0.27	1
EIF4A3	0.00915674	-0.317817	0.117	0.144	1
ARL6IP1	0.0100937	-0.309672	0.171	0.198	1
PLAC8	0.0103576	-0.294825	0.183	0.214	1
TMEM154	0.0110252	-0.274517	0.109	0.134	1
PRMT10	0.0112394	-0.286881	0.086	0.111	1
MZB1	0.0113091	0.4119	0.172	0.143	1
CCT3	0.0139355	-0.202396	0.109	0.136	1
CACYBP	0.0143229	-0.2999	0.121	0.146	1
MTRNR2L10	0.0158448	-0.253001	0.11	0.136	1
CKS2	0.0174669	-0.311671	0.26	0.283	1
LINC00926	0.0178105	-0.235999	0.231	0.258	1
CD72	0.0207854	-0.279268	0.079	0.101	1
MT-ND5	0.023868	-0.260095	0.368	0.379	1
NABP1	0.0281788	-0.261887	0.099	0.12	1
RPL22L1	0.0282897	-0.229957	0.271	0.293	1
HMGN2	0.0292771	-0.25306	0.343	0.359	1
MIR24-2	0.0292784	-0.359982	0.12	0.14	1
IDS	0.0302628	-0.269211	0.151	0.172	1
RASGEF1B	0.0306829	-0.330788	0.148	0.171	1
SRSF1	0.0307566	-0.224875	0.103	0.124	1
MORF4L2	0.0362586	-0.259895	0.183	0.204	1
DYNLL1	0.0398893	-0.237693	0.374	0.384	1
CYSLTR1	0.0441719	-0.228389	0.088	0.106	1
CHD2	0.0449137	-0.223947	0.243	0.263	1
SNHG15	0.0480422	-0.250903	0.143	0.163	1

## Sheet: Deg_C3VSother
gene	p_val	avg_log2FC	pct.1	pct.2	p_val_adj
ANKRD28	0	3.20156	0.698	0.027	0
MZB1	0	4.30748	0.885	0.062	0
FKBP11	0	3.08522	0.78	0.046	0
DERL3	0	3.27862	0.729	0.047	0
FKBP2	1.04807e-274	2.52801	0.77	0.079	1.45912e-270
XBP1	9.30862e-266	3.21652	0.788	0.098	1.29595e-261
HSP90B1	1.83379e-241	2.65997	0.844	0.135	2.55301e-237
SSR4	2.03077e-240	3.91031	0.931	0.279	2.82724e-236
PRDX4	3.27453e-239	1.99584	0.506	0.023	4.5588e-235
SEC11C	4.35661e-232	2.38462	0.665	0.069	6.06527e-228
ITM2C	3.09762e-227	2.35063	0.675	0.072	4.3125e-223
SDF2L1	4.39093e-217	1.94322	0.545	0.039	6.11305e-213
IGJ	7.31287e-214	7.00323	0.818	0.194	1.0181e-209
C19orf10	3.22804e-208	2.10719	0.606	0.059	4.49408e-204
LINC00152	4.86631e-207	2.32042	0.496	0.032	6.77487e-203
VIMP	1.03927e-195	1.94433	0.668	0.083	1.44688e-191
RPL13A	6.06068e-191	-1.54622	0.946	0.999	8.43768e-187
RPS27	3.9256e-188	-1.81108	0.967	0.999	5.46523e-184
SPCS3	2.28267e-179	1.80714	0.532	0.051	3.17793e-175
TNFRSF17	3.82203e-177	1.63328	0.355	0.013	5.32104e-173
RPLP2	1.59536e-176	-1.55468	0.949	0.999	2.22105e-172
CRELD2	1.68665e-176	1.28105	0.412	0.022	2.34815e-172
HSPA1B	1.38654e-175	2.68982	0.647	0.097	1.93034e-171
RPL21	1.56056e-171	-1.61034	0.903	0.998	2.17261e-167
HLA-DRA	6.4811e-170	-2.85651	0.332	0.956	9.02298e-166
PDIA4	1.44816e-169	1.43083	0.402	0.023	2.01612e-165
JSRP1	3.20747e-169	1.37583	0.279	0.003	4.46544e-165
SSR3	6.82367e-168	1.8195	0.604	0.08	9.49991e-164
RPS27A	2.92932e-165	-1.42052	0.954	0.999	4.0782e-161
RPL32	3.05276e-165	-1.41793	0.941	0.999	4.25005e-161
TRIB1	2.94296e-162	1.26838	0.271	0.003	4.09718e-158
NUCB2	3.49209e-162	1.29063	0.343	0.014	4.86169e-158
RPL11	4.69112e-161	-1.32918	0.977	0.999	6.53098e-157
RPS12	8.37623e-158	-1.53582	0.934	0.998	1.16614e-153
CD74	9.54179e-156	-1.81985	0.887	0.992	1.32841e-151
RPL13	5.1014e-153	-1.17227	0.964	0.999	7.10217e-149
RPS6	9.37512e-152	-1.27072	0.939	0.999	1.3052e-147
RPL19	1.37625e-150	-1.34067	0.936	0.998	1.91602e-146
ERLEC1	1.54829e-150	1.55422	0.453	0.043	2.15553e-146
RPL30	1.79104e-150	-1.61594	0.882	0.986	2.49349e-146
SEC61B	4.46469e-150	1.84922	0.767	0.179	6.21573e-146
RPL28	4.23242e-149	-1.38938	0.918	0.997	5.89237e-145
RPS3A	4.46121e-147	-1.43819	0.905	0.994	6.2109e-143
SPAG4	1.33272e-146	1.04608	0.269	0.006	1.85541e-142
TXNDC15	4.40418e-142	1.18751	0.361	0.024	6.13149e-138
RPS23	9.15832e-142	-1.36169	0.918	0.996	1.27502e-137
IGLL1	1.13664e-140	1.53523	0.258	0.006	1.58243e-136
RGS1	7.69989e-140	2.50191	0.762	0.206	1.07198e-135
RPS8	4.57905e-139	-1.30798	0.918	0.996	6.37496e-135
MANF	9.99514e-138	1.52934	0.486	0.059	1.39152e-133
RPS18	4.75822e-136	-1.10716	0.974	1	6.6244e-132
PPIB	3.52313e-135	1.75657	0.632	0.118	4.9049e-131
EEF1A1	6.37077e-135	-1.25159	0.969	0.999	8.86939e-131
RPS25	7.85162e-135	-1.30468	0.923	0.994	1.0931e-130
RPL18A	1.72684e-134	-1.19071	0.936	0.999	2.40411e-130
RP11-492E3.2	2.73405e-134	0.943833	0.205	0	3.80635e-130
RP11-731F5.2	4.00259e-133	1.36034	0.233	0.004	5.57241e-129
RPL39	7.41634e-133	-1.33732	0.916	0.995	1.0325e-128
CHPF	2.07832e-131	0.989746	0.215	0.002	2.89344e-127
P4HB	1.10999e-130	1.29357	0.471	0.057	1.54533e-126
RPL31	1.72079e-129	-1.37215	0.887	0.987	2.39569e-125
RPS15A	2.04236e-129	-1.07182	0.951	0.998	2.84337e-125
CD27	3.56024e-126	1.56011	0.555	0.092	4.95656e-122
RPL12	3.62502e-126	-1.31873	0.882	0.991	5.04676e-122
SPCS2	5.01046e-126	1.71247	0.772	0.208	6.97556e-122
RPS3	5.18126e-126	-1.25854	0.908	0.992	7.21335e-122
CREB3L2	1.98414e-124	1.1855	0.373	0.034	2.76232e-120
CD38	1.86152e-123	1.08216	0.269	0.012	2.59161e-119
RPL9	3.51678e-123	-1.39033	0.859	0.982	4.89606e-119
RP11-16E12.2	1.02317e-122	0.917081	0.223	0.005	1.42445e-118
SEC61G	1.90847e-122	1.78177	0.721	0.184	2.65697e-118
KDELR1	6.1556e-122	1.15552	0.432	0.051	8.56983e-118
RPL26	1.1347e-121	-1.22659	0.908	0.993	1.57972e-117
RPL10A	1.97406e-121	-1.35464	0.854	0.982	2.74829e-117
RPL34	2.20785e-121	-1.07932	0.954	0.999	3.07377e-117
RPL23A	7.06712e-121	-1.19638	0.928	0.993	9.83884e-117
RPL27A	1.4241e-119	-1.07341	0.959	0.997	1.98263e-115
RPL41	1.68531e-119	-0.891737	0.987	0.999	2.34629e-115
DNAAF1	1.8775e-119	2.59739	0.225	0.006	2.61386e-115
MEI1	3.40087e-119	1.07601	0.33	0.026	4.73469e-115
RP11-290F5.1	3.38437e-118	0.832971	0.187	0.001	4.71172e-114
HDLBP	1.13325e-116	1.22837	0.297	0.02	1.57771e-112
PDIA6	7.73936e-115	1.46513	0.514	0.084	1.07747e-110
RPL38	1.51559e-113	-1.42371	0.841	0.961	2.11001e-109
RPL27	4.34971e-113	-1.39156	0.844	0.955	6.05567e-109
HLA-DPB1	2.66135e-112	-2.46404	0.251	0.802	3.70513e-108
CD52	3.58436e-112	-2.3701	0.274	0.826	4.99015e-108
FNDC3B	1.07403e-111	0.901438	0.215	0.006	1.49527e-107
RPS21	1.5803e-111	-1.35994	0.836	0.975	2.2001e-107
MANEA	1.71447e-111	0.928643	0.212	0.006	2.38689e-107
IGF1	5.21528e-111	0.868283	0.182	0.002	7.26071e-107
RRBP1	7.4966e-111	1.32036	0.389	0.045	1.04368e-106
SPCS1	1.43988e-109	1.47596	0.657	0.157	2.0046e-105
RPS13	2.40717e-109	-1.25184	0.839	0.977	3.35126e-105
HLA-DRB1	4.83076e-109	-2.40933	0.281	0.812	6.72539e-105
SDC1	5.0238e-109	0.786907	0.164	0	6.99413e-105
RPS7	6.03588e-109	-1.17439	0.89	0.981	8.40316e-105
NEAT1	1.79335e-108	2.16908	0.867	0.343	2.49671e-104
KDELR2	7.26345e-108	1.0936	0.386	0.045	1.01122e-103
ATF3	2.16888e-107	1.91905	0.376	0.046	3.01952e-103
RPS29	8.05543e-107	-1.37003	0.905	0.983	1.12148e-102
RPL35A	9.67194e-107	-1.07767	0.931	0.99	1.34653e-102
CD37	1.85801e-106	-2.41451	0.286	0.794	2.58672e-102
SEL1L	3.21515e-106	0.985068	0.258	0.015	4.47614e-102
TRAM1	3.68607e-105	1.34262	0.56	0.109	5.13175e-101
HSPA1A	5.62527e-104	2.27233	0.706	0.208	7.8315e-100
SELM	8.24017e-104	1.37152	0.524	0.097	1.1472e-99
TMEM258	2.25505e-103	1.59443	0.696	0.198	3.13948e-99
RPS19	7.65676e-103	-0.992117	0.977	1	1.06597e-98
RPS15	2.09358e-102	-0.933674	0.951	0.996	2.91468e-98
RPL37	1.44702e-101	-1.15116	0.903	0.981	2.01454e-97
RPS20	3.76916e-101	-1.41782	0.783	0.943	5.24742e-97
TMEM59	5.35663e-101	1.50557	0.65	0.163	7.4575e-97
UBA52	7.23839e-101	-1.28755	0.824	0.95	1.00773e-96
FAU	6.84663e-100	-1.01612	0.91	0.991	9.53188e-96
HM13	9.60356e-100	1.00548	0.302	0.027	1.33701e-95
RPS5	9.28951e-99	-1.0956	0.877	0.983	1.29329e-94
LMAN1	1.0549e-98	1.05122	0.379	0.048	1.46863e-94
SIL1	5.80926e-97	0.878239	0.22	0.011	8.08765e-93
JUN	9.12677e-97	2.11103	0.877	0.435	1.27063e-92
RPS16	5.52069e-96	-1.0806	0.91	0.983	7.68591e-92
TMED10	1.47094e-93	1.13489	0.402	0.06	2.04784e-89
CD59	2.03909e-93	1.05582	0.343	0.041	2.83882e-89
RPL36	6.20948e-93	-1.07011	0.916	0.986	8.64483e-89
PHPT1	1.25772e-92	1.04723	0.45	0.077	1.75099e-88
RPL35	2.45406e-92	-1.01143	0.923	0.988	3.41655e-88
RPL15	1.0675e-91	-0.915521	0.91	0.993	1.48617e-87
TMED9	4.10965e-91	1.15994	0.496	0.095	5.72145e-87
LMAN2	7.46996e-91	0.952129	0.43	0.069	1.03997e-86
RPS2	2.8238e-90	-1.17213	0.918	0.984	3.93129e-86
UBE2J1	2.86964e-90	1.07867	0.488	0.093	3.99511e-86
RPL8	5.66199e-90	-0.982453	0.941	0.988	7.88262e-86
NPC2	7.13378e-90	1.29996	0.637	0.165	9.93164e-86
RPL22	1.2104e-89	-1.3887	0.76	0.9	1.68512e-85
HERPUD1	7.63225e-89	1.72765	0.928	0.639	1.06256e-84
LY96	2.60048e-88	1.17657	0.389	0.06	3.62039e-84
TAPBPL	4.15949e-88	0.795593	0.212	0.012	5.79084e-84
RPL18	7.21477e-88	-1.01215	0.89	0.979	1.00444e-83
TNFAIP3	4.05308e-87	1.41113	0.491	0.1	5.64269e-83
MAN1A1	1.35613e-86	0.769761	0.182	0.007	1.888e-82
RPL5	1.96381e-86	-1.14477	0.841	0.948	2.73402e-82
PTMA	3.00217e-86	-0.994333	0.934	0.988	4.17962e-82
DNAJB9	1.32378e-85	1.44845	0.665	0.193	1.84297e-81
CD63	1.82135e-85	1.29088	0.563	0.133	2.53568e-81
PRDM1	3.32017e-85	1.46	0.348	0.051	4.62234e-81
RABAC1	3.47358e-85	1.30576	0.586	0.147	4.83592e-81
HSPA5	3.54125e-84	1.20281	0.417	0.073	4.93013e-80
MDK	3.92745e-84	0.628696	0.138	0.001	5.4678e-80
FCRL5	1.14033e-83	1.04443	0.373	0.057	1.58757e-79
PPAPDC1B	5.47539e-83	0.932038	0.422	0.073	7.62284e-79
DUSP5	5.72754e-83	1.02554	0.235	0.019	7.97388e-79
SAR1B	5.78247e-82	0.881816	0.251	0.023	8.05035e-78
RPS28	6.41167e-82	-0.826353	0.957	0.996	8.92633e-78
RPSA	1.49973e-81	-1.63948	0.591	0.835	2.08792e-77
RPL14	1.62672e-81	-1.00241	0.877	0.968	2.26472e-77
RPL29	1.82156e-81	-0.981951	0.877	0.974	2.53598e-77
NFKBIA	2.30303e-81	1.92646	0.79	0.344	3.20628e-77
PIM1	7.962e-80	0.943964	0.243	0.022	1.10847e-75
CDKN1A	3.30469e-79	1.39644	0.519	0.125	4.60078e-75
MS4A1	4.33132e-79	-2.63623	0.061	0.597	6.03006e-75
RHOB	2.24476e-78	1.09205	0.271	0.031	3.12515e-74
BTG2	3.12265e-78	1.7084	0.793	0.334	4.34736e-74
RPL7	4.48176e-78	-0.9561	0.921	0.986	6.23951e-74
ACADVL	5.62309e-78	1.00232	0.366	0.059	7.82847e-74
SRPRB	1.42764e-77	0.705766	0.212	0.016	1.98755e-73
QPRT	1.95477e-77	0.578403	0.143	0.003	2.72143e-73
RPS24	1.29738e-76	-1.0557	0.867	0.952	1.80621e-72
FNDC3A	1.65747e-76	0.760673	0.225	0.019	2.30753e-72
HLA-DPA1	8.79295e-76	-2.17064	0.233	0.681	1.22415e-71
ELL2	2.01786e-75	1.08457	0.442	0.091	2.80926e-71
MIR4435-1HG	2.15366e-75	1.30184	0.174	0.009	2.99832e-71
ATOX1	1.23203e-74	0.887673	0.363	0.06	1.71523e-70
SLAMF7	1.45258e-74	0.84611	0.187	0.012	2.02228e-70
RPS14	2.48415e-74	-0.761119	0.936	0.998	3.45844e-70
LAPTM5	1.02406e-73	-1.97676	0.292	0.705	1.42569e-69
OSTC	2.11436e-73	0.964112	0.409	0.08	2.94361e-69
RPS11	2.14801e-73	-1.14339	0.801	0.918	2.99046e-69
RPS9	2.49719e-73	-0.831593	0.923	0.985	3.47658e-69
DNAJB1	4.20915e-73	1.8794	0.701	0.269	5.85998e-69
TMED2	5.35376e-73	1.3368	0.609	0.185	7.4535e-69
ITGA6	9.38098e-73	0.824415	0.138	0.004	1.30602e-68
HSPB1	4.83226e-72	2.6889	0.604	0.212	6.72748e-68
CAV1	1.08673e-71	0.578121	0.143	0.005	1.51295e-67
IGLL5	1.24092e-71	6.43816	0.762	0.376	1.7276e-67
FAM174A	1.91695e-71	0.787681	0.171	0.01	2.66878e-67
KRTCAP2	1.00757e-70	0.973975	0.384	0.073	1.40274e-66
UBC	2.75606e-70	1.42583	0.934	0.614	3.83699e-66
RPL37A	6.38867e-70	-0.848729	0.934	0.982	8.8943e-66
DNAJC3	8.6641e-70	0.803749	0.276	0.037	1.20622e-65
PYCR1	2.05519e-69	0.454065	0.11	0.001	2.86123e-65
EIF2AK4	4.91503e-69	0.713263	0.187	0.014	6.84271e-65
PIM2	8.00632e-69	1.51124	0.575	0.175	1.11464e-64
UQCRQ	1.07862e-68	0.956416	0.588	0.164	1.50166e-64
RPS27L	6.97864e-68	1.05276	0.591	0.17	9.71567e-64
RPL23	1.39818e-67	-1.16795	0.731	0.88	1.94654e-63
RPL10	1.93816e-67	-0.624792	0.985	1	2.69831e-63
GLRX	6.57643e-67	1.05098	0.379	0.075	9.15571e-63
BRSK1	1.09105e-66	0.579804	0.1	0	1.51896e-62
TMEM208	1.84044e-66	0.918083	0.307	0.049	2.56226e-62
CCDC167	2.33814e-66	0.883657	0.312	0.051	3.25516e-62
SPATS2	2.75423e-66	0.695534	0.217	0.022	3.83444e-62
UFM1	6.66063e-66	0.814727	0.476	0.111	9.27293e-62
QPCT	8.15222e-66	0.652063	0.118	0.002	1.13495e-61
KLF13	1.35343e-65	0.86128	0.315	0.052	1.88425e-61
FBXW7	1.36971e-65	0.852368	0.261	0.035	1.90691e-61
DSTN	4.61741e-65	0.824413	0.302	0.048	6.42836e-61
ERN1	1.67733e-64	0.694515	0.174	0.013	2.33517e-60
PSAP	2.14437e-64	1.098	0.465	0.115	2.98539e-60
CFLAR	3.56284e-64	1.09828	0.54	0.151	4.96019e-60
PDK1	2.04224e-63	0.686705	0.192	0.017	2.84321e-59
RP11-81H14.2	2.90928e-63	0.613881	0.143	0.007	4.0503e-59
CCPG1	3.62874e-63	0.617866	0.233	0.028	5.05193e-59
MGAT1	4.90313e-63	0.665486	0.263	0.037	6.82614e-59
RPN2	3.36828e-62	0.763711	0.248	0.034	4.68931e-58
TXNDC11	1.32643e-61	0.639864	0.161	0.011	1.84665e-57
FTH1	2.06986e-61	-0.902003	0.949	0.971	2.88166e-57
COPE	3.97225e-61	0.99836	0.519	0.145	5.53017e-57
ARSA	6.07381e-60	0.661578	0.176	0.015	8.45596e-56
WT1-AS	7.23082e-60	0.71911	0.118	0.004	1.00667e-55
EGR1	9.79054e-60	0.977533	0.24	0.033	1.36304e-55
GADD45A	9.93201e-60	0.956422	0.215	0.026	1.38273e-55
GSTP1	1.6532e-59	1.14403	0.596	0.192	2.30158e-55
H1FX	1.92718e-59	0.666868	0.125	0.005	2.68303e-55
CHID1	2.11466e-59	0.645732	0.192	0.019	2.94403e-55
PPCDC	2.80564e-59	0.497228	0.125	0.005	3.90601e-55
LTB	3.07765e-59	-2.06605	0.138	0.575	4.2847e-55
GNB2L1	3.90044e-59	-0.916268	0.852	0.931	5.43019e-55
TBCEL	4.89085e-59	0.57752	0.1	0.001	6.80904e-55
CERCAM	5.31754e-59	0.385144	0.1	0.001	7.40308e-55
LMNA	9.77192e-59	1.19708	0.379	0.087	1.36045e-54
ATRAID	3.00338e-58	0.863587	0.371	0.08	4.1813e-54
CNPY2	4.46147e-58	0.785294	0.363	0.077	6.21126e-54
ZBTB38	1.91773e-57	0.784753	0.256	0.039	2.66986e-53
SEC14L1	4.69633e-57	0.738147	0.281	0.048	6.53823e-53
ABCB9	5.26776e-57	0.679517	0.115	0.004	7.33377e-53
TXN	3.28224e-56	1.07242	0.399	0.096	4.56953e-52
ICAM1	5.7975e-56	0.788898	0.21	0.026	8.07128e-52
CANX	7.16049e-56	0.759353	0.299	0.055	9.96884e-52
YIPF3	2.35703e-55	0.50843	0.215	0.027	3.28146e-51
VIM	2.70651e-55	1.30719	0.691	0.284	3.768e-51
B4GALT3	3.23918e-55	0.684804	0.207	0.026	4.50959e-51
COBLL1	1.13878e-54	0.995763	0.353	0.079	1.58541e-50
ICAM2	1.27553e-54	0.63837	0.205	0.025	1.7758e-50
TPST2	1.7985e-54	0.644527	0.192	0.022	2.50388e-50
RPS4X	1.97988e-54	-0.662851	0.946	0.992	2.75638e-50
RPL3	2.7098e-54	-0.62344	0.964	0.996	3.77258e-50
PPP1R15A	3.99236e-54	1.51653	0.793	0.397	5.55816e-50
CD69	1.53575e-53	-1.75237	0.228	0.633	2.13807e-49
RPL4	4.04799e-53	-1.01181	0.76	0.864	5.63561e-49
DDOST	4.43305e-53	0.651777	0.269	0.046	6.17169e-49
ALG5	5.18507e-53	0.628727	0.21	0.028	7.21865e-49
KLF6	6.65228e-53	1.4675	0.737	0.369	9.26131e-49
DERL1	1.77463e-52	0.745064	0.292	0.056	2.47064e-48
AURKAIP1	1.99008e-52	0.759728	0.396	0.098	2.77059e-48
SEC61A1	2.17312e-52	0.597566	0.174	0.018	3.02541e-48
COX5A	3.23984e-52	0.903707	0.404	0.105	4.51051e-48
INSR	4.13267e-52	0.614501	0.133	0.009	5.7535e-48
ATF4	4.32619e-52	1.05805	0.621	0.227	6.02293e-48
IFNAR1	1.32258e-51	0.654351	0.263	0.046	1.84129e-47
RPL6	1.74363e-51	-0.786369	0.882	0.948	2.42748e-47
ERGIC2	2.1403e-51	0.557543	0.286	0.054	2.97972e-47
SOCS3	2.44938e-51	1.17485	0.233	0.038	3.41003e-47
KLF2	1.01094e-50	0.919886	0.261	0.047	1.40743e-46
AQP3	1.01478e-50	0.464651	0.12	0.007	1.41278e-46
CALU	1.05365e-50	0.509425	0.169	0.018	1.46689e-46
CD83	1.0798e-50	-1.761	0.118	0.535	1.5033e-46
B4GALT7	1.49814e-50	0.566369	0.161	0.016	2.0857e-46
CTA-292E10.6	1.65943e-50	0.466795	0.105	0.004	2.31026e-46
TNFAIP2	2.38683e-50	0.654025	0.102	0.004	3.32294e-46
BCKDK	2.41996e-50	0.525476	0.148	0.013	3.36907e-46
WDR45	3.3255e-50	0.599498	0.205	0.028	4.62976e-46
ERGIC3	3.67445e-50	0.649038	0.379	0.091	5.11557e-46
IFNAR2	3.8023e-50	0.523887	0.21	0.029	5.29356e-46
RP11-1070N10.3	5.27953e-50	0.471006	0.11	0.005	7.35016e-46
ZFAND2A	1.28847e-49	1.98139	0.327	0.079	1.79381e-45
AC104699.1	1.81892e-49	0.499999	0.141	0.012	2.5323e-45
HSD17B8	2.61659e-49	0.465597	0.141	0.012	3.64282e-45
CPEB4	2.73483e-49	0.762041	0.223	0.035	3.80744e-45
YIPF2	3.02052e-49	0.397209	0.105	0.004	4.20516e-45
SCARB2	3.95155e-49	0.433995	0.123	0.008	5.50135e-45
ANAPC11	4.96226e-49	0.708467	0.381	0.095	6.90846e-45
ST6GALNAC4	1.20977e-48	0.454454	0.151	0.014	1.68424e-44
PRDX5	1.31406e-48	0.672249	0.481	0.14	1.82944e-44
DNAJC1	2.15842e-48	0.566663	0.113	0.006	3.00495e-44
C12orf45	2.16235e-48	0.900176	0.194	0.027	3.01042e-44
ZFAS1	2.44374e-48	-1.62022	0.343	0.632	3.40218e-44
PAIP2B	3.54074e-48	0.451828	0.146	0.013	4.92942e-44
DPP7	5.66905e-48	0.767036	0.396	0.105	7.89245e-44
FOS	7.17248e-48	1.31841	0.757	0.384	9.98553e-44
ANKRD37	1.27105e-47	1.30993	0.373	0.101	1.76955e-43
ISCU	1.41113e-47	1.03095	0.575	0.205	1.96457e-43
GADD45B	5.563e-47	1.41974	0.609	0.251	7.7448e-43
HSPA6	7.7251e-47	1.94752	0.21	0.035	1.07549e-42
HLA-DQB1	8.22737e-47	-1.91514	0.199	0.54	1.14541e-42
YIF1A	1.48526e-46	0.535319	0.21	0.032	2.06778e-42
CCDC144A	1.5472e-46	0.816709	0.118	0.008	2.15402e-42
DAD1	1.65295e-46	0.73306	0.394	0.106	2.30124e-42
BTG1	2.28181e-46	-1.50217	0.368	0.658	3.17673e-42
HMCES	3.41735e-46	0.578355	0.166	0.02	4.75764e-42
RPN1	3.84915e-46	0.520936	0.174	0.022	5.35878e-42
NME1	1.21402e-45	0.51904	0.184	0.025	1.69015e-41
TNFRSF18	2.34595e-45	0.529964	0.136	0.012	3.26603e-41
LGALS1	2.59787e-45	0.81921	0.619	0.237	3.61676e-41
NMRK1	3.23248e-45	0.543553	0.171	0.022	4.50025e-41
HIST1H1C	5.33612e-45	0.916154	0.266	0.055	7.42895e-41
ZFP36	8.83456e-45	1.20986	0.841	0.522	1.22995e-40
STX11	1.28246e-44	0.629342	0.169	0.021	1.78544e-40
IL6ST	1.63222e-44	0.553391	0.169	0.021	2.27238e-40
CST3	7.79554e-44	1.03691	0.274	0.061	1.0853e-39
CFL2	1.25876e-43	0.537798	0.138	0.014	1.75244e-39
POU2AF1	1.41836e-43	0.726965	0.325	0.08	1.97464e-39
SLC38A10	5.03239e-43	0.468587	0.159	0.019	7.00609e-39
HLA-DQA1	9.26389e-43	-1.92861	0.102	0.452	1.28972e-38
RER1	1.23078e-42	0.545907	0.256	0.052	1.71349e-38
RPL7A	1.43152e-42	-0.690945	0.877	0.946	1.99296e-38
SRGN	1.48342e-42	1.11844	0.793	0.417	2.06522e-38
IFI27L1	1.89833e-42	0.413532	0.113	0.008	2.64286e-38
OS9	2.59665e-42	0.605096	0.238	0.046	3.61506e-38
TMEM107	3.04746e-42	0.728398	0.184	0.028	4.24267e-38
PFDN5	6.10514e-42	-0.876936	0.785	0.861	8.49957e-38
MCL1	6.59139e-42	0.883777	0.67	0.28	9.17654e-38
TIFA	6.60852e-42	0.717961	0.302	0.072	9.20038e-38
CITED2	7.85789e-42	0.555493	0.136	0.014	1.09398e-37
NDUFC2	1.38777e-41	0.678745	0.309	0.076	1.93205e-37
LRPAP1	2.52468e-41	0.607268	0.276	0.062	3.51485e-37
SLC35B1	2.74404e-41	0.508929	0.176	0.026	3.82026e-37
PRADC1	5.73878e-41	0.35465	0.11	0.008	7.98952e-37
KIF22	1.35652e-40	0.540787	0.138	0.015	1.88854e-36
DUSP1	3.27336e-40	1.04145	0.473	0.165	4.55717e-36
ISOC2	6.59032e-40	0.403929	0.125	0.012	9.17504e-36
PIM3	6.70637e-40	0.640526	0.161	0.022	9.3366e-36
VKORC1	8.53049e-40	0.518582	0.199	0.035	1.18761e-35
CXCR4	1.39358e-39	-0.89491	0.744	0.88	1.94014e-35
BMI1	2.26035e-39	0.514032	0.159	0.022	3.14686e-35
TMSB10	5.62533e-39	-0.703999	0.913	0.953	7.83159e-35
SLC7A5	6.64256e-39	0.668418	0.128	0.014	9.24777e-35
TP53INP1	1.04651e-38	0.730384	0.304	0.078	1.45695e-34
EEF1B2	1.42263e-38	-0.975778	0.708	0.816	1.98058e-34
TOR3A	1.83192e-38	0.888657	0.312	0.083	2.55039e-34
A1BG	2.74917e-38	0.608735	0.263	0.061	3.8274e-34
FTL	3.9807e-38	1.20226	0.987	0.953	5.54193e-34
SURF1	4.54484e-38	0.449844	0.228	0.046	6.32732e-34
PLD3	4.85514e-38	0.425767	0.141	0.017	6.75933e-34
HINT2	5.66895e-38	0.545941	0.22	0.044	7.89231e-34
GYPC	6.16367e-38	0.620244	0.44	0.142	8.58106e-34
GUK1	7.89796e-38	0.701895	0.575	0.219	1.09955e-33
RPLP1	1.0729e-37	-0.482836	0.977	0.999	1.49369e-33
FIS1	1.19567e-37	0.511977	0.332	0.09	1.66461e-33
HSPA13	1.399e-37	0.457824	0.143	0.018	1.94769e-33
GPR183	1.48573e-37	-1.45038	0.179	0.507	2.06843e-33
MRPL55	1.67041e-37	0.52712	0.307	0.079	2.32554e-33
COMMD3	1.94958e-37	0.550746	0.233	0.049	2.71421e-33
COMTD1	2.09147e-37	0.451208	0.128	0.014	2.91175e-33
REEP5	7.42547e-37	0.597375	0.355	0.103	1.03377e-32
RPS10	1.58112e-36	-1.20154	0.621	0.718	2.20124e-32
AC006129.4	1.66643e-36	1.29052	0.202	0.041	2.32e-32
CLPTM1L	3.31817e-36	0.402585	0.115	0.012	4.61956e-32
DNPH1	3.81545e-36	0.525501	0.251	0.058	5.31186e-32
SLC17A9	4.3955e-36	0.424456	0.115	0.012	6.11941e-32
NDUFB7	5.79976e-36	0.563923	0.376	0.114	8.07443e-32
CISD2	8.00923e-36	0.455645	0.261	0.061	1.11505e-31
NDUFB4	1.33354e-35	0.535985	0.463	0.157	1.85655e-31
TIMP1	1.64025e-35	0.74439	0.194	0.038	2.28355e-31
FOSB	1.79238e-35	1.04428	0.619	0.283	2.49535e-31
ADI1	1.81644e-35	0.448083	0.215	0.044	2.52885e-31
CDK2AP2	2.92226e-35	0.549436	0.294	0.077	4.06838e-31
HYOU1	4.55032e-35	0.468039	0.11	0.011	6.33496e-31
SEC24A	1.60737e-34	0.421219	0.105	0.01	2.23778e-30
IFT20	1.91627e-34	0.434403	0.197	0.039	2.66783e-30
THAP2	1.97527e-34	1.08034	0.123	0.015	2.74998e-30
DDIT4	1.99644e-34	1.21425	0.714	0.394	2.77944e-30
SEC13	6.20974e-34	0.409319	0.138	0.019	8.6452e-30
RASD1	6.80926e-34	0.747082	0.113	0.012	9.47986e-30
IFI27L2	7.39706e-34	0.535323	0.289	0.078	1.02982e-29
ROMO1	7.96707e-34	0.521396	0.348	0.104	1.10918e-29
BST2	8.92323e-34	0.541011	0.437	0.148	1.24229e-29
MIR155HG	1.03492e-33	1.04666	0.182	0.035	1.44082e-29
PELI1	1.15216e-33	0.972562	0.391	0.136	1.60404e-29
WIPI1	1.32847e-33	0.343043	0.107	0.011	1.84949e-29
ODF3B	1.51718e-33	0.482287	0.151	0.024	2.11222e-29
MTHFD2	1.7656e-33	0.575742	0.24	0.058	2.45807e-29
VMP1	2.57208e-33	0.835591	0.279	0.077	3.58085e-29
TOMM7	2.85335e-33	-0.985913	0.68	0.745	3.97244e-29
TMEM205	3.89614e-33	0.512403	0.169	0.03	5.42421e-29
MXD1	4.17673e-33	0.726397	0.212	0.047	5.81484e-29
MDM2	4.37034e-33	0.796779	0.146	0.023	6.08438e-29
RALY	5.79212e-33	0.528742	0.292	0.08	8.06379e-29
CTSD	7.17484e-33	0.499593	0.205	0.044	9.98881e-29
SELK	7.35471e-33	0.816154	0.734	0.397	1.02392e-28
SLC3A2	1.51911e-32	0.605907	0.269	0.072	2.11491e-28
SLC39A7	1.68046e-32	0.361413	0.133	0.019	2.33954e-28
RAPGEF1	1.77983e-32	0.592908	0.176	0.034	2.47787e-28
RPS4Y1	2.19291e-32	-1.25632	0.419	0.613	3.05297e-28
DNAJB11	2.34061e-32	0.505896	0.261	0.067	3.2586e-28
ACTB	4.47071e-32	-0.943279	0.708	0.798	6.22412e-28
BANK1	4.67106e-32	-1.76532	0.031	0.315	6.50305e-28
USMG5	4.67887e-32	0.531373	0.442	0.157	6.51392e-28
NUCB1	5.27034e-32	0.465893	0.189	0.039	7.33737e-28
ARL1	6.9387e-32	0.338411	0.146	0.023	9.66005e-28
OGFOD3	1.14273e-31	0.300972	0.113	0.013	1.59091e-27
VOPP1	1.45452e-31	0.455706	0.299	0.085	2.02498e-27
TMED4	1.54107e-31	0.515068	0.263	0.07	2.14548e-27
OST4	1.94144e-31	0.762667	0.79	0.477	2.70287e-27
ZNHIT1	2.4627e-31	0.408269	0.261	0.068	3.42857e-27
RPL24	3.13364e-31	-0.637862	0.864	0.908	4.36265e-27
SSR1	3.69665e-31	0.650954	0.284	0.081	5.14648e-27
BEX5	3.93132e-31	0.328422	0.105	0.012	5.47318e-27
HLA-A	5.41608e-31	-0.807709	0.711	0.807	7.54027e-27
BSG	6.04791e-31	0.500991	0.332	0.103	8.4199e-27
CASP10	6.32138e-31	0.501015	0.187	0.039	8.80063e-27
SIK1	7.5202e-31	0.791542	0.381	0.133	1.04696e-26
NDUFAB1	1.13258e-30	0.421117	0.212	0.049	1.57678e-26
MPC1	1.19644e-30	0.415526	0.189	0.04	1.66568e-26
RTN3	1.21612e-30	0.464696	0.166	0.032	1.69309e-26
ZBP1	1.33708e-30	0.571333	0.166	0.032	1.86148e-26
C10orf54	2.09992e-30	0.4594	0.235	0.059	2.92351e-26
SERF2	2.24774e-30	0.651476	0.913	0.754	3.12931e-26
PPP1R15B	2.41393e-30	0.67618	0.187	0.04	3.36068e-26
ID2	3.73625e-30	1.36097	0.246	0.069	5.20161e-26
SUB1	4.15256e-30	0.844855	0.739	0.417	5.7812e-26
DERL2	4.83034e-30	0.441344	0.174	0.035	6.7248e-26
DPM3	5.05332e-30	0.45245	0.21	0.049	7.03523e-26
ABHD14A	6.671e-30	0.450048	0.138	0.022	9.28737e-26
HSP90AA1	1.20945e-29	1.56213	0.772	0.488	1.6838e-25
TECR	1.31449e-29	0.504506	0.246	0.065	1.83003e-25
DUSP2	1.79425e-29	0.813035	0.225	0.059	2.49795e-25
CASP3	2.02749e-29	0.483376	0.184	0.04	2.82268e-25
PET100	2.15631e-29	0.421301	0.248	0.066	3.00202e-25
MAGEH1	2.34738e-29	0.400458	0.105	0.013	3.26803e-25
MRPL20	3.36073e-29	0.419623	0.289	0.085	4.67881e-25
METTL7A	3.76003e-29	0.473968	0.146	0.026	5.23472e-25
TMEM147	4.75437e-29	0.497293	0.274	0.079	6.61903e-25
ATP5J	5.95688e-29	0.460623	0.396	0.139	8.29317e-25
MRPS31	7.50306e-29	0.378155	0.148	0.027	1.04458e-24
NDUFC1	8.26421e-29	0.43511	0.228	0.058	1.15054e-24
NACA	9.26191e-29	-0.730473	0.772	0.828	1.28944e-24
PSMB5	1.50519e-28	0.308184	0.189	0.042	2.09552e-24
NAP1L1	1.73883e-28	-1.30218	0.355	0.551	2.4208e-24
REL	2.41787e-28	-1.23649	0.143	0.427	3.36615e-24
AKR1A1	3.4888e-28	0.465508	0.243	0.066	4.85711e-24
GLCCI1	4.07424e-28	0.514633	0.128	0.021	5.67215e-24
IER3	4.27411e-28	0.573846	0.171	0.036	5.95042e-24
BAG3	6.25525e-28	0.78107	0.118	0.018	8.70856e-24
SEC63	7.01379e-28	0.375397	0.182	0.04	9.7646e-24
COPZ1	7.27224e-28	0.384733	0.189	0.043	1.01244e-23
LRRC16A	9.66202e-28	0.51552	0.164	0.034	1.34515e-23
LINC00926	1.11697e-27	-1.67942	0.02	0.274	1.55504e-23
HIST1H2AC	1.14613e-27	0.56082	0.151	0.029	1.59565e-23
IRF8	1.25282e-27	-1.4335	0.077	0.355	1.74417e-23
COMMD6	1.30961e-27	-1.2612	0.417	0.573	1.82324e-23
CECR1	1.41347e-27	0.414298	0.123	0.019	1.96784e-23
MSI2	1.53009e-27	0.467169	0.199	0.048	2.13019e-23
IDH2	1.55297e-27	0.44453	0.223	0.058	2.16205e-23
NDUFA3	2.08967e-27	0.537622	0.384	0.138	2.90924e-23
NDUFS8	2.23349e-27	0.328027	0.279	0.083	3.10947e-23
TMBIM6	2.39708e-27	0.539347	0.512	0.214	3.33722e-23
HEXB	2.50421e-27	0.380832	0.141	0.025	3.48636e-23
MRPS33	2.58876e-27	0.428892	0.223	0.059	3.60407e-23
LRRC59	2.85288e-27	0.392236	0.161	0.033	3.97178e-23
S100A11	4.23925e-27	0.496314	0.384	0.139	5.90188e-23
CTA-384D8.34	5.04596e-27	0.545514	0.194	0.047	7.02498e-23
GORASP2	5.04698e-27	0.264892	0.153	0.03	7.0264e-23
GALNT2	9.4244e-27	0.367374	0.113	0.017	1.31207e-22
ARFGAP3	1.09936e-26	0.282889	0.143	0.027	1.53053e-22
ATF5	1.16742e-26	0.398881	0.102	0.014	1.62528e-22
NDUFS6	1.69434e-26	0.367901	0.276	0.084	2.35886e-22
ARF4	2.84505e-26	0.51954	0.404	0.152	3.96088e-22
LAMTOR2	4.65104e-26	0.385002	0.225	0.061	6.47518e-22
CCR7	4.67414e-26	-1.53359	0.046	0.299	6.50733e-22
BET1	4.94989e-26	0.367625	0.156	0.033	6.89124e-22
CUTA	5.56519e-26	0.485761	0.517	0.219	7.74786e-22
WDR83OS	5.65676e-26	0.365523	0.345	0.119	7.87534e-22
HIST2H2BE	5.87003e-26	0.393825	0.107	0.016	8.17226e-22
TMEM140	7.03089e-26	0.395347	0.133	0.024	9.78841e-22
TRAPPC3	9.35334e-26	0.359381	0.207	0.054	1.30217e-21
MT1X	9.62197e-26	1.1123	0.153	0.033	1.33957e-21
SPON2	1.20187e-25	0.403749	0.115	0.018	1.67325e-21
ATP5G1	1.39717e-25	0.447285	0.302	0.099	1.94515e-21
EIF3E	1.91248e-25	-1.11443	0.514	0.622	2.66256e-21
PMVK	2.08759e-25	0.352886	0.166	0.037	2.90634e-21
ANKRD36	2.15009e-25	0.480792	0.205	0.054	2.99336e-21
RAB2A	2.40647e-25	0.420025	0.261	0.08	3.35028e-21
NDUFA11	2.44175e-25	0.433056	0.414	0.159	3.3994e-21
VAMP5	3.17578e-25	0.412448	0.202	0.053	4.42132e-21
MRP63	3.19131e-25	0.360223	0.269	0.083	4.44294e-21
EAF2	3.26038e-25	0.539024	0.171	0.04	4.5391e-21
SERP1	3.8719e-25	0.628418	0.772	0.446	5.39046e-21
LGALS3	4.30978e-25	0.295698	0.102	0.015	6.00008e-21
PRDX2	6.11658e-25	0.427144	0.284	0.092	8.51551e-21
IFT27	9.68288e-25	0.320472	0.11	0.017	1.34805e-20
STARD7	9.82972e-25	0.573411	0.184	0.046	1.36849e-20
RAB30	9.93925e-25	0.508848	0.238	0.071	1.38374e-20
TSC22D3	1.01247e-24	1.02026	0.913	0.818	1.40957e-20
NDUFV3	1.0535e-24	0.292641	0.128	0.023	1.46668e-20
MRPL36	1.08518e-24	0.369179	0.146	0.03	1.51078e-20
NSMCE2	1.16725e-24	0.470016	0.115	0.019	1.62505e-20
UAP1	1.18151e-24	0.482726	0.156	0.035	1.6449e-20
ALKBH7	1.40532e-24	0.381376	0.34	0.12	1.95649e-20
MRPL40	1.68701e-24	0.323297	0.166	0.038	2.34865e-20
REXO2	1.81309e-24	0.300806	0.174	0.041	2.52419e-20
C1orf122	1.86681e-24	0.336884	0.136	0.026	2.59897e-20
ZNF706	1.95914e-24	0.564339	0.501	0.217	2.72751e-20
BAD	1.9975e-24	0.434646	0.151	0.033	2.78092e-20
HSH2D	2.2595e-24	0.444613	0.284	0.093	3.14568e-20
PLA2G16	2.4369e-24	0.363513	0.102	0.015	3.39266e-20
C11orf24	2.49188e-24	0.366651	0.11	0.018	3.46919e-20
RPS19BP1	3.06332e-24	0.433654	0.412	0.161	4.26475e-20
RNF181	3.1833e-24	0.371457	0.253	0.078	4.43178e-20
GPR160	3.25464e-24	0.429215	0.128	0.024	4.5311e-20
ELF1	4.31353e-24	-1.37568	0.317	0.504	6.00529e-20
TPD52	4.48594e-24	0.460824	0.432	0.173	6.24532e-20
CALM2	4.72986e-24	-1.09616	0.499	0.615	6.58491e-20
SAT2	4.87131e-24	0.45101	0.297	0.1	6.78184e-20
NDUFAF3	5.10906e-24	0.317848	0.263	0.083	7.11283e-20
LAX1	7.59431e-24	0.461761	0.12	0.022	1.05728e-19
CYHR1	9.75592e-24	0.389545	0.13	0.025	1.35822e-19
LAMP2	9.86059e-24	0.417528	0.123	0.023	1.37279e-19
NEU1	1.10636e-23	0.335783	0.189	0.049	1.54027e-19
GLTSCR2	1.26853e-23	-1.05146	0.512	0.608	1.76605e-19
C21orf2	1.51352e-23	0.309471	0.115	0.02	2.10713e-19
JTB	1.66937e-23	0.510678	0.471	0.202	2.3241e-19
PRELID1	1.7159e-23	0.500493	0.379	0.148	2.38887e-19
TMEM230	1.86865e-23	0.411125	0.358	0.134	2.60153e-19
RBM33	2.29886e-23	0.540541	0.169	0.042	3.20047e-19
MESDC2	2.37947e-23	0.391317	0.187	0.049	3.31269e-19
CHMP2A	2.71847e-23	0.310453	0.194	0.052	3.78465e-19
DNAJB4	3.82903e-23	0.661443	0.258	0.085	5.33077e-19
DESI1	3.93145e-23	0.273429	0.123	0.023	5.47336e-19
EDEM2	4.24604e-23	0.271337	0.1	0.015	5.91133e-19
PNOC	6.15502e-23	0.449105	0.192	0.052	8.56902e-19
RAB1A	6.54974e-23	0.385411	0.248	0.078	9.11855e-19
RP11-138A9.1	7.74072e-23	0.570694	0.307	0.112	1.07766e-18
IFI35	7.89483e-23	0.308055	0.141	0.03	1.09912e-18
GNG5	8.13126e-23	0.392149	0.322	0.117	1.13203e-18
MT-CO1	1.02927e-22	-0.422195	0.959	0.963	1.43295e-18
HAX1	1.0835e-22	0.434268	0.304	0.107	1.50845e-18
CLIC4	1.11683e-22	0.378998	0.136	0.028	1.55485e-18
2023-03-01	1.37687e-22	-1.50279	0.013	0.223	1.91688e-18
PREB	1.43574e-22	0.350329	0.125	0.025	1.99884e-18
HLA-DMA	1.5289e-22	-1.43725	0.197	0.407	2.12853e-18
CYBA	1.6811e-22	0.692898	0.862	0.608	2.34042e-18
CALR	1.7084e-22	0.478127	0.483	0.208	2.37844e-18
MBNL2	1.94378e-22	0.357238	0.159	0.038	2.70613e-18
EMC4	2.1077e-22	0.311003	0.197	0.055	2.93435e-18
SLC38A2	2.15982e-22	0.608793	0.317	0.119	3.0069e-18
NRD1	2.53168e-22	0.432369	0.197	0.056	3.5246e-18
COX7A2	2.79654e-22	0.605999	0.627	0.324	3.89334e-18
BCL2L11	2.95569e-22	0.498722	0.174	0.046	4.11491e-18
NDUFA1	3.09444e-22	0.43787	0.54	0.244	4.30808e-18
CSTB	3.96076e-22	0.487836	0.355	0.138	5.51417e-18
ITFG1	4.59747e-22	0.345636	0.143	0.032	6.4006e-18
GLA	4.68711e-22	0.816413	0.205	0.061	6.52539e-18
TPM4	6.452e-22	0.577137	0.368	0.149	8.98247e-18
LSMD1	6.83619e-22	0.299844	0.263	0.087	9.51734e-18
STOML2	6.8393e-22	0.318435	0.179	0.047	9.52167e-18
C14orf2	7.84994e-22	0.445616	0.529	0.238	1.09287e-17
ARHGAP24	8.31748e-22	-1.49852	0.023	0.231	1.15796e-17
TMED5	8.66064e-22	0.316605	0.192	0.054	1.20573e-17
MT-CO3	9.3881e-22	-0.564651	0.847	0.845	1.30701e-17
PSENEN	9.79425e-22	0.352301	0.187	0.052	1.36356e-17
NUDT22	1.03452e-21	0.309421	0.166	0.042	1.44026e-17
DNASE2	1.14127e-21	0.340009	0.113	0.021	1.58888e-17
EIF2AK3	1.33939e-21	0.414198	0.141	0.032	1.86469e-17
TMEM256	1.41753e-21	0.396507	0.315	0.116	1.97349e-17
COA3	1.42666e-21	0.259953	0.11	0.02	1.9862e-17
AP3S1	1.43576e-21	0.446577	0.363	0.144	1.99887e-17
MRPS2	1.65724e-21	0.417698	0.11	0.02	2.30721e-17
COX6A1	2.47228e-21	0.376724	0.43	0.18	3.4419e-17
KRT10	2.50463e-21	0.358367	0.263	0.089	3.48695e-17
TRADD	2.54423e-21	0.274086	0.102	0.018	3.54208e-17
UQCC2	2.69402e-21	0.27983	0.151	0.036	3.75062e-17
HMGN3	2.78152e-21	0.456625	0.325	0.123	3.87243e-17
SMIM7	3.23363e-21	0.357224	0.197	0.057	4.50186e-17
SCYL1	4.66915e-21	0.26101	0.105	0.019	6.50039e-17
RPL39L	4.76266e-21	0.291486	0.118	0.023	6.63058e-17
MRPL54	5.17963e-21	0.313814	0.202	0.06	7.21109e-17
S100A6	5.62941e-21	0.720995	0.639	0.351	7.83726e-17
SSR2	6.06622e-21	0.596776	0.588	0.304	8.44539e-17
FDX1	6.21676e-21	0.266247	0.11	0.021	8.65497e-17
IER3IP1.1	6.59739e-21	0.331814	0.199	0.059	9.18489e-17
RHEB	7.96231e-21	0.424091	0.271	0.096	1.10851e-16
PABPC1	9.40932e-21	-0.981059	0.517	0.597	1.30997e-16
TIMM8B	1.19009e-20	0.312881	0.125	0.027	1.65685e-16
APOA1BP	1.27901e-20	0.275624	0.138	0.032	1.78063e-16
SQSTM1	1.51217e-20	0.58844	0.381	0.16	2.10525e-16
FUT8	2.08331e-20	0.364064	0.128	0.028	2.90038e-16
MIR24-2	2.13576e-20	0.635153	0.286	0.108	2.97341e-16
TCEB2	2.42048e-20	0.378708	0.537	0.248	3.3698e-16
MRPL23	2.78717e-20	0.324212	0.284	0.102	3.8803e-16
AUP1	3.46615e-20	0.303058	0.284	0.102	4.82557e-16
PPP1R10	4.46328e-20	0.395639	0.271	0.097	6.21378e-16
CCNC	4.76279e-20	0.34607	0.174	0.048	6.63076e-16
CCL3	5.11852e-20	2.11833	0.228	0.079	7.126e-16
ODC1	5.24545e-20	0.370772	0.115	0.024	7.30271e-16
FAM46C	6.39719e-20	0.479903	0.274	0.1	8.90616e-16
HLA-DRB5	7.18412e-20	-1.36516	0.092	0.299	1.00017e-15
MRPS34	7.37705e-20	0.339861	0.21	0.066	1.02703e-15
RASSF6	7.63944e-20	0.348061	0.118	0.025	1.06356e-15
CHMP4B	7.76257e-20	0.265242	0.115	0.024	1.08071e-15
SEC62	1.05228e-19	0.384759	0.509	0.23	1.46498e-15
NINJ1	1.05781e-19	0.466629	0.12	0.026	1.47269e-15
GNAS	1.07912e-19	0.480708	0.312	0.123	1.50236e-15
ZBTB8OS	1.34626e-19	0.28971	0.146	0.037	1.87427e-15
ARHGDIB	1.39146e-19	-1.25415	0.258	0.429	1.93719e-15
USP48	1.39358e-19	0.37006	0.176	0.051	1.94014e-15
ATP5G3	1.47087e-19	0.34999	0.389	0.163	2.04775e-15
MYL6B	1.53956e-19	0.27147	0.13	0.03	2.14337e-15
NME3	1.61195e-19	0.322513	0.207	0.065	2.24416e-15
CDK5RAP3	1.65407e-19	0.356623	0.258	0.091	2.30279e-15
GRN	3.27232e-19	0.367276	0.197	0.061	4.55573e-15
FCGRT	7.08116e-19	0.362124	0.176	0.052	9.85839e-15
EEF2	7.43211e-19	-0.673693	0.688	0.728	1.0347e-14
TYMP	8.33145e-19	0.694623	0.338	0.145	1.1599e-14
ATP5I	8.6354e-19	0.451205	0.458	0.211	1.20222e-14
RP11-138A9.2	8.73914e-19	0.696112	0.32	0.135	1.21666e-14
CMTM6	9.84268e-19	-1.31306	0.141	0.339	1.3703e-14
TMSB4X	9.94326e-19	-0.270908	0.951	0.998	1.3843e-14
GUSB	1.02515e-18	0.282952	0.115	0.025	1.42721e-14
MIF	1.02638e-18	0.327524	0.435	0.191	1.42892e-14
SLC1A5	1.30626e-18	0.337113	0.102	0.02	1.81858e-14
SH3GLB1	1.30741e-18	0.300382	0.212	0.07	1.82018e-14
OGT	1.40531e-18	0.396565	0.194	0.061	1.95647e-14
EIF5B	1.70662e-18	0.361395	0.335	0.137	2.37595e-14
LMO4	1.93275e-18	0.321674	0.148	0.04	2.69078e-14
PIGP	2.36777e-18	0.298256	0.141	0.036	3.29641e-14
PDIA3	2.52133e-18	0.375721	0.281	0.107	3.51019e-14
OPTN	3.33448e-18	0.328187	0.128	0.031	4.64226e-14
PABPC4	3.7174e-18	0.264218	0.11	0.024	5.17536e-14
SFT2D1	4.04832e-18	0.362469	0.312	0.125	5.63607e-14
UQCR11.1	4.26435e-18	0.327418	0.54	0.257	5.93683e-14
PTPRCAP	5.95393e-18	-1.09284	0.325	0.477	8.28906e-14
TXNDC12	6.80653e-18	0.265295	0.174	0.052	9.47606e-14
IER2	6.97062e-18	0.925177	0.67	0.402	9.70449e-14
PCMTD1	7.81404e-18	0.410462	0.246	0.09	1.08787e-13
H3F3A	8.94956e-18	-0.74758	0.647	0.699	1.24596e-13
MT-ND5	1.6715e-17	0.580509	0.611	0.342	2.32706e-13
MTIF3	1.78138e-17	0.287224	0.212	0.072	2.48003e-13
CAMTA1	1.88945e-17	0.342306	0.22	0.076	2.63049e-13
MTRNR2L8	1.942e-17	0.527483	0.468	0.228	2.70366e-13
GFER	2.30388e-17	0.29028	0.1	0.021	3.20746e-13
SLC50A1	2.63497e-17	0.262313	0.136	0.036	3.66841e-13
TGIF1	2.90849e-17	-1.26996	0.054	0.236	4.04919e-13
POMC	2.94299e-17	0.311502	0.12	0.029	4.09724e-13
HSPD1	3.59849e-17	0.79337	0.476	0.251	5.00982e-13
SURF4	3.74333e-17	0.293915	0.115	0.027	5.21146e-13
NDFIP1	5.09816e-17	0.259185	0.202	0.068	7.09766e-13
UBXN4	5.17161e-17	0.319169	0.353	0.151	7.19991e-13
PQLC3	5.20467e-17	0.283549	0.128	0.033	7.24594e-13
SMIM14	6.39618e-17	-1.41079	0.128	0.309	8.90476e-13
CLINT1	6.74531e-17	0.279828	0.197	0.066	9.39082e-13
ATPIF1	7.10635e-17	0.375548	0.448	0.21	9.89346e-13
KLHDC2	7.95782e-17	0.264975	0.113	0.026	1.10789e-12
SLIRP	8.51475e-17	0.317662	0.261	0.1	1.18542e-12
POLR2L	1.19814e-16	0.383667	0.581	0.294	1.66806e-12
OTUD5	1.28219e-16	0.342582	0.12	0.03	1.78507e-12
HSPH1	2.07438e-16	0.864097	0.373	0.182	2.88795e-12
MGAT2	3.03801e-16	0.281641	0.125	0.033	4.22952e-12
NDUFA4	3.72335e-16	0.360174	0.568	0.295	5.18364e-12
USO1	3.83969e-16	0.260905	0.115	0.028	5.34561e-12
TMEM14C	4.59074e-16	0.276816	0.156	0.047	6.39123e-12
HLA-DMB	4.61216e-16	-1.22712	0.028	0.19	6.42105e-12
CYSTM1	4.98954e-16	0.364628	0.136	0.038	6.94644e-12
GLUL	5.1521e-16	0.493937	0.141	0.041	7.17275e-12
ATP5J2	6.46135e-16	0.266433	0.34	0.148	8.99549e-12
PRDX1	6.85161e-16	0.346419	0.445	0.214	9.53882e-12
IRF4	7.87452e-16	0.593755	0.143	0.043	1.09629e-11
TMEM167A	8.4573e-16	0.284577	0.189	0.064	1.17743e-11
PSMB1	8.55227e-16	0.291058	0.297	0.123	1.19065e-11
SLC2A3	9.94559e-16	-1.21002	0.12	0.295	1.38462e-11
TMEM160	1.21696e-15	0.283887	0.161	0.051	1.69425e-11
SYNE2	1.33384e-15	0.313792	0.128	0.035	1.85697e-11
CFL1	1.59183e-15	-0.84137	0.473	0.575	2.21614e-11
EIF4A3	1.7543e-15	0.641013	0.266	0.112	2.44233e-11
RPL36A	1.78314e-15	-0.869606	0.532	0.597	2.48248e-11
ST6GAL1	2.071e-15	0.30513	0.225	0.085	2.88325e-11
DYNLRB1	2.07592e-15	0.269403	0.246	0.096	2.8901e-11
NPM1	2.35933e-15	-0.795095	0.54	0.6	3.28466e-11
AC079767.4	2.49555e-15	-1.12587	0.005	0.151	3.4743e-11
IRF7	2.95374e-15	0.876592	0.281	0.123	4.1122e-11
LSM3	3.79736e-15	0.263592	0.194	0.069	5.28669e-11
HNRNPA1	4.56156e-15	-0.811458	0.537	0.596	6.3506e-11
CCDC57	5.06351e-15	0.282923	0.138	0.041	7.04942e-11
IFI6	7.15587e-15	0.546997	0.212	0.081	9.96241e-11
FASTK	1.02653e-14	0.256306	0.125	0.035	1.42913e-10
ARF1	1.13509e-14	0.273752	0.381	0.176	1.58027e-10
COX4I1	1.16363e-14	-0.648488	0.67	0.693	1.62001e-10
NDUFB11	1.18457e-14	0.294354	0.471	0.235	1.64916e-10
SAT1	1.18467e-14	1.02295	0.859	0.683	1.6493e-10
CTSB	1.22903e-14	0.410843	0.153	0.05	1.71105e-10
EZR	1.33013e-14	-0.985045	0.358	0.481	1.85181e-10
SF3B5	1.34634e-14	0.275124	0.335	0.151	1.87438e-10
SHFM1	1.35542e-14	0.256908	0.299	0.128	1.88702e-10
BTF3	1.53402e-14	-0.793372	0.54	0.589	2.13567e-10
SELL	2.554e-14	-1.23375	0.046	0.199	3.55568e-10
GPX1	2.92627e-14	0.47805	0.491	0.256	4.07395e-10
LINC-PINT	3.58202e-14	0.343017	0.274	0.117	4.98688e-10
CD48	3.97356e-14	-1.12653	0.182	0.334	5.53198e-10
PSMB6	4.91885e-14	0.252431	0.233	0.093	6.84802e-10
GZMB	5.25441e-14	1.00983	0.146	0.049	7.31519e-10
CORO1A	5.43612e-14	-1.02475	0.199	0.361	7.56817e-10
ST8SIA4	5.78777e-14	0.347086	0.12	0.035	8.05773e-10
AC009501.4	5.79381e-14	0.297574	0.192	0.071	8.06614e-10
THEMIS2	1.05065e-13	0.382015	0.243	0.102	1.46272e-09
BCAS2	1.053e-13	0.509503	0.276	0.123	1.46598e-09
SELT	1.10641e-13	0.322196	0.45	0.226	1.54034e-09
ITM2B	1.15726e-13	0.303434	0.581	0.314	1.61114e-09
ADAM28	2.06525e-13	-1.20068	0.11	0.265	2.87524e-09
VPREB3	2.51696e-13	-1.18176	0.064	0.213	3.50411e-09
LY86	3.09162e-13	-1.01308	0.013	0.144	4.30416e-09
RP5-887A10.1	5.07365e-13	-1.20055	0.084	0.234	7.06354e-09
EHMT1	5.14686e-13	0.330088	0.136	0.044	7.16546e-09
LIMD2	5.83527e-13	-0.981868	0.197	0.347	8.12386e-09
RILPL2	7.18691e-13	-1.1768	0.1	0.246	1.00056e-08
ADA	7.72351e-13	0.333635	0.1	0.027	1.07527e-08
FAIM3	8.44211e-13	-1.04899	0.038	0.177	1.17531e-08
HIST1H2BK	8.92584e-13	0.263066	0.187	0.072	1.24266e-08
JUND	1.00216e-12	0.382253	0.601	0.341	1.39521e-08
NR4A1	1.07653e-12	0.479239	0.471	0.262	1.49874e-08
RAD9A	1.3312e-12	0.26935	0.115	0.035	1.85329e-08
GOLT1B	1.48881e-12	0.269786	0.125	0.04	2.07273e-08
C19orf60	1.50896e-12	0.280611	0.315	0.148	2.10077e-08
CXCL2	1.94896e-12	1.24041	0.11	0.033	2.71334e-08
MT2A	2.03823e-12	0.374797	0.34	0.164	2.83763e-08
NBN	2.46428e-12	0.325684	0.1	0.028	3.43077e-08
AHNAK	3.08733e-12	0.475972	0.23	0.102	4.29819e-08
IER5	3.10295e-12	0.443014	0.1	0.028	4.31993e-08
KCNQ1OT1	4.12985e-12	0.400606	0.146	0.052	5.74957e-08
IFRD1	5.07503e-12	0.417955	0.292	0.14	7.06545e-08
EEF1D	5.56474e-12	-0.418866	0.806	0.848	7.74723e-08
RNF149	6.48188e-12	0.281953	0.151	0.055	9.02407e-08
RP11-693J15.5	8.17562e-12	-0.999771	0.018	0.138	1.13821e-07
DCK	9.34084e-12	-0.950909	0.087	0.23	1.30043e-07
PLIN2	9.75502e-12	0.355544	0.171	0.067	1.35809e-07
PRCP	1.10202e-11	0.258872	0.11	0.034	1.53423e-07
PFN1	1.15989e-11	-0.684753	0.568	0.598	1.6148e-07
C6orf48	1.18175e-11	-0.993234	0.302	0.413	1.64523e-07
QTRT1	1.20586e-11	0.302409	0.136	0.047	1.6788e-07
HLA-E	1.26132e-11	-0.58431	0.708	0.683	1.756e-07
RORA	1.44694e-11	0.309627	0.159	0.061	2.01443e-07
AZIN1	1.49555e-11	0.32269	0.189	0.078	2.0821e-07
SYPL1	2.07078e-11	-1.01928	0.077	0.212	2.88293e-07
TSC22D1	2.07105e-11	0.548913	0.11	0.035	2.88332e-07
SGK1	2.23397e-11	0.367889	0.125	0.043	3.11014e-07
CCL4	2.2354e-11	0.609024	0.322	0.164	3.11212e-07
FUS	2.39961e-11	-0.952004	0.325	0.426	3.34074e-07
SOD2	2.66771e-11	0.321608	0.205	0.087	3.71398e-07
CIRBP	3.1242e-11	0.382573	0.744	0.492	4.34951e-07
SYAP1	3.82501e-11	0.491291	0.215	0.097	5.32518e-07
SNHG9	5.30765e-11	0.286783	0.174	0.069	7.38931e-07
MTDH	5.98643e-11	0.325432	0.35	0.183	8.33431e-07
NARF	6.26091e-11	0.306399	0.156	0.061	8.71644e-07
COX7C	7.18653e-11	-0.533328	0.739	0.702	1.00051e-06
RPLP0	9.45927e-11	-0.37017	0.841	0.84	1.31692e-06
SP110	1.66615e-10	-0.984478	0.077	0.203	2.31962e-06
ARID5B	2.29007e-10	0.417155	0.396	0.221	3.18823e-06
HLA-B	3.48641e-10	-0.352234	0.854	0.834	4.85378e-06
ARL5B	4.36706e-10	0.460798	0.105	0.035	6.07982e-06
EDF1	5.18089e-10	0.291562	0.624	0.373	7.21283e-06
SWAP70	7.4148e-10	-0.840725	0.023	0.128	1.03229e-05
IDI1	7.92223e-10	-1.00693	0.164	0.284	1.10293e-05
IFT57	1.17806e-09	-1.00425	0.074	0.191	1.64009e-05
EVL	1.21288e-09	-0.925857	0.074	0.191	1.68858e-05
SNX2	1.23967e-09	-0.950626	0.049	0.159	1.72586e-05
CD55	1.36829e-09	-0.923123	0.315	0.411	1.90494e-05
MALAT1	1.78785e-09	0.450523	0.992	0.999	2.48904e-05
CD82	2.07788e-09	-0.779232	0.02	0.12	2.89283e-05
FNBP1	2.21481e-09	0.3267	0.35	0.193	3.08346e-05
MKNK2	2.65396e-09	0.317938	0.194	0.089	3.69484e-05
FAM107B	3.02887e-09	0.256493	0.166	0.072	4.2168e-05
MYL12A	3.21428e-09	-0.78592	0.399	0.462	4.47493e-05
FOSL2	3.5346e-09	0.375654	0.105	0.038	4.92087e-05
SPIB	4.96083e-09	-0.501622	0.043	0.157	6.90647e-05
AC016831.7	5.08555e-09	0.284281	0.118	0.045	7.0801e-05
RASGRP2	6.95521e-09	-0.880155	0.036	0.135	9.68304e-05
RP11-277L2.4	7.98021e-09	-0.905904	0.051	0.156	0.000111101
CCNI	8.48596e-09	-0.851154	0.427	0.462	0.000118142
MTRNR2L12	1.04726e-08	0.355352	0.276	0.145	0.0001458
KIAA0226L	1.09001e-08	-0.710869	0.023	0.119	0.000151751
AC006129.2	1.20027e-08	0.50211	0.151	0.066	0.000167101
CD72	1.25025e-08	-0.861291	0.013	0.1	0.000174059
TUBA1A	1.46282e-08	-0.873535	0.066	0.173	0.000203654
YWHAZ	1.59758e-08	-0.81633	0.361	0.425	0.000222415
PKIG	1.81573e-08	-0.794147	0.026	0.118	0.000252786
CTA-250D10.23	1.87741e-08	-0.800168	0.028	0.12	0.000261373
CCNH	2.08422e-08	0.306916	0.358	0.204	0.000290165
SRSF5	2.32411e-08	-0.768468	0.442	0.485	0.000323562
CSRNP1	2.3465e-08	0.316157	0.148	0.065	0.00032668
CHMP1B	2.56804e-08	-0.776217	0.136	0.252	0.000357523
CD53	2.79981e-08	-0.939882	0.166	0.269	0.00038979
CTSW	2.89838e-08	0.34521	0.105	0.04	0.000403513
MT-ATP6	3.89052e-08	-0.400362	0.716	0.698	0.000541639
RGS2	3.90467e-08	0.628607	0.414	0.259	0.000543608
TYROBP	4.3212e-08	0.421475	0.138	0.061	0.000601597
CTSZ	4.63587e-08	0.323315	0.115	0.046	0.000645405
RPL36AL	5.27486e-08	0.352751	0.813	0.64	0.000734366
PTPRC	5.4147e-08	-0.947816	0.174	0.273	0.000753835
IRF1	5.46163e-08	0.273801	0.343	0.196	0.000760368
PPIA	7.1291e-08	-0.707977	0.468	0.498	0.000992513
NBEAL1	7.48608e-08	-0.933749	0.343	0.397	0.00104221
ANXA1	7.7725e-08	0.28654	0.125	0.053	0.00108209
STAG3	8.83513e-08	-0.897076	0.031	0.118	0.00123003
PRKCB	9.00926e-08	-0.800343	0.046	0.139	0.00125427
HSPA8	9.27071e-08	0.47386	0.609	0.418	0.00129067
MTRNR2L10	9.31527e-08	0.392655	0.215	0.11	0.00129687
CHCHD2	1.09326e-07	0.252264	0.596	0.373	0.00152204
SMCHD1	1.10077e-07	-0.876122	0.212	0.308	0.00153249
IFI44L	1.30146e-07	-0.793419	0.061	0.162	0.00181189
ZC3H12A	1.56028e-07	0.293836	0.143	0.065	0.00217223
SF1	1.59008e-07	-0.944179	0.225	0.308	0.00221371
ARPC3	1.74136e-07	-0.820825	0.379	0.422	0.00242432
CD79A	1.83745e-07	-0.609549	0.45	0.499	0.0025581
ATG5	1.8995e-07	0.305074	0.1	0.039	0.00264448
RPSAP58	2.19614e-07	-0.903305	0.153	0.247	0.00305747
RCSD1	2.30432e-07	-0.848768	0.09	0.185	0.00320807
SDCBP	2.37881e-07	-0.84909	0.169	0.269	0.00331178
BCL11A	2.47293e-07	-0.733183	0.043	0.133	0.00344282
C12orf65	2.86153e-07	0.267681	0.1	0.04	0.00398382
TUBA1B	2.99813e-07	-0.922615	0.223	0.308	0.00417399
NFKBIZ	3.01827e-07	0.294687	0.184	0.094	0.00420204
BIN1	3.51059e-07	-0.680864	0.026	0.104	0.00488745
PNISR	3.66469e-07	-0.725563	0.376	0.435	0.00510199
DDX18	4.29864e-07	0.697655	0.251	0.14	0.00598456
KIAA0125	5.19591e-07	0.477821	0.253	0.146	0.00723374
LBH	6.78619e-07	-0.797545	0.066	0.156	0.00944774
CCND3	6.88198e-07	-0.769281	0.084	0.176	0.00958109
FAM65B	7.80711e-07	-0.692856	0.038	0.12	0.0108691
SC5D	8.60636e-07	-0.737156	0.043	0.126	0.0119818
SIT1	9.24925e-07	-0.83817	0.059	0.142	0.0128768
NR4A2	1.06156e-06	-0.527193	0.409	0.465	0.014779
RBM8A	1.20811e-06	-0.851554	0.263	0.333	0.0168192
TRIM22	1.21337e-06	-0.69866	0.064	0.152	0.0168925
MTSS1	1.236e-06	-0.730558	0.036	0.114	0.0172075
ISG15	1.47021e-06	0.400681	0.315	0.193	0.0204683
TNFAIP8	1.51757e-06	-0.913784	0.133	0.217	0.0211277
DEK	1.56745e-06	-0.653246	0.051	0.134	0.0218221
KIAA0226	1.86181e-06	0.308043	0.11	0.049	0.0259201
CHD1	1.93403e-06	-0.793651	0.082	0.167	0.0269256
ZNRD1	2.27413e-06	-0.951139	0.102	0.189	0.0316604
TRIM38	3.00689e-06	-0.751552	0.046	0.121	0.041862
TMEM2	3.09051e-06	-0.845733	0.066	0.147	0.0430261
BCL2A1	4.19636e-06	-0.748788	0.105	0.193	0.0584217
AL592284.1	4.21936e-06	-0.679607	0.031	0.1	0.0587419
HNRNPA0	5.52199e-06	-0.800924	0.312	0.36	0.0768771
UBXN1	6.00577e-06	-0.792181	0.251	0.317	0.0836124
ANKRD44	8.96414e-06	-0.796511	0.072	0.146	0.124799
MIR142	9.12279e-06	-0.696964	0.113	0.193	0.127008
TMEM154	1.04708e-05	-0.706644	0.056	0.129	0.145774
STX7	1.0555e-05	-0.803013	0.072	0.145	0.146946
BLK	1.09784e-05	-0.688209	0.066	0.142	0.152841
RGS5	1.16809e-05	0.499213	0.11	0.052	0.162622
STK17A	1.26508e-05	-0.683789	0.056	0.128	0.176125
RASGEF1B	1.3307e-05	-0.908065	0.092	0.168	0.18526
SP100	1.62334e-05	-0.743965	0.169	0.244	0.226001
ZNF331	2.21415e-05	-0.432018	0.253	0.334	0.308254
C12orf75	2.23007e-05	0.280108	0.105	0.051	0.310471
TCL1A	2.24134e-05	-0.442631	0.056	0.132	0.312039
RGS19	2.3109e-05	-0.619121	0.046	0.113	0.321724
HMGN1	2.41268e-05	-0.690611	0.407	0.419	0.335894
GPR65	2.50496e-05	-0.741346	0.118	0.194	0.348741
EIF2S3	2.66888e-05	-0.778883	0.136	0.207	0.371562
OAZ1	2.7666e-05	-0.260149	0.877	0.844	0.385166
GPSM3	2.89022e-05	-0.802969	0.292	0.333	0.402376
SNX29P2	2.98987e-05	-0.66818	0.046	0.112	0.41625
PRRC2C	3.14864e-05	-0.767112	0.184	0.253	0.438353
PNN	3.31484e-05	-0.749847	0.11	0.182	0.461493
HINT1	3.90049e-05	-0.444631	0.621	0.582	0.543026
ACAP1	4.83891e-05	-0.662621	0.171	0.244	0.673673
STK17B	5.18164e-05	-0.733373	0.187	0.255	0.721388
TAGLN2	6.31525e-05	-0.687613	0.243	0.305	0.879209
AMD1	7.30425e-05	-0.821969	0.192	0.252	1
ACTR3	7.4834e-05	-0.688101	0.138	0.207	1
PARP14	8.26347e-05	-0.705185	0.087	0.153	1
IFITM2	9.76863e-05	-0.798701	0.23	0.281	1
DRAM2	0.000116015	-0.807748	0.207	0.261	1
FAM49B	0.000137398	-0.713902	0.102	0.166	1
TPM3	0.000156667	-0.759009	0.205	0.258	1
UBE2N	0.000168149	-0.74325	0.141	0.202	1
PIK3IP1	0.000181782	-0.66201	0.095	0.158	1
PCSK7	0.000186133	-0.634281	0.09	0.153	1
ELOVL5	0.000193494	-0.493731	0.049	0.107	1
BIRC3	0.00021805	0.454004	0.609	0.468	1
CD70	0.000220577	-0.644759	0.056	0.114	1
ARPC1B	0.000290627	-0.738397	0.266	0.305	1
ITSN2	0.000292869	-0.753598	0.118	0.176	1
ATP2B1	0.000324772	-0.709412	0.11	0.168	1
ARID4B	0.000350615	-0.692124	0.113	0.171	1
SNHG7	0.000375621	-0.715793	0.138	0.198	1
RSL1D1	0.000416879	-0.647888	0.138	0.197	1
C9orf72	0.000421591	-0.482562	0.054	0.109	1
TXNIP	0.000450977	-0.271511	0.65	0.651	1
SNRPD2	0.000474647	-0.589249	0.419	0.415	1
RHOH	0.000491519	-0.685776	0.353	0.375	1
WDR74	0.000500596	-0.725827	0.138	0.195	1
KDM6B	0.000530738	-0.44877	0.11	0.173	1
ORAI2	0.000531104	-0.728146	0.095	0.148	1
DDX5	0.000592391	-0.455775	0.581	0.542	1
CALM1	0.000605134	-0.54391	0.468	0.46	1
HNRNPK	0.000626824	-0.711574	0.266	0.3	1
2023-09-09	0.000764922	-0.659767	0.09	0.142	1
ETS1	0.000831316	-0.542313	0.051	0.101	1
EIF3H	0.000841638	-0.674937	0.327	0.341	1
ARGLU1	0.000878607	-0.633481	0.343	0.358	1
MTPN	0.000879105	-0.688194	0.09	0.141	1
TAF1D	0.0010266	-0.692667	0.251	0.287	1
ARHGAP15	0.00108021	-0.531308	0.066	0.118	1
SH3BGRL3	0.00111266	-0.555172	0.417	0.42	1
KMT2E	0.00137042	-0.658743	0.299	0.32	1
HIF1A	0.00140331	-0.592576	0.072	0.121	1
CDC42	0.00148011	-0.677972	0.312	0.333	1
EIF1B	0.00154123	-0.766448	0.184	0.224	1
NHP2L1	0.00159475	-0.717504	0.399	0.383	1
NFKBID	0.00165398	-0.408675	0.187	0.244	1
HSPE1	0.00171296	0.571825	0.621	0.508	1
ELMSAN1	0.00183561	-0.504164	0.059	0.106	1
WASF2	0.00186883	-0.588162	0.095	0.145	1
H2AFZ	0.00192769	-0.585065	0.494	0.46	1
FBL	0.00199451	-0.634348	0.115	0.164	1
LAMTOR5	0.00203451	-0.77377	0.217	0.248	1
SRSF1	0.00204367	-0.580525	0.072	0.119	1
TNRC6B	0.00232658	-0.552062	0.187	0.235	1
C1orf63	0.00260783	-0.619604	0.435	0.41	1
SRRM1	0.00267257	-0.701073	0.228	0.26	1
RPS26	0.00270245	-0.644078	0.793	0.71	1
PDE7A	0.00321772	-0.474403	0.069	0.115	1
FXYD5	0.00336813	-0.566145	0.358	0.365	1
LRRFIP1	0.00363891	-0.551615	0.13	0.178	1
RP1-313I6.12	0.0036935	0.331928	0.199	0.139	1
EIF4A1	0.0041529	-0.38415	0.527	0.491	1
RBMX	0.00422419	-0.735179	0.194	0.226	1
ADD3	0.00433327	-0.550156	0.064	0.105	1
ARL4A	0.00450024	-0.654168	0.113	0.157	1
NR4A3	0.0046784	0.333407	0.136	0.089	1
SKP1	0.00482646	-0.610796	0.43	0.405	1
LUC7L3	0.00484715	-0.556179	0.228	0.265	1
RNMT	0.00503617	-0.615263	0.113	0.156	1
FOXP1	0.0050467	-0.690946	0.22	0.253	1
MOB1A	0.00507652	-0.708311	0.13	0.169	1
PRDM2	0.00510551	-0.557295	0.136	0.179	1
ARID5A	0.0051819	-0.494016	0.09	0.134	1
C1orf56	0.00549146	-0.72593	0.151	0.193	1
NT5C	0.00558255	-0.531187	0.066	0.107	1
CCDC107	0.00577941	-0.653207	0.179	0.217	1
LY9	0.00612833	-0.443689	0.212	0.252	1
SKIL	0.0063582	-0.62192	0.176	0.215	1
SON	0.00710053	-0.594195	0.261	0.283	1
POU2F2	0.00713996	-0.558456	0.113	0.153	1
MAP3K8	0.00747901	-0.533007	0.133	0.176	1
CAPG	0.00791612	-0.500215	0.066	0.105	1
ZCCHC10	0.00841069	-0.696647	0.105	0.142	1
RHOG	0.00841688	-0.428368	0.069	0.109	1
RPL17	0.00844191	-0.58923	0.363	0.352	1
CD79B	0.00854268	-0.802677	0.217	0.24	1
CDC42SE1	0.00955136	-0.598695	0.174	0.211	1
ERICH1	0.0103942	-0.496525	0.069	0.106	1
MBNL1	0.0103989	-0.558186	0.156	0.193	1
EIF3L	0.0112577	-0.66078	0.317	0.311	1
HMGB1	0.0113348	-0.35454	0.598	0.542	1
SNX3	0.0115551	-0.576979	0.404	0.379	1
SP140	0.0117226	-0.467175	0.087	0.126	1
MT-ND2	0.0123025	0.258212	0.862	0.697	1
HNRNPA2B1	0.0129381	-0.422221	0.481	0.452	1
CIB1	0.01308	-0.603306	0.212	0.238	1
RSRC2	0.013368	-0.605343	0.199	0.226	1
TRAF3IP3	0.0136327	-0.479704	0.077	0.113	1
2023-09-07	0.0136697	-0.63549	0.223	0.246	1
LSM7	0.0139393	-0.673086	0.279	0.286	1
MARCKSL1	0.0141324	-0.531617	0.095	0.132	1
CYCS	0.0150039	-0.503609	0.514	0.471	1
HNRNPDL	0.0158638	-0.52349	0.453	0.414	1
RP11-640M9.1	0.0163029	-0.50198	0.102	0.139	1
CTNNB1	0.0170971	-0.58328	0.084	0.119	1
ARPC2	0.0178635	-0.517089	0.432	0.402	1
PPDPF	0.0179094	-0.454426	0.514	0.458	1
ATP1A1	0.0182538	-0.502233	0.087	0.121	1
ALOX5AP	0.0199071	-0.471041	0.125	0.159	1
STK4	0.0201063	-0.280788	0.558	0.513	1
GPBP1	0.0201471	-0.447565	0.504	0.455	1
TBC1D10C	0.021953	-0.523146	0.102	0.135	1
DHX36	0.0225248	-0.527772	0.118	0.15	1
CREM	0.0228639	-0.490045	0.256	0.285	1
HSPA4	0.0229307	-0.587466	0.074	0.105	1
BLOC1S2	0.0248363	-0.530592	0.077	0.107	1
SETD5-AS1	0.0251109	-0.59655	0.118	0.149	1
RALGPS2	0.0255979	-0.695976	0.125	0.153	1
EIF3F	0.0260719	-0.536932	0.386	0.359	1
ST13	0.0269936	-0.547411	0.23	0.25	1
DDX21	0.0278773	-0.685768	0.194	0.213	1
GABARAPL2	0.0316196	-0.274809	0.292	0.203	1
HLA-F	0.0324021	-0.48591	0.138	0.166	1
FAM60A	0.0336925	-0.604918	0.125	0.152	1
PCM1	0.0354616	-0.497772	0.087	0.116	1
CD44	0.040426	-0.547742	0.302	0.298	1
CD47	0.0406127	-0.687123	0.23	0.237	1
IDS	0.0460547	-0.538816	0.138	0.164	1
SHOC2	0.0480989	-0.420495	0.079	0.107	1
SH3BGRL	0.0485687	-0.48866	0.184	0.205	1
ACTR2	0.0488761	-0.487653	0.118	0.145	1
ACTG1	0.0518543	-0.326604	0.54	0.474	1
CLDND1	0.0570646	-0.271942	0.153	0.108	1
TOB2	0.0584924	-0.385183	0.092	0.12	1
RNPS1	0.0628729	-0.591442	0.125	0.147	1
SYNGR2	0.0662359	-0.298329	0.271	0.195	1
TERF2IP	0.0670713	-0.557818	0.179	0.194	1
CELF2	0.0690873	-0.473111	0.205	0.222	1
RAN	0.0717765	-0.504412	0.289	0.285	1
DDX46	0.0733952	-0.456914	0.107	0.13	1
RAB11FIP1	0.0765234	-0.311188	0.123	0.15	1
RAP1A	0.0779721	-0.254146	0.141	0.101	1
PSMB8	0.079991	-0.254156	0.21	0.153	1
IFNGR1	0.0804766	-0.435057	0.077	0.1	1
HNRNPF	0.0844744	-0.496249	0.141	0.16	1
KIAA1551	0.0883284	-0.498074	0.102	0.125	1
SET	0.0885376	-0.553778	0.223	0.231	1
OFD1	0.0892609	-0.448516	0.159	0.179	1
RBM39	0.0895089	-0.403363	0.532	0.459	1
SLC38A1	0.0913978	-0.473624	0.128	0.149	1
STMN1	0.0923457	-0.344248	0.079	0.102	1
RP11-220I1.1	0.0928494	-0.447034	0.084	0.106	1
MIDN	0.0934608	-0.385025	0.143	0.166	1
MYCBP2	0.0939908	-0.405125	0.107	0.13	1
UCP2	0.102187	-0.611977	0.215	0.22	1
PRPF4B	0.103027	-0.463582	0.087	0.107	1
HNRNPH3	0.10366	-0.445048	0.113	0.133	1
VASP	0.103922	-0.361057	0.1	0.123	1
CHCHD7	0.104343	-0.291486	0.151	0.11	1
DAZAP2	0.106824	-0.581669	0.148	0.162	1
CRIP1	0.107436	-0.49196	0.146	0.165	1
SAMSN1	0.110802	-0.489328	0.179	0.195	1
VPS37B	0.112917	-0.591749	0.223	0.225	1
JMJD1C	0.120949	-0.533225	0.148	0.164	1
PAPOLA	0.122171	-0.320576	0.284	0.209	1
RNASET2	0.126542	-0.447047	0.355	0.332	1
NASP	0.132448	-0.419405	0.115	0.134	1
PCNP	0.13348	-0.336736	0.279	0.204	1
NFE2L2	0.135234	-0.492195	0.136	0.152	1
BAZ1A	0.140616	-0.427253	0.095	0.113	1
TOMM20	0.142555	-0.282713	0.271	0.202	1
SERBP1	0.147621	-0.294841	0.263	0.199	1
HN1	0.148217	-0.412876	0.13	0.146	1
CD40	0.152311	-0.472479	0.092	0.108	1
PPP1CB	0.15295	-0.537085	0.23	0.231	1
EML4	0.158517	-0.398926	0.113	0.13	1
VAMP2	0.162596	-0.578733	0.292	0.27	1
JAK1	0.166411	-0.413769	0.12	0.136	1
CAPZA2	0.167144	-0.266746	0.189	0.144	1
EIF4G2	0.168742	-0.255622	0.266	0.203	1
PPP3CA	0.169511	-0.522773	0.1	0.115	1
PPIG	0.178776	-0.414604	0.148	0.162	1
ANP32E	0.182324	-0.290264	0.151	0.115	1
EIF3D	0.182793	-0.492535	0.246	0.242	1
PLEKHJ1	0.186617	-0.252303	0.115	0.086	1
CDC42SE2	0.192417	-0.509945	0.317	0.294	1
LSP1	0.195864	-0.450877	0.197	0.201	1
SNRPF	0.204605	-0.462205	0.151	0.161	1
BBX	0.206074	-0.449896	0.125	0.137	1
PARP1	0.210241	-0.456889	0.136	0.146	1
NXT1	0.210964	-0.384024	0.141	0.154	1
TMEM123	0.211204	-0.560932	0.228	0.223	1
LY6E	0.215016	-0.377201	0.266	0.265	1
SNRPB	0.221085	-0.546271	0.189	0.189	1
ATP1B3	0.222958	-0.300041	0.235	0.239	1
MORF4L1	0.227332	-0.477544	0.389	0.341	1
MYL12B	0.231125	-0.456561	0.228	0.224	1
CNPY3	0.231475	-0.430062	0.12	0.132	1
ALG13	0.232008	-0.512822	0.09	0.102	1
PAK2	0.232129	-0.478198	0.12	0.13	1
HIGD2A	0.235513	-0.289987	0.304	0.234	1
C19orf43	0.248842	-0.48597	0.348	0.308	1
TMEM243	0.253192	-0.510205	0.281	0.263	1
SLTM	0.254762	-0.32875	0.161	0.125	1
UPF2	0.270089	-0.271795	0.217	0.172	1
EIF1AY	0.271982	-0.621791	0.184	0.181	1
RSBN1L	0.272793	-0.282176	0.128	0.101	1
SCAF11	0.272864	-0.557234	0.171	0.173	1
ROCK1	0.27754	-0.378174	0.107	0.118	1
THRAP3	0.27877	-0.276141	0.11	0.086	1
DNAJC8	0.28029	-0.322369	0.159	0.124	1
RHOA	0.280655	-0.29402	0.33	0.252	1
CCDC50	0.281307	-0.337924	0.09	0.102	1
OSTF1	0.293577	-0.318887	0.164	0.129	1
DDX39A	0.297537	-0.376277	0.095	0.105	1
PRMT1	0.298185	-0.272799	0.12	0.095	1
PDLIM1	0.301942	-0.466384	0.095	0.104	1
ARL6IP1	0.302122	-0.482063	0.182	0.184	1
WIPF1	0.306272	-0.388911	0.123	0.131	1
ANP32B	0.30748	-0.277695	0.248	0.195	1
PAFAH1B1	0.308127	-0.256177	0.113	0.089	1
TAF7	0.312311	-0.294496	0.261	0.207	1
CAPZA1	0.320676	-0.424049	0.292	0.274	1
WTAP	0.324303	-0.32813	0.176	0.141	1
SNHG12	0.324727	-0.380076	0.118	0.126	1
CREBRF	0.327972	-0.423977	0.092	0.101	1
PGK1	0.332714	-0.270183	0.146	0.117	1
USP15	0.334936	-0.411458	0.123	0.13	1
OSER1	0.340892	-0.454627	0.102	0.11	1
GDI2	0.342985	-0.2939	0.184	0.147	1
SMARCB1	0.347383	-0.271724	0.169	0.137	1
ANKRD12	0.34928	-0.275326	0.197	0.159	1
ARF6	0.350898	-0.553393	0.161	0.16	1
C6orf62	0.353838	-0.268508	0.09	0.1	1
NCL	0.356885	-0.439954	0.302	0.276	1
RP11-349A22.5	0.358131	-0.340012	0.1	0.108	1
EIF4B	0.360559	-0.307721	0.292	0.227	1
UQCRB	0.368647	-0.345994	0.448	0.377	1
RAB5C	0.370847	-0.451372	0.102	0.108	1
SNRPG	0.380496	-0.315343	0.302	0.236	1
UXT	0.382449	-0.479408	0.35	0.304	1
CAST	0.388741	-0.26297	0.133	0.108	1
TAPSAR1	0.393164	-0.355731	0.113	0.09	1
TTC14	0.397164	-0.409844	0.107	0.114	1
SLC25A3	0.397993	-0.483963	0.271	0.247	1
TMEM66	0.404864	-0.409843	0.496	0.406	1
IL16	0.408546	-0.393919	0.11	0.116	1
UBE2D2	0.41495	-0.288559	0.322	0.253	1
SMAP2	0.420109	-0.425486	0.309	0.278	1
BCLAF1	0.420259	-0.449258	0.171	0.169	1
PPM1K	0.422604	-0.377132	0.166	0.165	1
CHMP4A	0.428337	-0.29229	0.148	0.122	1
MAT2A	0.432896	-0.303328	0.128	0.134	1
TTC3	0.433038	-0.332843	0.182	0.148	1
STRAP	0.438425	-0.284363	0.146	0.12	1
SUMO2	0.447076	-0.401943	0.486	0.392	1
PHF1	0.448754	-0.384177	0.097	0.103	1
HNRNPC	0.448928	-0.320594	0.327	0.261	1
TPR	0.449506	-0.346385	0.105	0.111	1
CAPZB	0.449747	-0.37321	0.166	0.166	1
MEAF6	0.457484	-0.463756	0.148	0.146	1
TRA2A	0.4613	-0.315907	0.269	0.255	1
RBM3	0.468236	-0.26002	0.335	0.267	1
ILF3	0.482517	-0.371767	0.107	0.112	1
PRMT10	0.483633	0.262089	0.11	0.096	1
ANAPC16	0.486253	-0.33303	0.379	0.294	1
KIF5B	0.49321	-0.299491	0.097	0.103	1
EPB41L4A-AS1	0.502774	-0.346343	0.123	0.125	1
IFI16	0.515065	-0.416533	0.297	0.269	1
MED30	0.515325	-0.318994	0.12	0.123	1
GGNBP2	0.53016	-0.418297	0.138	0.136	1
CLECL1	0.533703	-0.33808	0.105	0.108	1
G3BP2	0.537889	-0.384579	0.123	0.124	1
EIF3K	0.540026	-0.401999	0.512	0.401	1
NCOR1	0.540635	-0.353995	0.125	0.127	1
LSM2	0.541918	-0.37593	0.113	0.114	1
PSMB9	0.548652	-0.413031	0.238	0.22	1
USP8	0.553405	-0.264849	0.12	0.102	1
RSL24D1	0.561322	-0.361902	0.422	0.363	1
NAA50	0.562075	-0.417682	0.118	0.118	1
CHD2	0.563376	-0.38252	0.271	0.25	1
CLIC1	0.564251	-0.362804	0.414	0.347	1
DUT	0.56941	-0.294531	0.128	0.108	1
EIF4H	0.571114	-0.292422	0.123	0.104	1
STX5	0.576675	-0.316664	0.141	0.119	1
DDX17	0.580236	-0.261409	0.253	0.213	1
CNN2	0.583017	-0.332384	0.1	0.102	1
TUBB	0.590553	-0.337251	0.148	0.146	1
UBE2I	0.590786	-0.500828	0.205	0.188	1
NR1H2	0.608633	-0.420814	0.113	0.112	1
ZFAND6	0.610354	-0.420164	0.194	0.181	1
LITAF	0.614995	-0.39347	0.215	0.2	1
SFPQ	0.617308	-0.282491	0.176	0.174	1
PTGES3	0.625168	-0.306107	0.363	0.289	1
LSM14A	0.628799	-0.30876	0.136	0.117	1
AKIRIN2	0.633702	-0.311551	0.13	0.112	1
GLIPR1	0.634834	-0.402145	0.128	0.125	1
HSD17B11	0.643468	-0.317709	0.161	0.138	1
CLEC2B	0.645944	-0.381168	0.113	0.097	1
NT5C3A	0.658578	-0.277992	0.13	0.113	1
SYF2	0.660748	-0.381922	0.199	0.186	1
UBE2D3	0.661478	-0.272158	0.455	0.356	1
YBX1	0.662971	-0.430036	0.202	0.186	1
ARPC5	0.667318	-0.382005	0.197	0.184	1
B4GALT1	0.669704	-0.26451	0.13	0.131	1
UQCRC2	0.686441	-0.292698	0.105	0.092	1
KTN1	0.693517	-0.305334	0.164	0.142	1
PRKD3	0.713183	-0.27075	0.11	0.109	1
ISCA1	0.721099	-0.2881	0.107	0.095	1
ATM	0.721853	-0.257873	0.156	0.138	1
PRNP	0.742227	-0.27125	0.11	0.11	1
RPL22L1	0.744634	-0.259747	0.335	0.274	1
2023-09-01	0.753685	-0.360073	0.107	0.105	1
HMGB2	0.756755	-0.371661	0.228	0.208	1
NSA2	0.771996	-0.417193	0.146	0.138	1
APEX1	0.784368	-0.271947	0.1	0.098	1
SS18L2	0.790109	-0.407277	0.138	0.12	1
BAX	0.790251	-0.325112	0.138	0.132	1
SAFB2	0.792082	-0.336485	0.113	0.109	1
PDCD4	0.799492	-0.387761	0.146	0.137	1
KRAS	0.806811	-0.268212	0.107	0.105	1
YWHAB	0.810593	-0.392784	0.23	0.206	1
POLR3GL	0.813138	-0.383545	0.113	0.1	1
FNBP4	0.814889	-0.309987	0.123	0.118	1
PNPLA8	0.819353	-0.332931	0.118	0.114	1
CHORDC1	0.822183	-0.272891	0.153	0.139	1
ATP5O	0.82725	-0.479263	0.281	0.238	1
TDG	0.82786	-0.272313	0.11	0.107	1
ZNF90	0.830748	-0.383162	0.118	0.104	1
C9orf78	0.836497	-0.378486	0.125	0.119	1
TAOK3	0.840353	-0.285804	0.107	0.104	1
HMGN2	0.850878	-0.283774	0.412	0.342	1
HADHA	0.862336	-0.444165	0.136	0.125	1
PDCD6	0.864186	-0.322113	0.1	0.096	1
NUCKS1	0.866845	-0.388757	0.146	0.136	1
MKRN1	0.869509	-0.378772	0.128	0.114	1
ARPC4	0.881769	-0.327255	0.12	0.108	1
DDX6	0.886917	-0.305205	0.102	0.098	1
SRSF11	0.891815	-0.340763	0.233	0.202	1
PFDN2	0.901955	-0.366062	0.153	0.141	1
CAP1	0.90376	-0.318415	0.133	0.126	1
TCEA1	0.907135	-0.401528	0.338	0.274	1
AL592183.1	0.910294	-0.320984	0.1	0.096	1
NUFIP2	0.917533	-0.348892	0.12	0.113	1
PAN3	0.918392	-0.325902	0.102	0.097	1
N4BP2L2	0.925112	-0.282284	0.45	0.362	1
BZW1	0.93486	-0.345873	0.13	0.121	1
CCDC12	0.936478	-0.348697	0.107	0.098	1
PCBP2	0.938555	-0.444983	0.358	0.29	1
FAM133B	0.945427	-0.27556	0.269	0.236	1
MAX	0.952485	-0.251691	0.11	0.102	1
LAMTOR4	0.955831	-0.435273	0.317	0.263	1
PKM	0.956897	-0.26014	0.12	0.113	1
HNRNPR	0.965365	-0.403137	0.107	0.098	1
DDAH2	0.965513	-0.263871	0.133	0.123	1
SNHG15	0.970591	-0.3886	0.166	0.151	1
MEF2C	0.978027	-0.315514	0.35	0.301	1
CSNK1D	0.984644	-0.273068	0.107	0.101	1
2023-09-06	0.988208	-0.326118	0.156	0.143	1
POLR1D	0.98991	-0.29509	0.146	0.135	1
TBCB	0.994278	-0.259691	0.102	0.096	1
