# Supplementary material for: Unraveling the prognostic significance and molecular characteristics of tumor-infiltrating B lymphocytes in clear cell renal cell carcinoma through a comprehensive bioinformatics analysis
Source: Front Immunol. 2023 Oct 16;14:1238312. doi: 10.3389/fimmu.2023.1238312 (PMC10613680; doi:10.3389/fimmu.2023.1238312)
Supplement: Supplementary file 6 [file Table_5.csv]

set	bcr_patient_barcode	risk_score	risk_group	TNFSF13B	SHARPIN	B3GAT3	IL2RG	TBC1D10C	STAC3	MICB	LAG3	SMIM29	CTLA4
train	TCGA-A3-3306	8.35789510478466	high	2.58207422139633	4.64824108305232	4.22519008110929	1.12041830015645	1.21294280378711	1.27232185276999	1.1036654827657	0.633291700463903	2.84959901115145	0.957468909707325
train	TCGA-A3-3308	8.37598182355452	high	2.50169390324551	4.93904787561946	3.77205455193333	1.24519139306431	1.31875066934634	1.53191788736428	1.62199323166612	0.818768773144008	2.87044363407689	0.762901547935981
train	TCGA-A3-3311	7.61871234744907	high	2.97052238530641	4.20179066732609	3.97647362099698	1.66652937792404	1.34970496170854	1.50436615061227	1.89855664729355	1.54957060578549	2.46019211191006	0.466131128762188
train	TCGA-A3-3316	8.42040027960859	high	3.16062981335779	4.16845751538553	3.42127716781255	0.725261268825091	1.1323136131768	1.93621390100641	1.80879689623151	0.770617646656203	2.77498731021991	0.568907674127396
train	TCGA-A3-3317	7.71424762373942	high	2.69603834004748	3.98869377458632	3.63211695728397	1.76922163334191	1.59822226280251	1.87334075155619	2.03393391144193	2.08191904359059	3.29573771586069	0.892507602620742
train	TCGA-A3-3320	7.12264003373071	low	2.02179950121437	4.14403820955381	3.68113437934685	1.22891102002398	1.2231135885801	1.15794915378369	1.65214227213666	1.1955995754499	2.27229198918124	0.698307393514626
train	TCGA-A3-3324	7.00810701207557	low	2.47069303472262	3.66328768473671	3.55847581780935	1.8693186948289	1.61715740406822	1.43327997055726	2.49431319717669	1.91872969237938	2.95389843291906	0.580531438155187
train	TCGA-A3-3325	8.35027319838467	high	2.64752174534649	4.70530338082441	4.03077747199254	1.62975294245713	1.54927487055229	1.74979167727638	1.40903785697272	1.05325038470225	2.69336428835815	1.17530103390024
train	TCGA-A3-3329	8.33312315040327	high	2.871449415677	4.29773434304605	4.27895117794068	1.69892964715416	1.67400860861722	1.18738770708047	1.80273089553216	1.26585692081078	2.79501881285923	1.44397788552057
train	TCGA-A3-3331	7.21408651999551	low	2.64290947127027	3.95912098184621	3.58067614418927	1.67653822672069	1.55449062228828	1.60762622084549	1.86231252090495	1.81795064051412	2.71556395051172	0.683471892855227
train	TCGA-A3-3335	8.04452523894942	high	2.72196317948634	4.4605394452852	4.11006251133844	1.55321303122853	1.05928604874619	0.995014096471404	1.23192387329376	0.549718450671872	3.1940870521163	0.854873368806839
train	TCGA-A3-3346	9.83390161061132	high	3.64878753993286	4.92809075896374	4.94199832697826	1.37623480849774	1.66539277104189	2.24351676137205	2.01895457921305	3.11564922080558	3.87348840780251	0.881038075674044
train	TCGA-A3-3351	8.8696362590069	high	3.55873294450676	4.08526317687085	3.95269699027231	2.4181359639595	2.39936252880141	2.08854869701024	2.31892416403008	3.32860671742742	3.0331234184872	2.60015079287889
train	TCGA-A3-3352	7.37743101616954	low	2.20951575109266	4.13554307806192	3.89300294856239	1.82696534686072	1.61758059900527	1.65058076460224	1.63264047586563	0.805375010894768	2.95352599957396	0.637842060324105
train	TCGA-A3-3357	6.9262539875807	low	2.29384129926674	3.81091604108622	3.4896842183028	1.58587591836199	1.32313945002375	1.82968722215566	1.16832111573972	1.95810026172325	2.77376429409283	0.888928291584564
train	TCGA-A3-3359	7.55110460612511	low	2.70055069041459	4.20502491050732	3.7659484010741	2.16812852957695	1.98513606736801	1.76077449444289	1.98906632568652	3.02242108078503	2.57802089130231	1.52180456172394
train	TCGA-A3-3367	7.58842622241344	low	2.57736839975281	4.14410348876473	3.7465922480791	1.46592223930394	1.12796337812358	1.36826548293749	1.49426198783989	0.917087988285368	2.53602802597335	0.825948404745895
train	TCGA-A3-3370	7.37415169531053	low	2.7879130042046	4.03352872188051	3.52869633035568	2.54433700407292	2.03231246994894	1.54295136745747	2.17565233821645	3.05424071570801	2.67649309384177	1.84655348968528
train	TCGA-A3-3372	7.28798582533176	low	2.92238816500384	3.49342958125291	3.86536458655724	1.65695393320906	1.5334636767204	1.53754457196457	1.97394183612805	1.49216083844707	2.49413395654485	0.770702210123939
train	TCGA-A3-3374	7.41092830389261	low	1.79435347818858	4.02834813418931	4.1639736485672	2.67917604587835	0.79917021719962	2.18998265378357	1.74910514956946	0.838911439482908	3.45821136965203	0.386479888596234
train	TCGA-A3-3376	7.2851669141363	low	2.69097573834328	3.83845767776341	3.42539216363488	1.51495543636791	1.46988597627446	1.6822586566445	1.88518386632035	0.771885578515366	2.99135404153045	0.332851122072154
train	TCGA-A3-3380	7.08462276363396	low	1.80297898731132	4.18619151143837	3.7902715944133	1.86024772705551	1.25211284538821	1.42137143300089	1.49477399942949	0.502025021517695	2.92111256407167	0.552278690990436
train	TCGA-A3-3382	7.30788397659382	low	2.60238561310501	4.11973796755226	3.8119744473675	1.52777098875335	1.33273657246386	1.44265161077522	1.16111373893258	1.26723614181241	2.47443604325227	0.836651300199819
train	TCGA-A3-3383	7.96156930967719	high	2.10530931224056	5.27913324046725	4.94623958655853	2.88272129510657	2.64196213110672	1.79676385790444	1.48377708995115	2.33368133484022	3.48562003231852	1.05893985455623
train	TCGA-A3-3385	6.34971208915085	low	1.32152408371171	4.08516118057958	3.5314313691031	0.787432464516868	0.586212294923966	1.2318624493431	0.733874918575053	0.330443668229009	2.10996225339882	0.0199153677076859
train	TCGA-A3-A6NI	8.51557514869751	high	1.98473516182286	4.62619379927242	4.76772364767939	1.37033170158454	1.30503662441683	1.78056207617106	1.49901669699333	0.835600745019295	3.54863390283677	0.502941568004457
train	TCGA-A3-A6NN	7.43358025970949	low	2.22974171998411	3.92939334980057	4.23131719715266	1.48382867280475	2.0735803353118	1.3611507313006	1.78881097536688	0.824075356251562	3.13712640644336	0.623960479518666
train	TCGA-A3-A8OV	8.47973433341071	high	2.04078724855947	4.92863562185033	4.27161242548039	1.11189933988498	1.35704521296681	1.96266006637552	1.54324840164441	0.52426431482084	3.30489064845361	0.219214995795424
train	TCGA-A3-A8OW	6.8441716398809	low	1.63236128959657	4.33546896379908	4.18398664673413	1.65264710411362	1.95270630763022	1.17011734795828	1.43408106727443	1.86896326854108	2.99506838380887	0.64910956494293
train	TCGA-AK-3425	8.5883721729904	high	3.43990234183646	4.73881646615052	4.62395462859252	2.26357531505998	1.93677925730947	2.27768725373424	1.88397265022008	2.80368168242427	3.49771454491552	0.59024270806259
train	TCGA-AK-3426	9.4122410015895	high	4.95563828456078	5.18260490695395	5.14034512785631	4.8452943329507	3.87981357234563	3.48269342376915	2.22598437871361	5.62799780686298	4.50582742943105	2.00590295685824
train	TCGA-AK-3428	8.32325382114369	high	2.17226347714632	4.14986090504882	3.66887931272668	0.702214251010441	0.651499503116947	1.03054796416297	1.83207985267166	0.446150340129093	2.54619068511508	1.27691348324592
train	TCGA-AK-3431	7.9945965338378	high	3.30671428723995	4.24649929795888	3.77054364955569	1.2841587458694	1.07956584981027	1.14345872708553	1.68571593599065	0.503755787449499	3.13878170978737	0.285934807943873
train	TCGA-AK-3433	7.70806973863488	high	0.926530839894419	4.77171130394751	4.04666566776349	0.305678743242287	0.41510963222758	0.859651563859834	1.05880135361619	0.0465609057577412	3.14171070857969	0.204391162929781
train	TCGA-AK-3434	7.98569921913544	high	2.08389412562431	5.11928561773169	4.14420956118307	1.97390511091159	1.60918760487043	1.10909305928	1.5786972376487	1.05526507966698	3.16557433290939	0.936666203771391
train	TCGA-AK-3436	7.28150633933804	low	1.93956511050605	4.57691510693452	4.36843312446466	1.67269688254088	0.97768290582754	1.18269229751619	1.12505591679057	0.739329676015583	2.85827945288285	0.16285452819051
train	TCGA-AK-3440	6.68661521612319	low	0.362105136071087	3.5345845842043	4.28972382481234	0.29983076182237	0.111031312388744	0.743385707813666	0.855750556764647	0.192572941386923	3.00906046815638	0.295605488588061
train	TCGA-AK-3445	8.54727460724284	high	3.13819191848377	5.1101418772664	4.29549528993586	2.40288586215572	2.10597972515296	1.93948988786455	1.53450988412708	1.6690721325649	3.61430936705549	0.904349215265259
train	TCGA-AK-3450	7.35620450610798	low	1.65471048828597	4.53922706603298	4.28538742191415	1.45964144992861	0.871607121737595	0.786930861090286	1.2338267197954	0.96783261098949	3.53941940344972	0.326307234886272
train	TCGA-AK-3451	7.25545960072828	low	2.05206804724387	4.49052520596879	4.38585204942915	1.78232468487032	1.61239968342801	0.877430159697745	0.888616627068146	1.04124298223188	4.84084588756207	0.0951817893426852
train	TCGA-AK-3454	8.67385978943544	high	3.2379766444401	4.92304932007546	4.64801668818068	2.93965913329275	2.57000138909575	2.63853727921519	2.27878767364211	2.63068503645576	3.87711600105077	0.683741362402608
train	TCGA-AK-3455	7.25790588279119	low	2.15746416536319	4.52235711636762	4.31160483292676	2.83937513733192	2.93259036490852	1.20501708816017	2.14221736180382	3.7218866442304	3.82666033948666	1.59268426252979
train	TCGA-AK-3456	6.98056603787646	low	2.08093048767298	3.85064942624019	3.6961719126152	1.05032755355842	0.608336150347661	1.21865719295879	0.739243253453429	0.262312877916334	3.57081506108082	0.0448836782397648
train	TCGA-AK-3458	8.23863967187029	high	2.16394950405374	4.26145559456293	4.65407459279142	1.3872522388335	2.16552609702716	0.90619793573722	1.10413533948403	0.807025125498644	4.22367739325163	1.43733428557231
train	TCGA-AK-3460	7.2190865899008	low	1.80920862427109	4.39621430167326	3.87882341394817	1.23407206566409	1.45985125070567	1.36943856475376	1.46215704784739	1.0779949188495	2.92643595758247	0.350949786310205
train	TCGA-AK-3461	7.80987382167072	high	1.80904394715526	4.25549317975144	4.12060077384517	1.47886828956753	1.52847130188289	1.32682493810221	1.54794331129035	1.26116972020375	2.75915583380027	1.43648169189106
train	TCGA-AK-3465	6.80187878842285	low	0.761370385602633	4.22281228754043	3.26777547826879	0.515308759741889	0.475292450036529	1.39511765379948	0.889707158439787	0.258820396876412	3.20205719868407	0.135666196969044
train	TCGA-AS-3778	8.06589965882586	high	1.86040666231038	4.55793080260211	4.14193954174627	1.07785823528323	1.37995359742764	1.35968983107205	1.63147684314548	0.712375672880673	3.04350199573928	0.730661691271567
train	TCGA-B0-4688	8.67235443158663	high	2.3333092295749	4.34332964458633	4.58126687657073	2.69231559916945	1.0453730710523	1.75745001623129	2.7071050849416	0.831390857513113	4.3434504629004	0.554441505085422
train	TCGA-B0-4690	9.1723714181806	high	4.46469440254644	4.15930625464117	3.36702153323231	2.190804468127	1.78772498599704	2.58385601031427	2.13343200698074	3.56232791472751	2.92542982124374	2.27747897173196
train	TCGA-B0-4691	8.59634366573155	high	2.72650428534528	5.05294185329215	4.91322452933057	2.94562642963098	2.51098722949467	1.90411795854586	1.86706618139917	2.36033618094291	4.24853483613868	1.10507459410112
train	TCGA-B0-4693	7.30436023099309	low	2.21521263491763	4.17075030749788	3.79167864938719	2.00514843741288	2.07131647672319	1.62606527254028	1.89328454003027	2.09916052406874	2.74030157327818	1.24049751707326
train	TCGA-B0-4694	7.81694376192666	high	4.08870980908609	4.59564090573622	3.77650409617427	2.97557516253739	2.09203825662039	2.1624678676153	1.43408106727443	3.58063996904145	3.2997428613964	1.18021152678986
train	TCGA-B0-4696	7.64864967574367	high	0.932287992354958	4.71997741627133	4.59264240793371	0.298189070141322	0.734221866220779	0.959176636724895	1.12167855658825	1.80916745675433	3.65822290999399	0.0643310462459839
train	TCGA-B0-4697	9.17786392347516	high	4.22515151184127	5.16103309594177	4.99294513196551	5.55184819913612	4.35286443553053	2.77623034998798	2.80758161346731	4.71020581701071	4.33068746240253	2.91251574358621
train	TCGA-B0-4699	8.57857043687993	high	3.448451690438	4.01956849011264	4.29249465379345	2.80692204861107	1.74940554564075	2.35117600270281	3.10420244938244	4.39645408231603	3.33902333337275	1.47155166563934
train	TCGA-B0-4700	8.51856307930817	high	4.42481462089037	4.61827977416782	4.52735188887012	4.22568367669318	2.79298025561705	2.48830933570336	2.17734378828173	4.68807962384154	3.78077202349755	1.92903347864586
train	TCGA-B0-4701	8.14852965667072	high	2.72207250852351	4.52889007675229	4.38712124425133	2.5644025588076	2.39264714396426	1.48511764510508	1.69224863567338	1.83547947787187	2.76290154793598	1.98393301635892
train	TCGA-B0-4703	8.6935237693503	high	3.65024757735238	4.59345536564538	4.06829246200101	2.1219437335104	1.99142660805332	2.02768487693716	2.32313945002375	2.67034183125269	3.4001553460842	0.983677694698067
train	TCGA-B0-4706	7.68479528017439	high	1.80797308747771	5.26121486202663	4.67751387998345	2.07549840312098	2.38393925121513	1.35755200461808	1.65016714131387	1.97720664189067	3.56975841297	0.445302942136513
train	TCGA-B0-4707	8.12867306149721	high	1.54027530416586	5.25060161258852	4.58218865909937	1.74429028635666	1.67906341716002	1.13776580809588	1.41316077559081	2.37570674072304	3.40565206128037	1.27697301878873
train	TCGA-B0-4710	7.00490402455144	low	1.59234939175696	4.24158090217299	4.31599364293126	1.60611053597222	2.24248056141644	1.71193535697892	1.60516242366465	1.59893683382253	2.88094015364532	0.463727071988511
train	TCGA-B0-4712	8.75757105859579	high	3.30274309563043	4.6670916671725	4.51709298226831	2.7486329721913	1.74243744537627	1.90789051757063	2.34218492214361	2.64036642121597	4.01784175604631	0.987830176537273
train	TCGA-B0-4810	8.09865397169829	high	3.36632221424582	4.83805925815596	4.52643194440181	3.60454581636871	2.93107786800331	2.38852020299317	2.25311188930331	3.96301164759943	4.04018230269518	1.12895322038601
train	TCGA-B0-4811	7.23510936712801	low	1.63946371690372	4.71918344048179	4.1326015179728	2.23597208277358	1.77526129234775	2.06774195948654	1.00992040959306	1.87927446145227	3.64131480943147	0.584962500721156
train	TCGA-B0-4814	7.99631547333537	high	2.28193558914247	4.73780031239782	4.11470850010623	1.40827708515305	1.36367572180726	1.39654313354846	1.82431980487674	1.05942450316481	2.69314122683029	0.529770982198887
train	TCGA-B0-4815	9.33163656918284	high	4.05958890053077	5.02412904502173	4.61145569658487	3.74943772722462	3.66511985209397	2.9161326496455	2.52270863189473	4.40894957367808	3.82190405778087	2.30214354771993
train	TCGA-B0-4816	8.77103637514857	high	3.02483382252814	4.41200239513321	4.19339328194622	1.65145358008402	2.06108492060131	2.00608254619795	1.90384811218009	0.851439234673589	3.27275480535421	1.09443877621908
train	TCGA-B0-4817	7.3058093898082	low	2.28460296641079	4.85994470821653	4.54263570161076	2.77812445178563	2.62372642396227	1.13145778547909	1.37762353763573	1.05914758103893	3.43734760335148	0.831390857513113
train	TCGA-B0-4818	7.59629707443221	high	2.15953231405686	4.71999931285965	4.47468263671341	2.56012797608126	2.4330395547743	1.41245637432495	1.68014429006384	1.43738755595137	2.73508887047818	1.28528383902786
train	TCGA-B0-4824	7.88025929596338	high	3.35985847200125	4.69392179133709	4.14535953821143	2.7939166854997	2.75272718627741	2.36210513607109	2.16153300983547	3.80204842307698	2.96753753607086	1.1139004892361
train	TCGA-B0-4827	7.16817851024483	low	3.26930250419996	4.33726865489392	3.8814199080924	2.68052690511113	1.43882511317562	1.59144006479236	1.41818994794577	2.39053012226603	3.62763018252073	0.349591742556752
train	TCGA-B0-4828	8.5124146290653	high	1.8552721567246	5.14963332498556	4.91388989628674	1.81774603484361	2.09700392809989	1.52541744813588	1.8185233820663	1.27887686010211	2.7854877790158	1.08753073118428
train	TCGA-B0-4836	7.99169517314609	high	3.29903946512079	4.51223320856426	4.27467167134752	2.57901114784605	1.96084528551308	1.60060279109804	1.73855168652023	2.54493044118034	3.04710209425467	1.26639677302455
train	TCGA-B0-4837	8.40167643285435	high	3.3844090539316	4.70805477132835	4.36975262119814	1.44498503952238	1.19029879162659	1.20119471324	1.08820945487053	0.676989477870998	3.53682378987025	0.308011314552178
train	TCGA-B0-4838	7.2768414896809	low	2.97456602181432	4.3513385738282	3.78596896677725	3.23293699109566	2.34933696697419	1.65745708457351	2.21800615028443	4.20240204854012	2.60397640639912	1.98287496089806
train	TCGA-B0-4839	7.74727865099529	high	2.81739813859461	4.96015488439798	4.26820979716573	2.21452895209208	1.18415331897124	1.45159358141516	0.994217647405994	0.98513606736801	3.61678112654751	0.0831112269313071
train	TCGA-B0-4841	7.9631241618874	high	1.70429654187884	4.76778190233336	4.70693937791997	1.6218994862526	0.966504298326037	1.31440650755482	1.47404659931931	0.73725410432433	3.88322001199336	0
train	TCGA-B0-4842	8.72009126961469	high	3.53255385609438	5.29857034367261	5.42984356402677	4.81071557575141	2.16262898878241	2.4541758931858	1.64533275362486	2.49610437977073	5.06421462284721	0.70787813281685
train	TCGA-B0-4844	8.58448428390402	high	2.69318584189503	5.1390601385565	4.93854927376605	2.14854369453634	1.59965105108866	1.86987140617771	1.20895418477854	2.04670058674162	3.17459816852993	0.867817410043711
train	TCGA-B0-4845	7.82217707019171	high	1.44365969075949	4.36157187006089	4.41540714252455	1.18491500408245	1.40697197081672	1.46016589467643	1.50736335260622	0.830417597947831	2.87113395182818	0.845269238979901
train	TCGA-B0-4846	7.71588321117424	high	3.18092757161538	4.02907294668221	3.73957811204805	2.00902462613706	1.79252222414052	1.29619307261479	1.94384633071	2.42223300068305	2.42543244868812	1.66830069853865
train	TCGA-B0-4847	8.73664087506753	high	3.03834838108761	5.11824758212514	4.77763012059746	4.03799712536954	3.48206090905607	2.39294932220024	2.34542476344414	3.509999801842	3.48895196729239	2.39094277280254
train	TCGA-B0-4849	9.20774047753528	high	2.58159227883601	4.60098331137083	4.62390196918935	1.62044565284984	1.54562247609296	1.71835066545063	2.0683612600478	1.39429462049466	2.96558113889853	1.59722126840031
train	TCGA-B0-5075	7.39261398602262	low	2.67622226691383	4.18681745935711	3.79651469494809	2.55557077789617	1.48779502425059	2.24275492207628	1.83919370809638	2.36882421228915	3.14244611462805	0.663845547243145
train	TCGA-B0-5081	8.88972313526594	high	3.78465054827523	4.80123627389673	4.21290390570005	4.17151109379634	3.21772704203304	2.59304296640973	2.79258469154168	3.2843068345815	3.37303564925926	2.3739543948658
train	TCGA-B0-5083	7.48241281306536	low	2.64397160076162	4.37288943122568	3.77317350123419	1.8080142890896	1.0703893278914	1.49164789844277	1.07443693069915	0.852718007160737	3.61171535454687	0.317188277596502
train	TCGA-B0-5088	7.3103310602113	low	1.6989740835745	4.68679743968518	3.87812695501142	2.85135927374571	2.40936377926957	1.98721170454548	1.8274938736038	1.38559669601225	3.61036934756923	0.980171573689218
train	TCGA-B0-5094	8.03132990979129	high	1.78981270203757	4.40402432518312	4.89699350025983	1.14097492747086	1.49446681428176	1.4965134808768	1.89631060436582	1.22583018037859	2.69443450387353	0.399116393444799
train	TCGA-B0-5096	9.068916325447	high	3.7495128147954	4.01947953370363	4.49227622481919	1.37378739372261	0.8660771263093	2.15953231405686	1.56584085376054	1.14430746726304	3.8685089852647	0.361543797967865
train	TCGA-B0-5097	8.51530328259379	high	3.18537499403941	4.17948716439429	3.8358331452309	1.7200157350828	1.07676430031521	1.71580553255915	1.50660194219101	1.14659005827019	2.86100251362365	1.46451144380193
train	TCGA-B0-5098	9.56855691635389	high	1.0995645271632	4.89041264350776	4.66076892702923	0.774418104105813	0.583326519110026	1.0936277797818	3.58185736716726	1.52120153337943	4.70769595169771	0.368712483728331
train	TCGA-B0-5099	6.52476728421045	low	0.966947205116526	4.03601971687454	3.55577935114728	0.665028867637039	1.04404433270602	1.22897256976016	1.01256867350306	0.798506794739972	3.14489476425503	0.152637739651112
train	TCGA-B0-5106	8.21997691599015	high	3.25812691669251	4.4142099665495	4.15072213308598	2.18269229751619	1.95091627064406	1.95490352297542	1.98721170454548	1.87597660213846	3.2402379942433	0.816312982081965
train	TCGA-B0-5108	8.57746375363122	high	3.76662696215118	4.22732520926598	3.90707332540772	2.49218648066064	2.01113778318899	2.25833801116904	2.08695356488773	2.37551214070374	3.04404433270602	1.56691254785694
train	TCGA-B0-5109	8.34292348789234	high	2.72961802469056	4.81798644352328	4.5704872186169	3.66393660635517	2.32702621697059	1.50528121145327	2.96982278967291	3.81427354710037	3.17200739069316	2.09105661262748
train	TCGA-B0-5113	7.62333939045654	high	2.69608286561083	3.81108050466174	4.04288068192027	1.88861662706815	1.83289001416474	1.54942274574666	1.66129355585531	1.96410285402304	2.58168868022865	1.56851859779254
train	TCGA-B0-5116	6.44443696795433	low	1.16947609315135	4.11343380260405	3.68243845973442	0.84020135969481	0.630219064732159	0.815083517154372	1.2687338010779	0.667301759434138	2.34936527759421	0.0801118598615982
train	TCGA-B0-5117	7.01854120495345	low	0.492519787969485	4.3426685182025	4.1145835795474	0.249870046822498	0.337197281340801	1.38039699198845	0.255440304865444	0.275245489784668	3.20640879824841	0.0268708647247452
train	TCGA-B0-5120	8.16194677554946	high	2.57785175516093	4.27492507386191	4.17295148433221	1.60558915131111	1.27190370626328	1.62410089462811	1.84891833407306	1.0888878593977	2.94026073406911	0.787014473773429
train	TCGA-B0-5121	6.61385101266096	low	1.8507194267274	4.50117797142422	3.84060422335409	2.29307614674767	1.48135061308071	1.09942987203515	1.53605290024021	0.958360149915368	2.85483348395161	0.29077825132018
train	TCGA-B0-5399	7.62314174850622	high	2.42870520566968	4.69377128676281	4.15340002773506	2.61624005561848	2.4942875927355	1.40452169463979	2.19953101268537	1.20801775489589	2.97265589697447	0.967906370290147
train	TCGA-B0-5400	8.29133296467394	high	2.15985519464567	4.78180556854507	5.43117497279912	2.61595767716595	1.89561284497516	1.56286516765616	1.46884394297464	1.37261784412629	4.64184655925024	0.407733430987933
train	TCGA-B0-5690	7.49345436650033	low	1.8341044040015	4.57936119789094	4.00096447984658	1.7729835521381	1.54453484356596	1.39110779997458	1.93039672672545	0.657091173712153	3.31173560197927	0.235359447390946
train	TCGA-B0-5691	6.70002874855357	low	2.30123644076523	4.0707842974628	3.45760742391971	1.88471512909603	1.29231058820443	0.993493221058416	1.36176835941915	1.2419011841795	3.13553486976119	0.612871445323872
train	TCGA-B0-5692	6.76593338496125	low	2.85133928282125	3.9924602846002	4.73685919148329	4.15519063061984	2.68791171696721	2.13550203609124	2.3756233439289	5.04750349005774	4.03499039234512	0.915941505980148
train	TCGA-B0-5693	7.31621474858255	low	1.64001929409009	4.4662355621504	4.08748830034995	0.811964175310194	0.667210912480871	0.846312779742137	1.23627830293496	0.508428652531857	2.81023743059073	0.0908534304511135
train	TCGA-B0-5694	7.94073130567607	high	2.02183502726224	4.77841886647074	4.42501611554955	1.75090658849175	1.11543282612035	1.53615239301918	1.37901093127725	0.465608848395593	3.24228237959713	0.249991368358195
train	TCGA-B0-5695	6.90921146960028	low	1.10037219410711	4.73220406507218	4.11416709954703	1.41267314980951	0.928123930413005	0.904580434921317	1.229833990461	0.90373244828493	2.98099408562818	0.150429698194205
train	TCGA-B0-5696	7.45534421844405	low	1.73859491916706	4.4662616693163	4.52335494583049	1.30702043251839	0.772814687499194	0.977536379822855	1.00165814604568	1.06908344153097	3.35053967866723	0.277508728144778
train	TCGA-B0-5697	8.11499702564649	high	3.20091233325219	4.23091004354028	4.19792827991506	2.66875453321504	1.73057474788763	2.11253333755398	2.17817283175825	3.39969064396858	3.51887500092064	1.17498159209018
train	TCGA-B0-5698	8.29319385407708	high	2.85257819661432	4.27476856579987	4.04926482040011	2.24022272674052	1.36580449987198	1.48372550525316	1.93790930570214	1.56296282851529	2.95687444354763	1.55900226618952
train	TCGA-B0-5700	7.11274302752019	low	1.26020635801053	4.81973459498321	4.20879035342002	1.65498538333731	0.955312803444705	1.19635524288275	1.06660588420444	0.984334144840489	2.97960468143909	0.29325275642788
train	TCGA-B0-5701	7.65129890179043	high	2.22156778853841	4.65942226700324	4.50796585098904	2.18615188534167	1.42706975521079	1.16536529910444	1.03210084316702	1.9491240098938	3.8887042895188	0.875780063068488
train	TCGA-B0-5702	7.86186294398214	high	4.62092065472723	5.76639639320969	5.74953158607747	4.40780819558468	2.42053629836635	1.1624678676153	0.476744584070441	2.65071861268333	4.32013804297497	0
train	TCGA-B0-5703	6.78296215475064	low	1.06983962506863	5.30690016890665	3.78291174288082	2.48199635114343	1.75321942392974	0.952631767081969	1.21387604338294	1.0606699953638	4.12936545430626	0.376068071133686
train	TCGA-B0-5705	7.01610274045876	low	2.14610123555934	4.44190836400359	3.76723103702388	2.0861383485879	1.43765387834619	1.38227990006695	1.44853098190579	1.67115747643856	2.8108543624115	0.711406800445847
train	TCGA-B0-5707	7.5757890755539	low	1.02460336714066	4.50960084132704	4.68468971939742	1.35055382225094	0.820403647862436	1.4637793767122	0.616922242118701	0.268075022534324	4.25485855318426	0.0874628412503394
train	TCGA-B0-5713	6.75264563147665	low	1.81147103052984	4.24120714994305	3.65499683616116	1.74045269846872	1.31753562201635	1.58077260681573	1.54136615144424	1.50969584193339	2.59098518628979	0.382390582873469
train	TCGA-B0-5812	7.09259696053113	low	2.69227095718409	4.04567885727838	3.5970782124871	2.04977015181638	1.11363382964643	1.41364823661203	1.90238235055586	1.04649106019403	2.82415684372883	0.26471656897702
train	TCGA-B2-4101	7.501530712764	low	2.97944005808644	4.06580492999926	3.80612810980374	2.27229198918124	2.44111160303957	1.49819979777293	2.06915220186942	1.93206117134342	2.9124390972385	1.31376826243794
train	TCGA-B2-4102	7.78704991667627	high	2.76972943085663	4.19714197579326	3.87123254169112	1.98050063473878	2.19547359238726	1.88842180254949	2.06732894470474	0.922121714723118	2.71611294212415	0.864651694711508
train	TCGA-B2-5633	7.80856850165352	high	2.41440618208775	4.33460402797494	4.28487683424589	1.99891757275836	1.35873382660528	1.45001028994711	1.83341637527049	1.03920859633713	3.06832686143451	0.628446998324736
train	TCGA-B2-5636	7.88538032659431	high	1.89441035660098	4.2063462782852	4.70667973197977	0.925619712002935	0.629286669533358	0.988993640342981	1.28948038613759	0.324119326435102	3.33130393442346	0.124195771587192
train	TCGA-B2-5639	8.31077302029337	high	2.67079502439611	4.62676034881976	4.25632381642422	2.14231540316986	1.40805964807036	1.25942315228141	2.28276596845178	0.652876514809622	2.9705591967334	0.787766769938567
train	TCGA-B2-5641	7.55321338580235	low	3.44373924602935	4.04958720743411	3.84383313683428	2.8000612109983	1.8880320745659	1.89758895408629	1.97228827516	3.7926887978667	3.34535379226457	1.3333092295749
train	TCGA-B2-A4SR	7.66075939566777	high	2.27479837816833	4.13286469494586	3.88924962511507	1.97834208874892	1.9678694911112	1.5490776800458	1.82252621903883	0.834306702962908	3.10750375495126	1.1569790138501
train	TCGA-B4-5377	6.89851314545837	low	2.22468860017996	4.22465001750275	3.62705813616982	1.45906434042586	1.23376537680834	1.27148543852706	1.06963343249914	1.58467393285523	2.3410748829945	0.793854275747309
train	TCGA-B4-5378	7.15908541720813	low	1.2486562700044	3.97479543396952	4.2189903511471	0.575409152608945	0.606347466724573	0.830011879268904	1.55807166895887	0.493442391146413	2.82790030092172	0.0699770704115563
train	TCGA-B4-5836	6.99511094629683	low	2.69712882095219	4.23285259178037	3.93920776802227	1.97085365434048	1.20332646640449	1.04697990814441	1.56252330257827	1.17919253938802	2.94148196386898	0.137896932389619
train	TCGA-B4-5843	7.01041176617716	low	1.79941892199108	4.07792657868507	3.4139054413191	0.832039332651974	0.440633335161527	0.847836598199778	1.37378739372261	0.140909506541662	3.05394542496279	0.0553345017510994
train	TCGA-B4-5844	6.64907138387934	low	1.59081756331295	3.98311217873931	3.72234579487471	1.19761380969107	0.760944774176444	0.997111720675174	1.15244304834281	0.468218361534949	2.8457108291176	0.176705738189114
train	TCGA-B8-4143	9.7572724626609	high	3.85448444442499	4.55577321707027	4.72513581731947	3.08026538796329	2.66646120675724	2.7478385070165	2.35160006285721	4.51525198146375	4.24725156638763	2.52787105430157
train	TCGA-B8-4151	7.66077614074755	high	1.75484475501044	4.74167730791675	3.9790101196388	0.78425269340458	0.632361289596567	0.652601217596519	1.0152120850685	1.10104490466714	2.92816183970684	0.706022121542478
train	TCGA-B8-4154	7.64012693255368	high	2.95011376246699	4.39650888372495	3.65944510222473	1.91911121643113	1.80471443623081	1.30940904924012	1.52280904917332	1.76659516172927	3.090548603523	1.15872479629748
train	TCGA-B8-4619	6.81573491974123	low	1.04257430196874	3.82081207722872	3.72421368675736	0.464877338091541	0.367818343606193	0.595408177856631	1.11463354906894	0.182565182221083	3.27011027582362	0.254231207375223
train	TCGA-B8-4620	8.04540710818463	high	3.37634595603562	3.85330705992901	4.20872013428497	1.51722529250246	0.846954583696842	1.2904244038653	1.49467161164755	2.47282566045984	2.81817567324147	1.15710840353995
train	TCGA-B8-4621	7.33100459677933	low	2.09754337939512	3.80859098813998	3.66698377006666	1.05130248870063	0.830742090760915	1.60098331137083	1.07553263116736	0.423309237242387	3.32882210612624	0.355241843930883
train	TCGA-B8-4622	8.5165414412817	high	3.27692836736196	4.44487243221287	3.85292769757938	1.83975807969664	1.86540418133283	1.78022609688661	2.08912522563641	0.705314441086378	2.66632485475907	1.10225499377517
train	TCGA-B8-5158	7.64045654997418	high	2.86494877579204	4.46000202617123	4.44310268100181	2.14851115560111	1.43023173970106	1.67540948095381	1.84305925853831	1.99584627791674	2.40672713038417	0.402285591869996
train	TCGA-B8-5159	6.35716956668249	low	2.06928971271553	3.10408500501149	3.75742868074314	1.53635135799548	0.945008328415423	1.17478989304781	1.60231434250893	2.23324385608191	2.79447825181382	0.708054771328352
train	TCGA-B8-5163	7.15471951029954	low	4.36011139643906	3.46827050368364	3.3292384331173	2.66300297788186	1.79281371554115	2.09200441794418	2.26702634539381	3.10601323762212	2.55689531906081	0.792772077518119
train	TCGA-B8-5164	6.44862282866229	low	3.93822932521969	3.26900321471236	3.20221395883732	3.06262256073799	2.35078010073486	2.23600270771475	2.30873947034459	4.23954315924541	2.85626864451849	0.991100029952448
train	TCGA-B8-5165	6.57106979496789	low	1.92793436900039	3.78378140753949	3.03502559505459	1.14326279303862	0.780646058767986	1.00237848510643	1.53630161932382	0.553065544045605	2.44837239461205	0.487177608389148
train	TCGA-B8-5546	6.9293229979602	low	0.479747934366225	4.47849298373073	3.54077124608924	0.96473131018844	0.601411276744788	2.02800327847275	0.35512905848417	0.236462003838104	3.96907679435913	0
train	TCGA-B8-5549	6.70470593627322	low	1.76128527336162	3.81855405823372	3.6285053246184	1.50044515855297	0.981414299599969	1.06384804338205	1.95535000500325	2.28475100953423	2.58597203395435	0.752748591407134
train	TCGA-B8-5550	7.74758660250086	high	3.11109810227977	4.01547080763938	3.96430620803576	1.37556774338777	1.00389002743337	1.32670990899667	1.4007018628878	1.41337744526771	3.74812843014012	0.233888060174277
train	TCGA-B8-5553	7.81961392699049	high	2.76254017001837	4.36202796503177	3.97738067963514	1.8507194267274	1.28492864123184	1.37851162325373	1.6421932470486	2.57143411587651	2.8163539462071	1.2499913683582
train	TCGA-B8-A54E	8.66412776755736	high	2.68972407788876	3.85216867348443	3.9950140964714	1.38476821163377	0.927517246198477	1.21989646206466	2.23532880879172	1.04872444273616	4.09277405153184	1.14554703618986
train	TCGA-B8-A54F	8.80535745453698	high	2.7500061502042	4.27895117794068	4.17891378466957	1.15678490755436	1.41619119389521	1.92584754792701	1.36552457689222	0.795517612578691	3.02872826419894	1.32567423412026
train	TCGA-B8-A54G	9.17108355982182	high	4.5017193765801	4.47457881302491	4.10231379169016	4.03393391144193	3.31487050853683	2.97722496264195	2.57247741094074	4.5648902770864	3.90572635196744	2.68585046764525
train	TCGA-B8-A54H	6.58484172106471	low	1.41126352658338	4.45360976125705	4.32946807934977	2.14404636961671	2.71171514862302	1.47829882170511	1.69692859032465	2.12303707339553	3.5166959787449	0.355580147377359
train	TCGA-B8-A54I	8.74769084851445	high	2.65757141268782	4.98329918838614	5.62469165848696	3.22294363162753	2.49914429572343	1.9725088594896	2.12730310578213	1.95564758294235	3.42325544447813	1.06736336711961
train	TCGA-B8-A54J	7.49578891018668	low	1.75911321293317	4.63366369686663	4.42619094050939	2.05053652370208	2.25229454120184	1.59936540661026	1.45438649022886	2.3093799435753	3.30493444279347	1.11623166060415
train	TCGA-B8-A54K	7.17891291105395	low	0.662296662336715	4.22973403051132	4.67606990442192	0.395282204132233	0.657640005207824	0.897162963358834	0.850959402615655	0.151988666422506	2.68582804657398	0.174917695239588
train	TCGA-B8-A7U6	7.76513305463794	high	1.43360046262586	4.71677694277469	4.52960233980945	1.43903796284271	1.52190504194692	1.64089852064295	1.21175983301212	0.91226662806645	3.02945288578697	0.607673560349056
train	TCGA-BP-4159	7.44142226119102	low	2.53284057382264	4.4620130434422	3.78272307171368	1.81015515307832	1.09686903375282	1.25827770161315	1.32912359629157	0.458066970845254	3.37956551536991	0.22329897333279
train	TCGA-BP-4161	7.70706584918488	high	3.47752191218829	4.30059966218595	3.63677540691902	2.57126420571528	2.63264047586563	1.93553518086802	2.13320182029642	2.54984164317132	2.82321945974059	1.36591645385806
train	TCGA-BP-4162	7.3462076958506	low	2.98241866308328	3.76959192001052	3.2725756683188	2.473111504737	2.11679723419566	1.91800451859787	2.22029899542632	3.12563457206361	2.42215225056646	1.96720550463218
train	TCGA-BP-4163	7.93917822528915	high	2.50187220714302	4.22881869049588	3.71093313738954	1.44689140529206	1.47954100736632	2.27780625852198	1.76247638804699	0.608903842527424	3.05022305713474	0.330902540701354
train	TCGA-BP-4164	7.78364871134779	high	2.17469403397373	4.25475275494332	4.18627076036673	0.951065525252191	0.761625692202483	1.39709102017243	1.0913951860117	1.49738243573647	2.60925853673626	0.771124953128367
train	TCGA-BP-4165	6.74159445814748	low	1.26351522404884	4.96447718809036	4.22309041381096	2.7346337582104	2.17171923908785	1.5113162219187	1.69715106708437	1.94384633071	3.49660295628194	0.363002822988679
train	TCGA-BP-4166	6.75795705258964	low	2.38981458161837	3.80071356673451	3.54899140072322	1.74265301430321	1.07594330439555	0.835034744435534	1.75351896464138	0.932968241502754	3.39988201002667	0.247076831930818
train	TCGA-BP-4167	7.90457477619154	high	4.48636684887487	4.64370614168784	4.179136792753	3.84216425832741	2.79582927485084	2.50840329738742	1.79734507084351	3.65654213334999	3.99271405681561	0.847355566228367
train	TCGA-BP-4169	8.05558251740104	high	2.8172548628103	4.0770549577038	3.96014098031077	1.81253929791733	2.01274743504729	1.69336428835815	1.95887978589239	1.4148932225608	2.96833041310312	1.3007094716501
train	TCGA-BP-4170	6.92294626591306	low	2.52132718507228	4.29466485609124	3.34106064617679	1.92668263861519	1.70252456997814	1.26897328234847	1.68396588191703	1.7278333458178	2.82885495467408	0.7530054281952
train	TCGA-BP-4173	8.9290537268575	high	4.52321692250897	4.20196313441553	4.14247879064225	3.94855412733788	3.22465773412074	2.80854980299486	2.75075655446593	5.27007662770088	3.35915567137507	2.9019770747426
train	TCGA-BP-4174	8.17057827185151	high	2.96365907302211	4.38828598918768	3.84125863695991	1.5317682069117	1.21437352443645	1.46445916561299	2.41983548991032	1.70336652800664	3.16003274817271	0.424492170889205
train	TCGA-BP-4177	7.22327358327594	low	0.885105754024878	4.14749394388565	4.93309575251761	0.591487938397943	0.402831302449143	0.488412175995732	0.880254513281934	0.368824212289153	3.18323241260437	0.0932897300014767
train	TCGA-BP-4325	6.66029840408459	low	2.77860810133198	4.33099573134076	3.71119752664343	2.2514767297754	2.26705631817869	1.66752885179257	1.6490175651316	2.51429903472804	2.50647500137731	0.504366150612272
train	TCGA-BP-4326	7.56760512184424	low	1.8248900239794	3.92933653400689	4.11167403678166	0.728399458671062	0.700794799373721	1.27887686010211	1.24269395754962	1.21151066288354	2.94708634430135	0.621993231666123
train	TCGA-BP-4327	7.42389239237137	low	1.44418997637925	4.73188377801546	4.48983190811032	1.7676971675136	1.49916981411525	1.62288350941168	1.24920259594736	1.15276751926177	3.21892062672943	0.331705216498892
train	TCGA-BP-4329	7.92922736983759	high	2.78379188223148	4.42379328188403	3.52833376720196	1.69675058421185	1.18281940161221	1.38923638574894	1.94073056018486	0.764685852522133	3.37084779419825	0.529770982198887
train	TCGA-BP-4331	8.19307805202249	high	2.45270085248384	4.6838704653927	4.36709144649059	1.6479591454117	2.19918547579514	1.89917563048051	1.94766615679601	1.83066097439976	3.54770892831775	0.531967777397681
train	TCGA-BP-4332	7.35275286952791	low	2.07929276727285	4.35159299620928	3.92778270193506	1.40119355106326	1.45570202571009	1.24293780020056	1.54957060578549	0.730139952356512	3.26915286721717	0.254835882785763
train	TCGA-BP-4334	9.60550131365899	high	1.10755397028965	5.34747786697461	5.34139161585484	0.672561118644777	0.579276710828628	2.70657475546235	0.53047032539919	0.593210331037094	4.82767169964396	0.0189189821630517
train	TCGA-BP-4335	8.1193005765773	high	2.67251586117349	4.39202198354582	4.07667025156252	2.85867730053539	2.18567628726667	1.9867385764139	1.87939210283048	2.54759789151252	3.33217801284013	1.94605707089748
train	TCGA-BP-4338	7.18183973404437	low	2.23588020404933	4.49348082014449	3.14197222923587	1.23970353548848	0.683471892855227	1.40228559187	1.24804899843721	0.728486533242769	2.78154856306013	0.231923873293763
train	TCGA-BP-4340	6.3894207520238	low	1.24695526504295	3.42332268512006	3.39681710286904	1.3039268364807	1.2671162618804	1.2014456712821	1.50731260441194	0.815165514087578	3.0039799502717	0.794519840624295
train	TCGA-BP-4342	8.14685903760952	high	2.95917663672489	4.6799079183027	3.88543770207627	1.76506791656438	1.93757038411595	1.63054526074079	1.62961307640255	1.02920549494364	2.90392521629218	0.933874741715356
train	TCGA-BP-4343	7.39160569219573	low	4.48984474998779	3.16415874308072	2.9696570462691	2.51083536152995	1.18814768692643	1.3974744170459	2.21943186089029	0.942683396335966	3.43009789781798	0.709378871253852
train	TCGA-BP-4345	8.56482120215946	high	3.48242237999068	4.04753838876336	3.97088125666012	2.34460128303668	1.70061726968164	2.16046846875415	2.38675577543487	1.06557231159362	3.40537976475885	0.91034891538093
train	TCGA-BP-4349	6.85503722172278	low	1.13277423327633	4.66686450598168	4.00807448802135	1.97592361080838	1.87507230064019	1.38377340195843	1.55055595229846	0.942157892737794	3.18135702798529	0.41662359163287
train	TCGA-BP-4352	9.80465630278877	high	2.21088754922081	6.01542620360961	4.77723032470241	1.30958367089907	0.709555326126979	1.77099814323324	1.25338423580007	1.58144766466804	4.87851446309549	0.328032190303863
train	TCGA-BP-4353	7.32394349717877	low	3.18431203653533	3.65506555119503	3.33888075625889	2.31976242766925	1.39670752138398	1.85845849790363	2.23994788405846	1.53804145333366	2.91057917554276	0.740970721828284
train	TCGA-BP-4355	7.43710513852695	low	1.34630451613469	4.45547846929195	4.10217099259662	1.20332646640449	1.16285452819051	1.53535625860378	1.22971096184702	0.644963754315762	3.36777641718791	0.285461405137036
train	TCGA-BP-4756	6.47119543596588	low	1.33130393442346	3.84195299751712	3.69278425663401	1.46440688552961	1.52265842063428	1.65727414074358	1.11569915343159	1.79318840368062	3.54584484540635	0.460061020977341
train	TCGA-BP-4758	6.71209236652207	low	1.86243155351245	4.79744883423322	4.07003719863176	3.73084642856714	2.37314704352943	1.70030654014439	2.37417703298984	3.62834200505347	3.54843662469604	0.893983426141741
train	TCGA-BP-4759	6.82614877195842	low	1.05519565424213	5.12708432392406	3.46401472450489	1.66920822517164	0.93410127779824	0.773743198513298	1.54646235816709	0.729618024690564	3.18624698614531	0.117296085657242
train	TCGA-BP-4760	7.16836087242632	low	1.29083721745923	4.00307147192999	4.17147106241262	0.886901267686492	0.293841299266739	0.739156825713946	1.27447040822737	0.141432790929296	2.60866733126591	0.390227436840691
train	TCGA-BP-4761	9.4047350633172	high	2.43975609871484	6.42187800288987	5.50277612351447	3.11356715704708	1.6059209633507	2.34249785574996	1.36971772941357	2.54767191699888	3.4885407160531	0.772054551933325
train	TCGA-BP-4762	7.35199229351179	low	3.24932397362208	4.00890813342418	3.3582133814547	1.86801503679446	1.52782102239503	1.35687624284724	1.84370251117971	0.820076821097513	3.22135124430149	0.398569275594983
train	TCGA-BP-4763	6.45129054937395	low	2.42948206517701	3.44859705480015	3.28691071090823	1.73127014829437	0.638676282800239	0.774080690775411	1.85877674530819	0.504976255656981	2.26894334936354	0.457331625485014
train	TCGA-BP-4766	7.0136797226856	low	1.31579806304336	4.1949774271087	3.69774046462951	0.945532794952124	1.31353610328052	1.7060663400471	1.3386240819406	0.476951912523897	2.91349262775008	0.122606462651041
train	TCGA-BP-4768	7.25956696091833	low	1.11902410314227	4.93264705270769	4.02452358554419	1.20439116292978	1.06219080484337	1.23247657119849	1.08249822711716	0.939978764940706	2.69726229260007	0.439782689475982
train	TCGA-BP-4769	7.50622001293545	low	1.15633189127672	4.3014852203985	4.48267406518791	0.615792930874431	0.411317768336971	0.70460641332374	1.20751807698255	0.378178655208042	3.32473861085374	0.111432005361987
train	TCGA-BP-4770	9.0171971598318	high	2.96631971369178	4.47408554844367	4.35221472876215	1.80310301720415	0.536649754020034	1.43418784656846	2.02672925048749	1.40621010853157	4.29578913430512	0.704340813303189
train	TCGA-BP-4771	8.10863910796688	high	3.36865661620297	4.63848514941772	4.16395755226979	4.27956043985472	3.8734588777622	2.68887411799513	2.33905184710475	5.36908604220315	3.97594194785999	2.73456873045059
train	TCGA-BP-4774	7.03843957694211	low	1.70473919499991	4.76573098197414	4.02107102437785	1.90577447982315	1.77441810410581	1.43562859405209	1.2665167127545	1.84201336090542	2.9699148611146	0.622649279053673
train	TCGA-BP-4777	7.90265301593108	high	3.54340926963128	4.24019219125026	3.72913942506768	3.46950832616299	2.64597827540278	2.14499262384746	2.21017063564017	3.27475365938461	3.30094370390955	2.03499039234512
train	TCGA-BP-4781	7.71514027305796	high	2.82397349043209	4.02552496789589	3.71580553255915	1.02743718270685	0.676357686732856	1.66161280176004	1.37005265571591	0.762136169901112	2.95100955658364	0.105409894040082
train	TCGA-BP-4782	7.60766446362413	high	2.42980340196078	4.47079063215745	4.31555898494599	2.23945914552628	1.55085142506866	1.73777327725894	1.66752885179257	1.88201693058308	2.67437025430211	0.782156910124126
train	TCGA-BP-4784	7.60591691476067	high	1.88674522474211	4.31016559049428	4.37572758916834	1.2051422406253	0.477780928516189	0.822934048028371	1.24123003551545	0.383275739763504	3.37652655252341	0.17210342844014
train	TCGA-BP-4789	6.8266383193939	low	1.81909589633364	3.98046407610613	3.36651805773381	0.995882448832006	0.830255324167683	0.802730895532156	1.54947203411007	0.412293771333417	2.83947592149376	0.301587646603187
train	TCGA-BP-4790	6.98687792981024	low	3.71759417682425	3.86251090312834	3.2509767278133	2.52469058016325	2.2878564110324	1.41061246642075	2.00794895128787	2.55124529465193	2.8743248411981	1.15081959821213
train	TCGA-BP-4795	7.3727564388406	low	2.13481235635176	4.13519007895206	4.37969719776938	1.88491045478118	1.35315388453912	1.0128546813428	1.74377345378432	0.452806262562501	3.23319783049479	0.345509924251339
train	TCGA-BP-4797	6.94458842069861	low	3.08761558910934	4.0088185172438	3.4756815578526	1.87219836597393	1.3674269829773	1.20351441113076	1.5953604341637	1.86516659637744	2.92255942848752	0.486147994413896
train	TCGA-BP-4798	9.67973034968484	high	5.19403581913841	4.70107214579078	4.19055165203227	3.96224360935121	2.8350549625662	2.91130809036533	3.29185400418012	4.41931640269365	3.52606881166759	2.05286796978261
train	TCGA-BP-4799	6.67061616003927	low	3.13079911083819	4.45547189357873	3.55003872929254	3.18765691239707	0.991680562143124	0.869002764675252	1.39807669206745	1.75958197323355	3.25209770303744	0.529770982198887
train	TCGA-BP-4801	7.39803095086002	low	2.63105770550294	4.19257294138692	3.39455529851157	1.65452719581452	1.12300395405482	1.64075973101586	1.94099359599338	1.19276229215271	2.91092449689301	0.302874670365585
train	TCGA-BP-4807	7.74525561273739	high	3.23250727043012	4.04320449856517	3.31102349368596	0.954717448008262	0.827006009638977	1.56032366208236	1.60601575277523	0.505890929729957	2.83394254440569	0.0882773096804519
train	TCGA-BP-4959	7.28583418336452	low	2.5480666554567	4.21114461621834	3.76757005595174	1.66621121824894	1.0455128670835	1.70465067524035	1.2402532615845	0.782660175841168	2.75582761922228	0.241107974934054
train	TCGA-BP-4960	7.6873651731921	high	2.40277674067916	4.35729159225571	4.25731994956382	2.39338874122582	1.96299314546038	2.15891864178529	1.5163177785555	1.56929664556164	3.22667806734086	0.846874373814916
train	TCGA-BP-4961	6.79085192726006	low	1.39242733821372	3.97825970735307	3.57701786579005	1.07375169508216	0.951811566762708	1.10158284735932	1.66475587983322	0.444242994222485	2.76602263423865	0.230940776123941
train	TCGA-BP-4962	7.741766340683	high	3.02598554759631	4.50181489757917	4.00795791855968	2.36879628096013	1.38316512484753	1.90242094231535	1.66734718076561	3.00088338020497	3.4471427516538	0.688135588457335
train	TCGA-BP-4964	7.08453240327914	low	2.54865856070769	4.17895361006993	3.68119061402486	2.1339251405235	1.47383885289503	1.32555911322641	1.57279267725843	1.05623668498427	2.76833255738582	0.703189314514104
train	TCGA-BP-4965	6.96225085781546	low	2.10080949165016	3.67675258861606	3.32132203568885	1.18979293782026	0.793188403680616	1.1882743113212	2.08983709011962	0.73794629339405	2.78812188458964	0.230694897121916
train	TCGA-BP-4967	6.57798613151491	low	1.81463245069863	3.28584605674942	3.50818776066619	1.02920549494364	0.838266046622673	1.35309741124371	1.6286336341647	0.892429885862521	2.75723664714994	0.272620454662992
train	TCGA-BP-4969	6.46575872046178	low	0.843501525536823	4.26129009525939	3.52664477282779	1.01335505866907	1.20764301268653	1.57284117365458	1.12855736497376	0.948825083181327	2.7076352195453	0.199625235657732
train	TCGA-BP-4970	7.40554098359314	low	3.37723482820568	3.85929374765771	3.8222712673636	2.34831741447947	1.2807781923368	1.51167043757037	1.91502366370072	2.15743182700419	2.91943543256537	0.762986564880576
train	TCGA-BP-4973	7.27192164741091	low	2.32613462585607	3.99274124404843	3.65698824455879	1.91180660944931	1.79688842324745	1.34817575296377	1.83199881149419	1.69144483119114	2.73948090304327	1.31788288282941
train	TCGA-BP-4974	7.12872820140743	low	1.42610370068505	4.03595815400607	4.10223819393074	1.73044432298668	1.87357699429696	1.59602870212736	1.73140049856243	1.25356577157292	3.13525575974518	0.806447800049395
train	TCGA-BP-4975	6.57840211906664	low	2.07806325577682	3.97547428022361	3.28177242274433	1.19597745864259	0.738378742976404	1.02517057573491	1.20989000723404	0.439357178474257	2.61960081872017	0.135666196969044
train	TCGA-BP-4976	6.33434304933664	low	1.39988201002667	4.15714883543832	3.18613603459823	1.05192888499424	0.536450830194709	0.994434904396223	1.27685394524617	0.635429371071818	2.31196805103172	0.109026176498367
train	TCGA-BP-4977	6.87967786540624	low	2.13280712908518	4.02359247411143	3.75182788392828	1.67527397209719	1.81942294536669	1.62438168385455	1.60117353387707	0.978781376762735	2.60932946511481	0.436055206028553
train	TCGA-BP-4982	7.0355118133894	low	2.68115687348109	3.84781655840284	3.49734411052651	1.65429804747291	1.4944156103975	1.61729848284085	1.80111725822455	1.23817541857738	2.48527224442021	0.497229128787606
train	TCGA-BP-4988	8.79471875969389	high	3.02369891726641	4.41103975779071	4.39746072605472	4.04398311132167	4.26599190280395	2.79204321751819	2.68992531085643	3.07340895518534	3.32227430015421	3.26825471924514
train	TCGA-BP-4989	7.64175339569876	high	3.35752385419631	4.02640171431294	3.96386248959287	3.68405567994027	3.14818572587834	2.76262520826074	2.81348364475832	4.40201948310091	3.41667763223898	1.63208204928971
train	TCGA-BP-4991	6.97354069543123	low	2.05588975819628	3.93497876929079	3.53505759489484	1.32573179112255	1.308069580542	1.38559669601225	1.83737815975381	0.709025896748234	2.62692968642004	0.29983076182237
train	TCGA-BP-4992	7.67301292356141	high	2.56747243491361	4.51957964462476	4.52829000341736	3.98088444445973	3.68104439930248	2.25842847077598	1.6959938131099	3.57332604797551	3.57614720616894	2.54777061173928
train	TCGA-BP-4993	7.26758355659501	low	1.81823703971209	4.68535712356801	3.98151476741857	1.81868698075569	1.3780121423629	1.37389872996598	1.93708069010659	1.96051171011902	3.1925571610346	0.244278198578144
train	TCGA-BP-4994	6.46233879382811	low	1.31307167285813	3.62725662692733	3.87413791581279	1.05380644369579	0.696082865610832	1.20363969401399	1.13665077016012	0.766552760076314	2.72480304526683	0.190930859562615
train	TCGA-BP-4995	6.40499189243544	low	1.73656158299055	3.71579455243456	3.6777788279158	1.47700373998213	0.754887502163469	1.22076331748012	1.38443668462176	1.00561556740691	2.57017144803871	0.187641078180683
train	TCGA-BP-4999	6.60230473059523	low	1.57424686046883	3.57551806950419	3.42792792761523	1.03717133764464	0.813360504133085	1.24926328606119	1.4211020875488	0.583904136243415	2.61263558365923	0.433600462625862
train	TCGA-BP-5000	7.95931751135237	high	2.17229548475702	4.9371890021361	4.61584588709126	3.29752893543284	1.8145094080944	1.73945930015268	1.83114760416856	2.06546891359502	3.90247882801906	1.03710103600777
train	TCGA-BP-5001	6.62712429177262	low	1.38978705373566	4.99209767541153	4.39913006873299	3.40026466600854	2.46811407158363	1.73768676140986	1.38532058741235	2.64353298988583	3.53053275027408	0.818359764823039
train	TCGA-BP-5006	6.81912258058505	low	1.49210955265261	4.13665897211434	3.88468582796224	1.49113477600143	1.10091038764691	1.23284491887051	1.24458266097051	0.65974192721777	2.70139380085249	0.468531186162872
train	TCGA-BP-5007	6.97817925593387	low	1.78588529347709	4.40264714820476	3.84515882032271	1.95821164810969	1.53086979793141	1.51338967759684	1.35991468126395	1.81705015843252	2.98407889416596	0.760774494442887
train	TCGA-BP-5008	7.248665102142	low	2.43197055519525	3.71559689590035	3.64424854946735	2.39755656026464	1.64089852064295	1.46278526254963	1.93187212658906	1.54428753996029	2.85331704180176	1.51752767033727
train	TCGA-BP-5010	8.32801076994535	high	2.91521492900226	5.12907278034997	4.58353111829446	2.26483664846778	1.8585778489074	1.60259940377065	1.60914031502232	3.34538218115536	3.44767175879748	1.03696042245591
train	TCGA-BP-5170	8.17670344976412	high	2.19638672043778	4.74213020399095	4.22098768624767	1.62372642396227	0.755485829350776	1.89847925571877	1.2486562700044	0.754203395676398	3.69066292502009	0.13119435170845
train	TCGA-BP-5173	6.01883094147855	low	2.12191058906055	4.26765564314613	3.09592441999854	2.77724084706654	1.29054236266025	1.36748289813887	1.63710012405633	2.87737126016216	3.11752882398867	0.544584299200436
train	TCGA-BP-5174	7.1452594947327	low	1.21319172671244	4.82980897713492	4.22445708863767	1.68279799870165	0.854474470626155	1.54636357388544	0.932439186553471	1.09173367995776	3.28076334788622	0.066950243924627
train	TCGA-BP-5175	7.27730443421793	low	2.02548953259701	4.77088717543081	4.42404868442908	2.56115503159725	1.35490346113564	1.60516242366465	1.21710660808339	1.4235781709818	2.84380299350219	0.533064921869638
train	TCGA-BP-5177	7.00397583950707	low	1.57695742029086	4.69947389901512	3.98122247797042	2.2144046113072	1.11623166060415	0.839072742595877	1.79068864267478	0.953674984449487	3.56702210807526	0.180020521466313
train	TCGA-BP-5178	8.93534557736952	high	3.27756823912925	4.71223808859683	4.09399954307404	2.10369904903507	1.20645568644288	1.79684690266146	2.06529656712778	0.952557222682185	2.78483896755774	1.14561224716648
train	TCGA-BP-5181	6.78248522921278	low	1.87884302764179	4.45039967687024	3.66584752125555	1.71931488734452	1.01171030962773	1.12227513613536	1.22150592207296	0.766976720536883	2.79580849946054	0.239642441878997
train	TCGA-BP-5182	7.47943513215429	low	3.09964868023641	4.0327356304059	3.58071231843003	2.71793409760036	1.52707033551266	1.99479692669139	1.6666657105946	2.03871710757285	3.34044833007193	1.07025192182044
train	TCGA-BP-5183	7.56130883362373	low	2.22666265566117	4.65109188510772	4.37010846920765	2.66279795415096	1.83118814924103	1.75655365395276	1.79306351844623	2.52669484554198	3.30855018519057	0.881116408511902
train	TCGA-BP-5184	7.08362684587332	low	2.06315775866032	4.42380672525053	3.70675155361712	1.74484997945166	1.30310855138107	1.2379307695958	1.43855900692367	0.985281823585641	2.85173904868853	0.504569547629511
train	TCGA-BP-5185	6.42892140286747	low	0.561888195288031	5.03928318267635	4.25971690425837	2.1669724724107	1.04348449760358	1.09531684153477	0.68885174386588	1.45385993996903	3.61402661041959	0.131589484328135
train	TCGA-BP-5187	6.43281873446826	low	2.47344924770019	3.80986714482725	3.02749026362205	2.13530501837777	0.908736064412629	0.796597754048306	1.84603190070563	1.40528444883326	2.42859801979762	0.87263179113525
train	TCGA-BP-5189	8.5406230244164	high	2.96369605998654	4.04649979107442	3.92879667234214	1.51222688651396	0.865918814552212	1.47253975953651	1.37740143078579	0.595503660502742	2.78389662496884	1.57985595135068
train	TCGA-BP-5190	6.84875688146203	low	1.64892555945312	4.32326917776846	3.93190048488145	1.6773052697166	0.982144815105419	1.1037326145235	1.35433931337853	0.785759774427011	2.79834089144622	0.27500704749987
train	TCGA-BP-5192	6.27149481520809	low	0.701149793233999	4.14781952967397	3.6147922814765	0.934931605902248	0.465086378886066	0.772983552138105	1.11022959242319	0.525567788901347	2.62168853679741	0.129348967210841
train	TCGA-BP-5194	6.25167458748653	low	1.9088513278682	3.9982586986733	3.17469403397373	1.70898176886223	0.972325041557152	1.37779009533627	0.930850856640822	0.603786553123299	2.61204576074123	0.323543009149889
train	TCGA-BP-5195	7.24422680401374	low	2.114367024952	4.18965063447395	3.66793752797892	1.71281585443737	1.07594330439555	1.70588945789627	1.24281588402684	0.658645654337596	3.05410176288616	0.443818796912493
train	TCGA-BP-5196	8.54501567933995	high	3.36004114409846	4.66380001553176	4.30357619969664	2.98608321966482	1.8951862702674	1.99548451887751	1.96919654799175	3.07982181775187	4.05879269686594	1.37679046057705
train	TCGA-BP-5199	8.52471481009175	high	3.27597547422828	4.81344259905107	4.33819618990465	3.93258091672543	2.72630809076549	2.30401448236274	2.31036920691251	4.36677681014432	4.07360604057494	2.22844931328311
train	TCGA-BP-5202	6.64742239195874	low	1.70765730426016	4.16083146874119	3.61958908142877	1.44694432395473	0.795268234275938	1.35541100557039	1.20351441113076	0.608052220466949	2.37339764919421	0.166843964412491
train	TCGA-CJ-4634	7.3394639962193	low	2.04652598339857	4.53629540186928	3.70721554571642	1.1662012526627	1.32889389521384	1.67477699736591	1.20595546711974	0.634779110909094	2.70287913851321	0.187514398192816
train	TCGA-CJ-4635	7.21670170465781	low	2.86132020039419	4.18119798497591	3.6830563620006	2.34184346259505	2.7904384281852	1.96465738837658	1.95973306745864	2.2976609865414	2.81128605776968	1.09558690799772
train	TCGA-CJ-4637	9.31503140198337	high	4.91324368087	4.33323765986569	4.19757449609297	3.96762053199191	3.43405437121601	2.94985238437569	3.14208662961753	5.03475715269666	3.37030379942634	2.68918731937603
train	TCGA-CJ-4638	8.09094312745133	high	1.3918226996645	4.36650406979486	4.69261131743703	1.76141293984026	1.49180179959405	2.66067766775564	1.06791401408847	1.58866067403132	4.22097221365977	0.579952468831295
train	TCGA-CJ-4639	6.12446473185932	low	2.35749570322523	4.04957849521818	3.61572231956145	2.49415956371284	2.44924440907816	1.14202125908167	1.92523990548741	2.93071841684812	2.78043609310842	0.807684643243107
train	TCGA-CJ-4640	7.50661549830254	low	3.59595711679275	3.73351704140616	3.65871419580331	2.90276822170422	1.96428772249173	2.01524777369894	2.11393381821952	3.05985708760158	3.81306287088879	1.11988733634095
train	TCGA-CJ-4641	7.98072448262716	high	4.00749154650229	4.20706509433794	4.10128027927665	3.7146521629532	3.19462291883636	2.26615686364662	2.22317538614456	3.06591691807821	3.33665472691258	1.83782217149296
train	TCGA-CJ-4644	7.70305696140423	high	3.12174485538842	4.24772248431694	4.26991585361506	2.23796135298742	1.31220046263768	1.6889859834368	1.64625483919945	2.55716498397718	3.19012492438581	0.621805734747165
train	TCGA-CJ-4869	7.63293639298042	high	3.36805590363109	4.9425238886911	4.34548863452081	4.47130453638819	2.99030141656871	2.05036238401776	2.32048467801769	4.2513782582442	4.09652330940672	1.40767905430207
train	TCGA-CJ-4870	7.14563111393275	low	1.06577908536187	4.64058622520394	4.13417986015981	1.42728434617368	0.807767061766417	0.991245184901849	1.30421896871636	0.254714967976918	3.17702479850863	0.138945497923841
train	TCGA-CJ-4872	7.69988635385126	high	3.63391938876457	4.58251987497303	3.73750289800231	2.59731663112903	1.88041125980978	1.38498918732493	1.88846076955804	2.00823587634356	3.25743310300358	0.761710784363344
train	TCGA-CJ-4873	8.62300160032031	high	3.4521209593421	4.96074336788096	4.76577340778616	3.68581683590768	2.88555484197898	2.90881290773955	1.73166116377168	2.94138805980796	4.18422474403592	1.17011734795828
train	TCGA-CJ-4874	6.54212025585991	low	2.97068802933162	4.08528867481699	3.62726830200383	2.66106547980695	1.6156517047923	1.31272325189986	1.87943131449158	2.89545774149268	2.76398513888087	0.582074221396329
train	TCGA-CJ-4876	7.03508557879515	low	2.0355183428167	4.15632380040743	4.63791739188693	3.01260442758395	1.89025211515707	1.05637543234357	1.92846507820214	3.51587641965697	3.88372833020255	1.23738015765315
train	TCGA-CJ-4882	8.2054465191337	high	3.2410469407705	4.84875312135337	4.56677254213567	4.56276139574915	2.89803417357929	1.65241765693199	1.85754314536908	2.98866651097212	4.26886851418403	2.38214153461652
train	TCGA-CJ-4884	7.89491543497875	high	2.99160800839316	4.41223279048645	4.00746463582172	2.38402216869439	2.17143102991809	2.06377902977057	1.9625120065395	1.98684777360139	3.02447926052856	0.965248656844235
train	TCGA-CJ-4885	7.2127396928586	low	2.23802251782572	4.12176971665302	4.09429519548012	1.16934780797957	0.785676088992904	0.882760416387591	1.16966849952309	0.801738101566457	2.99294966248085	0.214497867900517
train	TCGA-CJ-4886	6.61534406228645	low	2.78251340814103	4.00559760366522	3.62218070422059	2.26813492392489	1.72979202155997	1.49446681428176	1.75437445271251	2.49482519059568	2.87729272370733	0.454912848380155
train	TCGA-CJ-4887	7.98599620407027	high	3.90635188889508	4.81245715158046	3.8841485350165	3.12172828097401	2.56415863782489	2.40231288230197	1.89044669267991	4.0969954975727	3.13881446890228	1.31591396543674
train	TCGA-CJ-4888	9.19620880899483	high	4.80338721216412	4.31032557724206	4.3744761488759	3.7714102346452	2.62805031697987	2.58854075224701	2.54141571581909	4.30518988328338	3.98239128062452	2.12984349813156
train	TCGA-CJ-4890	7.78851422253945	high	4.45384019059532	4.09569660805908	3.85995961227055	3.7986726789578	2.73532720533315	2.5566501253892	2.2955173303397	3.55493260188047	3.15245927362204	1.38631433116571
train	TCGA-CJ-4892	6.93857825114612	low	2.44720888815581	4.69578785814551	4.12931599245475	3.51072145006424	2.74086281563291	1.87172538997071	2.07901963303484	3.77294133783134	3.36155783408266	1.11136523092765
train	TCGA-CJ-4893	7.46564093482812	low	2.74226496704013	4.27535724604114	3.87300600810507	2.46328240525737	1.5530655440456	1.55090066464752	1.53620213683578	3.04164601128099	3.18688083134723	1.42190997309483
train	TCGA-CJ-4894	7.29554947413803	low	3.00227045717335	4.1182849643697	3.62964804418744	3.03363443447698	2.35111945192998	1.95501515643707	2.80456989519594	3.93062380955195	3.11356715704708	1.27560307933685
train	TCGA-CJ-4895	8.77036696215157	high	3.94747914596667	4.62478522264823	4.27383661871628	2.2096405139276	1.58115839283692	1.84595163950723	1.46288993840971	1.75437445271251	3.94209219132708	0.77955390349489
train	TCGA-CJ-4897	6.03708273004038	low	1.51020240620857	3.85687616426221	3.33060142210426	1.65177501062106	0.760944774176444	0.986811375457232	1.47389079230572	0.976290307564768	2.59953203942902	0.164271397680741
train	TCGA-CJ-4899	7.23559501804796	low	1.99066447745617	3.93462028886291	3.58906833355109	1.37973184903481	1.40512103545132	1.64505601299147	2.07008014582623	0.742609903094586	2.68090941871255	0.398788147633769
train	TCGA-CJ-4901	8.18528130381574	high	4.39887021608836	4.81542172447041	3.92683442136556	4.20410940795437	3.14994217494338	2.14528616280352	2.39741965230161	3.44294349584873	3.27921869046525	1.85467393350317
train	TCGA-CJ-4902	8.04364242572081	high	2.55151601762801	4.39878814763377	4.18347857445383	2.2969272162748	2.03987534910131	1.87152827086222	2.12154594984696	1.61598121081478	3.34935112235365	0.981925699290662
train	TCGA-CJ-4903	6.84070736687159	low	2.55112222195786	3.77534558407404	3.537395474177	2.18421680809224	1.46868757304394	1.64191590347511	1.74312715259193	1.6022193095703	2.4750589349629	0.845188935340077
train	TCGA-CJ-4905	6.52078779584796	low	1.5370972323676	4.15270263091575	3.67361295481991	1.59297123276828	0.917317175456422	0.955089573946224	1.41608307420836	0.593879595457209	3.02867522881466	0.0647449200353551
train	TCGA-CJ-4907	6.87417423929809	low	1.96842257983312	3.77887088635733	3.58348297992023	1.22447252389635	1.02083996709015	1.27405288407826	1.49574632111562	0.670659081400403	3.03613404094681	0.241840183564671
train	TCGA-CJ-4908	7.32138474696802	low	2.33287975805316	3.91824310283842	3.92665417757164	1.43482835641991	1.5318181021214	1.6200702320909	1.88264304936184	1.28575730009488	2.84589144067803	0.37873355926538
train	TCGA-CJ-4912	8.33564625672015	high	1.99015616662739	4.97765543333521	4.72826339413078	1.98743001905397	1.43589524132036	1.47612241988015	2.09017594979021	0.793271654498083	3.05486583784232	0.446573852546897
train	TCGA-CJ-4920	8.09199340858693	high	2.54631417920801	4.38009910128961	4.19262028140828	1.72403901576727	1.40528444883326	1.72097884514435	1.89743406292035	0.999567126553469	3.05285058487752	0.561399460895035
train	TCGA-CJ-4923	8.90791246003756	high	3.44157643374272	5.33955787209174	4.58895444028117	3.52867132892528	2.94446492985996	2.45992991813192	1.96147516200964	3.05003146069784	4.14216833862221	1.48166060342158
train	TCGA-CJ-5671	8.03937851703962	high	3.37617923151752	4.59878204013353	4.24493271330752	2.86742207530831	2.22135124430149	2.10915993896111	2.20041018787406	2.11802742259079	3.66315103245827	0.474773476312133
train	TCGA-CJ-5672	7.70535613886506	high	3.06319228074168	4.41147370201965	4.24037539449809	3.26862901552032	2.2641460548681	2.20704947170968	2.05658352836637	4.03832203987505	3.54753620070562	1.35614381022528
train	TCGA-CJ-5675	8.27114608359292	high	3.55138066249015	4.93466274514243	4.33340226488925	3.45783065070917	2.21906007219521	2.23796135298742	2.04687516895572	4.70749718241742	3.78498549887754	1.45501809696973
train	TCGA-CJ-5676	7.78227784421933	high	2.96073410228465	5.04362885087643	4.369333864078	2.82867219753073	1.51389494676493	1.74626976444209	1.4227174064914	2.59187087006333	3.67781264755411	0.422771219320474
train	TCGA-CJ-5677	9.23276159955845	high	2.88797360628684	5.28138297380524	4.60340677160327	2.09757708840457	0.993855479702099	2.10604674931283	1.78835161808824	1.13704441137426	4.02780870810679	0.245739032429285
train	TCGA-CJ-5678	8.02570463249142	high	3.2095781338588	5.02791041861687	4.68904750573264	4.35857208673365	2.89762767427955	2.07121348960526	1.92653083989442	3.43365387104941	4.20370233137602	1.55385196818113
train	TCGA-CJ-5679	7.57902632987659	low	1.27976842159359	4.74148855924981	3.89742438167031	1.15995204473292	0.734655433479005	1.79293862240037	0.97100086060977	0.842616855918568	3.69368766632559	0.0994972011701899
train	TCGA-CJ-5680	8.24357152206656	high	1.75034924058415	4.64607623114426	4.38664542703028	1.39011735366633	0.785592398704231	1.55836560662315	1.1586601753465	0.43616183931445	4.23903136345024	0.290542362660254
train	TCGA-CJ-5682	7.23038707118	low	1.96195664678483	4.68433065162207	4.27669020307654	2.36378784110329	1.32233199295572	0.95345150136626	2.13730677919329	1.31469652565629	2.99253279550256	0.271425676092934
train	TCGA-CJ-5683	7.79600393551208	high	1.40784217821151	4.87064090142766	4.29987471002709	1.46863544596714	0.789103217501381	1.35715784871975	1.42583523736324	0.997762087856315	3.34273962159978	0.312549009860849
train	TCGA-CJ-5684	6.66786058815357	low	2.0381903265976	4.63662462054365	3.91492802154023	2.53214237892948	1.61847360308248	1.37523409513446	1.87341950343486	2.32285112437559	3.00315244866692	0.206643223983395
train	TCGA-CJ-5686	7.22549342735043	low	3.14149818813431	4.03513119802949	3.54831331215775	2.35642555908681	1.56696124231449	1.56691254785694	1.634964929436	1.96054877786073	3.17935180361967	0.838023949845561
train	TCGA-CJ-5689	7.46260103310361	low	2.6955484681331	4.02145307639383	4.1635872878543	2.37762353763573	1.37690156531649	1.67437025430211	1.66115671455313	1.65535182861255	3.68357294983388	0.50416272491525
train	TCGA-CJ-6027	8.50605562310205	high	4.77559842970767	4.36516759630432	4.17739960424129	3.40184887473608	2.45501809696973	2.35117600270281	2.51290950792398	3.96095646017369	3.19222573375723	1.36092607368487
train	TCGA-CJ-6030	8.53501995616222	high	3.93913252674601	3.68152797606945	4.40374490547906	2.93238249058586	2.04649106019403	2.3655525716344	2.35352090708552	1.85055942062277	3.43677482780432	1.25664838988068
train	TCGA-CJ-6032	6.10954031181286	low	1.66088299300395	4.06673502873203	3.23153993068991	1.59765035104811	1.06440003345656	1.19704759049326	1.23358133219589	1.64242432597224	2.64855747805276	0.351062898940385
train	TCGA-CJ-6033	8.81028998703209	high	2.53724636097907	4.83997469943944	5.17166320292499	1.8839335617976	0.959473426489547	1.51480398557177	1.71466315177575	1.18979293782026	3.96618125971608	0.186373777465944
train	TCGA-CW-5580	7.44776441867575	low	2.32843438331255	4.44608415508186	3.51269464342437	1.51065816203004	0.647636863484549	1.11816035312078	1.23811426022128	0.237563718317676	2.76824785490284	0.536351357995484
train	TCGA-CW-5583	6.10524467319621	low	1.40522997976256	4.13135077131113	3.40386758420842	1.08793800371193	0.903655333869491	0.907429101242319	0.785927130733781	1.14287084509664	2.66104267021887	0.233029057445185
train	TCGA-CW-5584	8.42636947973513	high	2.09274868553952	4.6671484518819	4.1444624716359	1.23001851371263	0.933421562807628	1.3315332521336	1.79871414703216	0.496411216475492	3.02733101501709	0.722378585758322
train	TCGA-CW-5585	7.15839616700618	low	0.925847547927009	4.62279567748386	3.63923216324928	0.89071905713144	0.685267406516842	0.912496582381028	1.75966718601766	0.138290233779912	2.90021956277857	0.0485152099339396
train	TCGA-CW-5587	7.05079302443727	low	3.3523913084678	4.13469737766743	3.50292884217879	3.31475452228112	1.93866217984363	2.09862167722896	2.18329594226402	3.81039168828036	3.19953101268537	1.04383441999994
train	TCGA-CW-5588	8.33919720610498	high	3.47068002123245	4.37036657852345	3.50398470389761	1.33965050533314	1.01599703107277	1.87471828917721	2	0.750263475638021	2.94151952378205	0.200629897983074
train	TCGA-CW-5589	7.36858818815467	low	2.36387192485753	4.28840286125891	3.61355522617372	1.67518362578781	1.19029879162659	1.44816091776604	1.69372111508209	0.604450930312516	3.13855237515265	0.245860701840353
train	TCGA-CW-5590	7.5391681843659	low	2.42427716417631	4.80885351580495	3.90288396292619	2.1515990822694	1.54151483946068	1.19364560061083	1.40190347160796	1.47948927097855	3.31531986722292	0.789604066331577
train	TCGA-CW-5591	7.00391332174046	low	1.6200702320909	4.08556062487263	3.60085251884718	0.511366829479557	0.507312604411938	0.786178128798766	1.08188496672923	0.160533008760908	3.08401322514599	0.0501882233114782
train	TCGA-CW-6087	8.99719009976573	high	5.5774137212023	3.77505054148317	4.11623997946937	4.19362983198706	2.72111012853332	2.93321380822433	3.26542189290286	5.97045106049362	3.82209787448555	2.22952639925226
train	TCGA-CW-6088	6.4229648125205	low	1.78764141448333	3.40766545981036	3.09119205151613	0.914870633200348	0.841731643482497	0.927593095678838	1.5129347839967	0.655535016352104	2.48411234553708	0.636172166835885
train	TCGA-CW-6097	7.65536803436131	high	3.64794763658248	4.14081954791984	3.81572911688085	3.01515855046746	2.21816118709516	1.66761967872793	1.7464847615426	2.08338358771008	3.62004676504945	1.27202318906105
train	TCGA-CZ-4853	6.93474564589451	low	2.08208941582486	4.41840586369293	3.59856768298774	1.78215691012413	1.3357690682627	1.28196525377777	1.24110797493405	0.994362489034637	2.52727055687734	0.667574265975019
train	TCGA-CZ-4856	6.42340310319162	low	2.45396526539641	4.04817514189716	3.34592146396824	2.29178034806092	1.50120982441117	1.13336624310422	1.63988041985011	0.871685968303588	2.88686225853265	0.326997464565759
train	TCGA-CZ-4857	8.30130444335985	high	3.01665676889967	4.21715314988602	3.90750601421266	1.48537530142724	1.49467161164755	2.03446224860072	1.54205989778489	2.03748765262375	3.11764517907622	1.11809388938682
train	TCGA-CZ-4858	9.03220495022929	high	3.91748904194462	4.74287932701528	4.80055309387113	2.67346597005483	2.14883651193303	2.11679723419566	2.01431958226181	3.7467319686054	2.95033776314661	1.7003953268415
train	TCGA-CZ-4859	6.55174785210262	low	0.951513196451756	4.52379402311522	3.51558631027311	1.00475305539982	0.607200095397516	0.718526026462262	0.981268152100387	0.406971970816723	2.79663928180527	0.21312950000748
train	TCGA-CZ-4860	7.8709142642116	high	3.22223268554281	3.7453018807994	3.98475338721926	1.87621241368539	0.645332753624862	1.70849627301215	0.925543758698493	1.16722945407167	4.19778677679682	0.553262190272433
train	TCGA-CZ-4861	8.62278847510287	high	4.70564620952314	4.10370744048039	3.62511849566717	2.24519139306431	1.44148347958264	2.09643053999702	1.75685250326318	2.22771027501843	2.99660567676017	1.22971096184702
train	TCGA-CZ-4863	7.56709453863979	low	3.03366967028787	4.30209235525627	4.00022540349095	2.99526741990425	2.65709117371215	1.89262416990888	2.60010320588014	3.43934387923301	2.97859835634551	1.38377340195843
train	TCGA-CZ-4864	8.21607658058238	high	3.35313976642251	4.10339692449223	3.96680881135033	2.73120496874355	2.37798438835347	2.17223146882548	3.02959423293881	3.39410251181168	3.20069266615472	1.38404980679516
train	TCGA-CZ-5451	7.0716500425486	low	1.46936505370484	4.57013500852414	3.93554460972355	1.5236121358814	1.17817283175825	1.25483588278576	1.54151483946068	1.41050392782298	2.83232294889346	0.3907777267512
train	TCGA-CZ-5452	7.80356556491873	high	3.03118343488745	5.014350829186	4.43037895143247	3.67221033610182	3.41743398825438	2.08229383595143	2.14012422390907	3.70635372729656	3.63415179662654	1.51465251887501
train	TCGA-CZ-5453	7.16370499922424	low	0.924251940345866	4.34489239447693	4.10632319106335	0.508530068653715	0.528971317498367	0.764685852522133	1.28095631383106	0.225398337340744	3.00608254619795	0.0197730690400272
train	TCGA-CZ-5455	8.06980962135717	high	3.52329848334044	3.83343661609378	3.65107465927536	2.44617681329785	1.65626753479429	2	2.68759823850728	3.01651414844447	2.47946340208891	1.59311469648462
train	TCGA-CZ-5457	6.66277436508362	low	2.25761413004954	3.65898832910724	3.59316251455329	1.73976171118813	0.975556820823212	1.45486022120591	1.49661573802969	1.5503096787551	3.16227449845953	0.284869433096032
train	TCGA-CZ-5458	7.54326442116231	low	2.34212801783086	4.37998824253537	3.87148884380837	1.91876784932515	1.59993663902247	1.17325538302097	1.17970212305384	0.827006009638977	2.97920223563094	1.27011027582362
train	TCGA-CZ-5460	8.6722490972302	high	2.3049198448279	4.92633632443849	4.56588349316287	2.69926288694981	2.31854823250866	1.61013307645606	1.87046336202581	2.20464156561042	4.2418859342676	1.7827859648443
train	TCGA-CZ-5462	8.96835119874025	high	2.91305215403424	4.68297773459012	4.17498159209018	1.74411802940402	1.47404659931931	1.78219885563986	2.41937708486567	0.44116473412915	3.0234505376872	0.772561353475149
train	TCGA-CZ-5464	8.2672798457067	high	3.52408875718368	4.79025073883523	4.07096457371452	3.21158853317167	2.2935764847005	2.15309191722165	2.18868576386678	2.77473435744986	3.25581794011496	1.29024744758719
train	TCGA-CZ-5465	7.42070078068875	low	1.95076700059314	4.48704251344026	3.55607375617667	1.10721916834786	0.574634395234676	1.07560108482403	1.43071346769515	0.373731722378729	2.92467000816975	0.218595201550857
train	TCGA-CZ-5466	8.36357776548595	high	2.69906295230934	5.61773926510769	4.65761714139684	2.81414021730582	2.26297429228805	1.90126274023472	1.47700373998213	2.17376706773671	3.20000206602187	0.924327961689101
train	TCGA-CZ-5468	9.77336091367376	high	2.56737507885851	5.41400695687156	4.99406826424455	1.87164654555923	1.33536891510367	2.09619437275993	2.5540485072511	1.67504809571451	3.50418815469608	0.653426951688062
train	TCGA-CZ-5470	8.2989132754241	high	2.85233848986535	4.93781046179724	4.33166222732918	3.14779511328845	2.07224303010488	2.2904244038653	1.7788393546815	2.20385891288424	3.58674072825654	1.14665522211947
train	TCGA-CZ-5982	6.31100607873632	low	1.21356503058917	4.02005765234125	3.4220714959299	0.833011499158362	0.790104741346454	0.592062297787477	1.12915110736813	0.442120759298914	2.64544804655652	0.286171451107019
train	TCGA-CZ-5984	7.18468794827146	low	2.44887452791706	4.2447881367684	3.87044363407689	2.46401472450489	1.78173738787833	1.320715721785	2.0127116845104	1.51485447093706	2.78640817200326	0.904965718684026
train	TCGA-CZ-5986	5.73746275692199	low	2.32676742469588	2.79999906649329	2.64136105632736	1.36283454923321	0.643579165731715	1.0848806535913	1.68481873755322	0.905273871628198	2.13540353059765	0.475396222382618
train	TCGA-CZ-5987	9.45701065666481	high	3.10138114235502	4.90579854314894	4.50366675457602	2.30135351887776	1.42147915710331	1.55552169745456	1.72974852430992	1.70123852805218	2.84607202963046	2.33170521649889
train	TCGA-CZ-5988	6.07500613560443	low	2.17951105027151	3.25661820008123	2.98314867033008	1.56374387748389	0.815083517154372	1.06990834937689	1.77669358234159	1.3345110701291	2.85419517626058	0.321697245212354
train	TCGA-CZ-5989	3.3403060519008	low	4.89933033479045	0.527470750458581	0.485735942989206	1.56735073881817	0.205517632892707	0.464772806334738	1.28036248997378	0.900721927564115	0.360645202460216	0.72491215931561
train	TCGA-DV-5565	7.35669538390409	low	1.52832126339897	4.44601796699818	3.80419815173969	1.49113477600143	0.675725618796836	1.11316705673273	1.38322043336566	0.798672678957803	3.80669525353176	0.312200462637678
train	TCGA-DV-5566	7.94112185914785	high	1.89188575130039	4.77434430168257	4.30902335151875	1.4589593866181	0.888304895208487	1.24695526504295	1.50156652982549	0.836570515417152	2.94234559456875	0.478505926936718
train	TCGA-DV-5568	7.34904841540742	low	2.46855725182031	4.76520585927319	4.03442703214237	2.4823062027812	1.4389847533699	1.67793664611219	1.17050196407383	2.44768498149107	3.60478300420992	0.598174612148007
train	TCGA-DV-5573	7.86830803041952	high	3.22544461242105	4.44944912395036	4.15928203188844	3.60032923014583	2.42441154712683	2.11643130013133	2.38719708466965	4.46761207072381	3.55928377602053	1.778587076462
train	TCGA-DV-5574	7.94570182032793	high	3.62521203215145	3.95487561326027	4.02721599120257	2.74342879584595	1.5377930340406	2.1467855409887	2.61041659714891	1.94972167756984	3.29040965833777	0.358058618305492
train	TCGA-DV-5576	6.95670509502842	low	0.701593412757463	4.1895399443885	4.49621945118269	0.51116438858385	0.421694581180292	0.515207819035821	0.981560432296056	0.117296085657242	2.85107937559247	0.0792927672728535
train	TCGA-DV-A4VX	9.45818225379959	high	2.56506093953895	5.09827637267781	4.87376891304308	1.90461896792811	1.34834574511348	1.78747425693126	1.53948144230815	2.29045389446824	4.6457131853388	1.24007004282576
train	TCGA-DV-A4W0	8.4184256702266	high	1.52300986276461	4.22329897333279	4.16758272912992	0.950244433756749	0.738205778698426	1.60402386581459	1.96484218580486	0.702834822211592	3.19594597215668	0.882603924898026
train	TCGA-EU-5904	6.51346647014014	low	1.6489715630258	4.16742216028192	3.69412243968227	1.6330591539941	1.13079911083819	0.794353478188584	1.18935017019567	0.56022582239965	2.93660967367999	0.381726358625599
train	TCGA-EU-5905	7.53954374720506	low	2.09241042968444	3.90694830225603	4.57685465712973	1.10332977711185	0.795517612578691	1.2108252230499	1.55826763405574	0.460794976826321	2.51230274928923	0.160920188181103
train	TCGA-EU-5906	6.94736533621865	low	2.19380327736988	3.98326726162587	3.387362540836	1.28119377495263	0.835439053224125	0.98491740542692	1.81897323382956	0.739848102699327	2.74764519256082	0.235849576507563
train	TCGA-EU-5907	7.6341329960072	high	2.07854152365486	4.24511531559753	3.65566094443152	0.616922242118701	0.477055565578573	1.23768607912017	1.4828998991412	1.00489684321485	3.22388586794167	0.102590949588091
train	TCGA-G6-A5PC	8.13019509085188	high	1.88346441810232	5.53119428793739	5.34268984958964	3.40774702483917	2.08000949871634	1.88834386537477	1.12551885957509	2.72194131268466	5.19301472118811	0.536251878937289
train	TCGA-G6-A8L6	9.05269638226388	high	2.11173245207597	5.70503514350873	4.97717458001609	2.21679629102279	1.99823161521796	2.14440536669923	1.74338570781367	1.6690721325649	4.04574000674682	0.516418641633869
train	TCGA-G6-A8L7	8.3620929205864	high	0.970559196733402	5.45105281889276	5.88813438835287	2.82403461078687	2.14313215555577	1.90831335293728	1.23786960086751	2.59669666068723	4.4120430558104	0.936967660188074
train	TCGA-MM-A564	8.3523591971667	high	2.26975132204837	5.14538807208449	4.77530870704978	1.70021774798281	1.85447447062615	1.16960436691696	1.32596199617185	0.74605473529694	4.16295923093153	0.326422296101062
train	TCGA-MM-A84U	8.15884939322715	high	2.11902410314227	4.90571672620363	4.85456921893127	2.10698476075061	2.01745874636163	2.00629802390037	1.12353377229099	1.41878363851174	4.27362032093047	0.392537245275131
train	TCGA-MW-A4EC	7.77924687866445	high	1.59831755939022	4.74501676904871	4.60787473591132	1.62044565284984	1.72250974184025	1.34925203178067	1.29906878014697	0.886433088211058	3.72454113787453	0.482848283068465
train	TCGA-T7-A92I	8.32393586817327	high	1.41131776833697	4.24462832478806	4.29661892143882	0.743730376044629	1.34522603534256	1.10782175591285	0.702125576186916	0.483054736280164	4.48786575294829	1.43124853243476
test	TCGA-3Z-A93Z	7.72434605011718	high	1.29289951544487	5.05600685531423	4.67084599971718	1.58380788277966	1.55846357253776	1.30445263192145	1.11529964402555	1.11189933988498	3.77448136032094	0.357608303813848
test	TCGA-6D-AA2E	7.8642283377102	high	1.06149972653887	4.50409914850206	4.60573729111587	1.11623166060415	1.64362534009972	1.74889054264591	0.894837160757922	0.68050440115236	4.29798372726552	0.479747934366225
test	TCGA-A3-3307	7.33510507432197	low	2.44073963061495	4.4449717920598	4.09315448790708	1.57569957939219	1.6330591539941	1.5181826049785	1.6035492013894	1.85646785950947	2.52712039345895	0.414893222560799
test	TCGA-A3-3313	7.10730405698876	low	1.53067007549171	4.06406368964198	3.74924462695265	0.483570740091556	0.925999418556223	1.32958288875942	0.767485308688175	0.310107409096058	3.24605839275124	0.149259365499623
test	TCGA-A3-3319	8.32285252256786	high	2.76723103702388	4.72536489445019	3.9276025765835	1.47674458407044	1.21356503058917	1.59239723519794	2.44392485793374	1.30929262305752	2.24360815505875	0.517628448866935
test	TCGA-A3-3322	7.22895516672914	low	2.07471093384149	4.17393492474798	3.6843811509283	0.929336534006889	1.0574849311079	1.18212019046686	1.36474050348113	0.758473748785078	2.60544692278624	0.39539189392821
test	TCGA-A3-3323	8.1825950002507	high	3.18553357726565	4.10683405003799	3.84104724348375	1.52972101613862	1.93866217984363	1.70915827230835	1.71892051082171	1.04837570453898	2.71329989907902	1.22743303803698
test	TCGA-A3-3326	8.1119482289283	high	3.35758015449059	4.36616132291866	3.88716455188963	2.87463960816493	2.36064520246022	1.84229502332767	1.97485966283625	1.53704751940466	2.41204983247852	1.89378932506904
test	TCGA-A3-3328	8.04691007239607	high	0.778460920807247	4.47662794872054	4.51314329470138	0.107955630087393	0.401739674793482	0.875308260031344	1.46639219805967	0.0851526805631383	3.7350780361401	0
test	TCGA-A3-3343	8.22768229834116	high	2.88906462364164	4.54669694373089	3.73610693514048	2.14303416968003	1.92937441145129	1.43450813703989	1.87872534148011	1.26405595306581	3.05679159437748	1.57381075939012
test	TCGA-A3-3347	9.11721209963027	high	3.95998339128978	4.40606721455202	4.07285182913148	2.1662333950513	2.31672502157875	2.49927188316909	2.48552987313585	1.92561971200294	3.18140473746938	1.17319140966926
test	TCGA-A3-3349	7.57068301890873	low	2.22295908308695	4.41702209352523	3.98926619150108	1.38565191139166	1.55463796386436	1.58029022917285	1.62611201085861	0.786512724971401	3.24109271663523	0.133300476229777
test	TCGA-A3-3358	8.25931583086703	high	3.19700039552755	4.51969914825873	3.97814985817382	2.40898352943074	2.13907651504611	1.51530875974189	2.29431196073112	1.70385375289958	3.32879338949093	1.20338911736709
test	TCGA-A3-3362	7.64343608590199	high	2.15091705675421	4.43599522134149	3.86781741004371	1.28107504927747	1.31649333777531	1.6666657105946	1.27935242812847	0.997906574089874	2.87458059458958	0.581303036002642
test	TCGA-A3-3363	8.25274874507623	high	2.22561427501766	4.36022379306891	4.50642422192425	1.15412950079018	0.964213777946939	1.90569747448334	0.969380764941608	0.27988725484113	3.86486956015195	0.093695380233557
test	TCGA-A3-3365	7.52972427492299	low	2.6426553678895	3.64474461631262	3.72745218320367	1.59435745145869	1.52601871722008	1.15678490755436	1.92630311186139	1.02133758296569	3.08297502725777	1.11303366529989
test	TCGA-A3-3373	5.99298659762922	low	2.30164617259824	3.26038703742894	2.87693925674394	1.35879007970185	0.693319678811575	1.11962178113503	1.07717462313961	0.729965997446928	2.57116710520939	0.397912460176906
test	TCGA-A3-3378	8.6880512311378	high	4.25298326336179	3.74710807200983	4.15667166682021	2.46184283788407	2.07925862832088	2.07056106707866	2.27753848394387	2.55158984235103	3.2429530389979	1.6397878295962
test	TCGA-A3-3387	9.18825826060093	high	3.2862897581341	4.39078460404699	4.4109990688265	1.77538772809043	1.59081756331295	1.79530980032002	2.1013139010863	0.774418104105813	3.12442739959458	1.27619886503224
test	TCGA-A3-A6NJ	7.67593195784268	high	2.73958891264427	4.23590317427896	4.02973556624361	2.69314122683029	2.44477306552245	2.07645648159332	1.83159353730734	3.50809900089128	3.35106289894039	1.71769287175219
test	TCGA-A3-A6NL	7.86337815197702	high	2.33465407971883	4.4260835676687	4.10944414302239	1.78509015499476	2.01210378979951	1.75488750216347	1.88494951674501	1.24391275887317	3.45526803160157	0.612871445323872
test	TCGA-A3-A8CQ	7.80359613182894	high	1.88479326254353	4.50780098170142	4.01983532643416	1.06639922891138	1.51470300954087	1.20551763289271	1.50644961187419	0.769602498233254	3.03340538072705	0.76145549282272
test	TCGA-AK-3427	7.88111942934342	high	0.536848650420831	4.47114843294186	4.09175060257048	0.12300395405482	0.431997289840723	0.136716384488312	1.52120153337943	0.0780632557768191	5.41793013147855	0.025312343046069
test	TCGA-AK-3429	6.87835572851179	low	2.79970902340355	4.38117952795265	3.96987803324303	3.20464156561042	2.09589067235141	1.4418552602936	1.91322452933057	3.9159988517389	3.65618743370258	1.02743718270685
test	TCGA-AK-3443	6.77213342414905	low	0.277627747659005	4.02147972741045	3.85094940441723	0.0364681670692917	0.131326074606591	0.647821033401297	0.857503334255461	0.032947164099129	3.34865734537485	0.0468402542029724
test	TCGA-AK-3444	6.21129579557922	low	1.32400408139443	4.30445263192145	3.63636940769281	1.76472830907931	1.18097529530334	0.863304159342798	1.29953773957278	1.0799071303079	2.95425215556565	0.222680931494572
test	TCGA-AK-3447	7.5583170058471	low	0.27285929168711	5.06304987183146	4.48466019177421	0.216982489268768	0.171847313573341	0.0945063386814923	0.363563593797189	0.117562069256979	4.62106136599524	0
test	TCGA-AK-3453	8.45830971701736	high	2.81292942915483	5.21424917025451	4.68563745339835	3.88163525616453	3.44263834186864	2.19336173901009	2.48992821940518	3.42733798892744	3.29207494997754	2.09750966959803
test	TCGA-AS-3777	6.70830369962007	low	0.923643625345703	3.82241404585244	4.90625567009667	1.32734245560982	0.487897901210089	0.606063145152119	1.01185340574379	0.785676088992904	3.1535621647369	0.198745581844824
test	TCGA-B0-4698	9.41626692976353	high	3.3269255810466	4.92561021805856	4.79688842324745	3.66970712158962	3.00189229569359	2.25247621413522	2.90253671140029	4.70114424712664	4.01127198945966	2.68171911288247
test	TCGA-B0-4713	7.39737492549119	low	2.27491762148204	5.23374237251573	3.82742273705002	2.21692042585688	2.02803865208383	1.74092756031863	0.954419678132924	1.90912024012413	3.20103784229256	0.725959234509188
test	TCGA-B0-4714	8.23992643370738	high	3.26483664846778	4.61139667689353	4.33326628817543	3.11380049766581	3.04029629739838	2.49513229945391	2.51091129751065	3.85358652626317	3.29150042050736	1.51596470223921
test	TCGA-B0-4718	8.85437591428795	high	2.80881748542441	4.97127223279814	4.59605256311625	2.36591645385806	2.04145327230454	1.83705515627302	1.77336342532437	2.58349501466438	4.05298096655955	1.37901093127725
test	TCGA-B0-4813	9.30751747856987	high	2.7573219985693	4.87694907644018	5.74759148950357	1.45069659626438	1.10245657665073	2.08225976794173	1.05039721363622	2.08674980399466	4.10253216296799	0.284987846937843
test	TCGA-B0-4819	9.2840760991712	high	4.28260289594643	4.53372529970731	4.31841807954006	4.11493332985774	3.56940602488473	2.68909784020519	2.3764015265936	4.50198681944149	3.76264646703815	3.32240410571339
test	TCGA-B0-4821	9.60056389120005	high	2.13711000780235	5.60237967402315	5.17194736385466	2.52574316666231	2.0906163484066	2.65619887698797	2.29839438379425	2.73018343780679	4.46451144380193	0.872237773642458
test	TCGA-B0-4822	8.30931128471383	high	2.25779513438337	4.86237203843633	4.66796022881746	2.89180800103544	2.50187220714302	3.04232915115224	1.58284499477697	2.7405822217476	4.05735495584939	0.942232976400716
test	TCGA-B0-4823	6.80814616368487	low	2.87884302764179	4.14371176918543	3.50733797873222	2.01742311238386	1.30106080577982	1.61645180319293	1.2784606094434	1.68849371059915	2.91542529155076	0.227741075839128
test	TCGA-B0-4833	8.16568239381774	high	2.7288783037926	4.99215660560675	4.7645425524166	3.1524105972369	2.51068347757688	1.92744139273013	1.81578034258224	3.30025553839861	3.26850925127732	1.55203271137468
test	TCGA-B0-4834	6.02874907909563	low	0.4602707607525	3.58940396668385	3.66691562036822	0.117163075465759	0.192572941386923	0.340619235129396	0.834468521710303	0.11410045158818	2.78879009866328	0.0240359354555094
test	TCGA-B0-4843	8.00630092815348	high	2.53450988412708	4.73157428060147	4.43664825369387	2.17117479564512	1.7637514920167	1.41462266481928	1.43637508224454	0.950543066554521	3.97141479773162	0.51853513898218
test	TCGA-B0-4848	8.22082436752791	high	3.24618003523323	4.60491936956321	4.52775222569036	1.98093926608551	1.53987842784112	1.46100460993347	1.60259940377065	1.3315332521336	3.24467398716032	0.448583840463361
test	TCGA-B0-4852	6.54032809506424	low	2.08423438389024	3.53165593638019	3.63900057242433	1.72874772542976	1.4109922872209	1.52742070466755	1.48465374773357	1.05575096411845	2.69356501424978	0.52697021440912
test	TCGA-B0-4945	7.21735807643937	low	2.07025192182044	3.51005045560114	3.80201739392949	0.997183998175296	1.16137176621534	1.31828791482863	1.59464408910477	1.05130248870063	3.18737186990914	0.598269911883213
test	TCGA-B0-5077	6.59522851274858	low	1.74751630186485	4.10661632898778	3.50004992233987	1.96565501339498	1.71268381407171	1.67915352083809	1.66106547980695	1.51803149260217	2.93156960344761	0.503043370568864
test	TCGA-B0-5080	7.44978784538253	low	3.31411643114067	4.47916587651375	4.21271718028181	2.84179201613293	2.22573765346606	1.60819419239216	1.64399468185114	1.10661632898778	3.86117129343078	0.150299708101682
test	TCGA-B0-5084	8.55233333971067	high	1.35394427864875	5.20079858125225	3.84940885429583	1.78458773637889	0.96266006637552	2.12263959111794	2.28469179410783	1.59153581041497	4.20784601013283	0.434241233251936
test	TCGA-B0-5085	6.9810795228396	low	1.08739494812151	4.84776144752592	4.57695137560165	2.33596910322922	1.79435347818858	2.11306701431437	0.964583462776865	1.88389447231603	3.037663353205	0.456701031008205
test	TCGA-B0-5092	8.63543747210038	high	3.15948387573535	4.81974992027679	4.53279694653962	4.02764949465066	3.56764279220307	2.60608684075676	2.72898711006756	4.83775154240178	3.97539173490137	2.4519891329327
test	TCGA-B0-5095	8.02715334131531	high	3.01353372280642	4.33189148809993	3.88737904423935	1.39643353125099	1.78056207617106	1.74927681212622	1.72839945867106	1.61065282183807	3.08338358771008	0.667574265975019
test	TCGA-B0-5100	8.36435972800211	high	2.02676465535002	5.23589168920986	5.37283720690778	1.75283420875032	0.890407779274709	1.0457225357346	0.734655433479005	0.757279323490806	4.11222471559639	0.0385766514523232
test	TCGA-B0-5102	7.14104371698892	low	2.24476530756931	4.26445386024152	3.95322798365865	1.8963493588832	1.24646889502878	1.59912732633497	1.24049751707326	1.82899708311485	3.58440936159704	0.317304068361915
test	TCGA-B0-5104	6.87955981877318	low	2.19610339771481	4.03824301335159	3.78516340975985	1.05582036282645	1.19522159325284	1.14899916258776	1.02318436924826	0.677440587921541	2.20620559846117	0.438079891944708
test	TCGA-B0-5107	8.8745484623965	high	3.10961129573268	5.41557277507906	4.92732286370108	3.47474752272471	2.21154181150317	2.63879210889124	1.27130614379734	3.67694435910691	4.18664317202953	1.44413695658759
test	TCGA-B0-5110	6.82391084409727	low	1.90631340214577	3.90077988147671	3.75764202142744	1.15049468884858	1.43738755595137	1.40414016626392	1.45796194445269	1.2482919377391	2.45557052613012	0.466966384273079
test	TCGA-B0-5115	7.77705813965296	high	2.17648235397361	4.23011845395396	3.94787184071325	1.80475573100965	1.5752155022676	1.3811726047168	1.65149950311695	0.682663182088948	2.88656965625317	1.22410203210158
test	TCGA-B0-5119	6.46971548987342	low	1.44403091115839	4.49594454313743	3.77785101291251	1.60506757815539	1.14038603228306	1.17823658460481	1.58880456701555	1.99942280653725	2.19260450157376	0.271545198485687
test	TCGA-B0-5402	7.03277519306102	low	2.14515570841869	4.39035814970133	3.76700851254954	1.49554167626392	1.21679629102279	0.997473071970961	1.58966762366451	1.50817508103267	2.69832962148096	0.432424976804764
test	TCGA-B0-5699	6.85607105481192	low	2.00536405466644	4.62477352745991	3.40116623944929	1.68862798348685	1.46336088581666	1.24932397362208	0.921817139846621	0.73768676140986	2.48132477754547	0.749233898401897
test	TCGA-B0-5706	7.16216313189329	low	2.89559345795175	4.13362106142885	4.10026284900728	3.35651007301676	1.91949263961464	1.11875838897983	2.21859520155086	4.12377378213666	3.36514659469516	1.72874772542976
test	TCGA-B0-5709	7.56161490526287	low	3.67399730572869	4.24946051130094	3.63646221758956	2.70637583163702	2.32337006906127	1.82089374922857	2.15749650299733	2.64818930271814	3.46782723533876	0.835843248738743
test	TCGA-B0-5710	7.2529282492173	low	1.92599941855622	4.15746416536319	3.75934761212205	1.84551012308357	1.16877038350082	0.89894354290607	2.11179920951622	0.858140180280651	3.45201549917825	0.521251795369812
test	TCGA-B0-5711	6.80554551439983	low	2.34408992074993	4.11933957516002	3.67284394567909	1.94373382963453	1.30801131455218	1.11988733634095	1.76188095362998	1.01564029037688	2.78908234502631	0.282736320276342
test	TCGA-B0-5712	6.91885209785252	low	1.55050670095286	3.44842525898028	4.74230269843819	1.6037865531233	0.864017717204623	1.04292444517384	1.61084177374442	1.38570712465793	2.73311567958944	0.594644089104767
test	TCGA-B2-3923	6.95433707445891	low	0.813853003582868	4.05701696536554	4.11589886665539	0.359183789974511	0.550999138763864	0.938775077085814	0.985500430304885	0.276913483245923	2.92958271962139	0.101515615491244
test	TCGA-B2-3924	7.90578538392617	high	3.71865753323423	4.00686349979489	3.72696196896596	2.9747862581837	2.60423741386593	2.07956584981027	2.2227427475942	4.18381995523942	2.99429007003802	2.22462686740113
test	TCGA-B2-4098	8.23668125537936	high	2.41429792853919	3.95022576715425	4.12307847150226	1.86742207530831	1.41899946543127	2.03544796058228	1.57666724663679	0.783330923823675	4.45802758684403	0.747086583027818
test	TCGA-B2-4099	8.92040562859913	high	3.4425454561053	4.59682186849511	4.09492853240232	1.82688401786578	1.9536004939349	1.60345424976104	2.23548199528152	1.17088647767976	3.47785862434737	1.06288155226674
test	TCGA-B2-5635	7.82836182833635	high	2.92810497539253	4.2990907660257	4.05208544158127	2.23480785302717	2.15545781511082	2.01610403608234	1.9216267478911	2.40253118717532	3.30527015524019	0.934705200172562
test	TCGA-B4-5832	4.98651357012384	low	5.25920091553443	1.5047220765762	1.00884540268242	0.875229611188907	0.110764121899807	0.358058618305492	0.820158534730165	0.285698125958125	0.457436697772368	1.09666666858018
test	TCGA-B4-5834	6.75764306888453	low	1.49451801634877	4.19138103908452	3.55783892582826	1.31655126221436	0.924099885640742	0.998628788282414	1.46095220451234	1.20320115631661	3.02115988271286	0.416191193895214
test	TCGA-B4-5835	8.90399996003531	high	2.38250125718911	4.80847772616168	4.31034012061215	1.78922844601072	1.09774562163852	1.2995963487841	2.39618689563352	0.974602730210718	4.6595592729109	0.4454088941096
test	TCGA-B4-5838	6.34177404301389	low	2.43269221678717	3.55208191065311	3.42792792761523	1.28894910458459	0.354677828504453	0.757193969546637	0.959325039239132	1.25713134077343	3.02417781430117	0.16800012451782
test	TCGA-B8-4148	7.64467506951407	high	3.15304326217752	4.23565813963895	4.01777941256123	3.01356945297894	2.60696330464069	1.89712423069111	2.05918219921169	3.74458092333422	2.74979167727638	2.02034217951719
test	TCGA-B8-5162	8.10689851638096	high	4.38857530659843	3.87136069844142	3.52358704618738	3.29410606523373	2.25498701204716	2.83017418043241	2.61819166150627	3.09560378547318	3.2287725235159	1.1895399443885
test	TCGA-B8-5545	7.41298210756657	low	3.17783808308558	3.48577457781005	3.74430105173333	1.75826053106734	1.10661632898778	1.66552921115746	1.94088087223343	1.37278498069935	3.05848967787791	0.400100683015481
test	TCGA-B8-5551	9.18144218324989	high	4.60743684729606	4.76709328782502	4.52710787913521	4.67046080823366	2.90352037372338	3.25433704386871	2.47339729239044	4.16129920070636	3.92371017229318	2.01074403942469
test	TCGA-B8-A54D	7.78513918369088	high	2.97984243756774	4.35089322666927	4.32948960681003	3.08943035342651	3.3439620518526	2.26141046027204	1.93952749967557	3.79681576143776	3.73574961128951	1.78739067089179
test	TCGA-B8-A8YJ	8.05861400298448	high	2.6032168433459	4.07433416610274	4.11524137299275	2.05983978671428	2.48743489711005	1.78818454280828	1.9813412277008	1.06674363795618	3.26129009525938	1.41050392782298
test	TCGA-BP-4158	6.9707662231448	low	1.70995227069982	4.24911155598934	3.7839804136838	1.40572012738125	1.5440896665488	1.44297002792735	1.57371383013445	0.510658162030044	2.79690918309234	0.200755431595587
test	TCGA-BP-4160	7.0150864986138	low	3.5929951443784	3.80213116420774	3.24514574706566	3.11265009621551	1.91092449689301	1.90935069645553	2.09200441794418	3.278802538435	2.86619584872773	1.387362540836
test	TCGA-BP-4176	8.37443614301915	high	3.69091988379553	3.98373241028656	3.70996329537908	2.08562860437745	1.58846879439135	1.82903768866914	1.75975239376897	1.06129233847829	3.20753369453724	1.29060133844119
test	TCGA-BP-4330	6.90748503420503	low	2.65500828889409	4.26157594576924	3.5804711396903	2.89613619615354	2.92254040021552	1.80037189337628	2.26522683780226	3.35742532339426	2.5661575735195	1.5842409728037
test	TCGA-BP-4337	8.19335713400972	high	2.32328359124227	4.52415145879224	4.33915876858089	2.17823658460481	1.79888000741126	1.87369510116206	1.2862897581341	1.21642382242152	3.56803210477128	1.26297429228805
test	TCGA-BP-4341	7.38655985153172	low	1.67617712414928	5.00750948667714	4.64435239152698	1.68800126973204	1.41196851036013	1.52009532633723	0.931153530520226	1.45317513719829	3.05602853892275	0.0951817893426852
test	TCGA-BP-4344	7.49206441461481	low	2.23106369991227	4.06209580120384	3.6823373232537	1.17868277566526	1.11022959242319	1.7290959081371	1.44180215462887	0.866551957374767	3.12801288636953	0.34164424053016
test	TCGA-BP-4346	7.88371003219708	high	3.29312030119463	4.30274309563043	4.10307794659757	3.73232347594625	3.56014020723398	2.51480398557177	2.71151693236044	4.88764224127319	3.15877326011128	2.37687378993378
test	TCGA-BP-4347	6.7941782867846	low	1.54265427210204	3.51755286562967	3.71901911505979	1.37951006655307	1.48887486661415	1.41348576790476	2.18180225515894	1.76909465603116	2.84647325749991	0.723776969623438
test	TCGA-BP-4351	8.11067691231074	high	1.91077103094165	4.73944309777245	4.37565114339594	1.81233392330442	1.78215691012413	2.16873829758578	1.36126304699088	1.24980938222854	3.40059257608819	0.738465217339776
test	TCGA-BP-4354	9.83647350610238	high	4.21156517252656	4.16428749047695	4.05055393651449	2.15856323849253	1.93553518086802	3.25385315650467	2.30532853203996	2.60715274035522	3.68975761866599	1.66725633667259
test	TCGA-BP-4765	6.91069212737667	low	1.6586456543376	4.08084523561266	3.47693895536842	1.08120326041739	1.10728613495222	1.31452252179161	1.50207595604579	0.678612814338829	2.78874834434975	0.31150311546827
test	TCGA-BP-4775	6.74872376094909	low	2.35380316859857	3.52719547712187	3.57945774847553	1.66184079130537	1.59822226280251	1.40968962795326	1.5823151323163	2.01160297822562	2.79212653444303	0.997689839312799
test	TCGA-BP-4776	7.12963408608731	low	1.15120939288489	4.93585101398693	4.70817619776088	2.82034237348344	1.91123137982982	1.33519738691076	1.31016559049428	1.65562660149995	3.67192738481474	0.791272307776585
test	TCGA-BP-4787	9.31254734378121	high	3.46189521096381	4.95729245313033	4.33534747519481	1.60459325705666	1.25731240568561	1.89952369185196	2.16918743547183	1.4456737400048	2.88927883370554	0.758559027049674
test	TCGA-BP-4803	6.76312542011887	low	1.91027215382615	4.11413377595247	3.41824392991209	1.42578153870354	0.91456452349394	0.989139007368233	1.57860063615274	0.733788168625182	2.83183671548089	0.276556218386062
test	TCGA-BP-4804	8.43053505134728	high	3.68846014042449	4.78474476099248	4.11205786542407	3.21822319715474	2.69957384132753	2.17692908782157	2.36398402890723	3.24634727690091	3.5166707684832	1.47269571251829
test	TCGA-BP-4963	8.14748519791155	high	2.66607484262069	4.44734776494213	4.04088366576584	1.72970502574839	1.96110467972905	1.92865456990017	2.15046219388736	1.54626478283935	2.66425526799401	0.902575299030941
test	TCGA-BP-4968	7.12985734208911	low	2.2755136902578	4.43025850658772	4.15332706013897	2.9446523317932	2.19149948403594	2.05949372539167	1.43669488755288	3.02355699131448	3.33164789732127	1.16998911979707
test	TCGA-BP-4971	8.40082264535825	high	3.06956469509336	4.21283388650031	3.91965471393652	3.51110111997789	2.71026092987811	2.65060374019711	2.31051462961878	1.87046336202581	3.50374306880396	2.05119806287156
test	TCGA-BP-4972	7.13264153589796	low	3.02720714283697	3.73277931748381	3.31624713296025	1.75309103029811	1.07189993156563	1.63459326844576	1.87038444861146	1.08263447180901	2.88959035521413	0.245130531411833
test	TCGA-BP-4981	7.70025448485684	high	1.88678423706052	4.97188378293897	4.67902399503124	2.61176256006487	1.57879383267675	1.94908664744178	1.17370311707108	1.59014687658088	3.2681049735405	0.621899486252601
test	TCGA-BP-4983	9.16250326071445	high	3.95823949336263	4.8361614730226	4.10331298977843	3.72422460299209	2.90931228962334	3.10596296862646	2.74843976416809	4.25685215450436	2.96871747380745	2.37837289590703
test	TCGA-BP-4985	8.65014572266382	high	3.69443450387353	4.25318754626523	4.53183681238017	1.35687624284724	1.17931995217985	1.36507658712317	1.46545212740898	0.871370556181455	3.55878191582519	0.366811773127127
test	TCGA-BP-4986	7.84358317159381	high	3.26267368698184	3.93169251112477	3.75301612873584	1.55085142506866	1.46524313960708	1.89009643424175	1.69193609825517	0.995737759729398	2.66389107751758	0.62105550329974
test	TCGA-BP-4987	7.12168196732484	low	2.02527690252427	4.30070215127918	3.91833852548816	1.65699968149404	1.67247060228242	1.38967693695196	1.85806058989965	1.61635769699669	2.89149695806741	0.420293749346622
test	TCGA-BP-4998	7.6625588085975	high	3.21191554249182	3.87378367496613	3.90643848032728	2.17782214073504	2.07409435357387	1.9406929797256	1.9247840056445	1.79979189880804	3.15597585009594	0.893595197878348
test	TCGA-BP-5004	6.52166781977984	low	1.75569945750938	3.27463440251759	3.36381586956588	1.22496636500027	1.11149877670585	1.26825471924514	1.83850810278066	0.93432777831537	2.82942338444496	0.521653828266628
test	TCGA-BP-5009	7.56526566664771	low	2.57393191180249	4.15926588316068	4.24379853997927	2.53595340059943	1.81385300358287	1.93779634068655	2.23539008533951	2.01117357274856	3.25395902073469	0.567253374550151
test	TCGA-BP-5168	6.99668923427836	low	1.35755200461808	4.43003766491937	3.94777835165881	1.66552921115746	0.861081941874885	1.0995645271632	1.48057534569632	0.844546345255008	3.02591469875079	0.327342455609822
test	TCGA-BP-5169	8.50262226427017	high	3.33210638698974	5.06373158099755	5.11345880750107	4.04164601128099	2.82342329068526	2.53134402794315	1.45037988007104	2.02201264438045	3.69007062832314	1.32613462585607
test	TCGA-BP-5176	6.36014900472061	low	1.36036427654347	4.61518085131524	3.71368481865023	2.03569428338215	0.986447343500293	1.23001851371263	0.719402511933261	0.569393872036115	3.04395687279021	0.102725310011088
test	TCGA-BP-5180	8.15130114918021	high	2.29225168225579	5.083375077214	3.95319072734037	2.50436615061227	1.39380057504463	1.92584754792701	1.31550826631641	1.16124275834251	2.97821393787818	1.22125842967781
test	TCGA-BP-5186	6.77554107253536	low	1.87829374340104	4.43777370738622	3.74983457441273	1.7035880142654	1.13566619696904	1.29213386314254	1.44121786326211	1.23137096356877	2.68012178013599	0.141955885583644
test	TCGA-BP-5191	8.095632297426	high	3.74379499217182	4.87640398219037	4.05013597099955	4.54876951591181	2.45667475025585	2.28744274350463	1.78383378023898	1.95824877499418	3.38121414363355	1.75043500043205
test	TCGA-BP-5198	8.05649381724728	high	2.72207250852351	4.2355585824273	3.9735010718166	2.14274017211608	1.05658352836637	1.73932967601558	1.92250234291858	1.20238637533479	2.75460962302563	1.00288250853312
test	TCGA-BP-5200	6.56579799553536	low	2.36482453173185	3.32860671742742	3.6340704581335	2.23155529035604	1.29642803923435	1.32986987231766	1.8452692389799	1.97962297176321	2.74743036833646	1.02126650549107
test	TCGA-BP-5201	7.19912918457338	low	2.15882172229711	4.57929481561565	4.07400013060151	3.31974797897355	2.10272531001109	1.56939387203612	2.11199946330466	3.79051141189419	3.42010507191291	1.55458885167764
test	TCGA-CJ-4636	8.01206888164958	high	3.35660866634476	4.28596439046212	3.73907039279651	2.69476878347516	1.95531280344471	2.51450103627429	2.67249323190543	3.01964854619131	3.57285329749891	0.603121869839996
test	TCGA-CJ-4643	7.51459856214759	low	2.25800627740816	4.17881023348325	3.72986813859204	1.93982835886875	1.78446210438152	1.68800126973204	1.7274412913634	1.0530418073123	2.89516687751077	1.05769286716835
test	TCGA-CJ-4868	8.88727714924432	high	3.46092600108791	4.49178897512515	4.57091825532866	2.5263693418303	1.97375820069626	2.05224198118114	2.51407174917564	2.79166823180107	3.71555296854832	1.10393399105623
test	TCGA-CJ-4871	7.7592743997043	high	2.69008180598355	4.41112113227658	4.20821289458527	1.30801131455218	1.03815520102597	1.29225168225579	1.41818994794577	0.881899503054762	2.71305789705867	0.230326000028692
test	TCGA-CJ-4875	6.67514359974258	low	2.04442909335976	4.87058172405459	4.33113908980195	2.92195039926712	2.7694967125154	1.74454863322792	1.7038980379135	3.36106648879432	3.52125179536981	0.424492170889205
test	TCGA-CJ-4878	7.23516630593875	low	1.44858384046336	4.46810103480962	3.83797350790308	0.986083219664815	1.00122576990632	1.04061192803757	1.46800977409283	0.397255345594427	2.35032750827096	0.455649427316415
test	TCGA-CJ-4881	9.65237612167728	high	3.49659017442095	5.81084151235569	4.5784979899754	2.52914628203026	2.29689785770008	2.53811597078111	1.72465027173297	1.50721110266772	3.45438649022886	0.987902920520189
test	TCGA-CJ-4889	6.86800878799048	low	3.40712157507271	3.83064069459683	3.81615935625265	3.08598544423509	2.63352420945583	1.68347189285523	2.37353685575577	2.18659563546759	3.17885802726204	0.638305576807092
test	TCGA-CJ-4891	10.1740671588654	high	3.08783619635823	5.18950436362879	5.64335404452215	2.65198160672741	1.5178803643962	2.17123885847999	2.05502207606218	1.50339962298398	5.14606049285628	0.733701413458681
test	TCGA-CJ-4900	8.32620190050683	high	3.14138374108004	4.39251663833889	4.59424397498906	3.83673208045914	2.49628337577919	2.52504152766589	2.31045646229528	3.31531986722292	3.74459168654238	1.73048779926378
test	TCGA-CJ-4904	6.3227020516574	low	1.99794269338739	3.62652090656852	3.60791023456926	1.79293862240037	0.925087954879983	1.19433924948446	1.40490312214513	1.18859082369405	2.69438992740731	0.350723534441022
test	TCGA-CJ-4916	7.34380821255005	low	3.13599446269685	4.4388583730062	4.00164913953102	4.22720966949591	2.87627136055013	2.30000654660916	2.21294280378711	4.73433569023912	3.42504297937796	2.02329084251668
test	TCGA-CJ-4918	7.27707718289903	low	2.90702524086232	3.98400595710624	3.8598105648013	2.2475326165493	1.50741409901544	1.66302575649798	1.88166461932035	1.46336088581666	2.95499655145998	0.469781806806864
test	TCGA-CJ-5681	7.06545868896549	low	0.929563783757833	4.53300883812851	4.36188764347457	0.924403979026678	1.45391260364389	1.0394191831334	0.992115808035672	0.161436265825987	2.82926099879123	0.296545508195117
test	TCGA-CJ-6028	7.12632321018326	low	3.91508104595371	3.58608015634221	3.1484298050521	3.08812463186992	1.96834884692017	1.57574797817244	2.42511013676061	3.67045514288562	2.37981500867635	1.96284511980517
test	TCGA-CJ-6031	7.70226252789748	high	3.7210882487981	4.43314641117956	3.89815029520209	2.93440327058617	1.78488083516779	2.08932865133343	1.89859534152415	2.40852166270561	3.3512749612217	0.494466814281759
test	TCGA-CW-5581	6.01384277114333	low	1.57434375392001	4.22891102002398	3.23189316164533	1.64001929409009	1.08793800371193	0.717912169644429	1.10245657665073	0.879940969126201	2.65301414371895	0.353323291162897
test	TCGA-CW-6090	8.03963530326479	high	3.28392177230762	3.62684793971526	3.73357127092638	1.96927023759442	1.19704759049326	2.03717133764464	2.06098120047898	1.44958778526469	3.64573623858245	0.705048971393682
test	TCGA-CW-6093	6.5867854899492	low	1.62685961809954	3.92837032301897	3.47702965301306	0.98360473735193	0.944108799107955	1.1133671207598	1.39319651187041	0.562279063629866	2.78619904333318	0.0547790315196195
test	TCGA-CZ-4854	7.76563907401232	high	2.70818723602071	4.56722903245641	3.8186767563811	1.71663977760338	1.8519189071952	1.85291771301243	1.79389588254888	1.55552169745456	2.9664304673063	0.505077914751614
test	TCGA-CZ-4862	7.38879744385279	low	3.87247419705121	3.67706843231299	3.79607855620167	2.63888476306919	3.03500799380723	2.03878733050557	2.63426798651932	3.43746745783209	2.79636933001527	1.22360789499323
test	TCGA-CZ-4865	7.19024064657191	low	2.89931099765891	4.15083584175968	3.80746827221498	2.61711037474476	1.42862481701222	1.8750329703227	1.96868061535693	1.48336436071335	3.06756988436308	0.205392512989685
test	TCGA-CZ-4866	7.42383501758146	low	1.95865710767711	4.13175409098481	3.61620476133434	0.940429889097255	0.975189937561848	1.80421880666708	1.22595354036506	0.384823458729755	3.08215755908543	0.14938944935895
test	TCGA-CZ-5454	7.79256963215799	high	3.30910341046935	3.99704847489206	3.84957899582059	2.21035769092276	1.05088474002509	2.2669064480269	1.69447907896247	1.2585189247113	3.2628841172727	0.196858801366356
test	TCGA-CZ-5456	8.51833895275274	high	3.16660298105868	5.01785511501404	3.98286583635594	2.17226347714632	1.57623187669475	1.65099426933805	2.45325416949395	0.759241071757278	2.94543915419574	0.351176002702812
test	TCGA-CZ-5459	7.66063768222963	high	1.82611116366314	4.76835902589193	4.03674068634064	1.70642003930195	1.40561122007834	1.27631799265222	1.38592795659482	1.4741504613143	3.48598061271605	0.782240799936093
test	TCGA-CZ-5461	8.30076958784528	high	2.93183431466541	4.35791087435607	4.1242619548127	1.4602707607525	1.40294041979903	1.33365271476541	1.60743684729606	0.885105754024878	2.96493457564312	0.969159701778897
test	TCGA-CZ-5463	6.28994157612689	low	2.34947851451911	2.95709739706373	3.29413548067533	1.40653667020517	0.887447285118125	1.20507966574984	2.02602097071437	1.50726185443248	2.39876079044476	0.461109415065255
test	TCGA-CZ-5467	7.12285544152524	low	1.70765730426016	4.10079267496466	3.94001636400877	1.04732898386556	0.790438428185201	1.03181862582636	1.32791725741865	0.468114071583634	2.88832438042321	0.226631831807891
test	TCGA-CZ-5469	8.51760889557615	high	1.51167043757037	5.66047801796683	4.60908120053227	1.84799690655495	0.979293710445729	1.92956378375783	0.939452275072953	1.23419472295381	3.98684777360139	0.34619102979907
test	TCGA-CZ-5985	7.71672803760503	high	3.10921009668741	4.28816658385775	3.8772338185604	2.01221108395087	1.55914914773726	1.8043427300218	1.72456296530667	2.44919157471791	2.86779764587961	0.857503334255461
test	TCGA-DV-5567	7.06438928967951	low	0.824971465456226	4.15728629541772	4.39988201002667	0.403594950641665	0.231309516072501	0.519541904578437	0.991825658697696	0.140516918655647	2.62678954637581	0.187514398192816
test	TCGA-DV-5569	7.15556849331917	low	2.51037966169224	4.204555494591	3.71861369897548	1.87809751976448	0.799584701369704	1.35957739283328	1.46884394297464	1.61239968342801	2.79233480570669	0.475811237140141
test	TCGA-DV-5575	7.29542914114006	low	2.59712589936766	4.20423463918128	3.69906295230934	2.2264160463931	1.18580312875092	1.23020301336642	1.6564963705535	2.08831123588866	3.12449357219531	1.02155079438127
test	TCGA-DV-A4VZ	6.85201571074452	low	1.07011450266133	4.43930398077367	4.62143066779045	1.52752079451363	0.527370657140409	0.792605513407689	0.615227943578826	0.516418641633869	3.1600811680697	0.164657575253662
test	TCGA-G6-A8L8	8.50632207711562	high	0.822281466295707	5.35363028997548	5.24584169167124	1.79896293045076	1.62531725344792	1.38061863817738	1.32676742469588	0.577924244506702	4.20047296560528	0.665665638370679
test	TCGA-GK-A6C7	6.98780873335392	low	1.17868277566526	4.40319954043325	4.06879117352591	1.43472162452367	1.61513375751443	1.1467855409887	1.52566800737528	0.885105754024878	3.41479853312277	0.333652714765414
test	TCGA-MM-A563	9.0456431634718	high	3.29923000214422	4.94500832841542	4.92220260661755	3.47809168673837	2.78895710383395	2.19099405112833	1.97412544818854	2.21648590720005	3.64829286152811	1.91949263961464
