# Supplementary material for: Unraveling the prognostic significance and molecular characteristics of tumor-infiltrating B lymphocytes in clear cell renal cell carcinoma through a comprehensive bioinformatics analysis
Source: Front Immunol. 2023 Oct 16;14:1238312. doi: 10.3389/fimmu.2023.1238312 (PMC10613680; doi:10.3389/fimmu.2023.1238312)
Supplement: Supplementary file 7 [file Table_6.xlsx]

## Sheet: GSCA
cancertype	symbol	tumor	normal	fc	pval	fdr	n_tumor	entrez	n_normal
BLCA	B3GAT3	828.709	580.442	1.42765	0.0291541	0.0942797	19	26229	19
BLCA	CTLA4	54.3056	79.6359	0.682323	0.547026	0.664813	19	1493	19
BLCA	IL2RG	364.963	613.181	0.595263	0.243805	0.399735	19	3561	19
BLCA	LAG3	125.12	119.955	1.04302	0.916738	0.946333	19	3902	19
BLCA	MICB	289.956	52.8298	5.48001	0.0126068	0.0522443	19	4277	19
BLCA	SHARPIN	1260.56	999.351	1.26136	0.0351637	0.107275	19	81858	19
BLCA	SMIM29	488.965	395.441	1.23645	0.189849	0.339841	19	221491	19
BLCA	STAC3	88.6554	48.9321	1.81015	0.181407	0.329671	19	246329	19
BLCA	TBC1D10C	105.049	303.9	0.345884	0.210702	0.364547	19	374403	19
BLCA	TNFSF13B	33.9298	52.4685	0.647342	0.124959	0.259621	19	10673	19
BRCA	B3GAT3	612.803	429.648	1.42619	5.75136e-08	1.98349e-07	114	26229	114
BRCA	CTLA4	40.7074	20.02	2.0282	0.000872453	0.00177056	114	1493	114
BRCA	IL2RG	584.898	316.773	1.84616	0.000307883	0.000665484	114	3561	114
BRCA	LAG3	98.0181	26.4085	3.70138	1.3236e-05	3.4107e-05	114	3902	114
BRCA	MICB	212.871	82.3934	2.58167	3.04572e-10	1.3771e-09	114	4277	114
BRCA	SHARPIN	1163.7	680.894	1.70897	7.36146e-11	3.58615e-10	114	81858	114
BRCA	SMIM29	409.843	232.202	1.76469	2.36899e-15	2.05155e-14	114	221491	114
BRCA	STAC3	61.6068	265.42	0.2324	0.380501	0.440001	114	246329	114
BRCA	TBC1D10C	84.6284	59.9231	1.4116	0.0432081	0.0658925	114	374403	114
BRCA	TNFSF13B	110.304	54.659	2.01618	3.55069e-07	1.10943e-06	114	10673	114
COAD	B3GAT3	664.176	550.157	1.20721	0.00040184	0.00139518	26	26229	26
COAD	CTLA4	39.6301	19.8745	1.98904	0.0199964	0.0396414	26	1493	26
COAD	IL2RG	2250.04	2421.32	0.929265	0.626306	0.694594	26	3561	26
COAD	LAG3	76.2608	126.054	0.605297	0.0102201	0.0224304	26	3902	26
COAD	MICB	165.348	86.9327	1.90099	0.00533883	0.0128428	26	4277	26
COAD	SHARPIN	1128.73	1013.23	1.11398	0.141462	0.208632	26	81858	26
COAD	SMIM29	326.74	212.817	1.53506	1.3654e-05	7.7501e-05	26	221491	26
COAD	STAC3	51.5959	42.8909	1.20248	0.127792	0.191572	26	246329	26
COAD	TBC1D10C	87.3196	145.183	0.601719	0.00721758	0.0166184	26	374403	26
COAD	TNFSF13B	50.6747	56.8862	0.891001	0.627073	0.695168	26	10673	26
ESCA	B3GAT3	355.779	268.285	1.326	0.0456478	0.183681	11	26229	11
ESCA	CTLA4	88.9099	12.0568	7.32182	0.000200662	0.0127111	11	1493	11
ESCA	IL2RG	2076.26	345.676	6.00491	0.0203189	0.119647	11	3561	11
ESCA	LAG3	126.062	40.4425	3.11184	0.0343084	0.157964	11	3902	11
ESCA	MICB	145.829	30.4926	4.77008	0.0040524	0.0523117	11	4277	11
ESCA	SHARPIN	768.026	869.646	0.883161	0.308009	0.507389	11	81858	11
ESCA	SMIM29	162.301	171.545	0.946144	0.793855	0.875437	11	221491	11
ESCA	STAC3	30.346	9.44239	3.19061	0.000450741	0.0179933	11	246329	11
ESCA	TBC1D10C	77.9129	53.0356	1.46819	0.234074	0.432713	11	374403	11
ESCA	TNFSF13B	60.9264	43.4151	1.40242	0.492386	0.648476	11	10673	11
HNSC	B3GAT3	785.79	490.371	1.60232	0.000279431	0.00141494	43	26229	43
HNSC	CTLA4	61.8104	27.7439	2.22348	0.000397768	0.00188509	43	1493	43
HNSC	IL2RG	450.289	436.634	1.03127	0.852889	0.89236	43	3561	43
HNSC	LAG3	148.023	55.9781	2.64137	0.00303009	0.0099445	43	3902	43
HNSC	MICB	218.101	62.0643	3.51008	3.91818e-06	4.0432e-05	43	4277	43
HNSC	SHARPIN	1272.95	966	1.31772	0.00259003	0.00876792	43	81858	43
HNSC	SMIM29	397.858	354.427	1.1225	0.302451	0.408393	43	221491	43
HNSC	STAC3	771.434	4717.81	0.163533	0.00386644	0.0120682	43	246329	43
HNSC	TBC1D10C	87.7072	92.7961	0.945219	0.810044	0.859556	43	374403	43
HNSC	TNFSF13B	58.5623	36.5573	1.60029	0.0303703	0.0652997	43	10673	43
KICH	B3GAT3	1348.86	873.106	1.54484	0.000137002	0.0005286	25	26229	25
KICH	CTLA4	6.07506	6.20494	0.979401	0.945536	0.956947	25	1493	25
KICH	IL2RG	119.63	269.366	0.444324	0.000273596	0.000954669	25	3561	25
KICH	LAG3	18.4258	24.6169	0.74952	0.196378	0.269416	25	3902	25
KICH	MICB	77.1522	50.6758	1.52144	0.0560514	0.0934539	25	4277	25
KICH	SHARPIN	1902.43	931.883	2.04138	0.000347346	0.00116798	25	81858	25
KICH	SMIM29	596.261	352.883	1.68949	0.00145452	0.00397299	25	221491	25
KICH	STAC3	40.668	14.9334	2.71182	1.48895e-06	1.1472e-05	25	246329	25
KICH	TBC1D10C	42.0606	63.0663	0.667454	0.152624	0.218429	25	374403	25
KICH	TNFSF13B	22.7071	15.4636	1.46541	0.157936	0.225063	25	10673	25
KIRC	B3GAT3	683.086	539.476	1.26615	0.0002514	0.000522439	72	26229	72
KIRC	CTLA4	32.7231	4.64389	6.91902	4.17894e-09	1.63774e-08	72	1493	72
KIRC	IL2RG	803.654	219.052	3.66756	5.39823e-10	2.41291e-09	72	3561	72
KIRC	LAG3	234.973	17.2344	13.561	0.000210779	0.000442237	72	3902	72
KIRC	MICB	140.883	53.0461	2.65273	2.50034e-14	2.10262e-13	72	4277	72
KIRC	SHARPIN	991.051	680.09	1.45717	1.58797e-06	4.40891e-06	72	81858	72
KIRC	SMIM29	271.046	202.516	1.33822	5.2795e-05	0.000120502	72	221491	72
KIRC	STAC3	78.3084	14.6549	5.31405	1.01852e-17	1.48302e-16	72	246329	72
KIRC	TBC1D10C	157.727	30.2662	5.19746	6.22968e-11	3.23312e-10	72	374403	72
KIRC	TNFSF13B	135.087	21.9735	6.12438	4.98815e-10	2.23869e-09	72	10673	72
KIRP	B3GAT3	1145.49	827.252	1.38465	0.0500446	0.0968436	32	26229	32
KIRP	CTLA4	10.0178	4.04291	2.44219	0.00955653	0.0243285	32	1493	32
KIRP	IL2RG	312.806	206.784	1.51247	0.0745928	0.133738	32	3561	32
KIRP	LAG3	49.0259	17.0986	2.8564	0.0500705	0.0968653	32	3902	32
KIRP	MICB	92.737	45.5374	2.03423	0.000362522	0.00156502	32	4277	32
KIRP	SHARPIN	1280.6	991.066	1.29212	0.00437321	0.0126244	32	81858	32
KIRP	SMIM29	638.665	284.01	2.2483	3.73819e-06	3.4557e-05	32	221491	32
KIRP	STAC3	93.3874	18.8666	4.92905	6.79125e-06	5.6784e-05	32	246329	32
KIRP	TBC1D10C	99.6138	50.7191	1.96213	0.0381011	0.0773399	32	374403	32
KIRP	TNFSF13B	43.7695	15.0423	2.89715	0.00116165	0.0041842	32	10673	32
LIHC	B3GAT3	1581.27	909.862	1.73785	2.0177e-05	0.000116558	50	26229	50
LIHC	CTLA4	23.3966	13.8251	1.68735	0.0917146	0.155075	50	1493	50
LIHC	IL2RG	429.25	379.675	1.13054	0.576651	0.649955	50	3561	50
LIHC	LAG3	104.117	132.85	0.783883	0.355831	0.441642	50	3902	50
LIHC	MICB	109.628	49.3949	2.21695	3.8251e-05	0.000202681	50	4277	50
LIHC	SHARPIN	2204.25	1096.6	2.00999	4.8029e-05	0.000247124	50	81858	50
LIHC	SMIM29	529.601	254.975	2.07665	0.000316745	0.00127702	50	221491	50
LIHC	STAC3	54.2513	61.4541	0.882985	0.359173	0.444727	50	246329	50
LIHC	TBC1D10C	176.997	115.636	1.53018	0.288287	0.381968	50	374403	50
LIHC	TNFSF13B	28.8325	43.0043	0.671221	0.0489293	0.0927218	50	10673	50
LUAD	B3GAT3	787.809	527.079	1.49458	6.11352e-10	4.6355e-09	58	26229	58
LUAD	CTLA4	87.5324	41.4925	2.10693	5.8824e-05	0.000175478	58	1493	58
LUAD	IL2RG	995.105	1102.38	0.902697	0.270172	0.334273	58	3561	58
LUAD	LAG3	160.832	68.6554	2.34064	5.2741e-05	0.000158722	58	3902	58
LUAD	MICB	235.68	176.635	1.33409	0.0182113	0.0319052	58	4277	58
LUAD	SHARPIN	1381.82	927.168	1.49031	7.85169e-06	2.7767e-05	58	81858	58
LUAD	SMIM29	410.808	401.687	1.0227	0.78497	0.821065	58	221491	58
LUAD	STAC3	81.5834	183.046	0.446002	4.95517e-14	9.13061e-13	58	246329	58
LUAD	TBC1D10C	181.99	401.494	0.453418	1.47985e-08	8.56073e-08	58	374403	58
LUAD	TNFSF13B	169.169	152.537	1.10897	0.384134	0.446626	58	10673	58
LUSC	B3GAT3	754.032	559.066	1.34867	0.000204011	0.00047156	51	26229	51
LUSC	CTLA4	76.3715	45.478	1.67781	0.0784328	0.110869	51	1493	51
LUSC	IL2RG	884.103	1309.14	0.675353	0.0113146	0.0191723	51	3561	51
LUSC	LAG3	157.796	84.681	1.8624	0.00878195	0.0152366	51	3902	51
LUSC	MICB	195.181	203.134	0.96087	0.771912	0.804905	51	4277	51
LUSC	SHARPIN	1126.44	927.957	1.21387	0.00798637	0.013961	51	81858	51
LUSC	SMIM29	423.354	403.633	1.04885	0.556668	0.608513	51	221491	51
LUSC	STAC3	67.4623	178.44	0.378415	1.58632e-15	2.51722e-14	51	246329	51
LUSC	TBC1D10C	128.274	425.139	0.301886	3.54663e-12	3.03973e-11	51	374403	51
LUSC	TNFSF13B	106.005	182.5	0.581079	0.00106429	0.00217105	51	10673	51
PRAD	B3GAT3	1336.05	975.685	1.36931	0.000762735	0.00280687	52	26229	52
PRAD	CTLA4	12.8839	11.0842	1.16091	0.422035	0.52512	52	1493	52
PRAD	IL2RG	233.231	202.788	1.15005	0.374717	0.478717	52	3561	52
PRAD	LAG3	43.8743	85.8939	0.511365	3.9734e-05	0.000222436	52	3902	52
PRAD	MICB	22.5833	30.8172	0.733681	0.0157028	0.0364881	52	4277	52
PRAD	SHARPIN	1159.67	1064.71	1.08918	0.183371	0.274724	52	81858	52
PRAD	SMIM29	374.005	384.166	0.973558	0.73437	0.801879	52	221491	52
PRAD	STAC3	53.3994	143.899	0.371525	0.118678	0.195617	52	246329	52
PRAD	TBC1D10C	43.2681	51.0764	0.847423	0.348646	0.453007	52	374403	52
PRAD	TNFSF13B	19.1894	21.1002	0.909868	0.618737	0.703572	52	10673	52
STAD	B3GAT3	539.522	397.701	1.35651	0.0150657	0.047121	32	26229	32
STAD	CTLA4	92.1089	41.6182	2.21028	0.00999745	0.0345848	32	1493	32
STAD	IL2RG	4022.22	1734.16	2.31933	0.00203638	0.010565	32	3561	32
STAD	LAG3	361.552	187.854	1.92416	0.0979039	0.189523	32	3902	32
STAD	MICB	245.093	85.5355	2.86321	0.00031707	0.00278364	32	4277	32
STAD	SHARPIN	1524.07	1281.71	1.18908	0.0316637	0.0829682	32	81858	32
STAD	SMIM29	362.804	317.912	1.14116	0.406065	0.531202	32	221491	32
STAD	STAC3	47.4205	18.8444	2.50841	2.0167e-05	0.000374573	32	246329	32
STAD	TBC1D10C	227.095	178.569	1.2716	0.449744	0.571491	32	374403	32
STAD	TNFSF13B	139.116	91.0376	1.52753	0.0630973	0.137255	32	10673	32
THCA	B3GAT3	997.485	741.044	1.34601	0.000318412	0.000910169	59	26229	59
THCA	CTLA4	44.5359	81.0503	0.55004	0.201466	0.277733	59	1493	59
THCA	IL2RG	551.324	680.674	0.809996	0.53509	0.611921	59	3561	59
THCA	LAG3	99.6448	138.564	0.719325	0.357101	0.440391	59	3902	59
THCA	MICB	67.8994	53.2042	1.27568	0.135532	0.199214	59	4277	59
THCA	SHARPIN	1333.7	996.982	1.3377	4.3264e-05	0.000148903	59	81858	59
THCA	SMIM29	925.068	475.017	1.94724	8.15314e-08	4.79573e-07	59	221491	59
THCA	STAC3	89.4293	52.4676	1.70313	0.0435131	0.0745034	59	246329	59
THCA	TBC1D10C	388.304	509.377	0.762357	0.214432	0.292262	59	374403	59
THCA	TNFSF13B	33.849	48.0474	0.705106	0.0891759	0.139661	59	10673	59

## Sheet: validation
origin	condition_1	condition_2	condition_1_size	condition_2_size	method	pair	gene	log2FC	padj
TCGA-KIRC	Normal	Tumor	72	541	DESeq2	NO	STAC3	2.34205	8.73976e-107
TCGA-KIRC	Normal	Tumor	72	541	DESeq2	NO	TBC1D10C	2.57919	1.61649e-74
TCGA-KIRC	Normal	Tumor	72	541	DESeq2	NO	TNFSF13B	2.52618	2.83142e-67
TCGA-KIRC	Normal	Tumor	72	541	DESeq2	NO	LAG3	3.5747	2.25939e-65
TCGA-KIRC	Normal	Tumor	72	541	DESeq2	NO	CTLA4	2.99838	1.30248e-54
TCGA-KIRC	Normal	Tumor	72	541	DESeq2	NO	MICB	1.31897	1.62012e-50
TCGA-KIRC	Normal	Tumor	72	541	DESeq2	NO	IL2RG	2.11426	1.30781e-38
TCGA-KIRC	Normal	Tumor	72	541	DESeq2	NO	SHARPIN	0.60812	1.20354e-13
TCGA-KIRC	Normal	Tumor	72	541	DESeq2	NO	B3GAT3	0.470135	1.95775e-08
TCGA-KIRC	Normal	Tumor	72	541	DESeq2	NO	SMIM29	0.526453	6.02218e-08
GSE126964	Normal	Tumor	11	11	DESeq2	NO	TNFSF13B	2.99388	7.93369e-16
GSE126964	Normal	Tumor	11	11	DESeq2	NO	IL2RG	3.00642	2.58181e-13
GSE126964	Normal	Tumor	11	11	DESeq2	NO	TBC1D10C	2.39184	3.39186e-11
GSE126964	Normal	Tumor	11	11	DESeq2	NO	STAC3	1.91143	2.10469e-10
GSE126964	Normal	Tumor	11	11	DESeq2	NO	LAG3	3.67243	2.36718e-10
GSE126964	Normal	Tumor	11	11	DESeq2	NO	MICB	1.73886	1.29439e-08
GSE126964	Normal	Tumor	11	11	DESeq2	NO	CTLA4	3.05165	1.30096e-07
GSE126964	Normal	Tumor	11	11	DESeq2	NO	B3GAT3	0.456065	0.0572364
GSE126964	Normal	Tumor	11	11	DESeq2	NO	SHARPIN	0.158529	0.398539
GSE19949	Primary	Metastasis	15	74	limma	NO	CTLA4	1.66567	8.81478e-10
GSE19949	Primary	Metastasis	15	74	limma	NO	MICB	2.5392	1.07975e-09
GSE19949	Primary	Metastasis	15	74	limma	NO	B3GAT3	1.67949	1.98065e-09
GSE19949	Primary	Metastasis	15	74	limma	NO	LAG3	1.61051	2.91418e-07
GSE19949	Primary	Metastasis	15	74	limma	NO	SHARPIN	1.48229	3.43564e-06
GSE19949	Primary	Metastasis	15	74	limma	NO	IL2RG	1.87407	4.73856e-06
GSE19949	Primary	Metastasis	15	74	limma	NO	TNFSF13B	0	1
GSE19949	Primary	Metastasis	15	74	limma	NO	TBC1D10C	0	1
GSE19949	Primary	Metastasis	15	74	limma	NO	STAC3	0	1
GSE19949	Primary	Metastasis	15	74	limma	NO	SMIM29	0	1
