# Supplementary material for: Unraveling the prognostic significance and molecular characteristics of tumor-infiltrating B lymphocytes in clear cell renal cell carcinoma through a comprehensive bioinformatics analysis
Source: Front Immunol. 2023 Oct 16;14:1238312. doi: 10.3389/fimmu.2023.1238312 (PMC10613680; doi:10.3389/fimmu.2023.1238312)
Supplement: Supplementary file 8 [file Table_7.xlsx]

## Sheet: Metascape
GroupID	Category	Term	Description	LogP	Log(q-value)	Genes	Symbols	InTerm_InList
1_Summary	Canonical Pathways	M5885	NABA MATRISOME ASSOCIATED	-43.3946	-39.046	12,101,268,462,653,795,869,1437,1470,1474,1510,2069,2147,2248,2250,2253,2254,2919,2920,2921,3273,3456,3458,3552,3558,3569,3576,3589,3640,3827,4016,4018,4050,4192,4314,4318,4321,4322,4326,4583,4909,5008,5054,5055,5068,5176,5266,5268,5275,5276,5340,5365,5646,6278,6317,6318,6346,6354,6356,6363,6364,6370,6374,6425,6439,6590,6677,7053,7062,7093,7472,7477,7480,8038,8074,8200,8510,8740,8756,9048,9333,10…	SERPINA3,ADAM8,AMH,SERPINC1,BMP5,S100G,CBLN1,CSF2,CST2,CST6,CTSE,EREG,F2,FGF3,FGF5,FGF8,FGF9,CXCL1,CXCL2,CXCL3,HRG,IFNB1,IFNG,IL1A,IL2,IL6,CXCL8,IL11,INSL3,KNG1,LOXL1,LPA,LTB,MDK,MMP3,MMP9,MMP12,MMP13,MMP17,MUC2,NTF4,OSM,SERPINE1,SERPINB2,REG3A,SERPINF1,PI3,SERPINB5,SERPINB13,SERPINI2,PLG,PLXNB3,PRSS3,S100A7,SERPINB3,SERPINB4,CCL1,CCL7,CCL11,CCL19,CCL20,CCL25,CXCL5,SFRP5,SFTPB,SLPI,SPAM1,TGM3,TCH…	228/-
1_Member	Canonical Pathways	M5885	NABA MATRISOME ASSOCIATED	-43.3946	-39.046	12,101,268,462,653,795,869,1437,1470,1474,1510,2069,2147,2248,2250,2253,2254,2919,2920,2921,3273,3456,3458,3552,3558,3569,3576,3589,3640,3827,4016,4018,4050,4192,4314,4318,4321,4322,4326,4583,4909,5008,5054,5055,5068,5176,5266,5268,5275,5276,5340,5365,5646,6278,6317,6318,6346,6354,6356,6363,6364,6370,6374,6425,6439,6590,6677,7053,7062,7093,7472,7477,7480,8038,8074,8200,8510,8740,8756,9048,9333,10…	SERPINA3,ADAM8,AMH,SERPINC1,BMP5,S100G,CBLN1,CSF2,CST2,CST6,CTSE,EREG,F2,FGF3,FGF5,FGF8,FGF9,CXCL1,CXCL2,CXCL3,HRG,IFNB1,IFNG,IL1A,IL2,IL6,CXCL8,IL11,INSL3,KNG1,LOXL1,LPA,LTB,MDK,MMP3,MMP9,MMP12,MMP13,MMP17,MUC2,NTF4,OSM,SERPINE1,SERPINB2,REG3A,SERPINF1,PI3,SERPINB5,SERPINB13,SERPINI2,PLG,PLXNB3,PRSS3,S100A7,SERPINB3,SERPINB4,CCL1,CCL7,CCL11,CCL19,CCL20,CCL25,CXCL5,SFRP5,SFTPB,SLPI,SPAM1,TGM3,TCH…	128/751
1_Member	Canonical Pathways	M5883	NABA SECRETED FACTORS	-19.5735	-16.0701	268,653,795,869,1437,2069,2248,2250,2253,2254,2919,2920,2921,3456,3458,3552,3558,3569,3576,3589,3640,4050,4192,4909,5008,6278,6346,6354,6356,6363,6364,6370,6374,6425,7062,7472,7477,7480,8074,8200,8740,9048,10022,10344,10563,10637,10673,25884,25975,27177,49860,50616,80326,83729,126637,126638,338376,339479	AMH,BMP5,S100G,CBLN1,CSF2,EREG,FGF3,FGF5,FGF8,FGF9,CXCL1,CXCL2,CXCL3,IFNB1,IFNG,IL1A,IL2,IL6,CXCL8,IL11,INSL3,LTB,MDK,NTF4,OSM,S100A7,CCL1,CCL7,CCL11,CCL19,CCL20,CCL25,CXCL5,SFRP5,TCHH,WNT2,WNT7B,WNT10B,FGF23,GDF5,TNFSF14,ARTN,INSL5,CCL26,CXCL13,LEFTY1,TNFSF13B,CHRDL2,EGFL6,IL36B,CRNN,IL22,WNT10A,INHBE,TCHHL1,RPTN,IFNE,BRINP3	58/343
1_Member	WikiPathways	WP5115	Network map of SARS-CoV-2 signaling pathway	-14.9353	-11.842	332,341,715,716,731,838,1294,1369,1401,2243,2919,2920,2921,3240,3273,3456,3458,3552,3569,3576,3929,4914,5054,6288,6289,6346,6356,6364,6374,7018,8542,9133,10344,10563,50616,51512,55240,59067,84433,84985	BIRC5,APOC1,C1R,C1S,C8A,CASP5,COL7A1,CPN1,CRP,FGA,CXCL1,CXCL2,CXCL3,HP,HRG,IFNB1,IFNG,IL1A,IL6,CXCL8,LBP,NTRK1,SERPINE1,SAA1,SAA2,CCL1,CCL11,CCL20,CXCL5,TF,APOL1,CCNB2,CCL26,CXCL13,IL22,GTSE1,STEAP3,IL21,CARD11,FAM83A	40/218
1_Member	WikiPathways	WP5095	Overview of proinflammatory and profibrotic mediators	-13.3721	-10.4038	1437,2919,2920,2921,3456,3458,3552,3558,3569,3576,3589,4314,4318,5008,6346,6354,6356,6363,6364,6370,6374,10344,10563,10673,27177,50616,59067,246778,282616	CSF2,CXCL1,CXCL2,CXCL3,IFNB1,IFNG,IL1A,IL2,IL6,CXCL8,IL11,MMP3,MMP9,OSM,CCL1,CCL7,CCL11,CCL19,CCL20,CCL25,CXCL5,CCL26,CXCL13,TNFSF13B,IL36B,IL22,IL21,IL27,IFNL2	29/129
1_Member	GO Biological Processes	GO:0006954	inflammatory response	-11.9211	-9.10406	12,101,185,197,796,1401,2147,2152,2209,2213,2358,2919,2920,2921,3240,3458,3552,3559,3569,3576,3827,3868,3929,4192,4501,5004,5068,5320,5731,5806,6288,6289,6291,6338,6346,6354,6356,6363,6364,6370,6374,6556,6571,7857,8877,9051,9447,10164,10344,10563,26279,27177,29108,50487,50616,50943,53833,56833,57817,115362,246778,730249	SERPINA3,ADAM8,AGTR1,AHSG,CALCA,CRP,F2,F3,FCGR1A,FCGR2B,FPR2,CXCL1,CXCL2,CXCL3,HP,IFNG,IL1A,IL2RA,IL6,CXCL8,KNG1,KRT16,LBP,MDK,MT1X,ORM1,REG3A,PLA2G2A,PTGER1,PTX3,SAA1,SAA2,SAA4,SCNN1B,CCL1,CCL7,CCL11,CCL19,CCL20,CCL25,CXCL5,SLC11A1,SLC18A2,SCG2,SPHK1,PSTPIP1,AIM2,CHST4,CCL26,CXCL13,PLA2G2D,IL36B,PYCARD,PLA2G3,IL22,FOXP3,IL20RB,SLAMF8,HAMP,GBP5,IL27,ACOD1	62/560
1_Member	KEGG Pathway	hsa04060	Cytokine-cytokine receptor interaction	-11.1331	-8.41158	268,608,653,1237,1437,2690,2919,2920,2921,3456,3458,3552,3558,3559,3569,3576,3589,4050,5008,6346,6354,6356,6363,6364,6370,6374,8200,8740,8784,10344,10563,10673,23495,27177,50616,53833,59067,83729,246778,282616,338376	AMH,TNFRSF17,BMP5,CCR8,CSF2,GHR,CXCL1,CXCL2,CXCL3,IFNB1,IFNG,IL1A,IL2,IL2RA,IL6,CXCL8,IL11,LTB,OSM,CCL1,CCL7,CCL11,CCL19,CCL20,CCL25,CXCL5,GDF5,TNFSF14,TNFRSF18,CCL26,CXCL13,TNFSF13B,TNFRSF13B,IL36B,IL22,IL20RB,IL21,INHBE,IL27,IFNL2,IFNE	41/295
1_Member	GO Biological Processes	GO:0019221	cytokine-mediated signaling pathway	-8.49997	-6.09708	608,1237,1437,2069,2690,2919,2920,2921,3456,3458,3552,3558,3559,3569,3576,3589,3718,4504,5008,6346,6354,6356,6363,6364,6370,6374,7032,7804,8784,9253,9447,9641,10344,10563,10673,27177,29108,79092,116379,260434,282616,338376	TNFRSF17,CCR8,CSF2,EREG,GHR,CXCL1,CXCL2,CXCL3,IFNB1,IFNG,IL1A,IL2,IL2RA,IL6,CXCL8,IL11,JAK3,MT3,OSM,CCL1,CCL7,CCL11,CCL19,CCL20,CCL25,CXCL5,TFF2,LRP8,TNFRSF18,NUMBL,AIM2,IKBKE,CCL26,CXCL13,TNFSF13B,IL36B,PYCARD,CARD14,IL22RA2,PYDC1,IFNL2,IFNE	42/373
1_Member	GO Biological Processes	GO:0071345	cellular response to cytokine stimulus	-8.43444	-6.06361	608,796,1237,1277,1437,2069,2167,2690,2919,2920,2921,3037,3456,3458,3552,3558,3559,3569,3576,3589,3718,4501,4502,4504,4605,4825,5008,5080,5740,6346,6354,6356,6363,6364,6370,6374,6656,7032,7804,8074,8784,8928,9242,9253,9447,9641,9945,10344,10563,10673,27177,29108,49860,54836,57817,79092,115362,116379,128506,199713,260434,282616,285180,338376,730249	TNFRSF17,CALCA,CCR8,COL1A1,CSF2,EREG,FABP4,GHR,CXCL1,CXCL2,CXCL3,HAS2,IFNB1,IFNG,IL1A,IL2,IL2RA,IL6,CXCL8,IL11,JAK3,MT1X,MT2A,MT3,MYBL2,NKX6-1,OSM,PAX6,PTGIS,CCL1,CCL7,CCL11,CCL19,CCL20,CCL25,CXCL5,SOX1,TFF2,LRP8,FGF23,TNFRSF18,FOXH1,MSC,NUMBL,AIM2,IKBKE,GFPT2,CCL26,CXCL13,TNFSF13B,IL36B,PYCARD,CRNN,BSPRY,HAMP,CARD14,GBP5,IL22RA2,OCSTAMP,NLRP7,PYDC1,IFNL2,RUFY4,IFNE,ACOD1	65/730
1_Member	Reactome Gene Sets	R-HSA-449147	Signaling by Interleukins	-4.55102	-2.77301	332,941,1437,2919,2920,3458,3552,3558,3559,3569,3576,3589,3662,3718,3929,4314,4318,5008,5055,5803,6288,6356,6363,6364,6657,8352,8354,8356,8358,8968,10538,27177,50616,53833,59067,64127,116379,246778,282616	BIRC5,CD80,CSF2,CXCL1,CXCL2,IFNG,IL1A,IL2,IL2RA,IL6,CXCL8,IL11,IRF4,JAK3,LBP,MMP3,MMP9,OSM,SERPINB2,PTPRZ1,SAA1,CCL11,CCL19,CCL20,SOX2,H3C3,H3C11,H3C12,H3C2,H3C7,BATF,IL36B,IL22,IL20RB,IL21,NOD2,IL22RA2,IL27,IFNL2	39/473
1_Member	Reactome Gene Sets	R-HSA-1280215	Cytokine Signaling in Immune system	-4.11374	-2.41159	332,608,941,1437,2209,2690,2919,2920,3456,3458,3552,3558,3559,3569,3576,3589,3662,3718,3929,4050,4314,4318,4502,5008,5055,5803,6288,6356,6363,6364,6657,8352,8354,8356,8358,8740,8784,8968,10437,10538,10673,23495,27177,50616,53833,59067,64127,80128,115362,116379,246778,282616	BIRC5,TNFRSF17,CD80,CSF2,FCGR1A,GHR,CXCL1,CXCL2,IFNB1,IFNG,IL1A,IL2,IL2RA,IL6,CXCL8,IL11,IRF4,JAK3,LBP,LTB,MMP3,MMP9,MT2A,OSM,SERPINB2,PTPRZ1,SAA1,CCL11,CCL19,CCL20,SOX2,H3C3,H3C11,H3C12,H3C2,TNFSF14,TNFRSF18,H3C7,IFI30,BATF,TNFSF13B,TNFRSF13B,IL36B,IL22,IL20RB,IL21,NOD2,TRIM46,GBP5,IL22RA2,IL27,IFNL2	52/730
2_Summary	Reactome Gene Sets	R-HSA-6809371	Formation of the cornified envelope	-24.7209	-20.6734	1825,1830,3713,3850,3851,3852,3853,3854,3860,3861,3866,3868,3882,3885,3888,5266,6698,6699,6700,6703,6704,6705,6707,7062,8687,9119,9333,11187,11202,25818,26085,54474,126638,147183,196374,254910,286887,338785,340654,353133,374454,579,653,1045,1482,2066,2069,2253,2535,2626,2810,3169,3552,3651,4821,4825,4914,5080,5105,5308,5309,6098,6278,7053,7080,7429,7477,7480,8022,9480,10117,10309,10409,10481,1063…	DSC3,DSG3,IVL,KRT3,KRT4,KRT5,KRT6A,KRT6B,KRT13,KRT14,KRT15,KRT16,KRT32,KRT34,KRT82,PI3,SPRR1A,SPRR1B,SPRR2A,SPRR2D,SPRR2E,SPRR2F,SPRR3,TCHH,KRT38,KRT75,TGM5,PKP3,KLK8,KLK5,KLK13,KRT20,RPTN,KRT25,KRT78,LCE5A,KRT6C,KRT79,LIPM,LCE1C,KRT77,NKX3-2,BMP5,CDX2,NKX2-5,ERBB4,EREG,FGF8,FZD2,GATA4,SFN,FOXA1,IL1A,PDX1,NKX2-2,NKX6-1,NTRK1,PAX6,PCK1,PITX2,PITX3,ROS1,S100A7,TGM3,NKX2-1,VIL1,WNT7B,WNT10B,LHX3,ONE…	145/-
2_Member	Reactome Gene Sets	R-HSA-6809371	Formation of the cornified envelope	-24.7209	-20.6734	1825,1830,3713,3850,3851,3852,3853,3854,3860,3861,3866,3868,3882,3885,3888,5266,6698,6699,6700,6703,6704,6705,6707,7062,8687,9119,9333,11187,11202,25818,26085,54474,126638,147183,196374,254910,286887,338785,340654,353133,374454	DSC3,DSG3,IVL,KRT3,KRT4,KRT5,KRT6A,KRT6B,KRT13,KRT14,KRT15,KRT16,KRT32,KRT34,KRT82,PI3,SPRR1A,SPRR1B,SPRR2A,SPRR2D,SPRR2E,SPRR2F,SPRR3,TCHH,KRT38,KRT75,TGM5,PKP3,KLK8,KLK5,KLK13,KRT20,RPTN,KRT25,KRT78,LCE5A,KRT6C,KRT79,LIPM,LCE1C,KRT77	41/130
2_Member	GO Biological Processes	GO:0030855	epithelial cell differentiation	-23.2878	-19.4164	579,653,1045,1482,2066,2069,2253,2535,2626,2810,3169,3552,3651,3713,3850,3851,3852,3853,3854,3860,3861,3866,3868,3882,3885,3888,4821,4825,4914,5080,5105,5308,5309,6098,6278,6698,6699,6703,6704,6705,6707,7053,7062,7080,7429,7477,7480,8022,8687,9119,9480,10117,10309,10409,10481,10630,10736,11023,23440,23616,25803,25818,26585,27023,29842,50674,50943,51458,54474,55283,56033,57111,81569,84518,124093,1…	NKX3-2,BMP5,CDX2,NKX2-5,ERBB4,EREG,FGF8,FZD2,GATA4,SFN,FOXA1,IL1A,PDX1,IVL,KRT3,KRT4,KRT5,KRT6A,KRT6B,KRT13,KRT14,KRT15,KRT16,KRT32,KRT34,KRT82,NKX2-2,NKX6-1,NTRK1,PAX6,PCK1,PITX2,PITX3,ROS1,S100A7,SPRR1A,SPRR1B,SPRR2D,SPRR2E,SPRR2F,SPRR3,TGM3,TCHH,NKX2-1,VIL1,WNT7B,WNT10B,LHX3,KRT38,KRT75,ONECUT2,ENAM,CCNO,BASP1,HOXB13,PDPN,SIX2,VAX1,OTP,SH3BP1,SPDEF,KLK5,GREM1,FOXB1,TFCP2L1,NEUROG3,FOXP3,RHCG,K…	87/620
2_Member	Reactome Gene Sets	R-HSA-6805567	Keratinization	-20.7125	-16.966	1825,1830,3713,3850,3851,3852,3853,3854,3860,3861,3866,3868,3882,3885,3888,5266,6698,6699,6700,6703,6704,6705,6707,7062,8687,9119,9333,11187,11202,25818,26085,54474,126638,147183,196374,254910,286887,337880,338785,340654,353133,374454,386678,386685,440023,730755,100505753	DSC3,DSG3,IVL,KRT3,KRT4,KRT5,KRT6A,KRT6B,KRT13,KRT14,KRT15,KRT16,KRT32,KRT34,KRT82,PI3,SPRR1A,SPRR1B,SPRR2A,SPRR2D,SPRR2E,SPRR2F,SPRR3,TCHH,KRT38,KRT75,TGM5,PKP3,KLK8,KLK5,KLK13,KRT20,RPTN,KRT25,KRT78,LCE5A,KRT6C,KRTAP11-1,KRT79,LIPM,LCE1C,KRT77,KRTAP10-11,KRTAP10-12,KRTAP5-6,KRTAP2-3,KRTAP16-1	47/215
2_Member	GO Biological Processes	GO:0031424	keratinization	-18.1397	-14.6942	2810,3552,3713,3850,3851,3852,3853,3854,3868,3888,6698,6699,6703,6704,6705,6707,7053,7062,9119,25818,84518,196374,254910,286887,338785,340654,353133,374454	SFN,IL1A,IVL,KRT3,KRT4,KRT5,KRT6A,KRT6B,KRT16,KRT82,SPRR1A,SPRR1B,SPRR2D,SPRR2E,SPRR2F,SPRR3,TGM3,TCHH,KRT75,KLK5,CNFN,KRT78,LCE5A,KRT6C,KRT79,LIPM,LCE1C,KRT77	28/82
2_Member	GO Biological Processes	GO:0008544	epidermis development	-15.0014	-11.8833	1294,1382,1474,2069,2304,2810,3552,3713,3850,3851,3852,3853,3854,3861,3866,3868,3882,3885,3888,4909,5080,5308,6278,6698,6699,6703,6704,6705,6707,7053,7062,9119,9333,9355,10481,25818,51806,55283,59344,80326,84518,147183,196374,254910,286887,338785,340654,353133,374454,389208	COL7A1,CRABP2,CST6,EREG,FOXE1,SFN,IL1A,IVL,KRT3,KRT4,KRT5,KRT6A,KRT6B,KRT14,KRT15,KRT16,KRT32,KRT34,KRT82,NTF4,PAX6,PITX2,S100A7,SPRR1A,SPRR1B,SPRR2D,SPRR2E,SPRR2F,SPRR3,TGM3,TCHH,KRT75,TGM5,LHX2,HOXB13,KLK5,CALML5,MCOLN3,ALOXE3,WNT10A,CNFN,KRT25,KRT78,LCE5A,KRT6C,KRT79,LIPM,LCE1C,KRT77,TMPRSS11F	50/329
2_Member	GO Biological Processes	GO:0030216	keratinocyte differentiation	-14.6231	-11.5533	2069,2810,3552,3713,3850,3851,3852,3853,3854,3861,3868,3888,5080,6278,6698,6699,6703,6704,6705,6707,7053,7062,9119,25818,84518,196374,254910,286887,338785,340654,353133,374454	EREG,SFN,IL1A,IVL,KRT3,KRT4,KRT5,KRT6A,KRT6B,KRT14,KRT16,KRT82,PAX6,S100A7,SPRR1A,SPRR1B,SPRR2D,SPRR2E,SPRR2F,SPRR3,TGM3,TCHH,KRT75,KLK5,CNFN,KRT78,LCE5A,KRT6C,KRT79,LIPM,LCE1C,KRT77	32/143
2_Member	GO Biological Processes	GO:0043588	skin development	-12.7799	-9.8463	1277,1311,2069,2304,2707,2810,3552,3713,3850,3851,3852,3853,3854,3861,3868,3888,4050,5080,6278,6698,6699,6703,6704,6705,6707,7053,7062,9119,9355,25818,59344,80326,84518,147183,196374,254910,286887,338785,340654,353133,374454,389208	COL1A1,COMP,EREG,FOXE1,GJB3,SFN,IL1A,IVL,KRT3,KRT4,KRT5,KRT6A,KRT6B,KRT14,KRT16,KRT82,LTB,PAX6,S100A7,SPRR1A,SPRR1B,SPRR2D,SPRR2E,SPRR2F,SPRR3,TGM3,TCHH,KRT75,LHX2,KLK5,ALOXE3,WNT10A,CNFN,KRT25,KRT78,LCE5A,KRT6C,KRT79,LIPM,LCE1C,KRT77,TMPRSS11F	42/275
2_Member	GO Biological Processes	GO:0045109	intermediate filament organization	-12.1061	-9.232	3850,3851,3852,3853,3854,3860,3861,3866,3868,3882,3885,3888,7062,8687,9119,54474,147183,196374,286887,338785,374454	KRT3,KRT4,KRT5,KRT6A,KRT6B,KRT13,KRT14,KRT15,KRT16,KRT32,KRT34,KRT82,TCHH,KRT38,KRT75,KRT20,KRT25,KRT78,KRT6C,KRT79,KRT77	21/73
2_Member	GO Biological Processes	GO:0009913	epidermal cell differentiation	-11.875	-9.07047	2069,2810,3552,3713,3850,3851,3852,3853,3854,3861,3868,3888,5080,5308,6278,6698,6699,6703,6704,6705,6707,7053,7062,9119,25818,55283,84518,196374,254910,286887,338785,340654,353133,374454	EREG,SFN,IL1A,IVL,KRT3,KRT4,KRT5,KRT6A,KRT6B,KRT14,KRT16,KRT82,PAX6,PITX2,S100A7,SPRR1A,SPRR1B,SPRR2D,SPRR2E,SPRR2F,SPRR3,TGM3,TCHH,KRT75,KLK5,MCOLN3,CNFN,KRT78,LCE5A,KRT6C,KRT79,LIPM,LCE1C,KRT77	34/199
2_Member	GO Biological Processes	GO:0045104	intermediate filament cytoskeleton organization	-10.0053	-7.40493	3850,3851,3852,3853,3854,3860,3861,3866,3868,3882,3885,3888,7062,8687,9119,54474,147183,196374,286887,338785,374454	KRT3,KRT4,KRT5,KRT6A,KRT6B,KRT13,KRT14,KRT15,KRT16,KRT32,KRT34,KRT82,TCHH,KRT38,KRT75,KRT20,KRT25,KRT78,KRT6C,KRT79,KRT77	21/92
2_Member	GO Biological Processes	GO:0045103	intermediate filament-based process	-9.91101	-7.34061	3850,3851,3852,3853,3854,3860,3861,3866,3868,3882,3885,3888,7062,8687,9119,54474,147183,196374,286887,338785,374454	KRT3,KRT4,KRT5,KRT6A,KRT6B,KRT13,KRT14,KRT15,KRT16,KRT32,KRT34,KRT82,TCHH,KRT38,KRT75,KRT20,KRT25,KRT78,KRT6C,KRT79,KRT77	21/93
2_Member	GO Biological Processes	GO:0097435	supramolecular fiber organization	-9.31839	-6.81493	88,119,1277,1301,1311,1482,2318,3850,3851,3852,3853,3854,3860,3861,3866,3868,3882,3885,3888,4016,4239,4624,4633,4703,6356,7018,7062,7093,7138,7429,8687,9051,9119,11004,11075,22974,23127,23616,26585,54474,54551,57471,79187,81569,84940,128239,140766,144347,146206,146909,147183,196374,246176,283234,286887,338785,374454	ACTN2,ADD2,COL1A1,COL11A1,COMP,NKX2-5,FLNC,KRT3,KRT4,KRT5,KRT6A,KRT6B,KRT13,KRT14,KRT15,KRT16,KRT32,KRT34,KRT82,LOXL1,MFAP4,MYH6,MYL2,NEB,CCL11,TF,TCHH,TLL2,TNNT1,VIL1,KRT38,PSTPIP1,KRT75,KIF2C,STMN2,TPX2,COLGALT2,SH3BP1,GREM1,KRT20,MAGEL2,ERMN,FSD1,ACTL8,CORO6,IQGAP3,ADAMTS14,RFLNA,CARMIL2,KIF18B,KRT25,KRT78,GAS2L2,CCDC88B,KRT6C,KRT79,KRT77	57/569
3_Summary	Reactome Gene Sets	R-HSA-500792	GPCR ligand binding	-20.3265	-16.6769	185,680,796,846,886,1081,1131,1237,1908,2015,2147,2358,2535,2642,2695,2784,2862,2913,2919,2920,2921,2922,3352,3356,3358,3375,3576,3640,3827,3972,4159,4160,5368,5539,5540,5731,5741,5995,6288,6346,6354,6356,6363,6364,6370,6374,6750,6753,6866,6870,7472,7477,7480,8843,9718,10022,10563,10874,27198,27199,54886,64106,79948,80326,90226,94235,222545,338442,387129,100996758,1137,2560,2565,2566,2690,2900,29…	AGTR1,BRS3,CALCA,CASR,CCKAR,CGA,CHRM3,CCR8,EDN3,ADGRE1,F2,FPR2,FZD2,GCGR,GIP,GNB3,MLNR,GRM3,CXCL1,CXCL2,CXCL3,GRP,HTR1D,HTR2A,HTR2C,IAPP,CXCL8,INSL3,KNG1,LHB,MC3R,MC4R,PNOC,PPY,NPY4R,PTGER1,PTH,RGR,SAA1,CCL1,CCL7,CCL11,CCL19,CCL20,CCL25,CXCL5,SST,SSTR3,TAC3,TACR3,WNT2,WNT7B,WNT10B,HCAR3,ECE2,INSL5,CXCL13,NMU,HCAR1,OXGR1,PLPPR1,NPFFR1,PLPPR3,WNT10A,UCN2,GNG8,GPRC6A,HCAR2,NPSR1,NPY4R2,CHRNA4,GABRB1…	93/-
3_Member	Reactome Gene Sets	R-HSA-500792	GPCR ligand binding	-20.3265	-16.6769	185,680,796,846,886,1081,1131,1237,1908,2015,2147,2358,2535,2642,2695,2784,2862,2913,2919,2920,2921,2922,3352,3356,3358,3375,3576,3640,3827,3972,4159,4160,5368,5539,5540,5731,5741,5995,6288,6346,6354,6356,6363,6364,6370,6374,6750,6753,6866,6870,7472,7477,7480,8843,9718,10022,10563,10874,27198,27199,54886,64106,79948,80326,90226,94235,222545,338442,387129,100996758	AGTR1,BRS3,CALCA,CASR,CCKAR,CGA,CHRM3,CCR8,EDN3,ADGRE1,F2,FPR2,FZD2,GCGR,GIP,GNB3,MLNR,GRM3,CXCL1,CXCL2,CXCL3,GRP,HTR1D,HTR2A,HTR2C,IAPP,CXCL8,INSL3,KNG1,LHB,MC3R,MC4R,PNOC,PPY,NPY4R,PTGER1,PTH,RGR,SAA1,CCL1,CCL7,CCL11,CCL19,CCL20,CCL25,CXCL5,SST,SSTR3,TAC3,TACR3,WNT2,WNT7B,WNT10B,HCAR3,ECE2,INSL5,CXCL13,NMU,HCAR1,OXGR1,PLPPR1,NPFFR1,PLPPR3,WNT10A,UCN2,GNG8,GPRC6A,HCAR2,NPSR1,NPY4R2	70/469
3_Member	Reactome Gene Sets	R-HSA-373076	Class A/1 (Rhodopsin-like receptors)	-16.5762	-13.2277	185,680,886,1081,1131,1237,1908,2147,2358,2862,2919,2920,2921,2922,3352,3356,3358,3576,3640,3827,3972,4159,4160,5368,5539,5540,5731,5995,6288,6346,6354,6356,6363,6364,6370,6374,6750,6753,6866,6870,8843,9718,10022,10563,10874,27198,27199,54886,64106,79948,338442,387129,100996758	AGTR1,BRS3,CCKAR,CGA,CHRM3,CCR8,EDN3,F2,FPR2,MLNR,CXCL1,CXCL2,CXCL3,GRP,HTR1D,HTR2A,HTR2C,CXCL8,INSL3,KNG1,LHB,MC3R,MC4R,PNOC,PPY,NPY4R,PTGER1,RGR,SAA1,CCL1,CCL7,CCL11,CCL19,CCL20,CCL25,CXCL5,SST,SSTR3,TAC3,TACR3,HCAR3,ECE2,INSL5,CXCL13,NMU,HCAR1,OXGR1,PLPPR1,NPFFR1,PLPPR3,HCAR2,NPSR1,NPY4R2	53/336
3_Member	KEGG Pathway	hsa04080	Neuroactive ligand-receptor interaction	-15.5309	-12.2963	185,680,796,886,1081,1131,1137,1908,2147,2358,2560,2565,2566,2642,2690,2695,2862,2900,2901,2906,2913,2922,3352,3356,3358,3375,3640,3827,3972,4159,4160,5026,5340,5368,5539,5540,5646,5731,5741,6750,6753,6866,6870,7425,9127,10022,10874,55584,64106,90226,116444,130576,387129,100996758	AGTR1,BRS3,CALCA,CCKAR,CGA,CHRM3,CHRNA4,EDN3,F2,FPR2,GABRB1,GABRG1,GABRG2,GCGR,GHR,GIP,MLNR,GRIK4,GRIK5,GRIN2D,GRM3,GRP,HTR1D,HTR2A,HTR2C,IAPP,INSL3,KNG1,LHB,MC3R,MC4R,P2RX5,PLG,PNOC,PPY,NPY4R,PRSS3,PTGER1,PTH,SST,SSTR3,TAC3,TACR3,VGF,P2RX6,INSL5,NMU,CHRNA9,NPFFR1,UCN2,GRIN3B,LYPD6B,NPSR1,NPY4R2	54/367
3_Member	Reactome Gene Sets	R-HSA-375276	Peptide ligand-binding receptors	-15.4276	-12.2364	185,680,886,1237,1908,2147,2358,2862,2919,2920,2921,2922,3576,3640,3827,4159,4160,5368,5539,5540,6288,6346,6354,6356,6363,6364,6370,6374,6750,6753,6866,6870,9718,10022,10563,10874,64106,387129,100996758	AGTR1,BRS3,CCKAR,CCR8,EDN3,F2,FPR2,MLNR,CXCL1,CXCL2,CXCL3,GRP,CXCL8,INSL3,KNG1,MC3R,MC4R,PNOC,PPY,NPY4R,SAA1,CCL1,CCL7,CCL11,CCL19,CCL20,CCL25,CXCL5,SST,SSTR3,TAC3,TACR3,ECE2,INSL5,CXCL13,NMU,NPFFR1,NPSR1,NPY4R2	39/201
3_Member	Reactome Gene Sets	R-HSA-372790	Signaling by GPCR	-14.1923	-11.2055	185,680,796,846,886,1081,1131,1237,1908,2015,2147,2358,2535,2642,2695,2784,2862,2913,2919,2920,2921,2922,3352,3356,3358,3375,3576,3640,3827,3972,4159,4160,4314,5368,5539,5540,5582,5731,5741,5995,5996,6288,6346,6354,6356,6363,6364,6370,6374,6750,6753,6866,6870,7472,7477,7480,8601,8843,9718,10022,10563,10874,11250,26575,27198,27199,53831,54886,64106,79948,80326,90226,94235,222545,338442,387129,1009…	AGTR1,BRS3,CALCA,CASR,CCKAR,CGA,CHRM3,CCR8,EDN3,ADGRE1,F2,FPR2,FZD2,GCGR,GIP,GNB3,MLNR,GRM3,CXCL1,CXCL2,CXCL3,GRP,HTR1D,HTR2A,HTR2C,IAPP,CXCL8,INSL3,KNG1,LHB,MC3R,MC4R,MMP3,PNOC,PPY,NPY4R,PRKCG,PTGER1,PTH,RGR,RGS1,SAA1,CCL1,CCL7,CCL11,CCL19,CCL20,CCL25,CXCL5,SST,SSTR3,TAC3,TACR3,WNT2,WNT7B,WNT10B,RGS20,HCAR3,ECE2,INSL5,CXCL13,NMU,GPR45,RGS17,HCAR1,OXGR1,GPR84,PLPPR1,NPFFR1,PLPPR3,WNT10A,UCN2,GNG8…	77/710
3_Member	Reactome Gene Sets	R-HSA-388396	GPCR downstream signalling	-10.9475	-8.24238	185,680,796,846,886,1081,1131,1237,1908,2147,2358,2642,2695,2784,2862,2913,2919,2920,2921,2922,3352,3356,3358,3375,3576,3640,3827,3972,4159,4160,4314,5368,5539,5540,5582,5731,5741,5995,5996,6288,6346,6363,6364,6370,6374,6750,6753,6866,6870,8601,8843,10022,10563,10874,11250,26575,27198,27199,53831,64106,94235,222545,338442,387129,100996758	AGTR1,BRS3,CALCA,CASR,CCKAR,CGA,CHRM3,CCR8,EDN3,F2,FPR2,GCGR,GIP,GNB3,MLNR,GRM3,CXCL1,CXCL2,CXCL3,GRP,HTR1D,HTR2A,HTR2C,IAPP,CXCL8,INSL3,KNG1,LHB,MC3R,MC4R,MMP3,PNOC,PPY,NPY4R,PRKCG,PTGER1,PTH,RGR,RGS1,SAA1,CCL1,CCL19,CCL20,CCL25,CXCL5,SST,SSTR3,TAC3,TACR3,RGS20,HCAR3,INSL5,CXCL13,NMU,GPR45,RGS17,HCAR1,OXGR1,GPR84,NPFFR1,GNG8,GPRC6A,HCAR2,NPSR1,NPY4R2	65/635
3_Member	Reactome Gene Sets	R-HSA-418594	G alpha (i) signalling events	-7.40679	-5.21052	846,1237,2358,2784,2913,2919,2920,2921,3352,3576,3827,5368,5539,5540,5582,5995,5996,6288,6346,6363,6364,6370,6374,6750,6753,8601,8843,10022,10563,10874,26575,27198,27199,94235,338442,100996758	CASR,CCR8,FPR2,GNB3,GRM3,CXCL1,CXCL2,CXCL3,HTR1D,CXCL8,KNG1,PNOC,PPY,NPY4R,PRKCG,RGR,RGS1,SAA1,CCL1,CCL19,CCL20,CCL25,CXCL5,SST,SSTR3,RGS20,HCAR3,INSL5,CXCL13,NMU,RGS17,HCAR1,OXGR1,GNG8,HCAR2,NPY4R2	36/319
3_Member	Reactome Gene Sets	R-HSA-416476	G alpha (q) signalling events	-6.56232	-4.47621	185,680,846,886,1131,1908,2147,2358,2642,2784,2862,2922,3356,3358,3827,4314,5731,5996,6288,6866,6870,10874,26575,64106,94235,222545,387129	AGTR1,BRS3,CASR,CCKAR,CHRM3,EDN3,F2,FPR2,GCGR,GNB3,MLNR,GRP,HTR2A,HTR2C,KNG1,MMP3,PTGER1,RGS1,SAA1,TAC3,TACR3,NMU,RGS17,NPFFR1,GNG8,GPRC6A,NPSR1	27/217
4_Summary	GO Biological Processes	GO:0006959	humoral immune response	-20.0116	-16.4412	715,716,722,731,732,733,931,2147,2243,2919,2920,2921,3273,3456,3458,3569,3576,3853,5068,5133,5266,5450,5646,6037,6278,6374,6556,6590,6700,7018,8339,8343,8346,10563,11326,54210,57115,64127,117285,128488,140686,149708,164237,259239,280664,338376,653423,575,1113,1401,2209,2358,3240,3929,4025,5054,5320,6338,6364,7425,22914,29108,56833,57119,57817,64170,115362,117159,338339,387695,941,1437,2048,2167,2…	C1R,C1S,C4BPA,C8A,C8B,C8G,MS4A1,F2,FGA,CXCL1,CXCL2,CXCL3,HRG,IFNB1,IFNG,IL6,CXCL8,KRT6A,REG3A,PDCD1,PI3,POU2AF1,PRSS3,RNASE3,S100A7,CXCL5,SLC11A1,SLPI,SPRR2A,TF,H2BC8,H2BC7,H2BC10,CXCL13,VSIG4,TREM1,PGLYRP4,NOD2,DEFB118,WFDC12,WFDC3,WFDC5,WFDC13,WFDC11,WFDC10B,IFNE,SPAG11A,ADGRB1,CHGA,CRP,FCGR1A,FPR2,HP,LBP,LPO,SERPINE1,PLA2G2A,SCNN1B,CCL20,VGF,KLRK1,PYCARD,SLAMF8,EPPIN,HAMP,CARD9,GBP5,DCD,CLEC4D…	125/-
4_Member	GO Biological Processes	GO:0006959	humoral immune response	-20.0116	-16.4412	715,716,722,731,732,733,931,2147,2243,2919,2920,2921,3273,3456,3458,3569,3576,3853,5068,5133,5266,5450,5646,6037,6278,6374,6556,6590,6700,7018,8339,8343,8346,10563,11326,54210,57115,64127,117285,128488,140686,149708,164237,259239,280664,338376,653423	C1R,C1S,C4BPA,C8A,C8B,C8G,MS4A1,F2,FGA,CXCL1,CXCL2,CXCL3,HRG,IFNB1,IFNG,IL6,CXCL8,KRT6A,REG3A,PDCD1,PI3,POU2AF1,PRSS3,RNASE3,S100A7,CXCL5,SLC11A1,SLPI,SPRR2A,TF,H2BC8,H2BC7,H2BC10,CXCL13,VSIG4,TREM1,PGLYRP4,NOD2,DEFB118,WFDC12,WFDC3,WFDC5,WFDC13,WFDC11,WFDC10B,IFNE,SPAG11A	47/223
4_Member	GO Biological Processes	GO:0019730	antimicrobial humoral response	-17.4925	-14.0982	2147,2243,2919,2920,2921,3273,3576,3853,5068,5266,5646,6037,6278,6374,6556,6590,6700,7018,8339,8343,8346,10563,57115,64127,117285,128488,140686,149708,164237,259239,280664,653423	F2,FGA,CXCL1,CXCL2,CXCL3,HRG,CXCL8,KRT6A,REG3A,PI3,PRSS3,RNASE3,S100A7,CXCL5,SLC11A1,SLPI,SPRR2A,TF,H2BC8,H2BC7,H2BC10,CXCL13,PGLYRP4,NOD2,DEFB118,WFDC12,WFDC3,WFDC5,WFDC13,WFDC11,WFDC10B,SPAG11A	32/116
4_Member	GO Biological Processes	GO:0042742	defense response to bacterium	-15.9976	-12.7283	575,1113,1401,2147,2209,2243,2358,3240,3569,3853,3929,4025,5054,5266,5320,6037,6338,6364,6556,6590,6700,7018,7425,8339,8343,8346,10563,22914,29108,54210,56833,57115,57119,57817,64127,64170,115362,117159,117285,128488,140686,149708,164237,259239,280664,338339,338376,387695,653423	ADGRB1,CHGA,CRP,F2,FCGR1A,FGA,FPR2,HP,IL6,KRT6A,LBP,LPO,SERPINE1,PI3,PLA2G2A,RNASE3,SCNN1B,CCL20,SLC11A1,SLPI,SPRR2A,TF,VGF,H2BC8,H2BC7,H2BC10,CXCL13,KLRK1,PYCARD,TREM1,SLAMF8,PGLYRP4,EPPIN,HAMP,NOD2,CARD9,GBP5,DCD,DEFB118,WFDC12,WFDC3,WFDC5,WFDC13,WFDC11,WFDC10B,CLEC4D,IFNE,GPR15LG,SPAG11A	49/300
4_Member	GO Biological Processes	GO:0009617	response to bacterium	-15.4088	-12.2364	575,722,931,941,1113,1401,1437,2048,2147,2167,2209,2213,2243,2358,2919,2920,2921,3158,3240,3552,3569,3576,3853,3929,4016,4025,5054,5068,5105,5266,5320,5731,5996,6037,6278,6338,6364,6374,6555,6556,6590,6700,7018,7356,7425,7429,8339,8343,8346,10563,22914,27177,29108,50943,54210,56833,57115,57119,57817,64127,64170,115362,117159,117285,125931,128488,140686,149708,164237,199713,246778,259239,280664,33…	ADGRB1,C4BPA,MS4A1,CD80,CHGA,CRP,CSF2,EPHB2,F2,FABP4,FCGR1A,FCGR2B,FGA,FPR2,CXCL1,CXCL2,CXCL3,HMGCS2,HP,IL1A,IL6,CXCL8,KRT6A,LBP,LOXL1,LPO,SERPINE1,REG3A,PCK1,PI3,PLA2G2A,PTGER1,RGS1,RNASE3,S100A7,SCNN1B,CCL20,CXCL5,SLC10A2,SLC11A1,SLPI,SPRR2A,TF,SCGB1A1,VGF,VIL1,H2BC8,H2BC7,H2BC10,CXCL13,KLRK1,IL36B,PYCARD,FOXP3,TREM1,SLAMF8,PGLYRP4,EPPIN,HAMP,NOD2,CARD9,GBP5,DCD,DEFB118,CEACAM20,WFDC12,WFDC3,WF…	79/703
4_Member	GO Biological Processes	GO:0045087	innate immune response	-11.9959	-9.16515	337,575,640,715,716,722,731,732,733,1113,1401,2209,2243,3456,3458,3718,3822,3868,3902,3929,4314,5266,5806,6036,6037,6346,6354,6356,6363,6364,6370,6556,6590,8339,8343,8346,8542,8685,9051,9447,9641,10344,11326,22914,27177,29108,54210,57115,57126,64127,64170,80329,81030,89790,92747,93978,115362,117285,128488,140686,149095,149708,164237,169026,205860,246778,255231,259239,260434,280664,282616,285852,3…	APOA4,ADGRB1,BLK,C1R,C1S,C4BPA,C8A,C8B,C8G,CHGA,CRP,FCGR1A,FGA,IFNB1,IFNG,JAK3,KLRC2,KRT16,LAG3,LBP,MMP3,PI3,PTX3,RNASE2,RNASE3,CCL1,CCL7,CCL11,CCL19,CCL20,CCL25,SLC11A1,SLPI,H2BC8,H2BC7,H2BC10,APOL1,MARCO,PSTPIP1,AIM2,IKBKE,CCL26,VSIG4,KLRK1,IL36B,PYCARD,TREM1,PGLYRP4,CD177,NOD2,CARD9,ULBP1,ZBP1,SIGLEC10,BPIFB1,CLEC6A,GBP5,DEFB118,WFDC12,WFDC3,DCST1,WFDC5,WFDC13,SLC30A8,TRIML2,IL27,MCOLN2,WFDC11…	76/767
4_Member	GO Biological Processes	GO:0061844	antimicrobial humoral immune response mediated by antimicrobial peptide	-9.95442	-7.36929	2147,2919,2920,2921,3273,3576,3853,5068,6037,6278,6374,8339,8343,8346,10563,57115,64127,117285,653423	F2,CXCL1,CXCL2,CXCL3,HRG,CXCL8,KRT6A,REG3A,RNASE3,S100A7,CXCL5,H2BC8,H2BC7,H2BC10,CXCL13,PGLYRP4,NOD2,DEFB118,SPAG11A	19/75
4_Member	GO Biological Processes	GO:0019731	antibacterial humoral response	-9.08069	-6.61862	2243,5266,6037,6590,6700,7018,8339,8343,8346,64127,128488,140686,149708,164237,259239,280664	FGA,PI3,RNASE3,SLPI,SPRR2A,TF,H2BC8,H2BC7,H2BC10,NOD2,WFDC12,WFDC3,WFDC5,WFDC13,WFDC11,WFDC10B	16/58
5_Summary	Canonical Pathways	M3468	NABA ECM REGULATORS	-16.4905	-13.1833	12,101,462,1470,1474,1510,2147,3273,3827,4016,4018,4314,4318,4321,4322,4326,5054,5055,5176,5266,5268,5275,5276,5340,5646,6317,6318,6590,6677,7053,7093,8038,8510,8756,9333,10047,10536,27299,60676,64066,128817,140766,203100,284293,197,332,1294,2810,4102,4504,5329,6691,50859,51050,57119,90199,128488,140686,149708,153218,164237,391253,440068,653145,728113,341,345,5365,5806,22914,338661,1361,5582,1997…	SERPINA3,ADAM8,SERPINC1,CST2,CST6,CTSE,F2,HRG,KNG1,LOXL1,LPA,MMP3,MMP9,MMP12,MMP13,MMP17,SERPINE1,SERPINB2,SERPINF1,PI3,SERPINB5,SERPINB13,SERPINI2,PLG,PRSS3,SERPINB3,SERPINB4,SLPI,SPAM1,TGM3,TLL2,ADAM12,MMP23B,ADAM7,TGM5,CST8,P3H3,ADAMDEC1,PAPPA2,MMP27,CSTL1,ADAMTS14,HTRA4,HMSD,AHSG,BIRC5,COL7A1,SFN,MAGEA3,MT3,PLAUR,SPINK2,SPOCK3,PI15,EPPIN,WFDC8,WFDC12,WFDC3,WFDC5,SPINK13,WFDC13,SPINT4,CARD17P,…	100/-
5_Member	Canonical Pathways	M3468	NABA ECM REGULATORS	-16.4905	-13.1833	12,101,462,1470,1474,1510,2147,3273,3827,4016,4018,4314,4318,4321,4322,4326,5054,5055,5176,5266,5268,5275,5276,5340,5646,6317,6318,6590,6677,7053,7093,8038,8510,8756,9333,10047,10536,27299,60676,64066,128817,140766,203100,284293	SERPINA3,ADAM8,SERPINC1,CST2,CST6,CTSE,F2,HRG,KNG1,LOXL1,LPA,MMP3,MMP9,MMP12,MMP13,MMP17,SERPINE1,SERPINB2,SERPINF1,PI3,SERPINB5,SERPINB13,SERPINI2,PLG,PRSS3,SERPINB3,SERPINB4,SLPI,SPAM1,TGM3,TLL2,ADAM12,MMP23B,ADAM7,TGM5,CST8,P3H3,ADAMDEC1,PAPPA2,MMP27,CSTL1,ADAMTS14,HTRA4,HMSD	44/238
5_Member	GO Biological Processes	GO:0010466	negative regulation of peptidase activity	-15.0434	-11.899	12,197,332,462,1294,1470,1474,2810,3273,3827,4102,4318,4504,5054,5055,5176,5266,5268,5275,5276,5329,6317,6318,6590,6691,10047,50859,51050,57119,90199,128488,128817,140686,149708,153218,164237,284293,391253,440068,653145,728113	SERPINA3,AHSG,BIRC5,SERPINC1,COL7A1,CST2,CST6,SFN,HRG,KNG1,MAGEA3,MMP9,MT3,SERPINE1,SERPINB2,SERPINF1,PI3,SERPINB5,SERPINB13,SERPINI2,PLAUR,SERPINB3,SERPINB4,SLPI,SPINK2,CST8,SPOCK3,PI15,EPPIN,WFDC8,WFDC12,CSTL1,WFDC3,WFDC5,SPINK13,WFDC13,HMSD,SPINT4,CARD17P,ANXA8,ANXA8L1	41/227
5_Member	GO Biological Processes	GO:0051346	negative regulation of hydrolase activity	-12.8663	-9.91571	12,197,332,341,345,462,1294,1470,1474,2810,3273,3827,4102,4318,4504,5054,5055,5176,5266,5268,5275,5276,5329,5365,5806,6317,6318,6590,6691,10047,22914,50859,51050,57119,90199,128488,128817,140686,149708,153218,164237,284293,338661,391253,440068,653145,728113	SERPINA3,AHSG,BIRC5,APOC1,APOC3,SERPINC1,COL7A1,CST2,CST6,SFN,HRG,KNG1,MAGEA3,MMP9,MT3,SERPINE1,SERPINB2,SERPINF1,PI3,SERPINB5,SERPINB13,SERPINI2,PLAUR,PLXNB3,PTX3,SERPINB3,SERPINB4,SLPI,SPINK2,CST8,KLRK1,SPOCK3,PI15,EPPIN,WFDC8,WFDC12,CSTL1,WFDC3,WFDC5,SPINK13,WFDC13,HMSD,TMEM225,SPINT4,CARD17P,ANXA8,ANXA8L1	47/334
5_Member	GO Biological Processes	GO:0045861	negative regulation of proteolysis	-12.1915	-9.27438	12,197,332,462,1294,1361,1470,1474,2147,2810,3273,3827,4102,4318,4504,5054,5055,5176,5266,5268,5275,5276,5329,5582,6317,6318,6590,6691,10047,50859,51050,57119,90199,128488,128817,140686,149708,153218,164237,199713,284293,391253,440068,653145,728113	SERPINA3,AHSG,BIRC5,SERPINC1,COL7A1,CPB2,CST2,CST6,F2,SFN,HRG,KNG1,MAGEA3,MMP9,MT3,SERPINE1,SERPINB2,SERPINF1,PI3,SERPINB5,SERPINB13,SERPINI2,PLAUR,PRKCG,SERPINB3,SERPINB4,SLPI,SPINK2,CST8,SPOCK3,PI15,EPPIN,WFDC8,WFDC12,CSTL1,WFDC3,WFDC5,SPINK13,WFDC13,NLRP7,HMSD,SPINT4,CARD17P,ANXA8,ANXA8L1	45/323
5_Member	GO Biological Processes	GO:0043086	negative regulation of catalytic activity	-10.1856	-7.56942	12,197,332,341,345,462,991,1294,1470,1474,2048,2167,2646,2810,2913,3240,3273,3458,3827,4102,4318,4504,4883,5054,5055,5176,5266,5268,5275,5276,5329,5347,5365,5806,6317,6318,6521,6588,6590,6691,7345,10047,22914,29108,50859,51050,57119,80119,90199,94032,128488,128817,140686,149708,153218,164237,260434,284293,338661,374462,391253,440068,653145,728113	SERPINA3,AHSG,BIRC5,APOC1,APOC3,SERPINC1,CDC20,COL7A1,CST2,CST6,EPHB2,FABP4,GCKR,SFN,GRM3,HP,HRG,IFNG,KNG1,MAGEA3,MMP9,MT3,NPR3,SERPINE1,SERPINB2,SERPINF1,PI3,SERPINB5,SERPINB13,SERPINI2,PLAUR,PLK1,PLXNB3,PTX3,SERPINB3,SERPINB4,SLC4A1,SLN,SLPI,SPINK2,UCHL1,CST8,KLRK1,PYCARD,SPOCK3,PI15,EPPIN,PIF1,WFDC8,CAMK2N2,WFDC12,CSTL1,WFDC3,WFDC5,SPINK13,WFDC13,PYDC1,HMSD,TMEM225,PTPRQ,SPINT4,CARD17P,ANXA8,A…	64/646
5_Member	GO Biological Processes	GO:0052547	regulation of peptidase activity	-9.41216	-6.88968	12,197,332,462,1294,1470,1474,2152,2810,3273,3827,4102,4318,4504,5054,5055,5176,5266,5268,5275,5276,5329,6317,6318,6590,6657,6691,9447,10047,29108,50859,51050,57119,64170,90199,128488,128817,140686,149708,153218,164237,284293,391253,414899,440068,653145,728113	SERPINA3,AHSG,BIRC5,SERPINC1,COL7A1,CST2,CST6,F3,SFN,HRG,KNG1,MAGEA3,MMP9,MT3,SERPINE1,SERPINB2,SERPINF1,PI3,SERPINB5,SERPINB13,SERPINI2,PLAUR,SERPINB3,SERPINB4,SLPI,SOX2,SPINK2,AIM2,CST8,PYCARD,SPOCK3,PI15,EPPIN,CARD9,WFDC8,WFDC12,CSTL1,WFDC3,WFDC5,SPINK13,WFDC13,HMSD,SPINT4,BLID,CARD17P,ANXA8,ANXA8L1	47/418
5_Member	GO Biological Processes	GO:0010951	negative regulation of endopeptidase activity	-6.75423	-4.64871	12,197,1470,2810,3273,3827,4102,4318,4504,5054,5055,5176,5268,5275,5276,5329,6317,6318,6691,50859,653145,728113	SERPINA3,AHSG,CST2,SFN,HRG,KNG1,MAGEA3,MMP9,MT3,SERPINE1,SERPINB2,SERPINF1,SERPINB5,SERPINB13,SERPINI2,PLAUR,SERPINB3,SERPINB4,SPINK2,SPOCK3,ANXA8,ANXA8L1	22/149
5_Member	GO Biological Processes	GO:0030162	regulation of proteolysis	-6.48866	-4.43236	12,101,197,332,462,991,1294,1361,1470,1474,2147,2152,2810,3273,3458,3827,4102,4241,4318,4504,5054,5055,5176,5266,5268,5275,5276,5329,5347,5582,6317,6318,6590,6657,6691,6900,7480,9447,10047,29108,50859,51050,55908,57119,64170,90199,128488,128817,140686,149708,153218,164237,199713,284293,391253,414899,440068,653145,728113	SERPINA3,ADAM8,AHSG,BIRC5,SERPINC1,CDC20,COL7A1,CPB2,CST2,CST6,F2,F3,SFN,HRG,IFNG,KNG1,MAGEA3,MELTF,MMP9,MT3,SERPINE1,SERPINB2,SERPINF1,PI3,SERPINB5,SERPINB13,SERPINI2,PLAUR,PLK1,PRKCG,SERPINB3,SERPINB4,SLPI,SOX2,SPINK2,CNTN2,WNT10B,AIM2,CST8,PYCARD,SPOCK3,PI15,ANGPTL8,EPPIN,CARD9,WFDC8,WFDC12,CSTL1,WFDC3,WFDC5,SPINK13,WFDC13,NLRP7,HMSD,SPINT4,BLID,CARD17P,ANXA8,ANXA8L1	59/719
5_Member	GO Biological Processes	GO:0052548	regulation of endopeptidase activity	-3.75663	-2.12741	12,197,1470,2152,2810,3273,3827,4102,4318,4504,5054,5055,5176,5268,5275,5276,5329,6317,6318,6657,6691,9447,29108,50859,64170,414899,653145,728113	SERPINA3,AHSG,CST2,F3,SFN,HRG,KNG1,MAGEA3,MMP9,MT3,SERPINE1,SERPINB2,SERPINF1,SERPINB5,SERPINB13,SERPINI2,PLAUR,SERPINB3,SERPINB4,SOX2,SPINK2,AIM2,PYCARD,SPOCK3,CARD9,BLID,ANXA8,ANXA8L1	28/325
6_Summary	GO Biological Processes	GO:0045165	cell fate commitment	-14.4398	-11.3985	1482,2066,2138,2253,2626,3110,3169,3569,3662,3670,4633,4821,4909,5080,5307,6656,6657,7080,7101,7472,7477,7480,8022,9096,9480,10215,10538,10630,10660,10736,25803,50943,56833,57057,58524,64843,80326,116448,121643,157848,167826,170825,343472,7804,869,2048,2560,2637,4825,6900,8929,23440,64211,339479,431707,7545,27023,50674,51412,7093,9355,26585,221833	NKX2-5,ERBB4,EYA1,FGF8,GATA4,MNX1,FOXA1,IL6,IRF4,ISL1,MYL2,NKX2-2,NTF4,PAX6,PITX1,SOX1,SOX2,NKX2-1,NR2E1,WNT2,WNT7B,WNT10B,LHX3,TBX18,ONECUT2,OLIG2,BATF,PDPN,LBX1,SIX2,SPDEF,FOXP3,SLAMF8,TBX20,DMRT3,ISL2,WNT10A,OLIG1,FOXN4,NKX6-3,OLIG3,GSX2,BARHL2,LRP8,CBLN1,EPHB2,GABRB1,GBX2,NKX6-1,CNTN2,PHOX2B,OTP,LHX5,BRINP3,LHX8,ZIC1,FOXB1,NEUROG3,ACTL6B,TLL2,LHX2,GREM1,SP8	63/-
6_Member	GO Biological Processes	GO:0045165	cell fate commitment	-14.4398	-11.3985	1482,2066,2138,2253,2626,3110,3169,3569,3662,3670,4633,4821,4909,5080,5307,6656,6657,7080,7101,7472,7477,7480,8022,9096,9480,10215,10538,10630,10660,10736,25803,50943,56833,57057,58524,64843,80326,116448,121643,157848,167826,170825,343472	NKX2-5,ERBB4,EYA1,FGF8,GATA4,MNX1,FOXA1,IL6,IRF4,ISL1,MYL2,NKX2-2,NTF4,PAX6,PITX1,SOX1,SOX2,NKX2-1,NR2E1,WNT2,WNT7B,WNT10B,LHX3,TBX18,ONECUT2,OLIG2,BATF,PDPN,LBX1,SIX2,SPDEF,FOXP3,SLAMF8,TBX20,DMRT3,ISL2,WNT10A,OLIG1,FOXN4,NKX6-3,OLIG3,GSX2,BARHL2	43/258
6_Member	GO Biological Processes	GO:0021517	ventral spinal cord development	-8.64272	-6.20264	3110,3670,4821,5080,6656,7804,8022,10215,10660,57057,58524,64843,121643,167826	MNX1,ISL1,NKX2-2,PAX6,SOX1,LRP8,LHX3,OLIG2,LBX1,TBX20,DMRT3,ISL2,FOXN4,OLIG3	14/46
6_Member	GO Biological Processes	GO:0021953	central nervous system neuron differentiation	-8.50397	-6.09708	869,2048,2560,2637,3110,3670,4821,4825,5080,6656,6900,7080,7101,8022,8929,10215,10660,23440,57057,58524,64211,64843,121643,167826,170825,339479,431707	CBLN1,EPHB2,GABRB1,GBX2,MNX1,ISL1,NKX2-2,NKX6-1,PAX6,SOX1,CNTN2,NKX2-1,NR2E1,LHX3,PHOX2B,OLIG2,LBX1,OTP,TBX20,DMRT3,LHX5,ISL2,FOXN4,OLIG3,GSX2,BRINP3,LHX8	27/176
6_Member	GO Biological Processes	GO:0048663	neuron fate commitment	-8.36792	-6.01059	2138,3110,3169,3670,4821,5080,6656,7080,8022,10215,10660,58524,64843,116448,121643,167826,170825	EYA1,MNX1,FOXA1,ISL1,NKX2-2,PAX6,SOX1,NKX2-1,LHX3,OLIG2,LBX1,DMRT3,ISL2,OLIG1,FOXN4,OLIG3,GSX2	17/73
6_Member	GO Biological Processes	GO:0021510	spinal cord development	-8.32823	-5.984	3110,3670,4821,5080,6656,7545,7804,8022,10215,10660,27023,50674,51412,57057,58524,64211,64843,121643,167826,170825	MNX1,ISL1,NKX2-2,PAX6,SOX1,ZIC1,LRP8,LHX3,OLIG2,LBX1,FOXB1,NEUROG3,ACTL6B,TBX20,DMRT3,LHX5,ISL2,FOXN4,OLIG3,GSX2	20/102
6_Member	GO Biological Processes	GO:0021515	cell differentiation in spinal cord	-8.1168	-5.79355	3110,3670,4821,6656,8022,10215,10660,57057,58524,64211,64843,121643,167826,170825	MNX1,ISL1,NKX2-2,SOX1,LHX3,OLIG2,LBX1,TBX20,DMRT3,LHX5,ISL2,FOXN4,OLIG3,GSX2	14/50
6_Member	GO Biological Processes	GO:0001708	cell fate specification	-7.78321	-5.52807	2138,3110,3169,3670,4633,4821,5080,6656,6657,8022,9096,10215,10736,57057,58524,64843,167826,170825	EYA1,MNX1,FOXA1,ISL1,MYL2,NKX2-2,PAX6,SOX1,SOX2,LHX3,TBX18,OLIG2,SIX2,TBX20,DMRT3,ISL2,OLIG3,GSX2	18/89
6_Member	GO Biological Processes	GO:0048665	neuron fate specification	-7.22821	-5.06435	2138,3110,3169,3670,4821,6656,8022,58524,64843,167826,170825	EYA1,MNX1,FOXA1,ISL1,NKX2-2,SOX1,LHX3,DMRT3,ISL2,OLIG3,GSX2	11/34
6_Member	GO Biological Processes	GO:0021522	spinal cord motor neuron differentiation	-5.84278	-3.88515	3110,3670,4821,8022,10215,10660,57057,64843,167826	MNX1,ISL1,NKX2-2,LHX3,OLIG2,LBX1,TBX20,ISL2,OLIG3	9/29
6_Member	GO Biological Processes	GO:0009953	dorsal/ventral pattern formation	-5.7951	-3.83923	2253,3169,4821,5080,6656,7080,7093,8022,9355,26585,57057,58524,121643,170825,221833	FGF8,FOXA1,NKX2-2,PAX6,SOX1,NKX2-1,TLL2,LHX3,LHX2,GREM1,TBX20,DMRT3,FOXN4,GSX2,SP8	15/85
6_Member	GO Biological Processes	GO:0021520	spinal cord motor neuron cell fate specification	-4.62668	-2.84397	3110,3670,8022,64843,167826	MNX1,ISL1,LHX3,ISL2,OLIG3	5/10
6_Member	GO Biological Processes	GO:0060579	ventral spinal cord interneuron fate commitment	-4.3783	-2.63397	4821,6656,8022,58524,121643	NKX2-2,SOX1,LHX3,DMRT3,FOXN4	5/11
6_Member	GO Biological Processes	GO:0060581	cell fate commitment involved in pattern specification	-4.3783	-2.63397	4821,6656,8022,58524,121643	NKX2-2,SOX1,LHX3,DMRT3,FOXN4	5/11
6_Member	GO Biological Processes	GO:0021514	ventral spinal cord interneuron differentiation	-3.96304	-2.29391	4821,6656,8022,58524,121643	NKX2-2,SOX1,LHX3,DMRT3,FOXN4	5/13
6_Member	GO Biological Processes	GO:0021513	spinal cord dorsal/ventral patterning	-3.21368	-1.68663	4821,6656,8022,58524,121643	NKX2-2,SOX1,LHX3,DMRT3,FOXN4	5/18
6_Member	GO Biological Processes	GO:0021511	spinal cord patterning	-2.98557	-1.5224	4821,6656,8022,58524,121643	NKX2-2,SOX1,LHX3,DMRT3,FOXN4	5/20
6_Member	GO Biological Processes	GO:0021521	ventral spinal cord interneuron specification	-2.68064	-1.2997	6656,8022,58524	SOX1,LHX3,DMRT3	3/7
6_Member	GO Biological Processes	GO:0060573	cell fate specification involved in pattern specification	-2.68064	-1.2997	6656,8022,58524	SOX1,LHX3,DMRT3	3/7
7_Summary	KEGG Pathway	hsa05322	Systemic lupus erythematosus	-14.4249	-11.3985	715,716,731,732,733,941,2209,3013,3018,3458,8331,8332,8335,8338,8339,8342,8343,8345,8346,8352,8354,8356,8358,8359,8360,8361,8367,8968,85235,317772,440689,354,23594,337,796,2243,3375,6288,7276,5347,3552,3569,3576,8900,11065,2354,2784,2906,6571,51806,94235,116444,2810,7015,126,127,341,344,1381,1382,1592,2066,2069,3169,4314,4318,5105,5360,7031,8877,10381,3007,3009,8091,6677,22917,93426,113177,117144…	C1R,C1S,C8A,C8B,C8G,CD80,FCGR1A,H2AC7,H2BC3,IFNG,H2AC14,H2AC16,H2AC4,H2AC20,H2BC8,H2BC14,H2BC7,H2BC9,H2BC10,H3C3,H3C11,H3C12,H3C2,H4C1,H4C4,H4C6,H4C5,H3C7,H2AC12,H2AC21,H2BC18,KLK3,ORC6,APOA4,CALCA,FGA,IAPP,SAA1,TTR,PLK1,IL1A,IL6,CXCL8,CCNA1,UBE2C,FOSB,GNB3,GRIN2D,SLC18A2,CALML5,GNG8,GRIN3B,SFN,TERT,ADH1C,ADH4,APOC1,APOC2,CRABP1,CRABP2,CYP26A1,ERBB4,EREG,FOXA1,MMP3,MMP9,PCK1,PLTP,TFF1,SPHK1,TUBB3…	134/-
7_Member	KEGG Pathway	hsa05322	Systemic lupus erythematosus	-14.4249	-11.3985	715,716,731,732,733,941,2209,3013,3018,3458,8331,8332,8335,8338,8339,8342,8343,8345,8346,8352,8354,8356,8358,8359,8360,8361,8367,8968,85235,317772,440689	C1R,C1S,C8A,C8B,C8G,CD80,FCGR1A,H2AC7,H2BC3,IFNG,H2AC14,H2AC16,H2AC4,H2AC20,H2BC8,H2BC14,H2BC7,H2BC9,H2BC10,H3C3,H3C11,H3C12,H3C2,H4C1,H4C4,H4C6,H4C5,H3C7,H2AC12,H2AC21,H2BC18	31/136
7_Member	Reactome Gene Sets	R-HSA-5625886	Activated PKN1 stimulates transcription of AR (androgen receptor) regulated genes KLK2 and KLK3	-12.0328	-9.17558	354,3013,3018,8331,8335,8338,8339,8342,8343,8345,8346,8352,8354,8356,8358,8359,8360,8361,8367,8968	KLK3,H2AC7,H2BC3,H2AC14,H2AC4,H2AC20,H2BC8,H2BC14,H2BC7,H2BC9,H2BC10,H3C3,H3C11,H3C12,H3C2,H4C1,H4C4,H4C6,H4C5,H3C7	20/66
7_Member	Reactome Gene Sets	R-HSA-68616	Assembly of the ORC complex at the origin of replication	-11.7612	-8.96899	3013,3018,8331,8335,8338,8339,8342,8343,8345,8346,8352,8354,8356,8358,8359,8360,8361,8367,8968,23594	H2AC7,H2BC3,H2AC14,H2AC4,H2AC20,H2BC8,H2BC14,H2BC7,H2BC9,H2BC10,H3C3,H3C11,H3C12,H3C2,H4C1,H4C4,H4C6,H4C5,H3C7,ORC6	20/68
7_Member	Reactome Gene Sets	R-HSA-977225	Amyloid fiber formation	-11.6422	-8.86184	337,796,2243,3013,3018,3375,6288,7276,8331,8335,8338,8339,8342,8343,8345,8346,8352,8354,8356,8358,8359,8360,8361,8367,8968	APOA4,CALCA,FGA,H2AC7,H2BC3,IAPP,SAA1,TTR,H2AC14,H2AC4,H2AC20,H2BC8,H2BC14,H2BC7,H2BC9,H2BC10,H3C3,H3C11,H3C12,H3C2,H4C1,H4C4,H4C6,H4C5,H3C7	25/111
7_Member	Reactome Gene Sets	R-HSA-3214815	HDACs deacetylate histones	-11.5661	-8.8043	3013,3018,8331,8332,8335,8338,8339,8342,8343,8345,8346,8352,8354,8356,8358,8359,8360,8361,8367,8968,85235,317772,440689	H2AC7,H2BC3,H2AC14,H2AC16,H2AC4,H2AC20,H2BC8,H2BC14,H2BC7,H2BC9,H2BC10,H3C3,H3C11,H3C12,H3C2,H4C1,H4C4,H4C6,H4C5,H3C7,H2AC12,H2AC21,H2BC18	23/94
7_Member	Reactome Gene Sets	R-HSA-73728	RNA Polymerase I Promoter Opening	-11.5618	-8.8043	3013,3018,8331,8335,8338,8339,8342,8343,8345,8346,8352,8354,8356,8358,8359,8360,8361,8367,8968	H2AC7,H2BC3,H2AC14,H2AC4,H2AC20,H2BC8,H2BC14,H2BC7,H2BC9,H2BC10,H3C3,H3C11,H3C12,H3C2,H4C1,H4C4,H4C6,H4C5,H3C7	19/62
7_Member	Reactome Gene Sets	R-HSA-5334118	DNA methylation	-11.2866	-8.55081	3013,3018,8331,8335,8338,8339,8342,8343,8345,8346,8352,8354,8356,8358,8359,8360,8361,8367,8968	H2AC7,H2BC3,H2AC14,H2AC4,H2AC20,H2BC8,H2BC14,H2BC7,H2BC9,H2BC10,H3C3,H3C11,H3C12,H3C2,H4C1,H4C4,H4C6,H4C5,H3C7	19/64
7_Member	Reactome Gene Sets	R-HSA-2299718	Condensation of Prophase Chromosomes	-11.1267	-8.41158	3013,3018,5347,8331,8335,8338,8339,8342,8343,8345,8346,8352,8354,8356,8358,8359,8360,8361,8367,8968	H2AC7,H2BC3,PLK1,H2AC14,H2AC4,H2AC20,H2BC8,H2BC14,H2BC7,H2BC9,H2BC10,H3C3,H3C11,H3C12,H3C2,H4C1,H4C4,H4C6,H4C5,H3C7	20/73
7_Member	Reactome Gene Sets	R-HSA-427359	SIRT1 negatively regulates rRNA expression	-10.8946	-8.19927	3013,3018,8331,8335,8338,8339,8342,8343,8345,8346,8352,8354,8356,8358,8359,8360,8361,8367,8968	H2AC7,H2BC3,H2AC14,H2AC4,H2AC20,H2BC8,H2BC14,H2BC7,H2BC9,H2BC10,H3C3,H3C11,H3C12,H3C2,H4C1,H4C4,H4C6,H4C5,H3C7	19/67
7_Member	Reactome Gene Sets	R-HSA-2559582	Senescence-Associated Secretory Phenotype (SASP)	-10.8009	-8.11514	3013,3018,3552,3569,3576,8331,8335,8338,8339,8342,8343,8345,8346,8352,8354,8356,8358,8359,8360,8361,8367,8900,8968,11065	H2AC7,H2BC3,IL1A,IL6,CXCL8,H2AC14,H2AC4,H2AC20,H2BC8,H2BC14,H2BC7,H2BC9,H2BC10,H3C3,H3C11,H3C12,H3C2,H4C1,H4C4,H4C6,H4C5,CCNA1,H3C7,UBE2C	24/111
7_Member	Reactome Gene Sets	R-HSA-212300	PRC2 methylates histones and DNA	-10.2907	-7.66638	3013,3018,8331,8335,8338,8339,8342,8343,8345,8346,8352,8354,8356,8358,8359,8360,8361,8367,8968	H2AC7,H2BC3,H2AC14,H2AC4,H2AC20,H2BC8,H2BC14,H2BC7,H2BC9,H2BC10,H3C3,H3C11,H3C12,H3C2,H4C1,H4C4,H4C6,H4C5,H3C7	19/72
7_Member	Reactome Gene Sets	R-HSA-9710421	Defective pyroptosis	-10.2907	-7.66638	3013,3018,8331,8335,8338,8339,8342,8343,8345,8346,8352,8354,8356,8358,8359,8360,8361,8367,8968	H2AC7,H2BC3,H2AC14,H2AC4,H2AC20,H2BC8,H2BC14,H2BC7,H2BC9,H2BC10,H3C3,H3C11,H3C12,H3C2,H4C1,H4C4,H4C6,H4C5,H3C7	19/72
7_Member	Reactome Gene Sets	R-HSA-427389	ERCC6 (CSB) and EHMT2 (G9a) positively regulate rRNA expression	-9.95442	-7.36929	3013,3018,8331,8335,8338,8339,8342,8343,8345,8346,8352,8354,8356,8358,8359,8360,8361,8367,8968	H2AC7,H2BC3,H2AC14,H2AC4,H2AC20,H2BC8,H2BC14,H2BC7,H2BC9,H2BC10,H3C3,H3C11,H3C12,H3C2,H4C1,H4C4,H4C6,H4C5,H3C7	19/75
7_Member	KEGG Pathway	hsa05034	Alcoholism	-9.85917	-7.29594	2354,2784,2906,3013,3018,6571,8331,8332,8335,8338,8339,8342,8343,8345,8346,8352,8354,8356,8358,8359,8360,8361,8367,8968,51806,85235,94235,116444,317772,440689	FOSB,GNB3,GRIN2D,H2AC7,H2BC3,SLC18A2,H2AC14,H2AC16,H2AC4,H2AC20,H2BC8,H2BC14,H2BC7,H2BC9,H2BC10,H3C3,H3C11,H3C12,H3C2,H4C1,H4C4,H4C6,H4C5,H3C7,CALML5,H2AC12,GNG8,GRIN3B,H2AC21,H2BC18	30/187
7_Member	Reactome Gene Sets	R-HSA-5625740	RHO GTPases activate PKNs	-9.81807	-7.2619	354,2810,3013,3018,8331,8335,8338,8339,8342,8343,8345,8346,8352,8354,8356,8358,8359,8360,8361,8367,8968	KLK3,SFN,H2AC7,H2BC3,H2AC14,H2AC4,H2AC20,H2BC8,H2BC14,H2BC7,H2BC9,H2BC10,H3C3,H3C11,H3C12,H3C2,H4C1,H4C4,H4C6,H4C5,H3C7	21/94
7_Member	Reactome Gene Sets	R-HSA-9610379	HCMV Late Events	-9.57751	-7.02829	3013,3018,8331,8332,8335,8338,8339,8342,8343,8345,8346,8352,8354,8356,8358,8359,8360,8361,8367,8968,85235,317772,440689	H2AC7,H2BC3,H2AC14,H2AC16,H2AC4,H2AC20,H2BC8,H2BC14,H2BC7,H2BC9,H2BC10,H3C3,H3C11,H3C12,H3C2,H4C1,H4C4,H4C6,H4C5,H3C7,H2AC12,H2AC21,H2BC18	23/116
7_Member	Reactome Gene Sets	R-HSA-201722	Formation of the beta-catenin:TCF transactivating complex	-9.33879	-6.82908	3013,3018,7015,8331,8335,8338,8339,8342,8343,8345,8346,8352,8354,8356,8358,8359,8360,8361,8367,8968	H2AC7,H2BC3,TERT,H2AC14,H2AC4,H2AC20,H2BC8,H2BC14,H2BC7,H2BC9,H2BC10,H3C3,H3C11,H3C12,H3C2,H4C1,H4C4,H4C6,H4C5,H3C7	20/90
7_Member	Reactome Gene Sets	R-HSA-9006931	Signaling by Nuclear Receptors	-9.2652	-6.77397	126,127,341,344,1381,1382,1592,2066,2069,2354,2784,3013,3018,3169,4314,4318,5105,5360,7031,8331,8335,8338,8339,8342,8343,8345,8346,8352,8354,8356,8358,8359,8360,8361,8367,8877,8968,94235	ADH1C,ADH4,APOC1,APOC2,CRABP1,CRABP2,CYP26A1,ERBB4,EREG,FOSB,GNB3,H2AC7,H2BC3,FOXA1,MMP3,MMP9,PCK1,PLTP,TFF1,H2AC14,H2AC4,H2AC20,H2BC8,H2BC14,H2BC7,H2BC9,H2BC10,H3C3,H3C11,H3C12,H3C2,H4C1,H4C4,H4C6,H4C5,SPHK1,H3C7,GNG8	38/298
7_Member	Reactome Gene Sets	R-HSA-912446	Meiotic recombination	-8.95122	-6.49494	3013,3018,8331,8335,8338,8339,8342,8343,8345,8346,8352,8354,8356,8358,8359,8360,8361,8367,8968	H2AC7,H2BC3,H2AC14,H2AC4,H2AC20,H2BC8,H2BC14,H2BC7,H2BC9,H2BC10,H3C3,H3C11,H3C12,H3C2,H4C1,H4C4,H4C6,H4C5,H3C7	19/85
7_Member	Reactome Gene Sets	R-HSA-9609690	HCMV Early Events	-8.94587	-6.49494	3013,3018,8331,8332,8335,8338,8339,8342,8343,8345,8346,8352,8354,8356,8358,8359,8360,8361,8367,8968,10381,85235,317772,440689	H2AC7,H2BC3,H2AC14,H2AC16,H2AC4,H2AC20,H2BC8,H2BC14,H2BC7,H2BC9,H2BC10,H3C3,H3C11,H3C12,H3C2,H4C1,H4C4,H4C6,H4C5,H3C7,TUBB3,H2AC12,H2AC21,H2BC18	24/135
7_Member	Reactome Gene Sets	R-HSA-2559586	DNA Damage/Telomere Stress Induced Senescence	-8.65768	-6.21221	3007,3009,3013,3018,8091,8331,8335,8338,8339,8342,8343,8345,8346,8359,8360,8361,8367,8900	H1-3,H1-5,H2AC7,H2BC3,HMGA2,H2AC14,H2AC4,H2AC20,H2BC8,H2BC14,H2BC7,H2BC9,H2BC10,H4C1,H4C4,H4C6,H4C5,CCNA1	18/79
7_Member	Reactome Gene Sets	R-HSA-9616222	Transcriptional regulation of granulopoiesis	-8.59301	-6.15826	3013,3018,8331,8335,8338,8339,8342,8343,8345,8346,8352,8354,8356,8358,8359,8360,8361,8367,8968	H2AC7,H2BC3,H2AC14,H2AC4,H2AC20,H2BC8,H2BC14,H2BC7,H2BC9,H2BC10,H3C3,H3C11,H3C12,H3C2,H4C1,H4C4,H4C6,H4C5,H3C7	19/89
7_Member	Reactome Gene Sets	R-HSA-5250924	B-WICH complex positively regulates rRNA expression	-8.50681	-6.09708	3013,3018,8331,8335,8338,8339,8342,8343,8345,8346,8352,8354,8356,8358,8359,8360,8361,8367,8968	H2AC7,H2BC3,H2AC14,H2AC4,H2AC20,H2BC8,H2BC14,H2BC7,H2BC9,H2BC10,H3C3,H3C11,H3C12,H3C2,H4C1,H4C4,H4C6,H4C5,H3C7	19/90
7_Member	Reactome Gene Sets	R-HSA-73772	RNA Polymerase I Promoter Escape	-8.50681	-6.09708	3013,3018,8331,8335,8338,8339,8342,8343,8345,8346,8352,8354,8356,8358,8359,8360,8361,8367,8968	H2AC7,H2BC3,H2AC14,H2AC4,H2AC20,H2BC8,H2BC14,H2BC7,H2BC9,H2BC10,H3C3,H3C11,H3C12,H3C2,H4C1,H4C4,H4C6,H4C5,H3C7	19/90
7_Member	Reactome Gene Sets	R-HSA-1474165	Reproduction	-8.48784	-6.09708	3013,3018,6677,8331,8335,8338,8339,8342,8343,8345,8346,8352,8354,8356,8358,8359,8360,8361,8367,8968,22917,93426,113177,117144	H2AC7,H2BC3,SPAM1,H2AC14,H2AC4,H2AC20,H2BC8,H2BC14,H2BC7,H2BC9,H2BC10,H3C3,H3C11,H3C12,H3C2,H4C1,H4C4,H4C6,H4C5,H3C7,ZP1,SYCE1,IZUMO4,CATSPER1	24/142
7_Member	Reactome Gene Sets	R-HSA-3214847	HATs acetylate histones	-8.48784	-6.09708	3013,3018,5077,8331,8332,8335,8338,8339,8342,8343,8345,8346,8352,8354,8356,8358,8359,8360,8361,8367,8968,85235,317772,440689	H2AC7,H2BC3,PAX3,H2AC14,H2AC16,H2AC4,H2AC20,H2BC8,H2BC14,H2BC7,H2BC9,H2BC10,H3C3,H3C11,H3C12,H3C2,H4C1,H4C4,H4C6,H4C5,H3C7,H2AC12,H2AC21,H2BC18	24/142
7_Member	Reactome Gene Sets	R-HSA-110330	Recognition and association of DNA glycosylase with site containing an affected purine	-8.47716	-6.09708	3013,3018,8331,8335,8338,8339,8342,8343,8345,8346,8359,8360,8361,8367,55247	H2AC7,H2BC3,H2AC14,H2AC4,H2AC20,H2BC8,H2BC14,H2BC7,H2BC9,H2BC10,H4C1,H4C4,H4C6,H4C5,NEIL3	15/55
7_Member	Reactome Gene Sets	R-HSA-110331	Cleavage of the damaged purine	-8.47716	-6.09708	3013,3018,8331,8335,8338,8339,8342,8343,8345,8346,8359,8360,8361,8367,55247	H2AC7,H2BC3,H2AC14,H2AC4,H2AC20,H2BC8,H2BC14,H2BC7,H2BC9,H2BC10,H4C1,H4C4,H4C6,H4C5,NEIL3	15/55
7_Member	Reactome Gene Sets	R-HSA-73927	Depurination	-8.47716	-6.09708	3013,3018,8331,8335,8338,8339,8342,8343,8345,8346,8359,8360,8361,8367,55247	H2AC7,H2BC3,H2AC14,H2AC4,H2AC20,H2BC8,H2BC14,H2BC7,H2BC9,H2BC10,H4C1,H4C4,H4C6,H4C5,NEIL3	15/55
7_Member	KEGG Pathway	hsa04613	Neutrophil extracellular trap formation	-8.39254	-6.03076	366,2209,2243,2358,3013,3018,5582,8331,8332,8335,8338,8339,8342,8343,8345,8346,8352,8354,8356,8358,8359,8360,8361,8367,8968,85235,317772,440689	AQP9,FCGR1A,FGA,FPR2,H2AC7,H2BC3,PRKCG,H2AC14,H2AC16,H2AC4,H2AC20,H2BC8,H2BC14,H2BC7,H2BC9,H2BC10,H3C3,H3C11,H3C12,H3C2,H4C1,H4C4,H4C6,H4C5,H3C7,H2AC12,H2AC21,H2BC18	28/190
7_Member	Reactome Gene Sets	R-HSA-1912408	Pre-NOTCH Transcription and Translation	-8.3382	-5.98964	3013,3018,8331,8335,8338,8339,8342,8343,8345,8346,8352,8354,8356,8358,8359,8360,8361,8367,8968	H2AC7,H2BC3,H2AC14,H2AC4,H2AC20,H2BC8,H2BC14,H2BC7,H2BC9,H2BC10,H3C3,H3C11,H3C12,H3C2,H4C1,H4C4,H4C6,H4C5,H3C7	19/92
7_Member	Reactome Gene Sets	R-HSA-8936459	RUNX1 regulates genes involved in megakaryocyte differentiation and platelet function	-8.0943	-5.77916	3013,3018,8331,8335,8338,8339,8342,8343,8345,8346,8352,8354,8356,8358,8359,8360,8361,8367,8968	H2AC7,H2BC3,H2AC14,H2AC4,H2AC20,H2BC8,H2BC14,H2BC7,H2BC9,H2BC10,H3C3,H3C11,H3C12,H3C2,H4C1,H4C4,H4C6,H4C5,H3C7	19/95
7_Member	Reactome Gene Sets	R-HSA-2559583	Cellular Senescence	-8.08695	-5.77582	3007,3009,3013,3018,3456,3552,3569,3576,8091,8331,8335,8338,8339,8342,8343,8345,8346,8352,8354,8356,8358,8359,8360,8361,8367,8900,8968,11065	H1-3,H1-5,H2AC7,H2BC3,IFNB1,IL1A,IL6,CXCL8,HMGA2,H2AC14,H2AC4,H2AC20,H2BC8,H2BC14,H2BC7,H2BC9,H2BC10,H3C3,H3C11,H3C12,H3C2,H4C1,H4C4,H4C6,H4C5,CCNA1,H3C7,UBE2C	28/196
7_Member	Reactome Gene Sets	R-HSA-171306	Packaging Of Telomere Ends	-7.99399	-5.69851	3013,3018,8331,8335,8338,8339,8342,8343,8345,8346,8359,8360,8361,8367	H2AC7,H2BC3,H2AC14,H2AC4,H2AC20,H2BC8,H2BC14,H2BC7,H2BC9,H2BC10,H4C1,H4C4,H4C6,H4C5	14/51
7_Member	Reactome Gene Sets	R-HSA-8878171	Transcriptional regulation by RUNX1	-7.94634	-5.66224	640,1437,1493,3013,3018,3458,3558,3559,4004,5079,5275,8331,8335,8338,8339,8342,8343,8345,8346,8352,8354,8356,8358,8359,8360,8361,8367,8784,8968,50943,51412	BLK,CSF2,CTLA4,H2AC7,H2BC3,IFNG,IL2,IL2RA,LMO1,PAX5,SERPINB13,H2AC14,H2AC4,H2AC20,H2BC8,H2BC14,H2BC7,H2BC9,H2BC10,H3C3,H3C11,H3C12,H3C2,H4C1,H4C4,H4C6,H4C5,TNFRSF18,H3C7,FOXP3,ACTL6B	31/237
7_Member	Reactome Gene Sets	R-HSA-110328	Recognition and association of DNA glycosylase with site containing an affected pyrimidine	-7.90988	-5.63766	3013,3018,8331,8335,8338,8339,8342,8343,8345,8346,8359,8360,8361,8367,55247	H2AC7,H2BC3,H2AC14,H2AC4,H2AC20,H2BC8,H2BC14,H2BC7,H2BC9,H2BC10,H4C1,H4C4,H4C6,H4C5,NEIL3	15/60
7_Member	Reactome Gene Sets	R-HSA-110329	Cleavage of the damaged pyrimidine	-7.90988	-5.63766	3013,3018,8331,8335,8338,8339,8342,8343,8345,8346,8359,8360,8361,8367,55247	H2AC7,H2BC3,H2AC14,H2AC4,H2AC20,H2BC8,H2BC14,H2BC7,H2BC9,H2BC10,H4C1,H4C4,H4C6,H4C5,NEIL3	15/60
7_Member	Reactome Gene Sets	R-HSA-73928	Depyrimidination	-7.90988	-5.63766	3013,3018,8331,8335,8338,8339,8342,8343,8345,8346,8359,8360,8361,8367,55247	H2AC7,H2BC3,H2AC14,H2AC4,H2AC20,H2BC8,H2BC14,H2BC7,H2BC9,H2BC10,H4C1,H4C4,H4C6,H4C5,NEIL3	15/60
7_Member	Reactome Gene Sets	R-HSA-3214858	RMTs methylate histone arginines	-7.90138	-5.63766	3013,8331,8332,8335,8338,8352,8354,8356,8358,8359,8360,8361,8367,8968,51412,85235,317772	H2AC7,H2AC14,H2AC16,H2AC4,H2AC20,H3C3,H3C11,H3C12,H3C2,H4C1,H4C4,H4C6,H4C5,H3C7,ACTL6B,H2AC12,H2AC21	17/78
7_Member	Reactome Gene Sets	R-HSA-73929	Base-Excision Repair, AP Site Formation	-7.70022	-5.45887	3013,3018,8331,8335,8338,8339,8342,8343,8345,8346,8359,8360,8361,8367,55247	H2AC7,H2BC3,H2AC14,H2AC4,H2AC20,H2BC8,H2BC14,H2BC7,H2BC9,H2BC10,H4C1,H4C4,H4C6,H4C5,NEIL3	15/62
7_Member	Reactome Gene Sets	R-HSA-606279	Deposition of new CENPA-containing nucleosomes at the centromere	-7.51154	-5.29008	1058,3013,3018,8331,8335,8338,8339,8342,8343,8345,8346,8359,8360,8361,8367,55355	CENPA,H2AC7,H2BC3,H2AC14,H2AC4,H2AC20,H2BC8,H2BC14,H2BC7,H2BC9,H2BC10,H4C1,H4C4,H4C6,H4C5,HJURP	16/73
7_Member	Reactome Gene Sets	R-HSA-774815	Nucleosome assembly	-7.51154	-5.29008	1058,3013,3018,8331,8335,8338,8339,8342,8343,8345,8346,8359,8360,8361,8367,55355	CENPA,H2AC7,H2BC3,H2AC14,H2AC4,H2AC20,H2BC8,H2BC14,H2BC7,H2BC9,H2BC10,H4C1,H4C4,H4C6,H4C5,HJURP	16/73
7_Member	Reactome Gene Sets	R-HSA-8939211	ESR-mediated signaling	-7.46499	-5.24998	2066,2069,2354,2784,3013,3018,3169,4314,4318,7031,8331,8335,8338,8339,8342,8343,8345,8346,8352,8354,8356,8358,8359,8360,8361,8367,8877,8968,94235	ERBB4,EREG,FOSB,GNB3,H2AC7,H2BC3,FOXA1,MMP3,MMP9,TFF1,H2AC14,H2AC4,H2AC20,H2BC8,H2BC14,H2BC7,H2BC9,H2BC10,H3C3,H3C11,H3C12,H3C2,H4C1,H4C4,H4C6,H4C5,SPHK1,H3C7,GNG8	29/222
7_Member	Reactome Gene Sets	R-HSA-9609646	HCMV Infection	-7.44176	-5.23308	3013,3018,8331,8332,8335,8338,8339,8342,8343,8345,8346,8352,8354,8356,8358,8359,8360,8361,8367,8968,10381,85235,317772,440689	H2AC7,H2BC3,H2AC14,H2AC16,H2AC4,H2AC20,H2BC8,H2BC14,H2BC7,H2BC9,H2BC10,H3C3,H3C11,H3C12,H3C2,H4C1,H4C4,H4C6,H4C5,H3C7,TUBB3,H2AC12,H2AC21,H2BC18	24/160
7_Member	Reactome Gene Sets	R-HSA-9645723	Diseases of programmed cell death	-7.42088	-5.22154	3013,3018,8331,8335,8338,8339,8342,8343,8345,8346,8352,8354,8356,8358,8359,8360,8361,8367,8968	H2AC7,H2BC3,H2AC14,H2AC4,H2AC20,H2BC8,H2BC14,H2BC7,H2BC9,H2BC10,H3C3,H3C11,H3C12,H3C2,H4C1,H4C4,H4C6,H4C5,H3C7	19/104
7_Member	Reactome Gene Sets	R-HSA-9018519	Estrogen-dependent gene expression	-7.39628	-5.20306	2066,2354,3013,3018,3169,7031,8331,8335,8338,8339,8342,8343,8345,8346,8352,8354,8356,8358,8359,8360,8361,8367,8968	ERBB4,FOSB,H2AC7,H2BC3,FOXA1,TFF1,H2AC14,H2AC4,H2AC20,H2BC8,H2BC14,H2BC7,H2BC9,H2BC10,H3C3,H3C11,H3C12,H3C2,H4C1,H4C4,H4C6,H4C5,H3C7	23/149
7_Member	Reactome Gene Sets	R-HSA-5250913	Positive epigenetic regulation of rRNA expression	-7.35094	-5.17265	3013,3018,8331,8335,8338,8339,8342,8343,8345,8346,8352,8354,8356,8358,8359,8360,8361,8367,8968	H2AC7,H2BC3,H2AC14,H2AC4,H2AC20,H2BC8,H2BC14,H2BC7,H2BC9,H2BC10,H3C3,H3C11,H3C12,H3C2,H4C1,H4C4,H4C6,H4C5,H3C7	19/105
7_Member	Reactome Gene Sets	R-HSA-5578749	Transcriptional regulation by small RNAs	-7.35094	-5.17265	3013,3018,8331,8335,8338,8339,8342,8343,8345,8346,8352,8354,8356,8358,8359,8360,8361,8367,8968	H2AC7,H2BC3,H2AC14,H2AC4,H2AC20,H2BC8,H2BC14,H2BC7,H2BC9,H2BC10,H3C3,H3C11,H3C12,H3C2,H4C1,H4C4,H4C6,H4C5,H3C7	19/105
7_Member	Reactome Gene Sets	R-HSA-427413	NoRC negatively regulates rRNA expression	-7.28191	-5.10944	3013,3018,8331,8335,8338,8339,8342,8343,8345,8346,8352,8354,8356,8358,8359,8360,8361,8367,8968	H2AC7,H2BC3,H2AC14,H2AC4,H2AC20,H2BC8,H2BC14,H2BC7,H2BC9,H2BC10,H3C3,H3C11,H3C12,H3C2,H4C1,H4C4,H4C6,H4C5,H3C7	19/106
7_Member	Reactome Gene Sets	R-HSA-1500620	Meiosis	-7.27045	-5.10086	3013,3018,8331,8335,8338,8339,8342,8343,8345,8346,8352,8354,8356,8358,8359,8360,8361,8367,8968,93426	H2AC7,H2BC3,H2AC14,H2AC4,H2AC20,H2BC8,H2BC14,H2BC7,H2BC9,H2BC10,H3C3,H3C11,H3C12,H3C2,H4C1,H4C4,H4C6,H4C5,H3C7,SYCE1	20/117
7_Member	Reactome Gene Sets	R-HSA-1912422	Pre-NOTCH Expression and Processing	-7.14648	-4.99105	3013,3018,8331,8335,8338,8339,8342,8343,8345,8346,8352,8354,8356,8358,8359,8360,8361,8367,8968	H2AC7,H2BC3,H2AC14,H2AC4,H2AC20,H2BC8,H2BC14,H2BC7,H2BC9,H2BC10,H3C3,H3C11,H3C12,H3C2,H4C1,H4C4,H4C6,H4C5,H3C7	19/108
7_Member	Reactome Gene Sets	R-HSA-5250941	Negative epigenetic regulation of rRNA expression	-7.08005	-4.93561	3013,3018,8331,8335,8338,8339,8342,8343,8345,8346,8352,8354,8356,8358,8359,8360,8361,8367,8968	H2AC7,H2BC3,H2AC14,H2AC4,H2AC20,H2BC8,H2BC14,H2BC7,H2BC9,H2BC10,H3C3,H3C11,H3C12,H3C2,H4C1,H4C4,H4C6,H4C5,H3C7	19/109
7_Member	Reactome Gene Sets	R-HSA-73854	RNA Polymerase I Promoter Clearance	-7.08005	-4.93561	3013,3018,8331,8335,8338,8339,8342,8343,8345,8346,8352,8354,8356,8358,8359,8360,8361,8367,8968	H2AC7,H2BC3,H2AC14,H2AC4,H2AC20,H2BC8,H2BC14,H2BC7,H2BC9,H2BC10,H3C3,H3C11,H3C12,H3C2,H4C1,H4C4,H4C6,H4C5,H3C7	19/109
7_Member	Reactome Gene Sets	R-HSA-5617472	Activation of anterior HOX genes in hindbrain development during early embryogenesis	-7.01936	-4.88564	3013,3018,5080,8331,8335,8338,8339,8342,8343,8345,8346,8352,8354,8356,8358,8359,8360,8361,8367,8968	H2AC7,H2BC3,PAX6,H2AC14,H2AC4,H2AC20,H2BC8,H2BC14,H2BC7,H2BC9,H2BC10,H3C3,H3C11,H3C12,H3C2,H4C1,H4C4,H4C6,H4C5,H3C7	20/121
7_Member	Reactome Gene Sets	R-HSA-5619507	Activation of HOX genes during differentiation	-7.01936	-4.88564	3013,3018,5080,8331,8335,8338,8339,8342,8343,8345,8346,8352,8354,8356,8358,8359,8360,8361,8367,8968	H2AC7,H2BC3,PAX6,H2AC14,H2AC4,H2AC20,H2BC8,H2BC14,H2BC7,H2BC9,H2BC10,H3C3,H3C11,H3C12,H3C2,H4C1,H4C4,H4C6,H4C5,H3C7	20/121
7_Member	Reactome Gene Sets	R-HSA-73864	RNA Polymerase I Transcription	-6.94966	-4.82641	3013,3018,8331,8335,8338,8339,8342,8343,8345,8346,8352,8354,8356,8358,8359,8360,8361,8367,8968	H2AC7,H2BC3,H2AC14,H2AC4,H2AC20,H2BC8,H2BC14,H2BC7,H2BC9,H2BC10,H3C3,H3C11,H3C12,H3C2,H4C1,H4C4,H4C6,H4C5,H3C7	19/111
7_Member	Reactome Gene Sets	R-HSA-2559580	Oxidative Stress Induced Senescence	-6.83847	-4.72544	3013,3018,3456,8331,8335,8338,8339,8342,8343,8345,8346,8352,8354,8356,8358,8359,8360,8361,8367,8968	H2AC7,H2BC3,IFNB1,H2AC14,H2AC4,H2AC20,H2BC8,H2BC14,H2BC7,H2BC9,H2BC10,H3C3,H3C11,H3C12,H3C2,H4C1,H4C4,H4C6,H4C5,H3C7	20/124
7_Member	Reactome Gene Sets	R-HSA-8939236	RUNX1 regulates transcription of genes involved in differentiation of HSCs	-6.55016	-4.46825	3013,3018,4004,8331,8335,8338,8339,8342,8343,8345,8346,8352,8354,8356,8358,8359,8360,8361,8367,8968	H2AC7,H2BC3,LMO1,H2AC14,H2AC4,H2AC20,H2BC8,H2BC14,H2BC7,H2BC9,H2BC10,H3C3,H3C11,H3C12,H3C2,H4C1,H4C4,H4C6,H4C5,H3C7	20/129
7_Member	Reactome Gene Sets	R-HSA-68875	Mitotic Prophase	-6.54206	-4.46463	3013,3018,5347,8331,8335,8338,8339,8342,8343,8345,8346,8352,8354,8356,8358,8359,8360,8361,8367,8968,9133	H2AC7,H2BC3,PLK1,H2AC14,H2AC4,H2AC20,H2BC8,H2BC14,H2BC7,H2BC9,H2BC10,H3C3,H3C11,H3C12,H3C2,H4C1,H4C4,H4C6,H4C5,H3C7,CCNB2	21/141
7_Member	Reactome Gene Sets	R-HSA-68867	Assembly of the pre-replicative complex	-6.48935	-4.43236	3013,3018,8331,8335,8338,8339,8342,8343,8345,8346,8352,8354,8356,8358,8359,8360,8361,8367,8968,11065,23594	H2AC7,H2BC3,H2AC14,H2AC4,H2AC20,H2BC8,H2BC14,H2BC7,H2BC9,H2BC10,H3C3,H3C11,H3C12,H3C2,H4C1,H4C4,H4C6,H4C5,H3C7,UBE2C,ORC6	21/142
7_Member	Reactome Gene Sets	R-HSA-9670095	Inhibition of DNA recombination at telomere	-6.37926	-4.34457	3013,3018,8331,8335,8338,8339,8342,8343,8345,8346,8359,8360,8361,8367	H2AC7,H2BC3,H2AC14,H2AC4,H2AC20,H2BC8,H2BC14,H2BC7,H2BC9,H2BC10,H4C1,H4C4,H4C6,H4C5	14/67
7_Member	Reactome Gene Sets	R-HSA-1221632	Meiotic synapsis	-6.29391	-4.26963	3013,3018,8331,8335,8338,8339,8342,8343,8345,8346,8359,8360,8361,8367,93426	H2AC7,H2BC3,H2AC14,H2AC4,H2AC20,H2BC8,H2BC14,H2BC7,H2BC9,H2BC10,H4C1,H4C4,H4C6,H4C5,SYCE1	15/78
7_Member	Reactome Gene Sets	R-HSA-69002	DNA Replication Pre-Initiation	-5.66761	-3.72559	3013,3018,8331,8335,8338,8339,8342,8343,8345,8346,8352,8354,8356,8358,8359,8360,8361,8367,8968,11065,23594	H2AC7,H2BC3,H2AC14,H2AC4,H2AC20,H2BC8,H2BC14,H2BC7,H2BC9,H2BC10,H3C3,H3C11,H3C12,H3C2,H4C1,H4C4,H4C6,H4C5,H3C7,UBE2C,ORC6	21/159
7_Member	Reactome Gene Sets	R-HSA-157579	Telomere Maintenance	-5.53495	-3.60136	3013,3018,7015,8331,8335,8338,8339,8342,8343,8345,8346,8359,8360,8361,8367,8900,80119	H2AC7,H2BC3,TERT,H2AC14,H2AC4,H2AC20,H2BC8,H2BC14,H2BC7,H2BC9,H2BC10,H4C1,H4C4,H4C6,H4C5,CCNA1,PIF1	17/112
7_Member	Reactome Gene Sets	R-HSA-211000	Gene Silencing by RNA	-5.50643	-3.57452	3013,3018,8331,8335,8338,8339,8342,8343,8345,8346,8352,8354,8356,8358,8359,8360,8361,8367,8968	H2AC7,H2BC3,H2AC14,H2AC4,H2AC20,H2BC8,H2BC14,H2BC7,H2BC9,H2BC10,H3C3,H3C11,H3C12,H3C2,H4C1,H4C4,H4C6,H4C5,H3C7	19/137
7_Member	Reactome Gene Sets	R-HSA-73884	Base Excision Repair	-5.41009	-3.4929	3013,3018,8331,8335,8338,8339,8342,8343,8345,8346,8359,8360,8361,8367,55247	H2AC7,H2BC3,H2AC14,H2AC4,H2AC20,H2BC8,H2BC14,H2BC7,H2BC9,H2BC10,H4C1,H4C4,H4C6,H4C5,NEIL3	15/91
7_Member	Reactome Gene Sets	R-HSA-73886	Chromosome Maintenance	-5.365	-3.45577	1058,3013,3018,7015,8331,8335,8338,8339,8342,8343,8345,8346,8359,8360,8361,8367,8900,55355,80119	CENPA,H2AC7,H2BC3,TERT,H2AC14,H2AC4,H2AC20,H2BC8,H2BC14,H2BC7,H2BC9,H2BC10,H4C1,H4C4,H4C6,H4C5,CCNA1,HJURP,PIF1	19/140
7_Member	Reactome Gene Sets	R-HSA-195258	RHO GTPase Effectors	-5.33366	-3.43226	332,354,991,1058,1080,2810,3013,3018,5347,8331,8335,8338,8339,8342,8343,8345,8346,8352,8354,8356,8358,8359,8360,8361,8367,8968,9212,10381,11004,83540,128239,147841	BIRC5,KLK3,CDC20,CENPA,CFTR,SFN,H2AC7,H2BC3,PLK1,H2AC14,H2AC4,H2AC20,H2BC8,H2BC14,H2BC7,H2BC9,H2BC10,H3C3,H3C11,H3C12,H3C2,H4C1,H4C4,H4C6,H4C5,H3C7,AURKB,TUBB3,KIF2C,NUF2,IQGAP3,SPC24	32/326
7_Member	GO Biological Processes	GO:0006334	nucleosome assembly	-5.21963	-3.33347	3007,3009,3018,8339,8342,8343,8345,8346,8352,8354,8356,8358,8359,8360,8361,8367,8968	H1-3,H1-5,H2BC3,H2BC8,H2BC14,H2BC7,H2BC9,H2BC10,H3C3,H3C11,H3C12,H3C2,H4C1,H4C4,H4C6,H4C5,H3C7	17/118
7_Member	Reactome Gene Sets	R-HSA-195721	Signaling by WNT	-5.19615	-3.31654	2535,2784,3013,3018,5582,6657,7015,7472,7477,7480,8331,8335,8338,8339,8342,8343,8345,8346,8352,8354,8356,8358,8359,8360,8361,8367,8968,79412,80326,94235,340419,343637	FZD2,GNB3,H2AC7,H2BC3,PRKCG,SOX2,TERT,WNT2,WNT7B,WNT10B,H2AC14,H2AC4,H2AC20,H2BC8,H2BC14,H2BC7,H2BC9,H2BC10,H3C3,H3C11,H3C12,H3C2,H4C1,H4C4,H4C6,H4C5,H3C7,KREMEN2,WNT10A,GNG8,RSPO2,RSPO4	32/331
7_Member	Reactome Gene Sets	R-HSA-69306	DNA Replication	-5.07203	-3.21179	3013,3018,8331,8335,8338,8339,8342,8343,8345,8346,8352,8354,8356,8358,8359,8360,8361,8367,8900,8968,11065,23594	H2AC7,H2BC3,H2AC14,H2AC4,H2AC20,H2BC8,H2BC14,H2BC7,H2BC9,H2BC10,H3C3,H3C11,H3C12,H3C2,H4C1,H4C4,H4C6,H4C5,CCNA1,H3C7,UBE2C,ORC6	22/187
7_Member	Reactome Gene Sets	R-HSA-201681	TCF dependent signaling in response to WNT	-4.99395	-3.14782	2535,3013,3018,6657,7015,8331,8335,8338,8339,8342,8343,8345,8346,8352,8354,8356,8358,8359,8360,8361,8367,8968,79412,340419,343637	FZD2,H2AC7,H2BC3,SOX2,TERT,H2AC14,H2AC4,H2AC20,H2BC8,H2BC14,H2BC7,H2BC9,H2BC10,H3C3,H3C11,H3C12,H3C2,H4C1,H4C4,H4C6,H4C5,H3C7,KREMEN2,RSPO2,RSPO4	25/232
7_Member	GO Biological Processes	GO:0034728	nucleosome organization	-4.31571	-2.57994	3007,3009,3018,8339,8342,8343,8345,8346,8352,8354,8356,8358,8359,8360,8361,8367,8968	H1-3,H1-5,H2BC3,H2BC8,H2BC14,H2BC7,H2BC9,H2BC10,H3C3,H3C11,H3C12,H3C2,H4C1,H4C4,H4C6,H4C5,H3C7	17/138
7_Member	Reactome Gene Sets	R-HSA-3247509	Chromatin modifying enzymes	-4.26058	-2.53381	3013,3018,5077,8331,8332,8335,8338,8339,8342,8343,8345,8346,8352,8354,8356,8358,8359,8360,8361,8367,8968,51412,51702,85235,317772,440689	H2AC7,H2BC3,PAX3,H2AC14,H2AC16,H2AC4,H2AC20,H2BC8,H2BC14,H2BC7,H2BC9,H2BC10,H3C3,H3C11,H3C12,H3C2,H4C1,H4C4,H4C6,H4C5,H3C7,ACTL6B,PADI3,H2AC12,H2AC21,H2BC18	26/272
7_Member	Reactome Gene Sets	R-HSA-4839726	Chromatin organization	-4.26058	-2.53381	3013,3018,5077,8331,8332,8335,8338,8339,8342,8343,8345,8346,8352,8354,8356,8358,8359,8360,8361,8367,8968,51412,51702,85235,317772,440689	H2AC7,H2BC3,PAX3,H2AC14,H2AC16,H2AC4,H2AC20,H2BC8,H2BC14,H2BC7,H2BC9,H2BC10,H3C3,H3C11,H3C12,H3C2,H4C1,H4C4,H4C6,H4C5,H3C7,ACTL6B,PADI3,H2AC12,H2AC21,H2BC18	26/272
7_Member	GO Biological Processes	GO:0061644	protein localization to CENP-A containing chromatin	-4.26016	-2.53381	1058,8335,8359,8360,8361,8367	CENPA,H2AC4,H4C1,H4C4,H4C6,H4C5	6/18
7_Member	Reactome Gene Sets	R-HSA-3214842	HDMs demethylate histones	-3.77876	-2.14369	8352,8354,8356,8358,8359,8360,8361,8367,8968	H3C3,H3C11,H3C12,H3C2,H4C1,H4C4,H4C6,H4C5,H3C7	9/50
7_Member	Reactome Gene Sets	R-HSA-212165	Epigenetic regulation of gene expression	-3.58387	-1.98377	3013,3018,8331,8335,8338,8339,8342,8343,8345,8346,8352,8354,8356,8358,8359,8360,8361,8367,8968	H2AC7,H2BC3,H2AC14,H2AC4,H2AC20,H2BC8,H2BC14,H2BC7,H2BC9,H2BC10,H3C3,H3C11,H3C12,H3C2,H4C1,H4C4,H4C6,H4C5,H3C7	19/188
7_Member	Reactome Gene Sets	R-HSA-5693565	Recruitment and ATM-mediated phosphorylation of repair and signaling proteins at DNA double strand breaks	-3.55566	-1.96145	2138,3018,8339,8342,8343,8345,8346,8359,8360,8361,8367	EYA1,H2BC3,H2BC8,H2BC14,H2BC7,H2BC9,H2BC10,H4C1,H4C4,H4C6,H4C5	11/77
7_Member	Reactome Gene Sets	R-HSA-5693606	DNA Double Strand Break Response	-3.50571	-1.92884	2138,3018,8339,8342,8343,8345,8346,8359,8360,8361,8367	EYA1,H2BC3,H2BC8,H2BC14,H2BC7,H2BC9,H2BC10,H4C1,H4C4,H4C6,H4C5	11/78
7_Member	Reactome Gene Sets	R-HSA-5693571	Nonhomologous End-Joining (NHEJ)	-3.38615	-1.82647	3018,8339,8342,8343,8345,8346,8359,8360,8361,8367	H2BC3,H2BC8,H2BC14,H2BC7,H2BC9,H2BC10,H4C1,H4C4,H4C6,H4C5	10/68
7_Member	Reactome Gene Sets	R-HSA-69620	Cell Cycle Checkpoints	-3.35798	-1.80391	332,991,1058,2810,3018,5347,8339,8342,8343,8345,8346,8359,8360,8361,8367,8900,9088,9133,9212,11004,11065,23594,51512,83540,147841	BIRC5,CDC20,CENPA,SFN,H2BC3,PLK1,H2BC8,H2BC14,H2BC7,H2BC9,H2BC10,H4C1,H4C4,H4C6,H4C5,CCNA1,PKMYT1,CCNB2,AURKB,KIF2C,UBE2C,ORC6,GTSE1,NUF2,SPC24	25/293
7_Member	Reactome Gene Sets	R-HSA-68886	M Phase	-3.29663	-1.75493	332,991,1058,3013,3018,5347,8331,8335,8338,8339,8342,8343,8345,8346,8352,8354,8356,8358,8359,8360,8361,8367,8968,9133,9212,9232,10112,10381,11004,11065,83540,147841	BIRC5,CDC20,CENPA,H2AC7,H2BC3,PLK1,H2AC14,H2AC4,H2AC20,H2BC8,H2BC14,H2BC7,H2BC9,H2BC10,H3C3,H3C11,H3C12,H3C2,H4C1,H4C4,H4C6,H4C5,H3C7,CCNB2,AURKB,PTTG1,KIF20A,TUBB3,KIF2C,UBE2C,NUF2,SPC24	32/417
7_Member	Reactome Gene Sets	R-HSA-157118	Signaling by NOTCH	-3.17249	-1.66278	3013,3018,4192,8331,8335,8338,8339,8342,8343,8345,8346,8352,8354,8356,8358,8359,8360,8361,8367,8968,92737	H2AC7,H2BC3,MDK,H2AC14,H2AC4,H2AC20,H2BC8,H2BC14,H2BC7,H2BC9,H2BC10,H3C3,H3C11,H3C12,H3C2,H4C1,H4C4,H4C6,H4C5,H3C7,DNER	21/235
7_Member	GO Biological Processes	GO:0071168	protein localization to chromatin	-3.12177	-1.62017	1058,3009,5347,8335,8359,8360,8361,8367	CENPA,H1-5,PLK1,H2AC4,H4C1,H4C4,H4C6,H4C5	8/49
7_Member	GO Biological Processes	GO:0071459	protein localization to chromosome, centromeric region	-3.11777	-1.6174	1058,8335,8359,8360,8361,8367,9212	CENPA,H2AC4,H4C1,H4C4,H4C6,H4C5,AURKB	7/38
7_Member	Reactome Gene Sets	R-HSA-69278	Cell Cycle, Mitotic	-3.05403	-1.57353	332,991,1058,2305,3013,3018,4605,5347,8331,8335,8338,8339,8342,8343,8345,8346,8352,8354,8356,8358,8359,8360,8361,8367,8900,8968,9088,9133,9212,9232,10112,10381,11004,11065,22974,23594,51512,83540,147841	BIRC5,CDC20,CENPA,FOXM1,H2AC7,H2BC3,MYBL2,PLK1,H2AC14,H2AC4,H2AC20,H2BC8,H2BC14,H2BC7,H2BC9,H2BC10,H3C3,H3C11,H3C12,H3C2,H4C1,H4C4,H4C6,H4C5,CCNA1,H3C7,PKMYT1,CCNB2,AURKB,PTTG1,KIF20A,TUBB3,KIF2C,UBE2C,TPX2,ORC6,GTSE1,NUF2,SPC24	39/560
7_Member	Reactome Gene Sets	R-HSA-69473	G2/M DNA damage checkpoint	-2.8137	-1.39863	2810,3018,8339,8342,8343,8345,8346,8359,8360,8361,8367	SFN,H2BC3,H2BC8,H2BC14,H2BC7,H2BC9,H2BC10,H4C1,H4C4,H4C6,H4C5	11/94
7_Member	Reactome Gene Sets	R-HSA-5693607	Processing of DNA double-strand break ends	-2.70299	-1.30819	3018,8339,8342,8343,8345,8346,8359,8360,8361,8367,8900	H2BC3,H2BC8,H2BC14,H2BC7,H2BC9,H2BC10,H4C1,H4C4,H4C6,H4C5,CCNA1	11/97
7_Member	Reactome Gene Sets	R-HSA-3214841	PKMTs methylate histone lysines	-2.67977	-1.2997	8352,8354,8356,8358,8359,8360,8361,8367,8968	H3C3,H3C11,H3C12,H3C2,H4C1,H4C4,H4C6,H4C5,H3C7	9/70
7_Member	GO Biological Processes	GO:0065004	protein-DNA complex assembly	-2.62165	-1.25218	1058,3007,3009,3018,8339,8342,8343,8345,8346,8352,8354,8356,8358,8359,8360,8361,8367,8968,55355	CENPA,H1-3,H1-5,H2BC3,H2BC8,H2BC14,H2BC7,H2BC9,H2BC10,H3C3,H3C11,H3C12,H3C2,H4C1,H4C4,H4C6,H4C5,H3C7,HJURP	19/226
7_Member	Reactome Gene Sets	R-HSA-1640170	Cell Cycle	-2.60092	-1.23541	332,991,1058,2305,2810,3013,3018,4605,5347,7015,8331,8335,8338,8339,8342,8343,8345,8346,8352,8354,8356,8358,8359,8360,8361,8367,8900,8968,9088,9133,9212,9232,10112,10381,11004,11065,22974,23594,51512,55355,80119,83540,93426,147841	BIRC5,CDC20,CENPA,FOXM1,SFN,H2AC7,H2BC3,MYBL2,PLK1,TERT,H2AC14,H2AC4,H2AC20,H2BC8,H2BC14,H2BC7,H2BC9,H2BC10,H3C3,H3C11,H3C12,H3C2,H4C1,H4C4,H4C6,H4C5,CCNA1,H3C7,PKMYT1,CCNB2,AURKB,PTTG1,KIF20A,TUBB3,KIF2C,UBE2C,TPX2,ORC6,GTSE1,HJURP,PIF1,NUF2,SYCE1,SPC24	44/691
7_Member	Reactome Gene Sets	R-HSA-1266695	Interleukin-7 signaling	-2.51131	-1.16664	3718,8352,8354,8356,8358,8968	JAK3,H3C3,H3C11,H3C12,H3C2,H3C7	6/36
7_Member	Reactome Gene Sets	R-HSA-69481	G2/M Checkpoints	-2.45105	-1.1245	2810,3018,8339,8342,8343,8345,8346,8359,8360,8361,8367,9088,9133,23594,51512	SFN,H2BC3,H2BC8,H2BC14,H2BC7,H2BC9,H2BC10,H4C1,H4C4,H4C6,H4C5,PKMYT1,CCNB2,ORC6,GTSE1	15/167
7_Member	KEGG Pathway	hsa05203	Viral carcinogenesis	-2.36654	-1.0566	991,1237,3018,3718,8339,8342,8343,8345,8346,8359,8360,8361,8367,8900,11317,245972,440689	CDC20,CCR8,H2BC3,JAK3,H2BC8,H2BC14,H2BC7,H2BC9,H2BC10,H4C1,H4C4,H4C6,H4C5,CCNA1,RBPJL,ATP6V0D2,H2BC18	17/204
7_Member	GO Biological Processes	GO:0034502	protein localization to chromosome	-2.30528	-1.0121	1058,3009,5347,7015,8335,8359,8360,8361,8367,9212	CENPA,H1-5,PLK1,TERT,H2AC4,H4C1,H4C4,H4C6,H4C5,AURKB	10/94
7_Member	Reactome Gene Sets	R-HSA-5693567	HDR through Homologous Recombination (HRR) or Single Strand Annealing (SSA)	-2.108	-0.863526	3018,8339,8342,8343,8345,8346,8359,8360,8361,8367,8900,146956	H2BC3,H2BC8,H2BC14,H2BC7,H2BC9,H2BC10,H4C1,H4C4,H4C6,H4C5,CCNA1,EME1	12/132
7_Member	GO Biological Processes	GO:0045653	negative regulation of megakaryocyte differentiation	-2.10386	-0.863526	8359,8360,8361,8367	H4C1,H4C4,H4C6,H4C5	4/20
7_Member	Reactome Gene Sets	R-HSA-5689880	Ub-specific processing proteases	-2.04743	-0.81852	991,1080,3013,3018,8331,8332,8335,8338,8339,8342,8343,8345,8346,8900,85235,317772,440689	CDC20,CFTR,H2AC7,H2BC3,H2AC14,H2AC16,H2AC4,H2AC20,H2BC8,H2BC14,H2BC7,H2BC9,H2BC10,CCNA1,H2AC12,H2AC21,H2BC18	17/220
8_Summary	GO Biological Processes	GO:0098660	inorganic ion transmembrane transport	-14.4001	-11.394	363,478,491,492,525,610,774,846,1080,1188,1261,1908,2560,2565,2566,2906,3356,3358,3359,3755,3758,3763,3769,3783,4241,6262,6329,6338,6340,6363,6521,6530,6556,6557,6559,6569,6571,6572,6947,7018,7809,8542,9022,9058,9152,9635,11254,23416,27092,27133,50617,51458,51802,53405,55240,55283,55584,57127,57817,59285,79054,84561,92745,115111,116444,117144,127124,160728,162514,169026,200909,245972,255231,25923…	AQP6,ATP1A3,ATP2B2,ATP2B3,ATP6V1B1,HCN2,CACNA1B,CASR,CFTR,CLCNKB,CNGA3,EDN3,GABRB1,GABRG1,GABRG2,GRIN2D,HTR2A,HTR2C,HTR3A,KCNG1,KCNJ1,KCNJ6,KCNJ13,KCNN4,MELTF,RYR2,SCN4A,SCNN1B,SCNN1G,CCL19,SLC4A1,SLC6A2,SLC11A1,SLC12A1,SLC12A3,SLC34A1,SLC18A2,SLC18A3,TCN1,TF,BSND,APOL1,CLIC3,SLC13A2,SLC6A5,CLCA2,SLC6A14,KCNH3,CACNG4,KCNH5,ATP6V0A4,RHCG,ASIC5,CLIC5,STEAP3,MCOLN3,CHRNA9,RHBG,HAMP,CACNG6,TRPM8,SLC1…	112/-
8_Member	GO Biological Processes	GO:0098660	inorganic ion transmembrane transport	-14.4001	-11.394	363,478,491,492,525,610,774,846,1080,1188,1261,1908,2560,2565,2566,2906,3356,3358,3359,3755,3758,3763,3769,3783,4241,6262,6329,6338,6340,6363,6521,6530,6556,6557,6559,6569,6571,6572,6947,7018,7809,8542,9022,9058,9152,9635,11254,23416,27092,27133,50617,51458,51802,53405,55240,55283,55584,57127,57817,59285,79054,84561,92745,115111,116444,117144,127124,160728,162514,169026,200909,245972,255231,25923…	AQP6,ATP1A3,ATP2B2,ATP2B3,ATP6V1B1,HCN2,CACNA1B,CASR,CFTR,CLCNKB,CNGA3,EDN3,GABRB1,GABRG1,GABRG2,GRIN2D,HTR2A,HTR2C,HTR3A,KCNG1,KCNJ1,KCNJ6,KCNJ13,KCNN4,MELTF,RYR2,SCN4A,SCNN1B,SCNN1G,CCL19,SLC4A1,SLC6A2,SLC11A1,SLC12A1,SLC12A3,SLC34A1,SLC18A2,SLC18A3,TCN1,TF,BSND,APOL1,CLIC3,SLC13A2,SLC6A5,CLCA2,SLC6A14,KCNH3,CACNG4,KCNH5,ATP6V0A4,RHCG,ASIC5,CLIC5,STEAP3,MCOLN3,CHRNA9,RHBG,HAMP,CACNG6,TRPM8,SLC1…	79/733
8_Member	GO Biological Processes	GO:0098662	inorganic cation transmembrane transport	-10.4715	-7.80419	478,491,492,525,610,774,1261,1908,2906,3356,3358,3359,3755,3758,3763,3769,3783,4241,6262,6329,6338,6340,6363,6530,6556,6557,6559,6569,6571,6572,6947,7018,9058,9152,11254,23416,27092,27133,50617,51458,51802,55240,55283,55584,57127,57817,59285,79054,84561,92745,116444,117144,127124,162514,169026,200909,245972,255231,259232,340024,348932,348938,389015,440699	ATP1A3,ATP2B2,ATP2B3,ATP6V1B1,HCN2,CACNA1B,CNGA3,EDN3,GRIN2D,HTR2A,HTR2C,HTR3A,KCNG1,KCNJ1,KCNJ6,KCNJ13,KCNN4,MELTF,RYR2,SCN4A,SCNN1B,SCNN1G,CCL19,SLC6A2,SLC11A1,SLC12A1,SLC12A3,SLC34A1,SLC18A2,SLC18A3,TCN1,TF,SLC13A2,SLC6A5,SLC6A14,KCNH3,CACNG4,KCNH5,ATP6V0A4,RHCG,ASIC5,STEAP3,MCOLN3,CHRNA9,RHBG,HAMP,CACNG6,TRPM8,SLC12A8,SLC38A5,GRIN3B,CATSPER1,ATP6V1G3,TRPV3,SLC30A8,HTR3D,ATP6V0D2,MCOLN2,NALCN,…	64/636
8_Member	GO Biological Processes	GO:0030001	metal ion transport	-10.4137	-7.76077	478,491,492,525,610,774,846,931,1137,1188,1908,2906,3273,3356,3358,3755,3758,3763,3769,3783,4241,4504,6262,6329,6338,6340,6363,6530,6555,6556,6557,6559,6569,6588,6947,7018,9058,9152,11254,23416,27092,27133,51802,54836,55240,55283,55584,57817,59285,79054,84561,92745,116444,117144,160728,162514,169026,255231,259232,340024,348932,348938,389015,440699	ATP1A3,ATP2B2,ATP2B3,ATP6V1B1,HCN2,CACNA1B,CASR,MS4A1,CHRNA4,CLCNKB,EDN3,GRIN2D,HRG,HTR2A,HTR2C,KCNG1,KCNJ1,KCNJ6,KCNJ13,KCNN4,MELTF,MT3,RYR2,SCN4A,SCNN1B,SCNN1G,CCL19,SLC6A2,SLC10A2,SLC11A1,SLC12A1,SLC12A3,SLC34A1,SLN,TCN1,TF,SLC13A2,SLC6A5,SLC6A14,KCNH3,CACNG4,KCNH5,ASIC5,BSPRY,STEAP3,MCOLN3,CHRNA9,HAMP,CACNG6,TRPM8,SLC12A8,SLC38A5,GRIN3B,CATSPER1,SLC5A8,TRPV3,SLC30A8,MCOLN2,NALCN,SLC6A19,SLC6A…	64/638
8_Member	GO Biological Processes	GO:0006812	monoatomic cation transport	-10.1249	-7.51671	478,491,492,525,610,774,846,931,1137,1188,1261,1908,2906,3273,3356,3358,3755,3758,3763,3769,3783,4241,4504,5026,6262,6329,6338,6340,6363,6530,6555,6556,6557,6559,6569,6571,6572,6588,6947,7018,9058,9127,9152,11254,23416,27092,27133,50617,51802,54836,55240,55283,55584,56666,57817,59285,79054,84561,92745,116444,117144,127124,160728,162514,169026,245972,255231,259232,340024,348932,348938,389015,440699	ATP1A3,ATP2B2,ATP2B3,ATP6V1B1,HCN2,CACNA1B,CASR,MS4A1,CHRNA4,CLCNKB,CNGA3,EDN3,GRIN2D,HRG,HTR2A,HTR2C,KCNG1,KCNJ1,KCNJ6,KCNJ13,KCNN4,MELTF,MT3,P2RX5,RYR2,SCN4A,SCNN1B,SCNN1G,CCL19,SLC6A2,SLC10A2,SLC11A1,SLC12A1,SLC12A3,SLC34A1,SLC18A2,SLC18A3,SLN,TCN1,TF,SLC13A2,P2RX6,SLC6A5,SLC6A14,KCNH3,CACNG4,KCNH5,ATP6V0A4,ASIC5,BSPRY,STEAP3,MCOLN3,CHRNA9,PANX2,HAMP,CACNG6,TRPM8,SLC12A8,SLC38A5,GRIN3B,CATSPER…	73/790
8_Member	Reactome Gene Sets	R-HSA-382551	Transport of small molecules	-9.26583	-6.77397	119,337,341,344,345,359,363,366,478,491,492,525,762,1080,1188,1448,2784,3933,4018,5360,6262,6338,6340,6521,6530,6556,6557,6559,6569,6571,6588,7018,7809,9058,9152,9356,9376,9635,10599,11254,50617,51458,51802,55240,55283,55908,57127,63924,79054,91319,92745,94235,115111,116085,116519,127124,148229,160728,162514,169026,245972,255231,259232,340024,348932,348938,389015	ADD2,APOA4,APOC1,APOC2,APOC3,AQP2,AQP6,AQP9,ATP1A3,ATP2B2,ATP2B3,ATP6V1B1,CA4,CFTR,CLCNKB,CSN3,GNB3,LCN1,LPA,PLTP,RYR2,SCNN1B,SCNN1G,SLC4A1,SLC6A2,SLC11A1,SLC12A1,SLC12A3,SLC34A1,SLC18A2,SLN,TF,BSND,SLC13A2,SLC6A5,SLC22A6,SLC22A8,CLCA2,SLCO1B1,SLC6A14,ATP6V0A4,RHCG,ASIC5,STEAP3,MCOLN3,ANGPTL8,RHBG,CIDEC,TRPM8,DERL3,SLC38A5,GNG8,SLC26A7,SLC22A12,APOA5,ATP6V1G3,ATP8B3,SLC5A8,TRPV3,SLC30A8,ATP6V0D2,…	67/728
8_Member	GO Biological Processes	GO:0098655	monoatomic cation transmembrane transport	-9.09386	-6.62612	478,491,492,525,610,774,1261,1908,2906,3356,3358,3755,3758,3763,3769,3783,4241,5026,6262,6329,6338,6340,6363,6530,6556,6557,6559,6569,6571,6572,6947,7018,9058,9127,9152,11254,23416,27092,27133,50617,51802,55240,55283,55584,57817,59285,79054,84561,92745,116444,117144,127124,162514,169026,245972,255231,259232,340024,348932,348938,389015,440699	ATP1A3,ATP2B2,ATP2B3,ATP6V1B1,HCN2,CACNA1B,CNGA3,EDN3,GRIN2D,HTR2A,HTR2C,KCNG1,KCNJ1,KCNJ6,KCNJ13,KCNN4,MELTF,P2RX5,RYR2,SCN4A,SCNN1B,SCNN1G,CCL19,SLC6A2,SLC11A1,SLC12A1,SLC12A3,SLC34A1,SLC18A2,SLC18A3,TCN1,TF,SLC13A2,P2RX6,SLC6A5,SLC6A14,KCNH3,CACNG4,KCNH5,ATP6V0A4,ASIC5,STEAP3,MCOLN3,CHRNA9,HAMP,CACNG6,TRPM8,SLC12A8,SLC38A5,GRIN3B,CATSPER1,ATP6V1G3,TRPV3,SLC30A8,ATP6V0D2,MCOLN2,NALCN,SLC6A19,SL…	62/655
8_Member	Reactome Gene Sets	R-HSA-983712	Ion channel transport	-4.5985	-2.81814	478,491,492,525,1188,6262,6338,6340,6588,7809,9635,50617,51802,55283,79054,127124,148229,162514,245972,255231,259232	ATP1A3,ATP2B2,ATP2B3,ATP6V1B1,CLCNKB,RYR2,SCNN1B,SCNN1G,SLN,BSND,CLCA2,ATP6V0A4,ASIC5,MCOLN3,TRPM8,ATP6V1G3,ATP8B3,TRPV3,ATP6V0D2,MCOLN2,NALCN	21/186
8_Member	GO Biological Processes	GO:0006816	calcium ion transport	-4.10878	-2.40858	491,492,774,846,931,1137,2906,3356,3358,3783,6262,6329,6363,6588,27092,54836,55283,55584,59285,79054,116444,117144,162514,255231,259232	ATP2B2,ATP2B3,CACNA1B,CASR,MS4A1,CHRNA4,GRIN2D,HTR2A,HTR2C,KCNN4,RYR2,SCN4A,CCL19,SLN,CACNG4,BSPRY,MCOLN3,CHRNA9,CACNG6,TRPM8,GRIN3B,CATSPER1,TRPV3,MCOLN2,NALCN	25/262
8_Member	GO Biological Processes	GO:0070588	calcium ion transmembrane transport	-2.94165	-1.48796	491,492,774,2906,3356,3358,6262,6329,6363,27092,55283,55584,59285,79054,116444,117144,162514,255231,259232	ATP2B2,ATP2B3,CACNA1B,GRIN2D,HTR2A,HTR2C,RYR2,SCN4A,CCL19,CACNG4,MCOLN3,CHRNA9,CACNG6,TRPM8,GRIN3B,CATSPER1,TRPV3,MCOLN2,NALCN	19/212
8_Member	Reactome Gene Sets	R-HSA-2672351	Stimuli-sensing channels	-2.78705	-1.37551	1188,6262,6338,6340,7809,9635,51802,55283,79054,162514,255231,259232	CLCNKB,RYR2,SCNN1B,SCNN1G,BSND,CLCA2,ASIC5,MCOLN3,TRPM8,TRPV3,MCOLN2,NALCN	12/109
9_Summary	GO Biological Processes	GO:0006935	chemotaxis	-12.1758	-9.27438	101,185,796,1113,1237,1908,1946,2048,2128,2358,2637,2919,2920,2921,3273,3569,3576,3670,3897,3929,4192,4914,5015,5080,5329,5365,6036,6037,6288,6346,6354,6356,6363,6364,6370,6374,6900,7080,7857,8022,8740,9048,9355,10344,10371,10381,10563,11023,54210,56833,56896,56956,57408,64843,137970,223117,284656,387695,389549,88,333,575,886,1482,2318,3110,4624,4633,4703,4909,5803,6691,7101,7138,7345,7477,7804,8…	ADAM8,AGTR1,CALCA,CHGA,CCR8,EDN3,EFNA5,EPHB2,EVX1,FPR2,GBX2,CXCL1,CXCL2,CXCL3,HRG,IL6,CXCL8,ISL1,L1CAM,LBP,MDK,NTRK1,OTX2,PAX6,PLAUR,PLXNB3,RNASE2,RNASE3,SAA1,CCL1,CCL7,CCL11,CCL19,CCL20,CCL25,CXCL5,CNTN2,NKX2-1,SCG2,LHX3,TNFSF14,ARTN,LHX2,CCL26,SEMA3A,TUBB3,CXCL13,VAX1,TREM1,SLAMF8,DPYSL5,LHX9,LRTM1,ISL2,UNC5D,SEMA3D,EPHA10,GPR15LG,FEZF1,ACTN2,APLP1,ADGRB1,CCKAR,NKX2-5,FLNC,MNX1,MYH6,MYL2,NEB,NT…	107/-
9_Member	GO Biological Processes	GO:0006935	chemotaxis	-12.1758	-9.27438	101,185,796,1113,1237,1908,1946,2048,2128,2358,2637,2919,2920,2921,3273,3569,3576,3670,3897,3929,4192,4914,5015,5080,5329,5365,6036,6037,6288,6346,6354,6356,6363,6364,6370,6374,6900,7080,7857,8022,8740,9048,9355,10344,10371,10381,10563,11023,54210,56833,56896,56956,57408,64843,137970,223117,284656,387695,389549	ADAM8,AGTR1,CALCA,CHGA,CCR8,EDN3,EFNA5,EPHB2,EVX1,FPR2,GBX2,CXCL1,CXCL2,CXCL3,HRG,IL6,CXCL8,ISL1,L1CAM,LBP,MDK,NTRK1,OTX2,PAX6,PLAUR,PLXNB3,RNASE2,RNASE3,SAA1,CCL1,CCL7,CCL11,CCL19,CCL20,CCL25,CXCL5,CNTN2,NKX2-1,SCG2,LHX3,TNFSF14,ARTN,LHX2,CCL26,SEMA3A,TUBB3,CXCL13,VAX1,TREM1,SLAMF8,DPYSL5,LHX9,LRTM1,ISL2,UNC5D,SEMA3D,EPHA10,GPR15LG,FEZF1	59/510
9_Member	GO Biological Processes	GO:0042330	taxis	-12.1034	-9.232	101,185,796,1113,1237,1908,1946,2048,2128,2358,2637,2919,2920,2921,3273,3569,3576,3670,3897,3929,4192,4914,5015,5080,5329,5365,6036,6037,6288,6346,6354,6356,6363,6364,6370,6374,6900,7080,7857,8022,8740,9048,9355,10344,10371,10381,10563,11023,54210,56833,56896,56956,57408,64843,137970,223117,284656,387695,389549	ADAM8,AGTR1,CALCA,CHGA,CCR8,EDN3,EFNA5,EPHB2,EVX1,FPR2,GBX2,CXCL1,CXCL2,CXCL3,HRG,IL6,CXCL8,ISL1,L1CAM,LBP,MDK,NTRK1,OTX2,PAX6,PLAUR,PLXNB3,RNASE2,RNASE3,SAA1,CCL1,CCL7,CCL11,CCL19,CCL20,CCL25,CXCL5,CNTN2,NKX2-1,SCG2,LHX3,TNFSF14,ARTN,LHX2,CCL26,SEMA3A,TUBB3,CXCL13,VAX1,TREM1,SLAMF8,DPYSL5,LHX9,LRTM1,ISL2,UNC5D,SEMA3D,EPHA10,GPR15LG,FEZF1	59/512
9_Member	GO Biological Processes	GO:0040011	locomotion	-11.4717	-8.72525	101,185,796,1113,1237,1908,1946,2048,2128,2358,2637,2919,2920,2921,3273,3569,3576,3670,3897,3929,4192,4914,5015,5080,5329,5365,6036,6037,6288,6346,6354,6356,6363,6364,6370,6374,6900,7080,7857,8022,8740,9048,9355,10344,10371,10381,10563,11023,54210,56833,56896,56956,57408,64843,137970,223117,284656,387695,389549	ADAM8,AGTR1,CALCA,CHGA,CCR8,EDN3,EFNA5,EPHB2,EVX1,FPR2,GBX2,CXCL1,CXCL2,CXCL3,HRG,IL6,CXCL8,ISL1,L1CAM,LBP,MDK,NTRK1,OTX2,PAX6,PLAUR,PLXNB3,RNASE2,RNASE3,SAA1,CCL1,CCL7,CCL11,CCL19,CCL20,CCL25,CXCL5,CNTN2,NKX2-1,SCG2,LHX3,TNFSF14,ARTN,LHX2,CCL26,SEMA3A,TUBB3,CXCL13,VAX1,TREM1,SLAMF8,DPYSL5,LHX9,LRTM1,ISL2,UNC5D,SEMA3D,EPHA10,GPR15LG,FEZF1	59/530
9_Member	GO Biological Processes	GO:0032989	cellular component morphogenesis	-9.39542	-6.87937	88,333,575,886,1482,1908,1946,2048,2128,2318,2637,3110,3670,3897,4192,4624,4633,4703,4909,4914,5015,5080,5365,5803,6691,6900,7080,7101,7138,7345,7477,7804,8022,8929,9048,9253,9355,10371,10381,11023,11202,26257,27023,50487,56896,56956,57408,57624,64843,80128,81569,81833,84623,84628,124626,137970,223117,284656,389549	ACTN2,APLP1,ADGRB1,CCKAR,NKX2-5,EDN3,EFNA5,EPHB2,EVX1,FLNC,GBX2,MNX1,ISL1,L1CAM,MDK,MYH6,MYL2,NEB,NTF4,NTRK1,OTX2,PAX6,PLXNB3,PTPRZ1,SPINK2,CNTN2,NKX2-1,NR2E1,TNNT1,UCHL1,WNT7B,LRP8,LHX3,PHOX2B,ARTN,NUMBL,LHX2,SEMA3A,TUBB3,VAX1,KLK8,NKX2-8,FOXB1,PLA2G3,DPYSL5,LHX9,LRTM1,NYAP2,ISL2,TRIM46,ACTL8,SPACA1,KIRREL3,NTNG2,ZPBP2,UNC5D,SEMA3D,EPHA10,FEZF1	59/597
9_Member	GO Biological Processes	GO:0061564	axon development	-8.29415	-5.95419	333,337,575,886,1908,1946,2048,2128,2637,3670,3897,4914,5015,5080,5365,5803,6900,7080,7101,7345,8022,8929,9048,9253,9355,10215,10371,10381,11023,26257,27023,50674,56896,56956,57408,64843,80128,84628,116448,137970,167826,223117,284656,389549	APLP1,APOA4,ADGRB1,CCKAR,EDN3,EFNA5,EPHB2,EVX1,GBX2,ISL1,L1CAM,NTRK1,OTX2,PAX6,PLXNB3,PTPRZ1,CNTN2,NKX2-1,NR2E1,UCHL1,LHX3,PHOX2B,ARTN,NUMBL,LHX2,OLIG2,SEMA3A,TUBB3,VAX1,NKX2-8,FOXB1,NEUROG3,DPYSL5,LHX9,LRTM1,ISL2,TRIM46,NTNG2,OLIG1,UNC5D,OLIG3,SEMA3D,EPHA10,FEZF1	44/408
9_Member	GO Biological Processes	GO:0007409	axonogenesis	-7.74715	-5.49896	333,575,886,1908,1946,2048,2128,2637,3670,3897,4914,5015,5080,5365,5803,6900,7080,7101,7345,8022,8929,9048,9253,9355,10371,10381,11023,26257,27023,56896,56956,57408,64843,80128,84628,137970,223117,284656,389549	APLP1,ADGRB1,CCKAR,EDN3,EFNA5,EPHB2,EVX1,GBX2,ISL1,L1CAM,NTRK1,OTX2,PAX6,PLXNB3,PTPRZ1,CNTN2,NKX2-1,NR2E1,UCHL1,LHX3,PHOX2B,ARTN,NUMBL,LHX2,SEMA3A,TUBB3,VAX1,NKX2-8,FOXB1,DPYSL5,LHX9,LRTM1,ISL2,TRIM46,NTNG2,UNC5D,SEMA3D,EPHA10,FEZF1	39/352
9_Member	GO Biological Processes	GO:0048858	cell projection morphogenesis	-7.65866	-5.42069	333,575,886,1908,1946,2048,2128,2637,3110,3670,3897,4192,4909,4914,5015,5080,5365,5803,6900,7080,7101,7345,7477,7804,8022,8929,9048,9253,9355,10371,10381,11023,11202,26257,27023,56896,56956,57408,57624,64843,80128,84623,84628,137970,223117,284656,389549	APLP1,ADGRB1,CCKAR,EDN3,EFNA5,EPHB2,EVX1,GBX2,MNX1,ISL1,L1CAM,MDK,NTF4,NTRK1,OTX2,PAX6,PLXNB3,PTPRZ1,CNTN2,NKX2-1,NR2E1,UCHL1,WNT7B,LRP8,LHX3,PHOX2B,ARTN,NUMBL,LHX2,SEMA3A,TUBB3,VAX1,KLK8,NKX2-8,FOXB1,DPYSL5,LHX9,LRTM1,NYAP2,ISL2,TRIM46,KIRREL3,NTNG2,UNC5D,SEMA3D,EPHA10,FEZF1	47/474
9_Member	GO Biological Processes	GO:0048812	neuron projection morphogenesis	-7.50726	-5.28904	333,575,886,1908,1946,2048,2128,2637,3110,3670,3897,4909,4914,5015,5080,5365,5803,6900,7080,7101,7345,7477,7804,8022,8929,9048,9253,9355,10371,10381,11023,11202,26257,27023,56896,56956,57408,57624,64843,80128,84623,84628,137970,223117,284656,389549	APLP1,ADGRB1,CCKAR,EDN3,EFNA5,EPHB2,EVX1,GBX2,MNX1,ISL1,L1CAM,NTF4,NTRK1,OTX2,PAX6,PLXNB3,PTPRZ1,CNTN2,NKX2-1,NR2E1,UCHL1,WNT7B,LRP8,LHX3,PHOX2B,ARTN,NUMBL,LHX2,SEMA3A,TUBB3,VAX1,KLK8,NKX2-8,FOXB1,DPYSL5,LHX9,LRTM1,NYAP2,ISL2,TRIM46,KIRREL3,NTNG2,UNC5D,SEMA3D,EPHA10,FEZF1	46/464
9_Member	GO Biological Processes	GO:0120039	plasma membrane bounded cell projection morphogenesis	-7.36737	-5.18018	333,575,886,1908,1946,2048,2128,2637,3110,3670,3897,4909,4914,5015,5080,5365,5803,6900,7080,7101,7345,7477,7804,8022,8929,9048,9253,9355,10371,10381,11023,11202,26257,27023,56896,56956,57408,57624,64843,80128,84623,84628,137970,223117,284656,389549	APLP1,ADGRB1,CCKAR,EDN3,EFNA5,EPHB2,EVX1,GBX2,MNX1,ISL1,L1CAM,NTF4,NTRK1,OTX2,PAX6,PLXNB3,PTPRZ1,CNTN2,NKX2-1,NR2E1,UCHL1,WNT7B,LRP8,LHX3,PHOX2B,ARTN,NUMBL,LHX2,SEMA3A,TUBB3,VAX1,KLK8,NKX2-8,FOXB1,DPYSL5,LHX9,LRTM1,NYAP2,ISL2,TRIM46,KIRREL3,NTNG2,UNC5D,SEMA3D,EPHA10,FEZF1	46/469
9_Member	GO Biological Processes	GO:0032990	cell part morphogenesis	-7.11338	-4.96348	333,575,886,1908,1946,2048,2128,2637,3110,3670,3897,4192,4909,4914,5015,5080,5365,5803,6900,7080,7101,7345,7477,7804,8022,8929,9048,9253,9355,10371,10381,11023,11202,26257,27023,56896,56956,57408,57624,64843,80128,84623,84628,137970,223117,284656,389549	APLP1,ADGRB1,CCKAR,EDN3,EFNA5,EPHB2,EVX1,GBX2,MNX1,ISL1,L1CAM,MDK,NTF4,NTRK1,OTX2,PAX6,PLXNB3,PTPRZ1,CNTN2,NKX2-1,NR2E1,UCHL1,WNT7B,LRP8,LHX3,PHOX2B,ARTN,NUMBL,LHX2,SEMA3A,TUBB3,VAX1,KLK8,NKX2-8,FOXB1,DPYSL5,LHX9,LRTM1,NYAP2,ISL2,TRIM46,KIRREL3,NTNG2,UNC5D,SEMA3D,EPHA10,FEZF1	47/494
9_Member	GO Biological Processes	GO:0000902	cell morphogenesis	-6.85102	-4.73546	101,333,575,886,1007,1013,1016,1908,1946,2048,2128,2637,3110,3670,3897,4192,4909,4914,5015,5080,5365,5803,6900,7080,7101,7345,7477,7804,8022,8929,9048,9253,9355,10371,10381,11023,11202,26257,26585,27023,28513,29842,56896,56956,57111,57408,57624,64843,80128,84623,84628,84879,137970,223117,284656,389549	ADAM8,APLP1,ADGRB1,CCKAR,CDH9,CDH15,CDH18,EDN3,EFNA5,EPHB2,EVX1,GBX2,MNX1,ISL1,L1CAM,MDK,NTF4,NTRK1,OTX2,PAX6,PLXNB3,PTPRZ1,CNTN2,NKX2-1,NR2E1,UCHL1,WNT7B,LRP8,LHX3,PHOX2B,ARTN,NUMBL,LHX2,SEMA3A,TUBB3,VAX1,KLK8,NKX2-8,GREM1,FOXB1,CDH19,TFCP2L1,DPYSL5,LHX9,RAB25,LRTM1,NYAP2,ISL2,TRIM46,KIRREL3,NTNG2,MFSD2A,UNC5D,SEMA3D,EPHA10,FEZF1	56/651
9_Member	GO Biological Processes	GO:0048667	cell morphogenesis involved in neuron differentiation	-6.50159	-4.44083	333,575,886,1908,1946,2048,2128,2637,3670,3897,4914,5015,5080,5365,5803,6900,7080,7101,7345,7804,8022,8929,9048,9253,9355,10371,10381,11023,26257,27023,56896,56956,57408,64843,80128,84628,84879,137970,223117,284656,389549	APLP1,ADGRB1,CCKAR,EDN3,EFNA5,EPHB2,EVX1,GBX2,ISL1,L1CAM,NTRK1,OTX2,PAX6,PLXNB3,PTPRZ1,CNTN2,NKX2-1,NR2E1,UCHL1,LRP8,LHX3,PHOX2B,ARTN,NUMBL,LHX2,SEMA3A,TUBB3,VAX1,NKX2-8,FOXB1,DPYSL5,LHX9,LRTM1,ISL2,TRIM46,NTNG2,MFSD2A,UNC5D,SEMA3D,EPHA10,FEZF1	41/423
9_Member	GO Biological Processes	GO:0031175	neuron projection development	-6.44481	-4.3951	333,337,575,886,1908,1946,2048,2128,2637,3110,3569,3670,3897,4909,4914,5015,5080,5365,5803,6900,7080,7101,7345,7477,7804,8022,8929,9048,9253,9355,10215,10371,10381,11023,11075,11202,26257,27023,50674,51412,56896,56956,57408,57624,64843,80128,84623,84628,115908,116448,137970,167826,223117,266977,284656,389549	APLP1,APOA4,ADGRB1,CCKAR,EDN3,EFNA5,EPHB2,EVX1,GBX2,MNX1,IL6,ISL1,L1CAM,NTF4,NTRK1,OTX2,PAX6,PLXNB3,PTPRZ1,CNTN2,NKX2-1,NR2E1,UCHL1,WNT7B,LRP8,LHX3,PHOX2B,ARTN,NUMBL,LHX2,OLIG2,SEMA3A,TUBB3,VAX1,STMN2,KLK8,NKX2-8,FOXB1,NEUROG3,ACTL6B,DPYSL5,LHX9,LRTM1,NYAP2,ISL2,TRIM46,KIRREL3,NTNG2,CTHRC1,OLIG1,UNC5D,OLIG3,SEMA3D,ADGRF1,EPHA10,FEZF1	56/670
9_Member	GO Biological Processes	GO:0007411	axon guidance	-6.40194	-4.36513	1908,1946,2048,2128,2637,3670,3897,4914,5015,5080,5365,6900,7080,8022,9048,9355,10371,10381,11023,56896,56956,57408,64843,137970,223117,284656,389549	EDN3,EFNA5,EPHB2,EVX1,GBX2,ISL1,L1CAM,NTRK1,OTX2,PAX6,PLXNB3,CNTN2,NKX2-1,LHX3,ARTN,LHX2,SEMA3A,TUBB3,VAX1,DPYSL5,LHX9,LRTM1,ISL2,UNC5D,SEMA3D,EPHA10,FEZF1	27/221
9_Member	GO Biological Processes	GO:0097485	neuron projection guidance	-6.40194	-4.36513	1908,1946,2048,2128,2637,3670,3897,4914,5015,5080,5365,6900,7080,8022,9048,9355,10371,10381,11023,56896,56956,57408,64843,137970,223117,284656,389549	EDN3,EFNA5,EPHB2,EVX1,GBX2,ISL1,L1CAM,NTRK1,OTX2,PAX6,PLXNB3,CNTN2,NKX2-1,LHX3,ARTN,LHX2,SEMA3A,TUBB3,VAX1,DPYSL5,LHX9,LRTM1,ISL2,UNC5D,SEMA3D,EPHA10,FEZF1	27/221
9_Member	GO Biological Processes	GO:0000904	cell morphogenesis involved in differentiation	-5.19528	-3.31654	333,575,886,1908,1946,2048,2128,2637,3670,3897,4914,5015,5080,5365,5803,6900,7080,7101,7345,7804,8022,8929,9048,9253,9355,10371,10381,11023,26257,27023,56896,56956,57111,57408,64843,80128,84628,84879,137970,223117,284656,389549	APLP1,ADGRB1,CCKAR,EDN3,EFNA5,EPHB2,EVX1,GBX2,ISL1,L1CAM,NTRK1,OTX2,PAX6,PLXNB3,PTPRZ1,CNTN2,NKX2-1,NR2E1,UCHL1,LRP8,LHX3,PHOX2B,ARTN,NUMBL,LHX2,SEMA3A,TUBB3,VAX1,NKX2-8,FOXB1,DPYSL5,LHX9,RAB25,LRTM1,ISL2,TRIM46,NTNG2,MFSD2A,UNC5D,SEMA3D,EPHA10,FEZF1	42/493
10_Summary	GO Biological Processes	GO:0045596	negative regulation of cell differentiation	-11.9952	-9.16515	430,579,653,1048,1401,1482,1493,2048,2069,2147,2213,2254,3169,3196,3375,3456,3458,3552,3558,3569,3670,3718,3902,4192,4318,4504,4821,4825,5047,5068,5080,5309,5741,6096,6356,6657,6900,7080,7101,7480,8074,8200,8359,8360,8361,8367,8929,9355,10215,10371,10660,10683,10736,11023,11025,23105,23532,25803,26287,26585,27231,50943,51412,56896,64843,80128,83723,83881,144347,157848,221044,223117,493829,869	ASCL2,NKX3-2,BMP5,CEACAM5,CRP,NKX2-5,CTLA4,EPHB2,EREG,F2,FCGR2B,FGF9,FOXA1,TLX2,IAPP,IFNB1,IFNG,IL1A,IL2,IL6,ISL1,JAK3,LAG3,MDK,MMP9,MT3,NKX2-2,NKX6-1,PAEP,REG3A,PAX6,PITX3,PTH,RORB,CCL11,SOX2,CNTN2,NKX2-1,NR2E1,WNT10B,FGF23,GDF5,H4C1,H4C4,H4C6,H4C5,PHOX2B,LHX2,OLIG2,SEMA3A,LBX1,DLL3,SIX2,VAX1,LILRB3,FSTL4,PRAME,SPDEF,ANKRD2,GREM1,NMRK2,FOXP3,ACTL6B,DPYSL5,ISL2,TRIM46,TLCD3B,MIXL1,RFLNA,NKX6-3,UC…	74/-
10_Member	GO Biological Processes	GO:0045596	negative regulation of cell differentiation	-11.9952	-9.16515	430,579,653,1048,1401,1482,1493,2048,2069,2147,2213,2254,3169,3196,3375,3456,3458,3552,3558,3569,3670,3718,3902,4192,4318,4504,4821,4825,5047,5068,5080,5309,5741,6096,6356,6657,6900,7080,7101,7480,8074,8200,8359,8360,8361,8367,8929,9355,10215,10371,10660,10683,10736,11023,11025,23105,23532,25803,26287,26585,27231,50943,51412,56896,64843,80128,83723,83881,144347,157848,221044,223117,493829	ASCL2,NKX3-2,BMP5,CEACAM5,CRP,NKX2-5,CTLA4,EPHB2,EREG,F2,FCGR2B,FGF9,FOXA1,TLX2,IAPP,IFNB1,IFNG,IL1A,IL2,IL6,ISL1,JAK3,LAG3,MDK,MMP9,MT3,NKX2-2,NKX6-1,PAEP,REG3A,PAX6,PITX3,PTH,RORB,CCL11,SOX2,CNTN2,NKX2-1,NR2E1,WNT10B,FGF23,GDF5,H4C1,H4C4,H4C6,H4C5,PHOX2B,LHX2,OLIG2,SEMA3A,LBX1,DLL3,SIX2,VAX1,LILRB3,FSTL4,PRAME,SPDEF,ANKRD2,GREM1,NMRK2,FOXP3,ACTL6B,DPYSL5,ISL2,TRIM46,TLCD3B,MIXL1,RFLNA,NKX6-3,UC…	73/721
10_Member	GO Biological Processes	GO:0010721	negative regulation of cell development	-6.53962	-4.46463	430,1493,2048,2147,2213,3196,3375,3456,3552,3558,3569,3718,3902,4192,4504,4825,5047,5080,5309,6356,7101,9355,10371,10683,11023,11025,23105,50943,56896,80128,144347,223117	ASCL2,CTLA4,EPHB2,F2,FCGR2B,TLX2,IAPP,IFNB1,IL1A,IL2,IL6,JAK3,LAG3,MDK,MT3,NKX6-1,PAEP,PAX6,PITX3,CCL11,NR2E1,LHX2,SEMA3A,DLL3,VAX1,LILRB3,FSTL4,FOXP3,DPYSL5,TRIM46,RFLNA,SEMA3D	32/287
10_Member	GO Biological Processes	GO:0051961	negative regulation of nervous system development	-5.22933	-3.33562	430,869,2048,2147,3196,3569,4504,4825,5080,5309,6356,7101,9355,10371,10683,11023,23105,56896,80128,223117	ASCL2,CBLN1,EPHB2,F2,TLX2,IL6,MT3,NKX6-1,PAX6,PITX3,CCL11,NR2E1,LHX2,SEMA3A,DLL3,VAX1,FSTL4,DPYSL5,TRIM46,SEMA3D	20/156
10_Member	GO Biological Processes	GO:0050768	negative regulation of neurogenesis	-4.92376	-3.08842	430,2048,2147,3196,3569,4504,4825,5080,5309,6356,7101,9355,10371,10683,11023,23105,56896,80128,223117	ASCL2,EPHB2,F2,TLX2,IL6,MT3,NKX6-1,PAX6,PITX3,CCL11,NR2E1,LHX2,SEMA3A,DLL3,VAX1,FSTL4,DPYSL5,TRIM46,SEMA3D	19/150
11_Summary	GO Biological Processes	GO:0006953	acute-phase response	-10.6987	-8.02219	12,197,1401,2147,3240,3552,3569,3929,5004,5068,6288,6289,6291,50616,57817,2152,2209,3458,4143,5054,5340,6947,2243,3558	SERPINA3,AHSG,CRP,F2,HP,IL1A,IL6,LBP,ORM1,REG3A,SAA1,SAA2,SAA4,IL22,HAMP,F3,FCGR1A,IFNG,MAT1A,SERPINE1,PLG,TCN1,FGA,IL2	24/-
11_Member	GO Biological Processes	GO:0006953	acute-phase response	-10.6987	-8.02219	12,197,1401,2147,3240,3552,3569,3929,5004,5068,6288,6289,6291,50616,57817	SERPINA3,AHSG,CRP,F2,HP,IL1A,IL6,LBP,ORM1,REG3A,SAA1,SAA2,SAA4,IL22,HAMP	15/40
11_Member	GO Biological Processes	GO:0002526	acute inflammatory response	-7.90138	-5.63766	12,197,1401,2147,2152,2209,3240,3552,3569,3929,5004,5068,6288,6289,6291,50616,57817	SERPINA3,AHSG,CRP,F2,F3,FCGR1A,HP,IL1A,IL6,LBP,ORM1,REG3A,SAA1,SAA2,SAA4,IL22,HAMP	17/78
11_Member	WikiPathways	WP1533	Vitamin B12 metabolism	-6.14232	-4.139	12,1401,2147,3458,3569,4143,5054,5340,6288,6289,6291,6947	SERPINA3,CRP,F2,IFNG,IL6,MAT1A,SERPINE1,PLG,SAA1,SAA2,SAA4,TCN1	12/51
11_Member	WikiPathways	WP176	Folate metabolism	-5.43293	-3.51251	12,1401,2147,2243,3458,3558,3569,4143,5054,5340,6288,6289,6291	SERPINA3,CRP,F2,FGA,IFNG,IL2,IL6,MAT1A,SERPINE1,PLG,SAA1,SAA2,SAA4	13/69
11_Member	WikiPathways	WP15	Selenium micronutrient network	-3.13638	-1.63309	12,1401,2147,2243,3458,3569,5054,5340,6288,6289,6291	SERPINA3,CRP,F2,FGA,IFNG,IL6,SERPINE1,PLG,SAA1,SAA2,SAA4	11/86
12_Summary	GO Biological Processes	GO:0010817	regulation of hormone levels	-10.4104	-7.76077	126,127,185,640,653,846,886,1080,1081,1113,1131,1382,1544,1559,1592,1908,1946,2147,2243,2304,2690,2695,2784,2922,3169,3358,3458,3569,3589,3651,3670,3972,4160,4825,5008,5798,6338,6571,7363,7425,7447,8074,8431,9718,10599,25924,50487,50700,54576,54577,56729,114571,121214,143425,169026,338442,441282,43,101,1137,1361,1579,2213,3356,3552,3783,3822,4879,5582,6288,6572,7032,8941,9515,10814,54474,54972,57…	ADH1C,ADH4,AGTR1,BLK,BMP5,CASR,CCKAR,CFTR,CGA,CHGA,CHRM3,CRABP2,CYP1A2,CYP2C9,CYP26A1,EDN3,EFNA5,F2,FGA,FOXE1,GHR,GIP,GNB3,GRP,FOXA1,HTR2C,IFNG,IL6,IL11,PDX1,ISL1,LHB,MC4R,NKX6-1,OSM,PTPRN,SCNN1B,SLC18A2,UGT2B4,VGF,VSNL1,FGF23,NR0B2,ECE2,SLCO1B1,MYRIP,PLA2G3,RDH8,UGT1A8,UGT1A7,RETN,SLC22A9,SDR9C7,SYT9,SLC30A8,HCAR2,AKR1B15,ACHE,ADAM8,CHRNA4,CPB2,CYP4A11,FCGR2B,HTR2A,IL1A,KCNN4,KLRC2,NPPB,PRKCG,SA…	84/-
12_Member	GO Biological Processes	GO:0010817	regulation of hormone levels	-10.4104	-7.76077	126,127,185,640,653,846,886,1080,1081,1113,1131,1382,1544,1559,1592,1908,1946,2147,2243,2304,2690,2695,2784,2922,3169,3358,3458,3569,3589,3651,3670,3972,4160,4825,5008,5798,6338,6571,7363,7425,7447,8074,8431,9718,10599,25924,50487,50700,54576,54577,56729,114571,121214,143425,169026,338442,441282	ADH1C,ADH4,AGTR1,BLK,BMP5,CASR,CCKAR,CFTR,CGA,CHGA,CHRM3,CRABP2,CYP1A2,CYP2C9,CYP26A1,EDN3,EFNA5,F2,FGA,FOXE1,GHR,GIP,GNB3,GRP,FOXA1,HTR2C,IFNG,IL6,IL11,PDX1,ISL1,LHB,MC4R,NKX6-1,OSM,PTPRN,SCNN1B,SLC18A2,UGT2B4,VGF,VSNL1,FGF23,NR0B2,ECE2,SLCO1B1,MYRIP,PLA2G3,RDH8,UGT1A8,UGT1A7,RETN,SLC22A9,SDR9C7,SYT9,SLC30A8,HCAR2,AKR1B15	57/533
12_Member	GO Biological Processes	GO:0046883	regulation of hormone secretion	-6.98151	-4.85306	185,640,846,886,1080,1113,1131,1908,1946,2147,2243,2695,2922,3358,3458,3569,3589,3651,3670,4825,5008,7447,8074,8431,25924,50487,56729,143425,169026,338442	AGTR1,BLK,CASR,CCKAR,CFTR,CHGA,CHRM3,EDN3,EFNA5,F2,FGA,GIP,GRP,HTR2C,IFNG,IL6,IL11,PDX1,ISL1,NKX6-1,OSM,VSNL1,FGF23,NR0B2,MYRIP,PLA2G3,RETN,SYT9,SLC30A8,HCAR2	30/247
12_Member	GO Biological Processes	GO:0051046	regulation of secretion	-6.90366	-4.78555	43,101,185,640,846,886,1080,1113,1131,1137,1361,1579,1908,1946,2147,2213,2243,2695,2922,3356,3358,3458,3552,3569,3589,3651,3670,3783,3822,4825,4879,5008,5582,5798,6288,6572,7032,7447,8074,8431,8941,9515,10814,25924,50487,54474,54972,56729,57126,91683,143425,169026,338442,341359,387129	ACHE,ADAM8,AGTR1,BLK,CASR,CCKAR,CFTR,CHGA,CHRM3,CHRNA4,CPB2,CYP4A11,EDN3,EFNA5,F2,FCGR2B,FGA,GIP,GRP,HTR2A,HTR2C,IFNG,IL1A,IL6,IL11,PDX1,ISL1,KCNN4,KLRC2,NKX6-1,NPPB,OSM,PRKCG,PTPRN,SAA1,SLC18A3,TFF2,VSNL1,FGF23,NR0B2,CDK5R2,STXBP5L,CPLX2,MYRIP,PLA2G3,KRT20,TMEM132A,RETN,CD177,SYT12,SYT9,SLC30A8,HCAR2,SYT10,NPSR1	55/632
12_Member	GO Biological Processes	GO:0051047	positive regulation of secretion	-6.50559	-4.44245	43,101,640,846,1080,1131,1361,1579,1908,2147,2243,2695,2922,3458,3552,3651,3670,3783,3822,4825,4879,6572,7447,8431,8941,25924,50487,54972,56729,57126,143425,169026,338442,341359	ACHE,ADAM8,BLK,CASR,CFTR,CHRM3,CPB2,CYP4A11,EDN3,F2,FGA,GIP,GRP,IFNG,IL1A,PDX1,ISL1,KCNN4,KLRC2,NKX6-1,NPPB,SLC18A3,VSNL1,NR0B2,CDK5R2,MYRIP,PLA2G3,TMEM132A,RETN,CD177,SYT9,SLC30A8,HCAR2,SYT10	34/317
12_Member	GO Biological Processes	GO:1903532	positive regulation of secretion by cell	-6.47144	-4.41735	43,101,640,846,1080,1131,1361,1908,2147,2243,2695,2922,3458,3552,3651,3670,3783,3822,4825,6572,7447,8431,8941,25924,50487,54972,56729,57126,143425,169026,338442,341359	ACHE,ADAM8,BLK,CASR,CFTR,CHRM3,CPB2,EDN3,F2,FGA,GIP,GRP,IFNG,IL1A,PDX1,ISL1,KCNN4,KLRC2,NKX6-1,SLC18A3,VSNL1,NR0B2,CDK5R2,MYRIP,PLA2G3,TMEM132A,RETN,CD177,SYT9,SLC30A8,HCAR2,SYT10	32/289
12_Member	GO Biological Processes	GO:1903530	regulation of secretion by cell	-6.36879	-4.3362	43,101,185,640,846,886,1080,1113,1131,1137,1361,1908,1946,2147,2213,2243,2695,2922,3356,3358,3458,3552,3569,3589,3651,3670,3783,3822,4825,5008,5582,6288,6572,7447,8074,8431,8941,9515,10814,25924,50487,54474,54972,56729,57126,91683,143425,169026,338442,341359	ACHE,ADAM8,AGTR1,BLK,CASR,CCKAR,CFTR,CHGA,CHRM3,CHRNA4,CPB2,EDN3,EFNA5,F2,FCGR2B,FGA,GIP,GRP,HTR2A,HTR2C,IFNG,IL1A,IL6,IL11,PDX1,ISL1,KCNN4,KLRC2,NKX6-1,OSM,PRKCG,SAA1,SLC18A3,VSNL1,FGF23,NR0B2,CDK5R2,STXBP5L,CPLX2,MYRIP,PLA2G3,KRT20,TMEM132A,RETN,CD177,SYT12,SYT9,SLC30A8,HCAR2,SYT10	50/573
12_Member	GO Biological Processes	GO:0050714	positive regulation of protein secretion	-5.67722	-3.7335	43,101,640,846,1080,1131,2147,2243,2695,3552,3651,3670,3783,4825,7447,8431,25924,54972,169026,338442	ACHE,ADAM8,BLK,CASR,CFTR,CHRM3,F2,FGA,GIP,IL1A,PDX1,ISL1,KCNN4,NKX6-1,VSNL1,NR0B2,MYRIP,TMEM132A,SLC30A8,HCAR2	20/146
12_Member	GO Biological Processes	GO:0046887	positive regulation of hormone secretion	-5.45879	-3.53348	640,846,1080,1131,1908,2147,2243,2695,2922,3651,3670,4825,7447,8431,25924,50487,56729,169026,338442	BLK,CASR,CFTR,CHRM3,EDN3,F2,FGA,GIP,GRP,PDX1,ISL1,NKX6-1,VSNL1,NR0B2,MYRIP,PLA2G3,RETN,SLC30A8,HCAR2	19/138
12_Member	GO Biological Processes	GO:0050708	regulation of protein secretion	-5.04361	-3.1892	43,101,640,846,1080,1113,1131,1946,2147,2243,2695,3458,3552,3569,3651,3670,3783,4825,6288,7447,8431,9515,25924,54474,54972,143425,169026,338442	ACHE,ADAM8,BLK,CASR,CFTR,CHGA,CHRM3,EFNA5,F2,FGA,GIP,IFNG,IL1A,IL6,PDX1,ISL1,KCNN4,NKX6-1,SAA1,VSNL1,NR0B2,STXBP5L,MYRIP,KRT20,TMEM132A,SYT9,SLC30A8,HCAR2	28/275
12_Member	GO Biological Processes	GO:0090277	positive regulation of peptide hormone secretion	-4.53557	-2.75909	640,846,1080,1131,2147,2243,2695,2922,3651,3670,4825,7447,8431,25924,169026	BLK,CASR,CFTR,CHRM3,F2,FGA,GIP,GRP,PDX1,ISL1,NKX6-1,VSNL1,NR0B2,MYRIP,SLC30A8	15/107
12_Member	GO Biological Processes	GO:0032024	positive regulation of insulin secretion	-4.52573	-2.75236	640,846,1080,1131,2147,2695,3651,3670,4825,7447,8431,25924,169026	BLK,CASR,CFTR,CHRM3,F2,GIP,PDX1,ISL1,NKX6-1,VSNL1,NR0B2,MYRIP,SLC30A8	13/83
12_Member	GO Biological Processes	GO:0002793	positive regulation of peptide secretion	-4.43925	-2.68176	640,846,1080,1131,2147,2243,2695,2922,3651,3670,4825,7447,8431,25924,169026	BLK,CASR,CFTR,CHRM3,F2,FGA,GIP,GRP,PDX1,ISL1,NKX6-1,VSNL1,NR0B2,MYRIP,SLC30A8	15/109
12_Member	GO Biological Processes	GO:0090276	regulation of peptide hormone secretion	-4.39264	-2.64336	640,846,1080,1113,1131,1946,2147,2243,2695,2922,3358,3458,3569,3651,3670,4825,7447,8431,25924,143425,169026	BLK,CASR,CFTR,CHGA,CHRM3,EFNA5,F2,FGA,GIP,GRP,HTR2C,IFNG,IL6,PDX1,ISL1,NKX6-1,VSNL1,NR0B2,MYRIP,SYT9,SLC30A8	21/192
12_Member	GO Biological Processes	GO:0002791	regulation of peptide secretion	-4.29345	-2.55979	640,846,1080,1113,1131,1946,2147,2243,2695,2922,3358,3458,3569,3651,3670,4825,7447,8431,25924,143425,169026	BLK,CASR,CFTR,CHGA,CHRM3,EFNA5,F2,FGA,GIP,GRP,HTR2C,IFNG,IL6,PDX1,ISL1,NKX6-1,VSNL1,NR0B2,MYRIP,SYT9,SLC30A8	21/195
12_Member	GO Biological Processes	GO:0090087	regulation of peptide transport	-4.22866	-2.51053	640,846,1080,1113,1131,1946,2147,2243,2695,2922,3358,3458,3569,3651,3670,4825,7447,8431,25924,143425,169026	BLK,CASR,CFTR,CHGA,CHRM3,EFNA5,F2,FGA,GIP,GRP,HTR2C,IFNG,IL6,PDX1,ISL1,NKX6-1,VSNL1,NR0B2,MYRIP,SYT9,SLC30A8	21/197
12_Member	GO Biological Processes	GO:0050796	regulation of insulin secretion	-3.90717	-2.24346	640,846,1080,1113,1131,1946,2147,2695,3458,3569,3651,3670,4825,7447,8431,25924,143425,169026	BLK,CASR,CFTR,CHGA,CHRM3,EFNA5,F2,GIP,IFNG,IL6,PDX1,ISL1,NKX6-1,VSNL1,NR0B2,MYRIP,SYT9,SLC30A8	18/163
12_Member	GO Biological Processes	GO:0051222	positive regulation of protein transport	-2.67134	-1.2922	43,101,640,846,1080,1131,2147,2243,2695,2810,3458,3552,3651,3670,3783,4825,7447,7545,8431,25924,54972,164153,169026,338442	ACHE,ADAM8,BLK,CASR,CFTR,CHRM3,F2,FGA,GIP,SFN,IFNG,IL1A,PDX1,ISL1,KCNN4,NKX6-1,VSNL1,ZIC1,NR0B2,MYRIP,TMEM132A,UBL4B,SLC30A8,HCAR2	24/310
12_Member	GO Biological Processes	GO:1904951	positive regulation of establishment of protein localization	-2.39251	-1.07577	43,101,640,846,1080,1131,2147,2243,2695,2810,3458,3552,3651,3670,3783,4825,7447,7545,8431,25924,54972,164153,169026,338442	ACHE,ADAM8,BLK,CASR,CFTR,CHRM3,F2,FGA,GIP,SFN,IFNG,IL1A,PDX1,ISL1,KCNN4,NKX6-1,VSNL1,ZIC1,NR0B2,MYRIP,TMEM132A,UBL4B,SLC30A8,HCAR2	24/326
13_Summary	GO Biological Processes	GO:0001775	cell activation	-10.3711	-7.73016	924,930,931,941,973,1113,1137,1311,1437,2048,2147,2213,2243,2267,2922,3273,3456,3458,3558,3559,3569,3576,3589,3662,3718,3902,3929,4192,4495,4501,4914,5079,5450,5730,6288,6338,6363,6556,6571,7356,7480,8581,8740,9047,10538,10630,10673,10814,22914,22917,26279,29108,50487,50943,53833,56833,57817,59067,64714,80329,84433,84941,89886,115350,124912,338339,338376,387695,100431172,1401,5133,10563,83416,337…	CD7,CD19,MS4A1,CD80,CD79A,CHGA,CHRNA4,COMP,CSF2,EPHB2,F2,FCGR2B,FGA,FGL1,GRP,HRG,IFNB1,IFNG,IL2,IL2RA,IL6,CXCL8,IL11,IRF4,JAK3,LAG3,LBP,MDK,MT1G,MT1X,NTRK1,PAX5,POU2AF1,PTGDS,SAA1,SCNN1B,CCL19,SLC11A1,SLC18A2,SCGB1A1,WNT10B,LY6D,TNFSF14,SH2D2A,BATF,PDPN,TNFSF13B,CPLX2,KLRK1,ZP1,PLA2G2D,PYCARD,PLA2G3,FOXP3,IL20RB,SLAMF8,HAMP,IL21,PDIA2,ULBP1,CARD11,HSH2D,SLAMF9,FCRL1,SPACA3,CLEC4D,IFNE,GPR15LG,KLR…	90/-
13_Member	GO Biological Processes	GO:0001775	cell activation	-10.3711	-7.73016	924,930,931,941,973,1113,1137,1311,1437,2048,2147,2213,2243,2267,2922,3273,3456,3458,3558,3559,3569,3576,3589,3662,3718,3902,3929,4192,4495,4501,4914,5079,5450,5730,6288,6338,6363,6556,6571,7356,7480,8581,8740,9047,10538,10630,10673,10814,22914,22917,26279,29108,50487,50943,53833,56833,57817,59067,64714,80329,84433,84941,89886,115350,124912,338339,338376,387695,100431172	CD7,CD19,MS4A1,CD80,CD79A,CHGA,CHRNA4,COMP,CSF2,EPHB2,F2,FCGR2B,FGA,FGL1,GRP,HRG,IFNB1,IFNG,IL2,IL2RA,IL6,CXCL8,IL11,IRF4,JAK3,LAG3,LBP,MDK,MT1G,MT1X,NTRK1,PAX5,POU2AF1,PTGDS,SAA1,SCNN1B,CCL19,SLC11A1,SLC18A2,SCGB1A1,WNT10B,LY6D,TNFSF14,SH2D2A,BATF,PDPN,TNFSF13B,CPLX2,KLRK1,ZP1,PLA2G2D,PYCARD,PLA2G3,FOXP3,IL20RB,SLAMF8,HAMP,IL21,PDIA2,ULBP1,CARD11,HSH2D,SLAMF9,FCRL1,SPACA3,CLEC4D,IFNE,GPR15LG,KLR…	69/717
13_Member	GO Biological Processes	GO:0045321	leukocyte activation	-9.48004	-6.9444	924,930,931,941,973,1113,1137,1437,2048,2213,2922,3456,3458,3558,3559,3569,3576,3589,3662,3718,3902,3929,4192,4495,4914,5079,5450,5730,6338,6363,6556,6571,7356,7480,8581,8740,9047,10538,10673,10814,22914,26279,29108,50487,50943,53833,56833,57817,59067,80329,84433,84941,89886,115350,124912,338339,338376,387695,100431172	CD7,CD19,MS4A1,CD80,CD79A,CHGA,CHRNA4,CSF2,EPHB2,FCGR2B,GRP,IFNB1,IFNG,IL2,IL2RA,IL6,CXCL8,IL11,IRF4,JAK3,LAG3,LBP,MDK,MT1G,NTRK1,PAX5,POU2AF1,PTGDS,SCNN1B,CCL19,SLC11A1,SLC18A2,SCGB1A1,WNT10B,LY6D,TNFSF14,SH2D2A,BATF,TNFSF13B,CPLX2,KLRK1,PLA2G2D,PYCARD,PLA2G3,FOXP3,IL20RB,SLAMF8,HAMP,IL21,ULBP1,CARD11,HSH2D,SLAMF9,FCRL1,SPACA3,CLEC4D,IFNE,GPR15LG,KLRF2	59/594
13_Member	WikiPathways	WP5218	Extrafollicular and follicular B cell activation by SARS-CoV-2	-7.33481	-5.15943	930,931,941,973,1401,3458,3558,3569,3662,5079,5133,6363,10563,10673,59067,83416	CD19,MS4A1,CD80,CD79A,CRP,IFNG,IL2,IL6,IRF4,PAX5,PDCD1,CCL19,CXCL13,TNFSF13B,IL21,FCRL5	16/75
13_Member	GO Biological Processes	GO:0046649	lymphocyte activation	-6.08016	-4.08571	924,930,931,941,973,1137,2048,2213,3456,3558,3559,3569,3589,3662,3718,3902,4192,4914,5079,5450,6363,6556,7356,7480,8581,8740,9047,10538,10673,22914,26279,50943,53833,56833,59067,80329,84433,84941,89886,115350,338339,338376,100431172	CD7,CD19,MS4A1,CD80,CD79A,CHRNA4,EPHB2,FCGR2B,IFNB1,IL2,IL2RA,IL6,IL11,IRF4,JAK3,LAG3,MDK,NTRK1,PAX5,POU2AF1,CCL19,SLC11A1,SCGB1A1,WNT10B,LY6D,TNFSF14,SH2D2A,BATF,TNFSF13B,KLRK1,PLA2G2D,FOXP3,IL20RB,SLAMF8,IL21,ULBP1,CARD11,HSH2D,SLAMF9,FCRL1,CLEC4D,IFNE,KLRF2	43/471
13_Member	GO Biological Processes	GO:0042113	B cell activation	-4.49429	-2.72666	930,931,973,1137,2048,2213,3456,3569,3589,3718,4914,5079,5450,10538,10673,50943,56833,59067,84433,115350,338376	CD19,MS4A1,CD79A,CHRNA4,EPHB2,FCGR2B,IFNB1,IL6,IL11,JAK3,NTRK1,PAX5,POU2AF1,BATF,TNFSF13B,FOXP3,SLAMF8,IL21,CARD11,FCRL1,IFNE	21/189
13_Member	GO Biological Processes	GO:0030183	B cell differentiation	-4.09323	-2.39981	930,931,973,2213,3456,3569,3589,3718,4914,5079,5450,10673,56833,59067,84433,338376	CD19,MS4A1,CD79A,FCGR2B,IFNB1,IL6,IL11,JAK3,NTRK1,PAX5,POU2AF1,TNFSF13B,SLAMF8,IL21,CARD11,IFNE	16/130
13_Member	GO Biological Processes	GO:0046651	lymphocyte proliferation	-3.8301	-2.18569	930,931,973,3456,3558,3559,6556,7356,8740,9047,10673,50943,53833,84433,338376	CD19,MS4A1,CD79A,IFNB1,IL2,IL2RA,SLC11A1,SCGB1A1,TNFSF14,SH2D2A,TNFSF13B,FOXP3,IL20RB,CARD11,IFNE	15/123
13_Member	GO Biological Processes	GO:0032943	mononuclear cell proliferation	-3.67455	-2.05597	930,931,973,3456,3558,3559,6556,7356,8740,9047,10673,50943,53833,84433,338376	CD19,MS4A1,CD79A,IFNB1,IL2,IL2RA,SLC11A1,SCGB1A1,TNFSF14,SH2D2A,TNFSF13B,FOXP3,IL20RB,CARD11,IFNE	15/127
13_Member	GO Biological Processes	GO:0002521	leukocyte differentiation	-3.60041	-1.99379	930,931,973,1437,2213,3375,3456,3458,3558,3569,3589,3662,3718,4318,4495,4914,5079,5450,6363,7018,7480,8581,10538,10673,26279,50943,56833,59067,84433,128506,147710,338339,338376	CD19,MS4A1,CD79A,CSF2,FCGR2B,IAPP,IFNB1,IFNG,IL2,IL6,IL11,IRF4,JAK3,MMP9,MT1G,NTRK1,PAX5,POU2AF1,CCL19,TF,WNT10B,LY6D,BATF,TNFSF13B,PLA2G2D,FOXP3,SLAMF8,IL21,CARD11,OCSTAMP,IGSF23,CLEC4D,IFNE	33/418
13_Member	GO Biological Processes	GO:0070661	leukocyte proliferation	-3.50245	-1.92695	930,931,973,3456,3558,3559,4883,6556,7356,8740,9047,10673,50943,53833,84433,338376	CD19,MS4A1,CD79A,IFNB1,IL2,IL2RA,NPR3,SLC11A1,SCGB1A1,TNFSF14,SH2D2A,TNFSF13B,FOXP3,IL20RB,CARD11,IFNE	16/146
13_Member	GO Biological Processes	GO:0042110	T cell activation	-3.31167	-1.76862	924,941,3456,3558,3559,3569,3662,3902,4192,6363,6556,7356,7480,8740,9047,10538,10673,26279,50943,53833,59067,84433,84941,89886,338339,338376	CD7,CD80,IFNB1,IL2,IL2RA,IL6,IRF4,LAG3,MDK,CCL19,SLC11A1,SCGB1A1,WNT10B,TNFSF14,SH2D2A,BATF,TNFSF13B,PLA2G2D,FOXP3,IL20RB,IL21,CARD11,HSH2D,SLAMF9,CLEC4D,IFNE	26/312
13_Member	GO Biological Processes	GO:1903131	mononuclear cell differentiation	-3.29189	-1.75087	930,931,973,1437,2213,3456,3558,3569,3589,3662,3718,4495,4914,5079,5450,6363,7480,8581,10538,10673,26279,50943,56833,59067,84433,338339,338376	CD19,MS4A1,CD79A,CSF2,FCGR2B,IFNB1,IL2,IL6,IL11,IRF4,JAK3,MT1G,NTRK1,PAX5,POU2AF1,CCL19,WNT10B,LY6D,BATF,TNFSF13B,PLA2G2D,FOXP3,SLAMF8,IL21,CARD11,CLEC4D,IFNE	27/330
13_Member	GO Biological Processes	GO:0042098	T cell proliferation	-3.28306	-1.74541	3558,3559,6556,7356,8740,9047,10673,50943,53833,84433	IL2,IL2RA,SLC11A1,SCGB1A1,TNFSF14,SH2D2A,TNFSF13B,FOXP3,IL20RB,CARD11	10/70
13_Member	GO Biological Processes	GO:0030098	lymphocyte differentiation	-3.14584	-1.63953	930,931,973,2213,3456,3558,3569,3589,3662,3718,4914,5079,5450,7480,8581,10538,10673,26279,50943,56833,59067,84433,338339,338376	CD19,MS4A1,CD79A,FCGR2B,IFNB1,IL2,IL6,IL11,IRF4,JAK3,NTRK1,PAX5,POU2AF1,WNT10B,LY6D,BATF,TNFSF13B,PLA2G2D,FOXP3,SLAMF8,IL21,CARD11,CLEC4D,IFNE	24/286
13_Member	GO Biological Processes	GO:0030097	hemopoiesis	-2.82975	-1.41265	119,930,931,973,1437,1482,2213,3375,3456,3458,3558,3569,3589,3662,3718,4318,4495,4914,5079,5450,5803,6363,6521,7018,7480,8581,9119,10538,10673,23495,26279,50943,54443,56833,59067,83881,84433,84623,128506,147710,147744,256957,338339,338376	ADD2,CD19,MS4A1,CD79A,CSF2,NKX2-5,FCGR2B,IAPP,IFNB1,IFNG,IL2,IL6,IL11,IRF4,JAK3,MMP9,MT1G,NTRK1,PAX5,POU2AF1,PTPRZ1,CCL19,SLC4A1,TF,WNT10B,LY6D,KRT75,BATF,TNFSF13B,TNFRSF13B,PLA2G2D,FOXP3,ANLN,SLAMF8,IL21,MIXL1,CARD11,KIRREL3,OCSTAMP,IGSF23,TMEM190,HEATR9,CLEC4D,IFNE	44/672
13_Member	GO Biological Processes	GO:0042100	B cell proliferation	-2.26031	-0.978822	930,931,973,3456,10673,84433,338376	CD19,MS4A1,CD79A,IFNB1,TNFSF13B,CARD11,IFNE	7/53
14_Summary	KEGG Pathway	hsa05323	Rheumatoid arthritis	-9.91101	-7.34061	525,941,1437,1493,2919,2920,2921,3458,3552,3569,3576,3589,4050,4314,5741,6364,6374,10673,50617,127124,245972,2354,4318,4322,6278,6354,6356,9641,3456,3558,332,597,731,732,733,1277,4583,5275,5582,6317,6318,1463,4321,5320,5803,6098,11025,11202,796,4502,5806,7015,26585,653509,6363,29108,3902,10563,1758,2167,1081,2810,3852,3861,64127	ATP6V1B1,CD80,CSF2,CTLA4,CXCL1,CXCL2,CXCL3,IFNG,IL1A,IL6,CXCL8,IL11,LTB,MMP3,PTH,CCL20,CXCL5,TNFSF13B,ATP6V0A4,ATP6V1G3,ATP6V0D2,FOSB,MMP9,MMP13,S100A7,CCL7,CCL11,IKBKE,IFNB1,IL2,BIRC5,BCL2A1,C8A,C8B,C8G,COL1A1,MUC2,SERPINB13,PRKCG,SERPINB3,SERPINB4,NCAN,MMP12,PLA2G2A,PTPRZ1,ROS1,LILRB3,KLK8,CALCA,MT2A,PTX3,TERT,GREM1,SFTPA1,CCL19,PYCARD,LAG3,CXCL13,DMP1,FABP4,CGA,SFN,KRT5,KRT14,NOD2	65/-
14_Member	KEGG Pathway	hsa05323	Rheumatoid arthritis	-9.91101	-7.34061	525,941,1437,1493,2919,2920,2921,3458,3552,3569,3576,3589,4050,4314,5741,6364,6374,10673,50617,127124,245972	ATP6V1B1,CD80,CSF2,CTLA4,CXCL1,CXCL2,CXCL3,IFNG,IL1A,IL6,CXCL8,IL11,LTB,MMP3,PTH,CCL20,CXCL5,TNFSF13B,ATP6V0A4,ATP6V1G3,ATP6V0D2	21/93
14_Member	KEGG Pathway	hsa04657	IL-17 signaling pathway	-6.64231	-4.54903	1437,2354,2919,2920,2921,3458,3569,3576,4314,4318,4322,6278,6354,6356,6364,6374,9641	CSF2,FOSB,CXCL1,CXCL2,CXCL3,IFNG,IL6,CXCL8,MMP3,MMP9,MMP13,S100A7,CCL7,CCL11,CCL20,CXCL5,IKBKE	17/94
14_Member	WikiPathways	WP530	Cytokines and inflammatory response	-6.30065	-4.27432	1437,2919,2920,3456,3458,3552,3558,3569,3589	CSF2,CXCL1,CXCL2,IFNB1,IFNG,IL1A,IL2,IL6,IL11	9/26
14_Member	WikiPathways	WP3617	Photodynamic therapy-induced NF-kB survival signaling	-6.05667	-4.06795	332,597,1437,2920,3552,3558,3569,3576,4314,4318	BIRC5,BCL2A1,CSF2,CXCL2,IL1A,IL2,IL6,CXCL8,MMP3,MMP9	10/35
14_Member	KEGG Pathway	hsa05146	Amoebiasis	-5.4371	-3.51342	731,732,733,1277,1437,2919,2920,2921,3458,3569,3576,4583,5275,5582,6317,6318	C8A,C8B,C8G,COL1A1,CSF2,CXCL1,CXCL2,CXCL3,IFNG,IL6,CXCL8,MUC2,SERPINB13,PRKCG,SERPINB3,SERPINB4	16/102
14_Member	WikiPathways	WP2431	Spinal cord injury	-5.07039	-3.21179	1463,2919,2920,3458,3552,3558,3569,3576,4050,4318,4321,5320,5803,6098,10673,11025,11202	NCAN,CXCL1,CXCL2,IFNG,IL1A,IL2,IL6,CXCL8,LTB,MMP9,MMP12,PLA2G2A,PTPRZ1,ROS1,TNFSF13B,LILRB3,KLK8	17/121
14_Member	WikiPathways	WP3624	Lung fibrosis	-5.03871	-3.18569	796,1437,2920,3569,3576,4318,4502,5806,6356,7015,26585,653509	CALCA,CSF2,CXCL2,IL6,CXCL8,MMP9,MT2A,PTX3,CCL11,TERT,GREM1,SFTPA1	12/64
14_Member	WikiPathways	WP5285	Immune infiltration in pancreatic cancer	-4.6768	-2.88695	1437,2919,3458,3558,3569,3576,4318,6364,6374	CSF2,CXCL1,IFNG,IL2,IL6,CXCL8,MMP9,CCL20,CXCL5	9/39
14_Member	Reactome Gene Sets	R-HSA-6783783	Interleukin-10 signaling	-3.9957	-2.32109	941,1437,2919,2920,3552,3569,3576,6363,6364	CD80,CSF2,CXCL1,CXCL2,IL1A,IL6,CXCL8,CCL19,CCL20	9/47
14_Member	WikiPathways	WP5088	Prostaglandin signaling	-3.51119	-1.93348	2919,3458,3552,3569,3576,4318,29108	CXCL1,IFNG,IL1A,IL6,CXCL8,MMP9,PYCARD	7/33
14_Member	WikiPathways	WP5039	SARS-CoV-2 innate immunity evasion and cell-specific immune response	-3.49356	-1.91952	1437,2919,2920,2921,3456,3569,3576,3902,6374,10563	CSF2,CXCL1,CXCL2,CXCL3,IFNB1,IL6,CXCL8,LAG3,CXCL5,CXCL13	10/66
14_Member	Canonical Pathways	M167	PID AP1 PATHWAY	-3.28306	-1.74541	1437,1758,2167,2354,3458,3558,3569,3576,4318,4502	CSF2,DMP1,FABP4,FOSB,IFNG,IL2,IL6,CXCL8,MMP9,MT2A	10/70
14_Member	Canonical Pathways	M115	PID REG GR PATHWAY	-2.21354	-0.939434	1081,1437,2810,3458,3558,3569,3576,3852,3861	CGA,CSF2,SFN,IFNG,IL2,IL6,CXCL8,KRT5,KRT14	9/82
14_Member	KEGG Pathway	hsa04668	TNF signaling pathway	-2.16221	-0.907072	1437,2919,2920,2921,3456,3569,4314,4318,6364,6374,64127	CSF2,CXCL1,CXCL2,CXCL3,IFNB1,IL6,MMP3,MMP9,CCL20,CXCL5,NOD2	11/114
15_Summary	GO Biological Processes	GO:0030595	leukocyte chemotaxis	-9.51657	-6.97419	101,796,1113,1908,2919,2920,2921,3569,3576,3929,4192,6288,6346,6354,6356,6363,6364,6370,6374,7857,8740,10344,10563,54210,56833,387695,57126,255231,185,5365,1237,3558,3559,53833,119,9048,7032,608,1277,2167,3037,8784,9447,10673,29108,57817,79092,128506,260434,730249,8877,5740,199713,2690,169026,2784,3718,94235,3458,6556,115362	ADAM8,CALCA,CHGA,EDN3,CXCL1,CXCL2,CXCL3,IL6,CXCL8,LBP,MDK,SAA1,CCL1,CCL7,CCL11,CCL19,CCL20,CCL25,CXCL5,SCG2,TNFSF14,CCL26,CXCL13,TREM1,SLAMF8,GPR15LG,CD177,MCOLN2,AGTR1,PLXNB3,CCR8,IL2,IL2RA,IL20RB,ADD2,ARTN,TFF2,TNFRSF17,COL1A1,FABP4,HAS2,TNFRSF18,AIM2,TNFSF13B,PYCARD,HAMP,CARD14,OCSTAMP,PYDC1,ACOD1,SPHK1,PTGIS,NLRP7,GHR,SLC30A8,GNB3,JAK3,GNG8,IFNG,SLC11A1,GBP5	61/-
15_Member	GO Biological Processes	GO:0030595	leukocyte chemotaxis	-9.51657	-6.97419	101,796,1113,1908,2919,2920,2921,3569,3576,3929,4192,6288,6346,6354,6356,6363,6364,6370,6374,7857,8740,10344,10563,54210,56833,387695	ADAM8,CALCA,CHGA,EDN3,CXCL1,CXCL2,CXCL3,IL6,CXCL8,LBP,MDK,SAA1,CCL1,CCL7,CCL11,CCL19,CCL20,CCL25,CXCL5,SCG2,TNFSF14,CCL26,CXCL13,TREM1,SLAMF8,GPR15LG	26/148
15_Member	GO Biological Processes	GO:0097530	granulocyte migration	-8.48524	-6.09708	1908,2919,2920,2921,3576,3929,6288,6346,6354,6356,6363,6364,6370,6374,7857,10344,10563,54210,57126,255231	EDN3,CXCL1,CXCL2,CXCL3,CXCL8,LBP,SAA1,CCL1,CCL7,CCL11,CCL19,CCL20,CCL25,CXCL5,SCG2,CCL26,CXCL13,TREM1,CD177,MCOLN2	20/100
15_Member	GO Biological Processes	GO:1990266	neutrophil migration	-8.3382	-5.98964	1908,2919,2920,2921,3576,3929,6288,6346,6354,6356,6363,6364,6370,6374,10344,10563,54210,57126,255231	EDN3,CXCL1,CXCL2,CXCL3,CXCL8,LBP,SAA1,CCL1,CCL7,CCL11,CCL19,CCL20,CCL25,CXCL5,CCL26,CXCL13,TREM1,CD177,MCOLN2	19/92
15_Member	GO Biological Processes	GO:0071621	granulocyte chemotaxis	-8.03119	-5.72795	1908,2919,2920,2921,3576,3929,6288,6346,6354,6356,6363,6364,6370,6374,7857,10344,10563,54210	EDN3,CXCL1,CXCL2,CXCL3,CXCL8,LBP,SAA1,CCL1,CCL7,CCL11,CCL19,CCL20,CCL25,CXCL5,SCG2,CCL26,CXCL13,TREM1	18/86
15_Member	GO Biological Processes	GO:0097529	myeloid leukocyte migration	-7.98087	-5.68922	796,1113,1908,2919,2920,2921,3569,3576,3929,6288,6346,6354,6356,6363,6364,6370,6374,7857,10344,10563,54210,57126,255231	CALCA,CHGA,EDN3,CXCL1,CXCL2,CXCL3,IL6,CXCL8,LBP,SAA1,CCL1,CCL7,CCL11,CCL19,CCL20,CCL25,CXCL5,SCG2,CCL26,CXCL13,TREM1,CD177,MCOLN2	23/139
15_Member	GO Biological Processes	GO:0060326	cell chemotaxis	-7.84241	-5.58376	101,185,796,1113,1908,2919,2920,2921,3569,3576,3929,4192,5365,6288,6346,6354,6356,6363,6364,6370,6374,7857,8740,10344,10563,54210,56833,387695	ADAM8,AGTR1,CALCA,CHGA,EDN3,CXCL1,CXCL2,CXCL3,IL6,CXCL8,LBP,MDK,PLXNB3,SAA1,CCL1,CCL7,CCL11,CCL19,CCL20,CCL25,CXCL5,SCG2,TNFSF14,CCL26,CXCL13,TREM1,SLAMF8,GPR15LG	28/201
15_Member	KEGG Pathway	hsa04061	Viral protein interaction with cytokine and cytokine receptor	-7.71003	-5.46528	1237,2919,2920,2921,3558,3559,3569,3576,6346,6354,6356,6363,6364,6370,6374,8740,10344,10563,53833	CCR8,CXCL1,CXCL2,CXCL3,IL2,IL2RA,IL6,CXCL8,CCL1,CCL7,CCL11,CCL19,CCL20,CCL25,CXCL5,TNFSF14,CCL26,CXCL13,IL20RB	19/100
15_Member	GO Biological Processes	GO:0030593	neutrophil chemotaxis	-7.64017	-5.40556	1908,2919,2920,2921,3576,3929,6288,6346,6354,6356,6363,6364,6370,6374,10344,10563,54210	EDN3,CXCL1,CXCL2,CXCL3,CXCL8,LBP,SAA1,CCL1,CCL7,CCL11,CCL19,CCL20,CCL25,CXCL5,CCL26,CXCL13,TREM1	17/81
15_Member	GO Biological Processes	GO:0050900	leukocyte migration	-7.14009	-4.98743	101,119,796,1113,1908,2919,2920,2921,3569,3576,3929,4192,6288,6346,6354,6356,6363,6364,6370,6374,7857,8740,9048,10344,10563,54210,56833,57126,255231,387695	ADAM8,ADD2,CALCA,CHGA,EDN3,CXCL1,CXCL2,CXCL3,IL6,CXCL8,LBP,MDK,SAA1,CCL1,CCL7,CCL11,CCL19,CCL20,CCL25,CXCL5,SCG2,TNFSF14,ARTN,CCL26,CXCL13,TREM1,SLAMF8,CD177,MCOLN2,GPR15LG	30/243
15_Member	Reactome Gene Sets	R-HSA-380108	Chemokine receptors bind chemokines	-6.24884	-4.22662	1237,2919,2920,2921,3576,6346,6354,6356,6363,6364,6370,6374,10563	CCR8,CXCL1,CXCL2,CXCL3,CXCL8,CCL1,CCL7,CCL11,CCL19,CCL20,CCL25,CXCL5,CXCL13	13/59
15_Member	GO Biological Processes	GO:0048247	lymphocyte chemotaxis	-6.24248	-4.2223	101,6288,6346,6354,6356,6363,6364,6370,8740,10344,10563,387695	ADAM8,SAA1,CCL1,CCL7,CCL11,CCL19,CCL20,CCL25,TNFSF14,CCL26,CXCL13,GPR15LG	12/50
15_Member	GO Biological Processes	GO:0070098	chemokine-mediated signaling pathway	-5.86288	-3.89453	1237,2919,2920,2921,3576,6346,6354,6356,6363,6364,6370,6374,7032,10344,10563	CCR8,CXCL1,CXCL2,CXCL3,CXCL8,CCL1,CCL7,CCL11,CCL19,CCL20,CCL25,CXCL5,TFF2,CCL26,CXCL13	15/84
15_Member	GO Biological Processes	GO:1990868	response to chemokine	-5.34931	-3.44479	1237,2919,2920,2921,3576,6346,6354,6356,6363,6364,6370,6374,7032,10344,10563	CCR8,CXCL1,CXCL2,CXCL3,CXCL8,CCL1,CCL7,CCL11,CCL19,CCL20,CCL25,CXCL5,TFF2,CCL26,CXCL13	15/92
15_Member	GO Biological Processes	GO:1990869	cellular response to chemokine	-5.34931	-3.44479	1237,2919,2920,2921,3576,6346,6354,6356,6363,6364,6370,6374,7032,10344,10563	CCR8,CXCL1,CXCL2,CXCL3,CXCL8,CCL1,CCL7,CCL11,CCL19,CCL20,CCL25,CXCL5,TFF2,CCL26,CXCL13	15/92
15_Member	GO Biological Processes	GO:0071356	cellular response to tumor necrosis factor	-5.18575	-3.30848	608,796,1277,2167,3037,3576,6346,6354,6356,6363,6364,6370,8784,9447,10344,10673,29108,57817,79092,128506,260434,730249	TNFRSF17,CALCA,COL1A1,FABP4,HAS2,CXCL8,CCL1,CCL7,CCL11,CCL19,CCL20,CCL25,TNFRSF18,AIM2,CCL26,TNFSF13B,PYCARD,HAMP,CARD14,OCSTAMP,PYDC1,ACOD1	22/184
15_Member	GO Biological Processes	GO:0072676	lymphocyte migration	-4.82403	-2.99792	101,6288,6346,6354,6356,6363,6364,6370,8740,9048,10344,10563,387695	ADAM8,SAA1,CCL1,CCL7,CCL11,CCL19,CCL20,CCL25,TNFSF14,ARTN,CCL26,CXCL13,GPR15LG	13/78
15_Member	GO Biological Processes	GO:0034612	response to tumor necrosis factor	-4.75979	-2.95226	608,796,1277,2167,3037,3576,6346,6354,6356,6363,6364,6370,8784,8877,9447,10344,10673,29108,57817,79092,128506,260434,730249	TNFRSF17,CALCA,COL1A1,FABP4,HAS2,CXCL8,CCL1,CCL7,CCL11,CCL19,CCL20,CCL25,TNFRSF18,SPHK1,AIM2,CCL26,TNFSF13B,PYCARD,HAMP,CARD14,OCSTAMP,PYDC1,ACOD1	23/210
15_Member	GO Biological Processes	GO:0071674	mononuclear cell migration	-4.34543	-2.60754	101,796,3569,6288,6346,6354,6356,6363,6364,6370,8740,9048,10344,10563,387695	ADAM8,CALCA,IL6,SAA1,CCL1,CCL7,CCL11,CCL19,CCL20,CCL25,TNFSF14,ARTN,CCL26,CXCL13,GPR15LG	15/111
15_Member	GO Biological Processes	GO:0002548	monocyte chemotaxis	-4.23186	-2.51169	796,3569,6346,6354,6356,6363,6364,6370,10344	CALCA,IL6,CCL1,CCL7,CCL11,CCL19,CCL20,CCL25,CCL26	9/44
15_Member	GO Biological Processes	GO:0071347	cellular response to interleukin-1	-3.54539	-1.95271	3037,3576,5740,6346,6354,6356,6363,6364,6370,10344,29108,199713,730249	HAS2,CXCL8,PTGIS,CCL1,CCL7,CCL11,CCL19,CCL20,CCL25,CCL26,PYCARD,NLRP7,ACOD1	13/103
15_Member	GO Biological Processes	GO:0070555	response to interleukin-1	-3.4546	-1.88564	2690,3037,3576,5740,6346,6354,6356,6363,6364,6370,10344,29108,169026,199713,730249	GHR,HAS2,CXCL8,PTGIS,CCL1,CCL7,CCL11,CCL19,CCL20,CCL25,CCL26,PYCARD,SLC30A8,NLRP7,ACOD1	15/133
15_Member	GO Biological Processes	GO:0048245	eosinophil chemotaxis	-3.28808	-1.74774	6346,6354,6356,6370,7857,10344	CCL1,CCL7,CCL11,CCL25,SCG2,CCL26	6/26
15_Member	GO Biological Processes	GO:0072677	eosinophil migration	-3.19406	-1.67888	6346,6354,6356,6370,7857,10344	CCL1,CCL7,CCL11,CCL25,SCG2,CCL26	6/27
15_Member	KEGG Pathway	hsa04062	Chemokine signaling pathway	-2.63717	-1.2645	1237,2784,2919,2920,2921,3576,3718,6346,6354,6356,6363,6364,6370,6374,10344,10563,94235	CCR8,GNB3,CXCL1,CXCL2,CXCL3,CXCL8,JAK3,CCL1,CCL7,CCL11,CCL19,CCL20,CCL25,CXCL5,CCL26,CXCL13,GNG8	17/192
15_Member	GO Biological Processes	GO:0034341	response to type II interferon	-2.21187	-0.938858	3458,6346,6354,6356,6363,6364,6370,6556,10344,115362,169026,730249	IFNG,CCL1,CCL7,CCL11,CCL19,CCL20,CCL25,SLC11A1,CCL26,GBP5,SLC30A8,ACOD1	12/128
15_Member	WikiPathways	WP3929	Chemokine signaling pathway	-2.08795	-0.8503	1237,2784,2921,3718,6346,6354,6356,6363,6364,6370,6374,10344,10563,94235	CCR8,GNB3,CXCL3,JAK3,CCL1,CCL7,CCL11,CCL19,CCL20,CCL25,CXCL5,CCL26,CXCL13,GNG8	14/166
16_Summary	GO Biological Processes	GO:0008283	cell population proliferation	-9.41666	-6.88968	930,931,973,1311,1437,1482,1908,2069,2138,2253,2254,2267,2637,2810,3456,3558,3559,3569,3589,3651,3670,4058,4825,4883,5080,5176,5308,6474,6556,7031,7101,7345,7356,7472,7477,7480,8091,8740,8877,8929,9047,9048,9212,9253,10660,10673,10736,11023,11202,23440,26257,50943,53833,56956,57057,57144,57167,64211,84433,84985,115908,128239,222584,338376,387837,388610	CD19,MS4A1,CD79A,COMP,CSF2,NKX2-5,EDN3,EREG,EYA1,FGF8,FGF9,FGL1,GBX2,SFN,IFNB1,IL2,IL2RA,IL6,IL11,PDX1,ISL1,LTK,NKX6-1,NPR3,PAX6,SERPINF1,PITX2,SHOX2,SLC11A1,TFF1,NR2E1,UCHL1,SCGB1A1,WNT2,WNT7B,WNT10B,HMGA2,TNFSF14,SPHK1,PHOX2B,SH2D2A,ARTN,AURKB,NUMBL,LBX1,TNFSF13B,SIX2,VAX1,KLK8,OTP,NKX2-8,FOXP3,IL20RB,LHX9,TBX20,PAK5,SALL4,LHX5,CARD11,FAM83A,CTHRC1,IQGAP3,FAM83B,IFNE,CLEC12B,TRNP1	66/-
16_Member	GO Biological Processes	GO:0008283	cell population proliferation	-9.41666	-6.88968	930,931,973,1311,1437,1482,1908,2069,2138,2253,2254,2267,2637,2810,3456,3558,3559,3569,3589,3651,3670,4058,4825,4883,5080,5176,5308,6474,6556,7031,7101,7345,7356,7472,7477,7480,8091,8740,8877,8929,9047,9048,9212,9253,10660,10673,10736,11023,11202,23440,26257,50943,53833,56956,57057,57144,57167,64211,84433,84985,115908,128239,222584,338376,387837,388610	CD19,MS4A1,CD79A,COMP,CSF2,NKX2-5,EDN3,EREG,EYA1,FGF8,FGF9,FGL1,GBX2,SFN,IFNB1,IL2,IL2RA,IL6,IL11,PDX1,ISL1,LTK,NKX6-1,NPR3,PAX6,SERPINF1,PITX2,SHOX2,SLC11A1,TFF1,NR2E1,UCHL1,SCGB1A1,WNT2,WNT7B,WNT10B,HMGA2,TNFSF14,SPHK1,PHOX2B,SH2D2A,ARTN,AURKB,NUMBL,LBX1,TNFSF13B,SIX2,VAX1,KLK8,OTP,NKX2-8,FOXP3,IL20RB,LHX9,TBX20,PAK5,SALL4,LHX5,CARD11,FAM83A,CTHRC1,IQGAP3,FAM83B,IFNE,CLEC12B,TRNP1	66/706
17_Summary	GO Biological Processes	GO:0002252	immune effector process	-9.18702	-6.70178	715,716,722,731,732,733,930,1113,1401,2147,2209,2213,2922,3456,3458,3558,3569,3662,3822,3902,3929,4192,5450,5730,5806,6338,6556,6571,10538,10814,11326,22914,29108,50487,50943,54210,59067,64170,80329,89886,338339,338376,387695,653509,100431172,366,846,869,1080,1081,1131,1311,1437,1448,1908,2066,2642,3651,3783,4160,4583,4879,4883,5320,5539,5798,7425,7857,9515,26279,27023,55240,57111,63910,84958,916…	C1R,C1S,C4BPA,C8A,C8B,C8G,CD19,CHGA,CRP,F2,FCGR1A,FCGR2B,GRP,IFNB1,IFNG,IL2,IL6,IRF4,KLRC2,LAG3,LBP,MDK,POU2AF1,PTGDS,PTX3,SCNN1B,SLC11A1,SLC18A2,BATF,CPLX2,VSIG4,KLRK1,PYCARD,PLA2G3,FOXP3,TREM1,IL21,CARD9,ULBP1,SLAMF9,CLEC4D,IFNE,GPR15LG,SFTPA1,KLRF2,AQP9,CASR,CBLN1,CFTR,CGA,CHRM3,COMP,CSF2,CSN3,EDN3,ERBB4,GCGR,PDX1,KCNN4,MC4R,MUC2,NPPB,NPR3,PLA2G2A,PPY,PTPRN,VGF,SCG2,STXBP5L,PLA2G2D,FOXB1,STEAP…	90/-
17_Member	GO Biological Processes	GO:0002252	immune effector process	-9.18702	-6.70178	715,716,722,731,732,733,930,1113,1401,2147,2209,2213,2922,3456,3458,3558,3569,3662,3822,3902,3929,4192,5450,5730,5806,6338,6556,6571,10538,10814,11326,22914,29108,50487,50943,54210,59067,64170,80329,89886,338339,338376,387695,653509,100431172	C1R,C1S,C4BPA,C8A,C8B,C8G,CD19,CHGA,CRP,F2,FCGR1A,FCGR2B,GRP,IFNB1,IFNG,IL2,IL6,IRF4,KLRC2,LAG3,LBP,MDK,POU2AF1,PTGDS,PTX3,SCNN1B,SLC11A1,SLC18A2,BATF,CPLX2,VSIG4,KLRK1,PYCARD,PLA2G3,FOXP3,TREM1,IL21,CARD9,ULBP1,SLAMF9,CLEC4D,IFNE,GPR15LG,SFTPA1,KLRF2	45/396
17_Member	GO Biological Processes	GO:0002443	leukocyte mediated immunity	-7.20799	-5.04695	715,716,722,731,732,733,930,1113,2147,2209,2213,2922,3569,3822,3902,5730,6338,6571,10538,10814,22914,50487,50943,54210,64170,80329,89886,387695,100431172	C1R,C1S,C4BPA,C8A,C8B,C8G,CD19,CHGA,F2,FCGR1A,FCGR2B,GRP,IL6,KLRC2,LAG3,PTGDS,SCNN1B,SLC18A2,BATF,CPLX2,KLRK1,PLA2G3,FOXP3,TREM1,CARD9,ULBP1,SLAMF9,GPR15LG,KLRF2	29/228
17_Member	GO Biological Processes	GO:0002366	leukocyte activation involved in immune response	-6.72077	-4.61773	930,1113,2213,2922,3456,3458,3558,3569,3662,3929,4192,5450,5730,6338,6556,6571,10538,10814,29108,50487,50943,59067,338339,338376,387695,100431172	CD19,CHGA,FCGR2B,GRP,IFNB1,IFNG,IL2,IL6,IRF4,LBP,MDK,POU2AF1,PTGDS,SCNN1B,SLC11A1,SLC18A2,BATF,CPLX2,PYCARD,PLA2G3,FOXP3,IL21,CLEC4D,IFNE,GPR15LG,KLRF2	26/200
17_Member	GO Biological Processes	GO:0046903	secretion	-6.7056	-4.6099	366,846,869,1080,1081,1113,1131,1311,1437,1448,1908,2066,2642,2922,3569,3651,3783,4160,4583,4879,4883,5320,5539,5730,5798,6338,6571,7425,7857,9515,10814,26279,27023,50487,55240,57111,63910,84958,91683,115111,143425,169026,255189,341359,387695,389015,493829,100431172	AQP9,CASR,CBLN1,CFTR,CGA,CHGA,CHRM3,COMP,CSF2,CSN3,EDN3,ERBB4,GCGR,GRP,IL6,PDX1,KCNN4,MC4R,MUC2,NPPB,NPR3,PLA2G2A,PPY,PTGDS,PTPRN,SCNN1B,SLC18A2,VGF,SCG2,STXBP5L,CPLX2,PLA2G2D,FOXB1,PLA2G3,STEAP3,RAB25,SLC17A9,SYTL1,SYT12,SLC26A7,SYT9,SLC30A8,PLA2G4F,SYT10,GPR15LG,SLC9A4,TRIM72,KLRF2	48/526
17_Member	GO Biological Processes	GO:0002263	cell activation involved in immune response	-6.54963	-4.46825	930,1113,2213,2922,3456,3458,3558,3569,3662,3929,4192,5450,5730,6338,6556,6571,10538,10814,29108,50487,50943,59067,338339,338376,387695,100431172	CD19,CHGA,FCGR2B,GRP,IFNB1,IFNG,IL2,IL6,IRF4,LBP,MDK,POU2AF1,PTGDS,SCNN1B,SLC11A1,SLC18A2,BATF,CPLX2,PYCARD,PLA2G3,FOXP3,IL21,CLEC4D,IFNE,GPR15LG,KLRF2	26/204
17_Member	GO Biological Processes	GO:0002444	myeloid leukocyte mediated immunity	-6.07154	-4.07901	1113,2147,2209,2922,3569,5730,6338,6571,10814,50487,54210,64170,387695	CHGA,F2,FCGR1A,GRP,IL6,PTGDS,SCNN1B,SLC18A2,CPLX2,PLA2G3,TREM1,CARD9,GPR15LG	13/61
17_Member	GO Biological Processes	GO:0002274	myeloid leukocyte activation	-4.79976	-2.98372	1113,1437,2922,3458,3576,3662,3929,4495,5730,6338,6556,6571,10538,10814,29108,50487,57817,124912,387695	CHGA,CSF2,GRP,IFNG,CXCL8,IRF4,LBP,MT1G,PTGDS,SCNN1B,SLC11A1,SLC18A2,BATF,CPLX2,PYCARD,PLA2G3,HAMP,SPACA3,GPR15LG	19/153
17_Member	GO Biological Processes	GO:0002275	myeloid cell activation involved in immune response	-4.23548	-2.51326	1113,2922,3458,3929,5730,6338,6571,10814,29108,50487,387695	CHGA,GRP,IFNG,LBP,PTGDS,SCNN1B,SLC18A2,CPLX2,PYCARD,PLA2G3,GPR15LG	11/65
17_Member	GO Biological Processes	GO:0002279	mast cell activation involved in immune response	-3.88668	-2.23097	1113,2922,5730,6571,10814,50487,387695	CHGA,GRP,PTGDS,SLC18A2,CPLX2,PLA2G3,GPR15LG	7/29
17_Member	GO Biological Processes	GO:0043303	mast cell degranulation	-3.88668	-2.23097	1113,2922,5730,6571,10814,50487,387695	CHGA,GRP,PTGDS,SLC18A2,CPLX2,PLA2G3,GPR15LG	7/29
17_Member	GO Biological Processes	GO:0002448	mast cell mediated immunity	-3.59929	-1.99351	1113,2922,5730,6571,10814,50487,387695	CHGA,GRP,PTGDS,SLC18A2,CPLX2,PLA2G3,GPR15LG	7/32
17_Member	GO Biological Processes	GO:0043299	leukocyte degranulation	-3.52084	-1.93795	1113,2922,5730,6571,10814,50487,387695,100431172	CHGA,GRP,PTGDS,SLC18A2,CPLX2,PLA2G3,GPR15LG,KLRF2	8/43
17_Member	GO Biological Processes	GO:0045576	mast cell activation	-3.51119	-1.93348	1113,2922,5730,6571,10814,50487,387695	CHGA,GRP,PTGDS,SLC18A2,CPLX2,PLA2G3,GPR15LG	7/33
17_Member	GO Biological Processes	GO:0032940	secretion by cell	-3.10683	-1.60957	869,1080,1081,1113,1311,1908,2642,2922,3569,3651,4160,5539,5730,5798,6571,7425,7857,9515,10814,50487,55240,57111,63910,84958,91683,143425,169026,341359,387695,493829,100431172	CBLN1,CFTR,CGA,CHGA,COMP,EDN3,GCGR,GRP,IL6,PDX1,MC4R,PPY,PTGDS,PTPRN,SLC18A2,VGF,SCG2,STXBP5L,CPLX2,PLA2G3,STEAP3,RAB25,SLC17A9,SYTL1,SYT12,SYT9,SLC30A8,SYT10,GPR15LG,TRIM72,KLRF2	31/410
17_Member	GO Biological Processes	GO:0140352	export from cell	-2.98254	-1.5224	478,492,869,1080,1081,1113,1311,1908,2642,2922,3569,3651,4160,5539,5730,5798,6571,7425,7857,9515,10814,50487,55240,57111,63910,84958,91683,92745,143425,169026,341359,387695,493829,100431172	ATP1A3,ATP2B3,CBLN1,CFTR,CGA,CHGA,COMP,EDN3,GCGR,GRP,IL6,PDX1,MC4R,PPY,PTGDS,PTPRN,SLC18A2,VGF,SCG2,STXBP5L,CPLX2,PLA2G3,STEAP3,RAB25,SLC17A9,SYTL1,SYT12,SLC38A5,SYT9,SLC30A8,SYT10,GPR15LG,TRIM72,KLRF2	34/472
17_Member	GO Biological Processes	GO:0006887	exocytosis	-2.09826	-0.858603	1080,1113,2642,2922,5730,6571,9515,10814,50487,57111,63910,84958,91683,143425,341359,387695,493829,100431172	CFTR,CHGA,GCGR,GRP,PTGDS,SLC18A2,STXBP5L,CPLX2,PLA2G3,RAB25,SLC17A9,SYTL1,SYT12,SYT9,SYT10,GPR15LG,TRIM72,KLRF2	18/235
18_Summary	GO Biological Processes	GO:0007423	sensory organ development	-9.17578	-6.69645	43,430,491,525,579,653,1301,1412,1413,2048,2138,2201,2253,2254,2299,2535,2637,4237,4909,5013,5080,5176,5308,5309,5816,6096,6656,6657,7101,7472,7477,7480,7545,8022,8929,9096,9355,9997,10215,10736,11023,11081,30062,50674,55283,55584,55714,64220,80326,80714,84879,94235,115908,116448,121643,167826,343472,3670,10371	ACHE,ASCL2,ATP2B2,ATP6V1B1,NKX3-2,BMP5,COL11A1,CRYBA2,CRYBA4,EPHB2,EYA1,FBN2,FGF8,FGF9,FOXI1,FZD2,GBX2,MFAP2,NTF4,OTX1,PAX6,SERPINF1,PITX2,PITX3,PVALB,RORB,SOX1,SOX2,NR2E1,WNT2,WNT7B,WNT10B,ZIC1,LHX3,PHOX2B,TBX18,LHX2,SCO2,OLIG2,SIX2,VAX1,KERA,RAX,NEUROG3,MCOLN3,CHRNA9,TENM3,STRA6,WNT10A,PBX4,MFSD2A,GNG8,CTHRC1,OLIG1,FOXN4,OLIG3,BARHL2,ISL1,SEMA3A	59/-
18_Member	GO Biological Processes	GO:0007423	sensory organ development	-9.17578	-6.69645	43,430,491,525,579,653,1301,1412,1413,2048,2138,2201,2253,2254,2299,2535,2637,4237,4909,5013,5080,5176,5308,5309,5816,6096,6656,6657,7101,7472,7477,7480,7545,8022,8929,9096,9355,9997,10215,10736,11023,11081,30062,50674,55283,55584,55714,64220,80326,80714,84879,94235,115908,116448,121643,167826,343472	ACHE,ASCL2,ATP2B2,ATP6V1B1,NKX3-2,BMP5,COL11A1,CRYBA2,CRYBA4,EPHB2,EYA1,FBN2,FGF8,FGF9,FOXI1,FZD2,GBX2,MFAP2,NTF4,OTX1,PAX6,SERPINF1,PITX2,PITX3,PVALB,RORB,SOX1,SOX2,NR2E1,WNT2,WNT7B,WNT10B,ZIC1,LHX3,PHOX2B,TBX18,LHX2,SCO2,OLIG2,SIX2,VAX1,KERA,RAX,NEUROG3,MCOLN3,CHRNA9,TENM3,STRA6,WNT10A,PBX4,MFSD2A,GNG8,CTHRC1,OLIG1,FOXN4,OLIG3,BARHL2	57/574
18_Member	GO Biological Processes	GO:0048880	sensory system development	-3.87068	-2.21847	43,491,1412,1413,2048,2201,2254,3670,4237,5080,5176,5308,5309,6096,6656,6657,7101,7472,7477,8929,9355,9997,10371,11023,11081,30062,55714,64220,80714,84879,121643,343472	ACHE,ATP2B2,CRYBA2,CRYBA4,EPHB2,FBN2,FGF9,ISL1,MFAP2,PAX6,SERPINF1,PITX2,PITX3,RORB,SOX1,SOX2,NR2E1,WNT2,WNT7B,PHOX2B,LHX2,SCO2,SEMA3A,VAX1,KERA,RAX,TENM3,STRA6,PBX4,MFSD2A,FOXN4,BARHL2	32/387
18_Member	GO Biological Processes	GO:0001654	eye development	-3.06066	-1.57829	43,491,1412,1413,2048,2201,2254,4237,5080,5176,5308,5309,6096,6656,6657,7101,7472,7477,9355,9997,11023,11081,30062,55714,64220,80714,84879,121643,343472	ACHE,ATP2B2,CRYBA2,CRYBA4,EPHB2,FBN2,FGF9,MFAP2,PAX6,SERPINF1,PITX2,PITX3,RORB,SOX1,SOX2,NR2E1,WNT2,WNT7B,LHX2,SCO2,VAX1,KERA,RAX,TENM3,STRA6,PBX4,MFSD2A,FOXN4,BARHL2	29/377
18_Member	GO Biological Processes	GO:0150063	visual system development	-2.98965	-1.5224	43,491,1412,1413,2048,2201,2254,4237,5080,5176,5308,5309,6096,6656,6657,7101,7472,7477,9355,9997,11023,11081,30062,55714,64220,80714,84879,121643,343472	ACHE,ATP2B2,CRYBA2,CRYBA4,EPHB2,FBN2,FGF9,MFAP2,PAX6,SERPINF1,PITX2,PITX3,RORB,SOX1,SOX2,NR2E1,WNT2,WNT7B,LHX2,SCO2,VAX1,KERA,RAX,TENM3,STRA6,PBX4,MFSD2A,FOXN4,BARHL2	29/381
18_Member	GO Biological Processes	GO:0043010	camera-type eye development	-2.31092	-1.01659	43,491,1412,1413,2048,2201,5080,5176,5308,5309,6096,6656,7101,7472,7477,9355,11023,11081,30062,55714,64220,84879,121643,343472	ACHE,ATP2B2,CRYBA2,CRYBA4,EPHB2,FBN2,PAX6,SERPINF1,PITX2,PITX3,RORB,SOX1,NR2E1,WNT2,WNT7B,LHX2,VAX1,KERA,RAX,TENM3,STRA6,MFSD2A,FOXN4,BARHL2	24/331
19_Summary	Canonical Pathways	M5884	NABA CORE MATRISOME	-9.12752	-6.65402	1277,1294,1300,1301,1310,1311,1463,1758,1833,2201,2243,2267,3381,3484,4237,4239,6975,8483,8785,8839,11081,22917,27286,50859,64100,79883,84628,115908,131368,146177,148113,169044,200403,340419,343637,100131137	COL1A1,COL7A1,COL10A1,COL11A1,COL19A1,COMP,NCAN,DMP1,EPYC,FBN2,FGA,FGL1,IBSP,IGFBP1,MFAP2,MFAP4,TECTB,CILP,MATN4,CCN5,KERA,ZP1,SRPX2,SPOCK3,ELSPBP1,PODNL1,NTNG2,CTHRC1,ZPLD1,VWA3A,CILP2,COL22A1,VWA3B,RSPO2,RSPO4,BSPH1	36/-
19_Member	Canonical Pathways	M5884	NABA CORE MATRISOME	-9.12752	-6.65402	1277,1294,1300,1301,1310,1311,1463,1758,1833,2201,2243,2267,3381,3484,4237,4239,6975,8483,8785,8839,11081,22917,27286,50859,64100,79883,84628,115908,131368,146177,148113,169044,200403,340419,343637,100131137	COL1A1,COL7A1,COL10A1,COL11A1,COL19A1,COMP,NCAN,DMP1,EPYC,FBN2,FGA,FGL1,IBSP,IGFBP1,MFAP2,MFAP4,TECTB,CILP,MATN4,CCN5,KERA,ZP1,SRPX2,SPOCK3,ELSPBP1,PODNL1,NTNG2,CTHRC1,ZPLD1,VWA3A,CILP2,COL22A1,VWA3B,RSPO2,RSPO4,BSPH1	36/275
19_Member	Canonical Pathways	M3008	NABA ECM GLYCOPROTEINS	-6.32999	-4.30158	1311,1758,2201,2243,2267,3381,3484,4237,4239,6975,8483,8785,8839,22917,27286,64100,84628,115908,131368,146177,148113,200403,340419,343637,100131137	COMP,DMP1,FBN2,FGA,FGL1,IBSP,IGFBP1,MFAP2,MFAP4,TECTB,CILP,MATN4,CCN5,ZP1,SRPX2,ELSPBP1,NTNG2,CTHRC1,ZPLD1,VWA3A,CILP2,VWA3B,RSPO2,RSPO4,BSPH1	25/196
20_Summary	GO Biological Processes	GO:0045229	external encapsulating structure organization	-8.56544	-6.13596	101,333,1277,1294,1300,1301,1310,1311,1758,3036,3037,3381,4016,4239,4314,4318,4321,4322,4326,5268,5340,5806,7053,7093,7101,8510,8785,9622,23127,25818,25975,26585,64066,140766,169044,1463,2201,2243,4237,4680,5054,7276,8038,8200,10536,50859,478,1361,3769,3783,5646,340024	ADAM8,APLP1,COL1A1,COL7A1,COL10A1,COL11A1,COL19A1,COMP,DMP1,HAS1,HAS2,IBSP,LOXL1,MFAP4,MMP3,MMP9,MMP12,MMP13,MMP17,SERPINB5,PLG,PTX3,TGM3,TLL2,NR2E1,MMP23B,MATN4,KLK4,COLGALT2,KLK5,EGFL6,GREM1,MMP27,ADAMTS14,COL22A1,NCAN,FBN2,FGA,MFAP2,CEACAM6,SERPINE1,TTR,ADAM12,GDF5,P3H3,SPOCK3,ATP1A3,CPB2,KCNJ13,KCNN4,PRSS3,SLC6A19	52/-
20_Member	GO Biological Processes	GO:0045229	external encapsulating structure organization	-8.56544	-6.13596	101,333,1277,1294,1300,1301,1310,1311,1758,3036,3037,3381,4016,4239,4314,4318,4321,4322,4326,5268,5340,5806,7053,7093,7101,8510,8785,9622,23127,25818,25975,26585,64066,140766,169044	ADAM8,APLP1,COL1A1,COL7A1,COL10A1,COL11A1,COL19A1,COMP,DMP1,HAS1,HAS2,IBSP,LOXL1,MFAP4,MMP3,MMP9,MMP12,MMP13,MMP17,SERPINB5,PLG,PTX3,TGM3,TLL2,NR2E1,MMP23B,MATN4,KLK4,COLGALT2,KLK5,EGFL6,GREM1,MMP27,ADAMTS14,COL22A1	35/275
20_Member	GO Biological Processes	GO:0030198	extracellular matrix organization	-8.13903	-5.81166	101,333,1277,1294,1300,1301,1310,1311,1758,3036,3037,3381,4016,4239,4314,4318,4321,4322,4326,5268,5340,5806,7093,7101,8510,8785,9622,23127,25818,25975,26585,64066,140766,169044	ADAM8,APLP1,COL1A1,COL7A1,COL10A1,COL11A1,COL19A1,COMP,DMP1,HAS1,HAS2,IBSP,LOXL1,MFAP4,MMP3,MMP9,MMP12,MMP13,MMP17,SERPINB5,PLG,PTX3,TLL2,NR2E1,MMP23B,MATN4,KLK4,COLGALT2,KLK5,EGFL6,GREM1,MMP27,ADAMTS14,COL22A1	34/272
20_Member	GO Biological Processes	GO:0043062	extracellular structure organization	-8.09828	-5.77916	101,333,1277,1294,1300,1301,1310,1311,1758,3036,3037,3381,4016,4239,4314,4318,4321,4322,4326,5268,5340,5806,7093,7101,8510,8785,9622,23127,25818,25975,26585,64066,140766,169044	ADAM8,APLP1,COL1A1,COL7A1,COL10A1,COL11A1,COL19A1,COMP,DMP1,HAS1,HAS2,IBSP,LOXL1,MFAP4,MMP3,MMP9,MMP12,MMP13,MMP17,SERPINB5,PLG,PTX3,TLL2,NR2E1,MMP23B,MATN4,KLK4,COLGALT2,KLK5,EGFL6,GREM1,MMP27,ADAMTS14,COL22A1	34/273
20_Member	Reactome Gene Sets	R-HSA-1474244	Extracellular matrix organization	-6.58629	-4.4978	101,1277,1294,1300,1301,1310,1311,1463,1758,2201,2243,3381,4016,4237,4239,4314,4318,4321,4322,4326,4680,5054,5340,7093,7276,8038,8200,8785,10536,23127,50859,140766,169044	ADAM8,COL1A1,COL7A1,COL10A1,COL11A1,COL19A1,COMP,NCAN,DMP1,FBN2,FGA,IBSP,LOXL1,MFAP2,MFAP4,MMP3,MMP9,MMP12,MMP13,MMP17,CEACAM6,SERPINE1,PLG,TLL2,TTR,ADAM12,GDF5,MATN4,P3H3,COLGALT2,SPOCK3,ADAMTS14,COL22A1	33/300
20_Member	Reactome Gene Sets	R-HSA-1474290	Collagen formation	-4.79237	-2.97784	1277,1294,1300,1301,1310,4016,4314,4318,4322,7093,10536,23127,140766,169044	COL1A1,COL7A1,COL10A1,COL11A1,COL19A1,LOXL1,MMP3,MMP9,MMP13,TLL2,P3H3,COLGALT2,ADAMTS14,COL22A1	14/90
20_Member	Reactome Gene Sets	R-HSA-1650814	Collagen biosynthesis and modifying enzymes	-3.4393	-1.8725	1277,1294,1300,1301,1310,7093,10536,23127,140766,169044	COL1A1,COL7A1,COL10A1,COL11A1,COL19A1,TLL2,P3H3,COLGALT2,ADAMTS14,COL22A1	10/67
20_Member	Reactome Gene Sets	R-HSA-1474228	Degradation of the extracellular matrix	-3.21648	-1.68663	101,1277,1294,1300,1301,1310,2201,4314,4318,4321,4322,4326,5340,7093,50859	ADAM8,COL1A1,COL7A1,COL10A1,COL11A1,COL19A1,FBN2,MMP3,MMP9,MMP12,MMP13,MMP17,PLG,TLL2,SPOCK3	15/140
20_Member	Reactome Gene Sets	R-HSA-2022090	Assembly of collagen fibrils and other multimeric structures	-3.11234	-1.6132	1277,1294,1300,1301,4016,4314,4318,4322,7093	COL1A1,COL7A1,COL10A1,COL11A1,LOXL1,MMP3,MMP9,MMP13,TLL2	9/61
20_Member	KEGG Pathway	hsa04974	Protein digestion and absorption	-3.0022	-1.53184	478,1277,1294,1300,1301,1310,1361,3769,3783,5646,169044,340024	ATP1A3,COL1A1,COL7A1,COL10A1,COL11A1,COL19A1,CPB2,KCNJ13,KCNN4,PRSS3,COL22A1,SLC6A19	12/103
20_Member	Reactome Gene Sets	R-HSA-1442490	Collagen degradation	-2.95869	-1.5031	1277,1294,1300,1301,1310,4314,4318,4321,4322	COL1A1,COL7A1,COL10A1,COL11A1,COL19A1,MMP3,MMP9,MMP12,MMP13	9/64
20_Member	GO Biological Processes	GO:0030199	collagen fibril organization	-2.63327	-1.26244	1277,1301,1311,4016,7093,23127,26585,140766	COL1A1,COL11A1,COMP,LOXL1,TLL2,COLGALT2,GREM1,ADAMTS14	8/58
20_Member	Canonical Pathways	M3005	NABA COLLAGENS	-2.07161	-0.836658	1277,1294,1300,1301,1310,169044	COL1A1,COL7A1,COL10A1,COL11A1,COL19A1,COL22A1	6/44
20_Member	Reactome Gene Sets	R-HSA-8948216	Collagen chain trimerization	-2.07161	-0.836658	1277,1294,1300,1301,1310,169044	COL1A1,COL7A1,COL10A1,COL11A1,COL19A1,COL22A1	6/44

## Sheet: GSEA
NAME	GS<br> follow link to MSigDB	SIZE	ES	NES	NOM p-val	FDR q-val	FWER p-val	RANK AT MAX	LEADING EDGE
HALLMARK_INTERFERON_ALPHA_RESPONSE	HALLMARK_INTERFERON_ALPHA_RESPONSE	97	0.568781	2.41052	0	0	0	3289	tags=47%, list=16%, signal=57%
HALLMARK_ALLOGRAFT_REJECTION	HALLMARK_ALLOGRAFT_REJECTION	200	0.568538	2.70458	0	0	0	4231	tags=58%, list=21%, signal=73%
HALLMARK_IL6_JAK_STAT3_SIGNALING	HALLMARK_IL6_JAK_STAT3_SIGNALING	87	0.544578	2.26305	0	0	0	4226	tags=55%, list=21%, signal=70%
HALLMARK_INTERFERON_GAMMA_RESPONSE	HALLMARK_INTERFERON_GAMMA_RESPONSE	200	0.521418	2.45994	0	0	0	3537	tags=46%, list=18%, signal=55%
HALLMARK_MYC_TARGETS_V2	HALLMARK_MYC_TARGETS_V2	58	0.512279	1.96578	0	0	0	3471	tags=40%, list=17%, signal=48%
HALLMARK_E2F_TARGETS	HALLMARK_E2F_TARGETS	200	0.49557	2.34402	0	0	0	3633	tags=47%, list=18%, signal=57%
HALLMARK_INFLAMMATORY_RESPONSE	HALLMARK_INFLAMMATORY_RESPONSE	200	0.474365	2.2585	0	0	0	3537	tags=41%, list=18%, signal=49%
HALLMARK_G2M_CHECKPOINT	HALLMARK_G2M_CHECKPOINT	199	0.424819	1.99616	0	0	0	2026	tags=35%, list=10%, signal=38%
HALLMARK_DNA_REPAIR	HALLMARK_DNA_REPAIR	150	0.378594	1.74288	0.00166667	0.00152869	0.014	5476	tags=45%, list=27%, signal=61%
HALLMARK_TNFA_SIGNALING_VIA_NFKB	HALLMARK_TNFA_SIGNALING_VIA_NFKB	200	0.338387	1.61524	0	0.00483309	0.05	3255	tags=28%, list=16%, signal=33%
HALLMARK_EPITHELIAL_MESENCHYMAL_TRANSITION	HALLMARK_EPITHELIAL_MESENCHYMAL_TRANSITION	200	0.338133	1.60571	0	0.00512569	0.058	5330	tags=41%, list=27%, signal=55%
HALLMARK_COMPLEMENT	HALLMARK_COMPLEMENT	200	0.316726	1.48741	0.0033389	0.0203851	0.222	4902	tags=37%, list=25%, signal=48%
HALLMARK_UV_RESPONSE_UP	HALLMARK_UV_RESPONSE_UP	158	0.298644	1.37379	0.0301508	0.0608134	0.567	3536	tags=26%, list=18%, signal=31%
HALLMARK_SPERMATOGENESIS	HALLMARK_SPERMATOGENESIS	135	0.289884	1.30617	0.0395189	0.105054	0.792	1903	tags=18%, list=10%, signal=20%
HALLMARK_GLYCOLYSIS	HALLMARK_GLYCOLYSIS	200	0.271183	1.27931	0.0419463	0.12327	0.867	4554	tags=30%, list=23%, signal=38%
HALLMARK_PI3K_AKT_MTOR_SIGNALING	HALLMARK_PI3K_AKT_MTOR_SIGNALING	105	0.265788	1.15752	0.194352	0.267321	0.997	2061	tags=21%, list=10%, signal=23%
HALLMARK_APICAL_SURFACE	HALLMARK_APICAL_SURFACE	44	0.259975	0.952642	0.546713	0.636132	1	3044	tags=25%, list=15%, signal=29%
HALLMARK_IL2_STAT5_SIGNALING	HALLMARK_IL2_STAT5_SIGNALING	199	0.258316	1.22969	0.0909091	0.174737	0.956	3404	tags=27%, list=17%, signal=32%
HALLMARK_MYC_TARGETS_V1	HALLMARK_MYC_TARGETS_V1	200	0.253595	1.1996	0.0967213	0.205997	0.98	5088	tags=35%, list=26%, signal=47%
HALLMARK_APOPTOSIS	HALLMARK_APOPTOSIS	161	0.237238	1.08704	0.265472	0.366234	0.999	2141	tags=19%, list=11%, signal=21%
HALLMARK_MTORC1_SIGNALING	HALLMARK_MTORC1_SIGNALING	200	0.233031	1.11498	0.210611	0.338509	0.999	4976	tags=29%, list=25%, signal=38%
HALLMARK_APICAL_JUNCTION	HALLMARK_APICAL_JUNCTION	199	0.230773	1.09308	0.251656	0.369686	0.999	3377	tags=25%, list=17%, signal=29%
HALLMARK_KRAS_SIGNALING_DN	HALLMARK_KRAS_SIGNALING_DN	200	0.221186	1.05015	0.341894	0.42	1	5753	tags=32%, list=29%, signal=44%
HALLMARK_P53_PATHWAY	HALLMARK_P53_PATHWAY	199	0.220881	1.05243	0.337134	0.43328	1	5059	tags=32%, list=25%, signal=42%
HALLMARK_REACTIVE_OXYGEN_SPECIES_PATHWAY	HALLMARK_REACTIVE_OXYGEN_SPECIES_PATHWAY	49	0.216544	0.815895	0.809009	0.87988	1	3046	tags=18%, list=15%, signal=22%
HALLMARK_UNFOLDED_PROTEIN_RESPONSE	HALLMARK_UNFOLDED_PROTEIN_RESPONSE	113	0.214604	0.945691	0.560345	0.6068	1	4937	tags=30%, list=25%, signal=40%
HALLMARK_KRAS_SIGNALING_UP	HALLMARK_KRAS_SIGNALING_UP	200	0.213142	1.0135	0.426471	0.492672	1	1942	tags=15%, list=10%, signal=16%
HALLMARK_HYPOXIA	HALLMARK_HYPOXIA	200	0.200253	0.95027	0.579119	0.61792	1	3941	tags=21%, list=20%, signal=26%
HALLMARK_COAGULATION	HALLMARK_COAGULATION	138	-0.157809	-0.739153	0.977376	0.969964	1	6104	tags=38%, list=31%, signal=54%
HALLMARK_MYOGENESIS	HALLMARK_MYOGENESIS	200	-0.192974	-0.946896	0.627161	0.653071	1	2860	tags=17%, list=14%, signal=19%
HALLMARK_CHOLESTEROL_HOMEOSTASIS	HALLMARK_CHOLESTEROL_HOMEOSTASIS	74	-0.206674	-0.867676	0.734336	0.840632	1	5520	tags=38%, list=28%, signal=52%
HALLMARK_ESTROGEN_RESPONSE_LATE	HALLMARK_ESTROGEN_RESPONSE_LATE	200	-0.222341	-1.11295	0.180412	0.248926	0.987	4740	tags=29%, list=24%, signal=38%
HALLMARK_XENOBIOTIC_METABOLISM	HALLMARK_XENOBIOTIC_METABOLISM	198	-0.272128	-1.32887	0.0157068	0.0523044	0.516	5173	tags=35%, list=26%, signal=47%
HALLMARK_MITOTIC_SPINDLE	HALLMARK_MITOTIC_SPINDLE	199	-0.295419	-1.45667	0	0.0191684	0.192	3222	tags=33%, list=16%, signal=39%
HALLMARK_ESTROGEN_RESPONSE_EARLY	HALLMARK_ESTROGEN_RESPONSE_EARLY	200	-0.310247	-1.54843	0	0.00867803	0.084	4330	tags=31%, list=22%, signal=39%
HALLMARK_PANCREAS_BETA_CELLS	HALLMARK_PANCREAS_BETA_CELLS	40	-0.325647	-1.21435	0.159251	0.122545	0.875	3299	tags=25%, list=17%, signal=30%
HALLMARK_PEROXISOME	HALLMARK_PEROXISOME	104	-0.333152	-1.47851	0.00729927	0.0162849	0.155	4593	tags=40%, list=23%, signal=52%
HALLMARK_ANGIOGENESIS	HALLMARK_ANGIOGENESIS	36	-0.353223	-1.26905	0.136471	0.0802236	0.713	1204	tags=17%, list=6%, signal=18%
HALLMARK_NOTCH_SIGNALING	HALLMARK_NOTCH_SIGNALING	32	-0.371501	-1.30412	0.0957684	0.0618786	0.601	2290	tags=28%, list=11%, signal=32%
HALLMARK_HEME_METABOLISM	HALLMARK_HEME_METABOLISM	198	-0.371685	-1.82892	0	0.000616392	0.005	4895	tags=41%, list=25%, signal=54%
HALLMARK_WNT_BETA_CATENIN_SIGNALING	HALLMARK_WNT_BETA_CATENIN_SIGNALING	42	-0.372343	-1.39954	0.0412621	0.0294822	0.305	2290	tags=29%, list=11%, signal=32%
HALLMARK_ADIPOGENESIS	HALLMARK_ADIPOGENESIS	200	-0.396652	-1.95863	0	0.000116402	0.001	3957	tags=36%, list=20%, signal=44%
HALLMARK_BILE_ACID_METABOLISM	HALLMARK_BILE_ACID_METABOLISM	112	-0.404394	-1.8493	0	0.00045844	0.004	4597	tags=41%, list=23%, signal=53%
HALLMARK_OXIDATIVE_PHOSPHORYLATION	HALLMARK_OXIDATIVE_PHOSPHORYLATION	200	-0.433055	-2.09936	0	0	0	4815	tags=40%, list=24%, signal=52%
HALLMARK_HEDGEHOG_SIGNALING	HALLMARK_HEDGEHOG_SIGNALING	36	-0.43948	-1.58313	0.011655	0.00660292	0.06	4109	tags=42%, list=21%, signal=52%
HALLMARK_ANDROGEN_RESPONSE	HALLMARK_ANDROGEN_RESPONSE	100	-0.459232	-2.02655	0	0	0	5139	tags=54%, list=26%, signal=72%
HALLMARK_FATTY_ACID_METABOLISM	HALLMARK_FATTY_ACID_METABOLISM	156	-0.463931	-2.21088	0	0	0	4492	tags=42%, list=23%, signal=53%
HALLMARK_UV_RESPONSE_DN	HALLMARK_UV_RESPONSE_DN	144	-0.492842	-2.3348	0	0	0	4905	tags=56%, list=25%, signal=74%
HALLMARK_PROTEIN_SECRETION	HALLMARK_PROTEIN_SECRETION	96	-0.502424	-2.2417	0	0	0	3454	tags=45%, list=17%, signal=54%
HALLMARK_TGF_BETA_SIGNALING	HALLMARK_TGF_BETA_SIGNALING	54	-0.512777	-2.02594	0	0	0	4518	tags=52%, list=23%, signal=67%
